# Supplementary material for: A promoter interaction map for cardiovascular disease genetics
Source: eLife. 2018 Jul 10;7:e35788. doi: 10.7554/eLife.35788 (PMC6053306; doi:10.7554/eLife.35788)
Supplement: Supplementary file 1. — Significant interactions in iPSC (identified in at least two out of three replicates) are presented in paired bed format. Column seven is the CHiCAGO score; Column eight contains the gene information (gene name, identifier, strand, TSS position). If the interaction involves another promoter, the second gene name information is provided. [file elife-35788-supp1.txt]

chr1	10002213	10004089	chr1	10056320	10057012	5.52	NMNAT1*NM_001297778*+*10002981*.
chr1	10002213	10004089	chr1	10058895	10059381	5.6	NMNAT1*NM_001297778*+*10002981*.
chr1	10002213	10004089	chr1	10092732	10093690	9.88	NMNAT1*NM_001297778*+*10002981*UBE4B*NM_006048*+*10093041
chr1	10002213	10004089	chr1	10093690	10094488	5.32	NMNAT1*NM_001297778*+*10002981*.
chr1	10002213	10004089	chr1	10153255	10153816	5.86	NMNAT1*NM_001297778*+*10002981*.
chr1	10002213	10004089	chr1	10154354	10154912	5.12	NMNAT1*NM_001297778*+*10002981*.
chr1	10002213	10004089	chr1	10164162	10164580	5.26	NMNAT1*NM_001297778*+*10002981*.
chr1	10002213	10004089	chr1	10164580	10166091	5.04	NMNAT1*NM_001297778*+*10002981*.
chr1	10002213	10004089	chr1	10269471	10272126	18.25	NMNAT1*NM_001297778*+*10002981*KIF1B*NM_015074*+*10270764
chr1	10002213	10004089	chr1	10278779	10279469	8.32	NMNAT1*NM_001297778*+*10002981*.
chr1	10002213	10004089	chr1	9717295	9718217	8.58	NMNAT1*NM_001297778*+*10002981*.
chr1	10002213	10004089	chr1	9718826	9719871	6.48	NMNAT1*NM_001297778*+*10002981*.
chr1	10002213	10004089	chr1	9881710	9882339	6.29	NMNAT1*NM_001297778*+*10002981*.
chr1	10002213	10004089	chr1	9882702	9885317	5.03	NMNAT1*NM_001297778*+*10002981*CLSTN1*NM_001302883*-*9884584
chr1	10002213	10004089	chr1	9886628	9886855	6.26	NMNAT1*NM_001297778*+*10002981*.
chr1	10002213	10004089	chr1	9927951	9928749	6.7	NMNAT1*NM_001297778*+*10002981*.
chr1	10002213	10004089	chr1	9932610	9933711	5.71	NMNAT1*NM_001297778*+*10002981*.
chr1	10002213	10004089	chr1	9935297	9935818	8.78	NMNAT1*NM_001297778*+*10002981*.
chr1	10002213	10004089	chr1	9968658	9969049	6.55	NMNAT1*NM_001297778*+*10002981*.
chr1	10002213	10004089	chr1	9969115	9971551	5.06	NMNAT1*NM_001297778*+*10002981*CTNNBIP1*NM_001012329*-*9970316
chr1	10002213	10004089	chr1	9980353	9980896	5.51	NMNAT1*NM_001297778*+*10002981*.
chr1	10002213	10004089	chr1	9982325	9983061	5.64	NMNAT1*NM_001297778*+*10002981*.
chr1	100109425	100112269	chr1	99653879	99654814	5.91	PALMD*NM_017734*+*100111431*.
chr1	100109425	100112269	chr1	99654973	99655708	6.02	PALMD*NM_017734*+*100111431*.
chr1	100109425	100112269	chr1	99692744	99693942	5.84	PALMD*NM_017734*+*100111431*.
chr1	100109425	100112269	chr1	99693942	99695734	6.18	PALMD*NM_017734*+*100111431*.
chr1	100109425	100112269	chr1	99799823	99800600	5.24	PALMD*NM_017734*+*100111431*.
chr1	100109425	100112269	chr1	99802563	99803221	5.66	PALMD*NM_017734*+*100111431*.
chr1	100315054	100317246	chr1	100434586	100436680	12.81	AGL*NM_000642*+*100315640*SLC35A3*NM_001271684*+*100435345
chr1	100315054	100317246	chr1	100492676	100493228	7.47	AGL*NM_000642*+*100315640*.
chr1	100315054	100317246	chr1	100597435	100599378	16.32	AGL*NM_000642*+*100315640*TRMT13*NM_019083*+*100598706
chr1	100315054	100317246	chr1	100730174	100733077	9.45	AGL*NM_000642*+*100315640*RTCA*NM_001130841*+*100731714
chr1	100434586	100436680	chr1	100315054	100317246	6.44	SLC35A3*NM_001271684*+*100435345*AGL*NM_000642*+*100315640
chr1	100434586	100436680	chr1	100318839	100319357	5.05	SLC35A3*NM_001271684*+*100435345*.
chr1	100434586	100436680	chr1	100980082	100980890	5.71	SLC35A3*NM_001271684*+*100435345*.
chr1	100434586	100436680	chr1	100981343	100982394	7.91	SLC35A3*NM_001271684*+*100435345*.
chr1	100434586	100436680	chr1	100982394	100983260	5.58	SLC35A3*NM_001271684*+*100435345*.
chr1	10057012	10058288	chr1	10002213	10004089	6.8	RBP7*NM_052960*+*10057255*NMNAT1*NM_001297778*+*10002981
chr1	10057012	10058288	chr1	10203952	10204953	5.06	RBP7*NM_052960*+*10057255*.
chr1	10057012	10058288	chr1	10205819	10206208	5.13	RBP7*NM_052960*+*10057255*.
chr1	10057012	10058288	chr1	10269471	10272126	26.43	RBP7*NM_052960*+*10057255*KIF1B*NM_015074*+*10270764
chr1	10057012	10058288	chr1	9824964	9825219	5.88	RBP7*NM_052960*+*10057255*.
chr1	10057012	10058288	chr1	9825518	9825714	5.99	RBP7*NM_052960*+*10057255*.
chr1	100597435	100599378	chr1	100271454	100271998	6.98	TRMT13*NM_019083*+*100598706*.
chr1	100597435	100599378	chr1	100273458	100274970	9.32	TRMT13*NM_019083*+*100598706*.
chr1	100597435	100599378	chr1	100276098	100276888	7.73	TRMT13*NM_019083*+*100598706*.
chr1	100597435	100599378	chr1	100315054	100317246	10.41	TRMT13*NM_019083*+*100598706*AGL*NM_000642*+*100315640
chr1	100597435	100599378	chr1	100716633	100717399	6.31	TRMT13*NM_019083*+*100598706*.
chr1	100597435	100599378	chr1	100719292	100719872	6.06	TRMT13*NM_019083*+*100598706*.
chr1	100597435	100599378	chr1	100730174	100733077	6.37	TRMT13*NM_019083*+*100598706*RTCA*NM_001130841*+*100731714
chr1	100597435	100599378	chr1	100820951	100821575	6.13	TRMT13*NM_019083*+*100598706*.
chr1	100597435	100599378	chr1	100826468	100827029	7.91	TRMT13*NM_019083*+*100598706*.
chr1	100597435	100599378	chr1	100827787	100828649	5.22	TRMT13*NM_019083*+*100598706*.
chr1	100597435	100599378	chr1	100829007	100829596	6.27	TRMT13*NM_019083*+*100598706*.
chr1	100597435	100599378	chr1	100920298	100921490	6.79	TRMT13*NM_019083*+*100598706*.
chr1	100597435	100599378	chr1	100922009	100922441	6.54	TRMT13*NM_019083*+*100598706*.
chr1	100597435	100599378	chr1	100922441	100922931	5.35	TRMT13*NM_019083*+*100598706*.
chr1	100597435	100599378	chr1	100924901	100926935	5.53	TRMT13*NM_019083*+*100598706*.
chr1	100597435	100599378	chr1	100943205	100943959	5.51	TRMT13*NM_019083*+*100598706*.
chr1	100597435	100599378	chr1	100945342	100946084	5.63	TRMT13*NM_019083*+*100598706*.
chr1	100597435	100599378	chr1	100983706	100984594	5.45	TRMT13*NM_019083*+*100598706*.
chr1	100597435	100599378	chr1	100984953	100985940	5.69	TRMT13*NM_019083*+*100598706*.
chr1	100597435	100599378	chr1	100986457	100987963	5.81	TRMT13*NM_019083*+*100598706*.
chr1	100597435	100599378	chr1	100995180	100996526	7.29	TRMT13*NM_019083*+*100598706*.
chr1	100597435	100599378	chr1	100997619	100998506	7.68	TRMT13*NM_019083*+*100598706*.
chr1	100597435	100599378	chr1	101002890	101005704	7.38	TRMT13*NM_019083*+*100598706*GPR88*NM_022049*+*101003728
chr1	100597435	100599378	chr1	101006927	101008217	6.12	TRMT13*NM_019083*+*100598706*.
chr1	100643064	100644698	chr1	100899096	100900023	5.69	LRRC39*NM_001256385*-*100643829*.
chr1	100643064	100644698	chr1	100924901	100926935	5.82	LRRC39*NM_001256385*-*100643829*.
chr1	100715011	100716062	chr1	100410909	100411677	5.17	DBT*NM_001918*-*100715409*.
chr1	100715011	100716062	chr1	100411851	100412218	5.37	DBT*NM_001918*-*100715409*.
chr1	100715011	100716062	chr1	100730174	100733077	10.79	DBT*NM_001918*-*100715409*RTCA*NM_001130841*+*100731714
chr1	100715011	100716062	chr1	100787950	100788969	5.54	DBT*NM_001918*-*100715409*.
chr1	100715011	100716062	chr1	100789073	100790375	6.69	DBT*NM_001918*-*100715409*.
chr1	100715011	100716062	chr1	100889657	100890391	5.19	DBT*NM_001918*-*100715409*.
chr1	100715011	100716062	chr1	100891086	100891576	6.76	DBT*NM_001918*-*100715409*.
chr1	100715011	100716062	chr1	100892211	100893296	5.25	DBT*NM_001918*-*100715409*.
chr1	100715011	100716062	chr1	100915413	100916832	5.51	DBT*NM_001918*-*100715409*.
chr1	100715011	100716062	chr1	100916832	100917844	5.6	DBT*NM_001918*-*100715409*.
chr1	100715011	100716062	chr1	100932856	100933692	7.69	DBT*NM_001918*-*100715409*.
chr1	100715011	100716062	chr1	100934731	100934944	5.22	DBT*NM_001918*-*100715409*.
chr1	100730174	100733077	chr1	100314361	100315054	5.25	RTCA*NM_001130841*+*100731714*.
chr1	100730174	100733077	chr1	100315054	100317246	5.52	RTCA*NM_001130841*+*100731714*AGL*NM_000642*+*100315640
chr1	100730174	100733077	chr1	100530668	100531460	5.34	RTCA*NM_001130841*+*100731714*.
chr1	100730174	100733077	chr1	100531468	100532322	6.2	RTCA*NM_001130841*+*100731714*.
chr1	100730174	100733077	chr1	100597435	100599378	5.85	RTCA*NM_001130841*+*100731714*TRMT13*NM_019083*+*100598706
chr1	100730174	100733077	chr1	100715011	100716062	5.28	RTCA*NM_001130841*+*100731714*DBT*NM_001918*-*100715409
chr1	100730174	100733077	chr1	100817512	100818055	6.36	RTCA*NM_001130841*+*100731714*.
chr1	1008523	1017946	chr1	1049783	1052501	10.16	RNF223*NM_001205252*-*1009687*C1orf159*NM_017891*-*1051736
chr1	1008523	1017946	chr1	1141602	1142670	5.09	RNF223*NM_001205252*-*1009687*TNFRSF18*NM_148901*-*1142089
chr1	1008523	1017946	chr1	1166394	1168930	7.89	RNF223*NM_001205252*-*1009687*SDF4*NM_016176*-*1167447
chr1	1008523	1017946	chr1	1208233	1210740	11.38	RNF223*NM_001205252*-*1009687*UBE2J2*NM_194457*-*1209234
chr1	1008523	1017946	chr1	1262684	1268477	9.41	RNF223*NM_001205252*-*1009687*TAS1R3*NM_152228*+*1266726
chr1	100818155	100819234	chr1	100597435	100599378	11.65	CDC14A*NM_003672*+*100818023*TRMT13*NM_019083*+*100598706
chr1	100818155	100819234	chr1	100730174	100733077	8.71	CDC14A*NM_003672*+*100818023*RTCA*NM_001130841*+*100731714
chr1	100818155	100819234	chr1	100733810	100734345	6.03	CDC14A*NM_003672*+*100818023*.
chr1	10092732	10093690	chr1	10002213	10004089	10.89	UBE4B*NM_006048*+*10093041*NMNAT1*NM_001297778*+*10002981
chr1	10092732	10093690	chr1	10269471	10272126	5.16	UBE4B*NM_006048*+*10093041*KIF1B*NM_015074*+*10270764
chr1	10092732	10093690	chr1	9882702	9885317	11.26	UBE4B*NM_006048*+*10093041*CLSTN1*NM_001302883*-*9884584
chr1	10092732	10093690	chr1	9958533	9959258	5.17	UBE4B*NM_006048*+*10093041*.
chr1	10092732	10093690	chr1	9971871	9972528	5.08	UBE4B*NM_006048*+*10093041*.
chr1	101002890	101005704	chr1	100314361	100315054	9.11	GPR88*NM_022049*+*101003728*.
chr1	101002890	101005704	chr1	100315054	100317246	5.38	GPR88*NM_022049*+*101003728*AGL*NM_000642*+*100315640
chr1	101002890	101005704	chr1	100430169	100430962	5.57	GPR88*NM_022049*+*101003728*.
chr1	101002890	101005704	chr1	100431197	100431719	5.41	GPR88*NM_022049*+*101003728*.
chr1	101002890	101005704	chr1	100597435	100599378	8.03	GPR88*NM_022049*+*101003728*TRMT13*NM_019083*+*100598706
chr1	101002890	101005704	chr1	100611338	100612298	5.65	GPR88*NM_022049*+*101003728*.
chr1	101002890	101005704	chr1	100612558	100613196	6.59	GPR88*NM_022049*+*101003728*.
chr1	101002890	101005704	chr1	100613449	100614651	5.57	GPR88*NM_022049*+*101003728*.
chr1	101002890	101005704	chr1	101269698	101270574	6.07	GPR88*NM_022049*+*101003728*.
chr1	101002890	101005704	chr1	101271867	101273129	7.4	GPR88*NM_022049*+*101003728*.
chr1	101002890	101005704	chr1	101294162	101294602	5.99	GPR88*NM_022049*+*101003728*.
chr1	101002890	101005704	chr1	101298901	101300033	8.05	GPR88*NM_022049*+*101003728*.
chr1	101002890	101005704	chr1	101300098	101300714	5.31	GPR88*NM_022049*+*101003728*.
chr1	101002890	101005704	chr1	101315203	101315951	8.5	GPR88*NM_022049*+*101003728*.
chr1	101002890	101005704	chr1	101317673	101318186	5.34	GPR88*NM_022049*+*101003728*.
chr1	101002890	101005704	chr1	101331472	101332259	5.43	GPR88*NM_022049*+*101003728*.
chr1	101002890	101005704	chr1	101332421	101332730	5.2	GPR88*NM_022049*+*101003728*.
chr1	101701807	101702613	chr1	101490410	101492316	5.31	S1PR1*NM_001400*+*101702305*DPH5*NM_001077395*-*101491362
chr1	101701807	101702613	chr1	101492719	101493287	5.27	S1PR1*NM_001400*+*101702305*.
chr1	101701807	101702613	chr1	101519592	101520329	5.07	S1PR1*NM_001400*+*101702305*.
chr1	101701807	101702613	chr1	101521453	101522062	5.15	S1PR1*NM_001400*+*101702305*.
chr1	102311501	102313062	chr1	102461880	102463984	6.91	OLFM3*NM_001288821*-*102312636*OLFM3*NM_001288823*-*102462790
chr1	102311501	102313062	chr1	102583916	102584885	5.31	OLFM3*NM_001288821*-*102312636*.
chr1	102461880	102463984	chr1	102307295	102308443	5.23	OLFM3*NM_001288823*-*102462790*.
chr1	102461880	102463984	chr1	102310431	102311253	5.8	OLFM3*NM_001288823*-*102462790*.
chr1	102461880	102463984	chr1	102311501	102313062	6.19	OLFM3*NM_001288823*-*102462790*OLFM3*NM_001288821*-*102312636
chr1	102461880	102463984	chr1	102624441	102626718	5.11	OLFM3*NM_001288823*-*102462790*.
chr1	102461880	102463984	chr1	102628121	102629705	7.16	OLFM3*NM_001288823*-*102462790*.
chr1	102461880	102463984	chr1	102646530	102647175	5.69	OLFM3*NM_001288823*-*102462790*.
chr1	102461880	102463984	chr1	102648259	102649608	5.72	OLFM3*NM_001288823*-*102462790*.
chr1	102461880	102463984	chr1	102656885	102657633	7.75	OLFM3*NM_001288823*-*102462790*.
chr1	102461880	102463984	chr1	102657633	102658443	8.85	OLFM3*NM_001288823*-*102462790*.
chr1	10269471	10272126	chr1	10002213	10004089	11.95	KIF1B*NM_015074*+*10270764*NMNAT1*NM_001297778*+*10002981
chr1	10269471	10272126	chr1	10057012	10058288	6.61	KIF1B*NM_015074*+*10270764*RBP7*NM_052960*+*10057255
chr1	10269471	10272126	chr1	10093690	10094488	6.82	KIF1B*NM_015074*+*10270764*.
chr1	10269471	10272126	chr1	10303356	10304116	6.56	KIF1B*NM_015074*+*10270764*.
chr1	10269471	10272126	chr1	10325396	10326089	5.22	KIF1B*NM_015074*+*10270764*.
chr1	10269471	10272126	chr1	10327853	10329173	5.78	KIF1B*NM_015074*+*10270764*.
chr1	10269471	10272126	chr1	10331854	10332579	5.89	KIF1B*NM_015074*+*10270764*.
chr1	10269471	10272126	chr1	10354427	10355122	5.06	KIF1B*NM_015074*+*10270764*.
chr1	10269471	10272126	chr1	10355556	10356374	6.63	KIF1B*NM_015074*+*10270764*.
chr1	10269471	10272126	chr1	10358081	10358738	5.7	KIF1B*NM_015074*+*10270764*.
chr1	10269471	10272126	chr1	10360246	10361157	5.32	KIF1B*NM_015074*+*10270764*.
chr1	10269471	10272126	chr1	10362360	10363443	11.77	KIF1B*NM_015074*+*10270764*.
chr1	10269471	10272126	chr1	10367825	10368571	6.26	KIF1B*NM_015074*+*10270764*.
chr1	10269471	10272126	chr1	10368864	10369791	7.09	KIF1B*NM_015074*+*10270764*.
chr1	10269471	10272126	chr1	10380147	10380997	7.26	KIF1B*NM_015074*+*10270764*.
chr1	10269471	10272126	chr1	10381400	10382285	6.24	KIF1B*NM_015074*+*10270764*.
chr1	10269471	10272126	chr1	10382393	10383017	9.42	KIF1B*NM_015074*+*10270764*.
chr1	10269471	10272126	chr1	10385313	10385861	6.61	KIF1B*NM_015074*+*10270764*.
chr1	10269471	10272126	chr1	10386390	10387029	13.12	KIF1B*NM_015074*+*10270764*.
chr1	10269471	10272126	chr1	10387029	10387703	5.17	KIF1B*NM_015074*+*10270764*.
chr1	10269471	10272126	chr1	10387703	10388333	11.22	KIF1B*NM_015074*+*10270764*.
chr1	10269471	10272126	chr1	10388333	10388937	8.09	KIF1B*NM_015074*+*10270764*.
chr1	10269471	10272126	chr1	10390021	10390958	7.14	KIF1B*NM_015074*+*10270764*.
chr1	10269471	10272126	chr1	10413494	10414372	7.49	KIF1B*NM_015074*+*10270764*.
chr1	10269471	10272126	chr1	10414372	10416202	5.63	KIF1B*NM_015074*+*10270764*.
chr1	10269471	10272126	chr1	10458227	10459701	6.1	KIF1B*NM_015074*+*10270764*PGD*NM_002631*+*10459085
chr1	10269471	10272126	chr1	10461281	10461849	6.77	KIF1B*NM_015074*+*10270764*.
chr1	10269471	10272126	chr1	10475489	10476214	5.43	KIF1B*NM_015074*+*10270764*.
chr1	10269471	10272126	chr1	10487896	10488469	5.24	KIF1B*NM_015074*+*10270764*.
chr1	10269471	10272126	chr1	10488807	10489451	5.48	KIF1B*NM_015074*+*10270764*.
chr1	10269471	10272126	chr1	9709694	9710258	6.78	KIF1B*NM_015074*+*10270764*.
chr1	10269471	10272126	chr1	9711254	9712559	5.63	KIF1B*NM_015074*+*10270764*PIK3CD*NM_005026*+*9711790
chr1	10269471	10272126	chr1	9866314	9866714	6.21	KIF1B*NM_015074*+*10270764*.
chr1	10269471	10272126	chr1	9868660	9869346	6.24	KIF1B*NM_015074*+*10270764*.
chr1	10269471	10272126	chr1	9870957	9871972	10.4	KIF1B*NM_015074*+*10270764*.
chr1	10269471	10272126	chr1	9879269	9880043	5.91	KIF1B*NM_015074*+*10270764*.
chr1	10269471	10272126	chr1	9881710	9882339	6.99	KIF1B*NM_015074*+*10270764*.
chr1	10269471	10272126	chr1	9882702	9885317	5.61	KIF1B*NM_015074*+*10270764*CLSTN1*NM_001302883*-*9884584
chr1	10269471	10272126	chr1	9895553	9895831	6.29	KIF1B*NM_015074*+*10270764*.
chr1	10269471	10272126	chr1	9895831	9896361	8.85	KIF1B*NM_015074*+*10270764*.
chr1	10269471	10272126	chr1	9896361	9896883	6.22	KIF1B*NM_015074*+*10270764*.
chr1	10269471	10272126	chr1	9932180	9932566	6.73	KIF1B*NM_015074*+*10270764*.
chr1	10269471	10272126	chr1	9932610	9933711	5.36	KIF1B*NM_015074*+*10270764*.
chr1	10269471	10272126	chr1	9934416	9935221	5.1	KIF1B*NM_015074*+*10270764*.
chr1	10269471	10272126	chr1	9941635	9942429	5.31	KIF1B*NM_015074*+*10270764*.
chr1	10269471	10272126	chr1	9942924	9943631	8.13	KIF1B*NM_015074*+*10270764*.
chr1	10269471	10272126	chr1	9943631	9944331	5.37	KIF1B*NM_015074*+*10270764*.
chr1	10269471	10272126	chr1	9950358	9950592	6.63	KIF1B*NM_015074*+*10270764*.
chr1	10269471	10272126	chr1	9951571	9952102	5.43	KIF1B*NM_015074*+*10270764*.
chr1	10269471	10272126	chr1	9958533	9959258	6.61	KIF1B*NM_015074*+*10270764*.
chr1	10269471	10272126	chr1	9971871	9972528	5.87	KIF1B*NM_015074*+*10270764*.
chr1	10269471	10272126	chr1	9982325	9983061	5.5	KIF1B*NM_015074*+*10270764*.
chr1	10269471	10272126	chr1	9994061	9994990	5.67	KIF1B*NM_015074*+*10270764*.
chr1	10269471	10272126	chr1	9995054	9995964	5.15	KIF1B*NM_015074*+*10270764*.
chr1	103573395	103574747	chr1	103755778	103756374	5.28	COL11A1*NM_080629*-*103574052*.
chr1	103573395	103574747	chr1	103757580	103758692	7.58	COL11A1*NM_080629*-*103574052*.
chr1	103573395	103574747	chr1	104006505	104008119	9.41	COL11A1*NM_080629*-*103574052*.
chr1	103573395	103574747	chr1	104009899	104011694	7.04	COL11A1*NM_080629*-*103574052*.
chr1	103573395	103574747	chr1	104011871	104012723	9.34	COL11A1*NM_080629*-*103574052*.
chr1	103573395	103574747	chr1	104012831	104013061	5.32	COL11A1*NM_080629*-*103574052*.
chr1	103573395	103574747	chr1	104013733	104014354	5.33	COL11A1*NM_080629*-*103574052*.
chr1	103573395	103574747	chr1	104014809	104015426	10.37	COL11A1*NM_080629*-*103574052*.
chr1	103573395	103574747	chr1	104016495	104017024	5.23	COL11A1*NM_080629*-*103574052*.
chr1	103573395	103574747	chr1	104017178	104018909	10.37	COL11A1*NM_080629*-*103574052*.
chr1	103573395	103574747	chr1	104019179	104020053	5.34	COL11A1*NM_080629*-*103574052*.
chr1	103573395	103574747	chr1	104020053	104020302	5.51	COL11A1*NM_080629*-*103574052*.
chr1	103573395	103574747	chr1	104031505	104032264	5.17	COL11A1*NM_080629*-*103574052*.
chr1	103573395	103574747	chr1	104032548	104032786	5.38	COL11A1*NM_080629*-*103574052*.
chr1	103573395	103574747	chr1	104032786	104033051	6.59	COL11A1*NM_080629*-*103574052*.
chr1	103573395	103574747	chr1	104040299	104042576	6.78	COL11A1*NM_080629*-*103574052*.
chr1	103573395	103574747	chr1	104042719	104042960	7.46	COL11A1*NM_080629*-*103574052*.
chr1	103573395	103574747	chr1	104046787	104047197	5.27	COL11A1*NM_080629*-*103574052*.
chr1	103573395	103574747	chr1	104047197	104048573	7.48	COL11A1*NM_080629*-*103574052*.
chr1	103573395	103574747	chr1	104048573	104049063	8.39	COL11A1*NM_080629*-*103574052*.
chr1	103573395	103574747	chr1	104049865	104050447	6.18	COL11A1*NM_080629*-*103574052*.
chr1	103573395	103574747	chr1	104055845	104057097	6.1	COL11A1*NM_080629*-*103574052*.
chr1	103573395	103574747	chr1	104057097	104057813	13.71	COL11A1*NM_080629*-*103574052*.
chr1	103573395	103574747	chr1	104066245	104069610	16.76	COL11A1*NM_080629*-*103574052*RNPC3*NM_017619*+*104068578
chr1	104066245	104069610	chr1	103447663	103447832	6.42	RNPC3*NM_017619*+*104068578*.
chr1	104066245	104069610	chr1	103447967	103448960	5.83	RNPC3*NM_017619*+*104068578*.
chr1	104066245	104069610	chr1	103570554	103572368	6.56	RNPC3*NM_017619*+*104068578*.
chr1	104066245	104069610	chr1	103572410	103573395	6.78	RNPC3*NM_017619*+*104068578*.
chr1	104066245	104069610	chr1	103573395	103574747	20.03	RNPC3*NM_017619*+*104068578*COL11A1*NM_080629*-*103574052
chr1	104066245	104069610	chr1	103576491	103578010	6.55	RNPC3*NM_017619*+*104068578*.
chr1	104066245	104069610	chr1	103712091	103713441	5.58	RNPC3*NM_017619*+*104068578*.
chr1	104066245	104069610	chr1	103713441	103713944	7.82	RNPC3*NM_017619*+*104068578*.
chr1	10458227	10459701	chr1	10269471	10272126	17.22	PGD*NM_002631*+*10459085*KIF1B*NM_015074*+*10270764
chr1	10458227	10459701	chr1	10487896	10488469	5.43	PGD*NM_002631*+*10459085*.
chr1	10458227	10459701	chr1	10488807	10489451	6.96	PGD*NM_002631*+*10459085*.
chr1	10458227	10459701	chr1	9932180	9932566	6.77	PGD*NM_002631*+*10459085*.
chr1	10458227	10459701	chr1	9932610	9933711	6.67	PGD*NM_002631*+*10459085*.
chr1	10458227	10459701	chr1	9934416	9935221	6.81	PGD*NM_002631*+*10459085*.
chr1	10458227	10459701	chr1	9936626	9937195	6.81	PGD*NM_002631*+*10459085*.
chr1	1049783	1052501	chr1	1006972	1008041	5.33	C1orf159*NM_017891*-*1051736*.
chr1	1049783	1052501	chr1	1008523	1017946	6.57	C1orf159*NM_017891*-*1051736*RNF223*NM_001205252*-*1009687
chr1	1049783	1052501	chr1	1019752	1022657	6.77	C1orf159*NM_017891*-*1051736*.
chr1	1049783	1052501	chr1	1136315	1137076	10.87	C1orf159*NM_017891*-*1051736*.
chr1	1049783	1052501	chr1	1138482	1139264	6.13	C1orf159*NM_017891*-*1051736*.
chr1	1049783	1052501	chr1	1141602	1142670	13.76	C1orf159*NM_017891*-*1051736*TNFRSF18*NM_148901*-*1142089
chr1	1049783	1052501	chr1	1145942	1150005	5.6	C1orf159*NM_017891*-*1051736*TNFRSF4*NM_003327*-*1149548
chr1	1049783	1052501	chr1	1162500	1164006	5.33	C1orf159*NM_017891*-*1051736*.
chr1	1049783	1052501	chr1	1164830	1165103	5.97	C1orf159*NM_017891*-*1051736*.
chr1	1049783	1052501	chr1	1166394	1168930	31.52	C1orf159*NM_017891*-*1051736*SDF4*NM_016176*-*1167447
chr1	1049783	1052501	chr1	1168977	1169809	5.41	C1orf159*NM_017891*-*1051736*.
chr1	1049783	1052501	chr1	1169986	1170571	8.81	C1orf159*NM_017891*-*1051736*.
chr1	1049783	1052501	chr1	1170571	1170952	8.7	C1orf159*NM_017891*-*1051736*.
chr1	1049783	1052501	chr1	1171655	1172556	8.97	C1orf159*NM_017891*-*1051736*.
chr1	1049783	1052501	chr1	1172996	1173991	9.21	C1orf159*NM_017891*-*1051736*.
chr1	1049783	1052501	chr1	1175485	1175864	5.7	C1orf159*NM_017891*-*1051736*.
chr1	1049783	1052501	chr1	1176331	1176651	5.27	C1orf159*NM_017891*-*1051736*.
chr1	1049783	1052501	chr1	1179649	1182774	5.18	C1orf159*NM_017891*-*1051736*FAM132A*NM_001014980*-*1182102
chr1	1049783	1052501	chr1	1186201	1186797	6.47	C1orf159*NM_017891*-*1051736*.
chr1	1049783	1052501	chr1	1193659	1195047	11.58	C1orf159*NM_017891*-*1051736*.
chr1	1049783	1052501	chr1	1195626	1197062	6.48	C1orf159*NM_017891*-*1051736*.
chr1	1049783	1052501	chr1	1198213	1198972	8.99	C1orf159*NM_017891*-*1051736*.
chr1	1049783	1052501	chr1	1208233	1210740	20.85	C1orf159*NM_017891*-*1051736*UBE2J2*NM_194457*-*1209234
chr1	1049783	1052501	chr1	1211304	1211922	6.77	C1orf159*NM_017891*-*1051736*.
chr1	1049783	1052501	chr1	1212154	1212730	6.67	C1orf159*NM_017891*-*1051736*.
chr1	1049783	1052501	chr1	1215145	1218196	5.52	C1orf159*NM_017891*-*1051736*SCNN1D*NM_001130413*+*1215816
chr1	1049783	1052501	chr1	1220141	1220950	6.9	C1orf159*NM_017891*-*1051736*.
chr1	1049783	1052501	chr1	1220950	1222298	5.81	C1orf159*NM_017891*-*1051736*.
chr1	1049783	1052501	chr1	1222298	1225967	7.03	C1orf159*NM_017891*-*1051736*.
chr1	1049783	1052501	chr1	1227013	1229568	6.39	C1orf159*NM_017891*-*1051736*.
chr1	1049783	1052501	chr1	1235580	1236102	6.62	C1orf159*NM_017891*-*1051736*.
chr1	1049783	1052501	chr1	1237448	1240234	7.28	C1orf159*NM_017891*-*1051736*.
chr1	1049783	1052501	chr1	1240288	1240745	7.25	C1orf159*NM_017891*-*1051736*.
chr1	1049783	1052501	chr1	1269889	1270504	6.54	C1orf159*NM_017891*-*1051736*.
chr1	1049783	1052501	chr1	1278120	1279544	7.1	C1orf159*NM_017891*-*1051736*.
chr1	1049783	1052501	chr1	1281338	1286951	7.36	C1orf159*NM_017891*-*1051736*DVL1*NM_004421*-*1284492
chr1	1049783	1052501	chr1	1296638	1297936	7.18	C1orf159*NM_017891*-*1051736*MXRA8*NM_001282583*-*1297157
chr1	1049783	1052501	chr1	898988	903730	5.11	C1orf159*NM_017891*-*1051736*PLEKHN1*NM_032129*+*901877
chr1	1049783	1052501	chr1	916632	919892	5.88	C1orf159*NM_017891*-*1051736*PERM1*NM_001291366*-*917497
chr1	1049783	1052501	chr1	920498	921708	6.24	C1orf159*NM_017891*-*1051736*.
chr1	1049783	1052501	chr1	929123	929812	5.16	C1orf159*NM_017891*-*1051736*.
chr1	1049783	1052501	chr1	931307	936008	5.03	C1orf159*NM_017891*-*1051736*HES4*NM_001142467*-*935552
chr1	1049783	1052501	chr1	936008	937558	8.85	C1orf159*NM_017891*-*1051736*.
chr1	1049783	1052501	chr1	938260	938523	5.04	C1orf159*NM_017891*-*1051736*.
chr1	1049783	1052501	chr1	948360	949453	6.57	C1orf159*NM_017891*-*1051736*ISG15*NM_005101*+*948847
chr1	10489819	10491135	chr1	9969115	9971551	6.31	APITD1*NM_199294*+*10490159*CTNNBIP1*NM_001012329*-*9970316
chr1	10509730	10510561	chr1	10288756	10289248	5.24	CORT*NM_001302*+*10509776*.
chr1	10509730	10510561	chr1	10290967	10291507	5.18	CORT*NM_001302*+*10509776*.
chr1	107682323	107683221	chr1	107518811	107519669	6.97	NTNG1*NM_001113226*+*107682629*.
chr1	108507312	108507953	chr1	108319315	108320036	5.93	VAV3*NM_006113*-*108507545*.
chr1	108507312	108507953	chr1	108320326	108320744	5.92	VAV3*NM_006113*-*108507545*.
chr1	108507312	108507953	chr1	108321680	108322993	5.68	VAV3*NM_006113*-*108507545*.
chr1	108507312	108507953	chr1	108322993	108323201	5.47	VAV3*NM_006113*-*108507545*.
chr1	108507312	108507953	chr1	108323865	108324125	5.19	VAV3*NM_006113*-*108507545*.
chr1	108507312	108507953	chr1	108324125	108324488	5.45	VAV3*NM_006113*-*108507545*.
chr1	108507312	108507953	chr1	108324488	108326447	7.85	VAV3*NM_006113*-*108507545*.
chr1	108507312	108507953	chr1	108327242	108328249	5.83	VAV3*NM_006113*-*108507545*.
chr1	108507312	108507953	chr1	108329055	108329539	5.9	VAV3*NM_006113*-*108507545*.
chr1	108507312	108507953	chr1	108329539	108330133	7.49	VAV3*NM_006113*-*108507545*.
chr1	108507312	108507953	chr1	108330133	108330682	7.54	VAV3*NM_006113*-*108507545*.
chr1	108507312	108507953	chr1	108336832	108338029	5.43	VAV3*NM_006113*-*108507545*.
chr1	108507312	108507953	chr1	108339265	108341117	5.41	VAV3*NM_006113*-*108507545*.
chr1	108507312	108507953	chr1	108342607	108343243	7.66	VAV3*NM_006113*-*108507545*.
chr1	108507312	108507953	chr1	108343243	108343494	5.04	VAV3*NM_006113*-*108507545*.
chr1	108507312	108507953	chr1	108343494	108344684	5.3	VAV3*NM_006113*-*108507545*.
chr1	108507312	108507953	chr1	108361015	108361658	8.6	VAV3*NM_006113*-*108507545*.
chr1	108507312	108507953	chr1	108361658	108362494	5.49	VAV3*NM_006113*-*108507545*.
chr1	108507312	108507953	chr1	108415739	108416441	7.51	VAV3*NM_006113*-*108507545*.
chr1	108507312	108507953	chr1	108418255	108418669	5.56	VAV3*NM_006113*-*108507545*.
chr1	108507312	108507953	chr1	108589931	108591686	7.05	VAV3*NM_006113*-*108507545*.
chr1	108507312	108507953	chr1	108591686	108593909	5.16	VAV3*NM_006113*-*108507545*.
chr1	108507312	108507953	chr1	108659705	108660677	7.32	VAV3*NM_006113*-*108507545*.
chr1	108507312	108507953	chr1	108661225	108662214	5.03	VAV3*NM_006113*-*108507545*.
chr1	108507312	108507953	chr1	108664191	108665917	5.13	VAV3*NM_006113*-*108507545*.
chr1	108507312	108507953	chr1	108666875	108668276	5.79	VAV3*NM_006113*-*108507545*.
chr1	108507312	108507953	chr1	108670427	108670767	5.61	VAV3*NM_006113*-*108507545*.
chr1	108507312	108507953	chr1	108670940	108671570	5.05	VAV3*NM_006113*-*108507545*.
chr1	108507312	108507953	chr1	108690464	108691177	5.13	VAV3*NM_006113*-*108507545*.
chr1	108507312	108507953	chr1	108691327	108692404	5.47	VAV3*NM_006113*-*108507545*.
chr1	108507312	108507953	chr1	108734394	108735222	5.68	VAV3*NM_006113*-*108507545*.
chr1	108507312	108507953	chr1	108735315	108736427	5.32	VAV3*NM_006113*-*108507545*SLC25A24*NM_213651*-*108735431
chr1	10856439	10857899	chr1	10557082	10558009	9.39	CASZ1*NM_017766*-*10856733*.
chr1	10856439	10857899	chr1	10560870	10561425	6.92	CASZ1*NM_017766*-*10856733*.
chr1	10856439	10857899	chr1	10561596	10562156	9.01	CASZ1*NM_017766*-*10856733*.
chr1	10856439	10857899	chr1	10562424	10563072	6.59	CASZ1*NM_017766*-*10856733*.
chr1	10856439	10857899	chr1	10565976	10566400	6.76	CASZ1*NM_017766*-*10856733*.
chr1	10856439	10857899	chr1	10567076	10567620	12.35	CASZ1*NM_017766*-*10856733*.
chr1	10856439	10857899	chr1	10567990	10568327	9.28	CASZ1*NM_017766*-*10856733*.
chr1	10856439	10857899	chr1	10569243	10569576	6.74	CASZ1*NM_017766*-*10856733*.
chr1	10856439	10857899	chr1	10569576	10570075	6.96	CASZ1*NM_017766*-*10856733*.
chr1	10856439	10857899	chr1	10570181	10571804	16.36	CASZ1*NM_017766*-*10856733*.
chr1	10856439	10857899	chr1	10571804	10572253	8.96	CASZ1*NM_017766*-*10856733*.
chr1	10856439	10857899	chr1	10572362	10572526	6.52	CASZ1*NM_017766*-*10856733*.
chr1	10856439	10857899	chr1	10572992	10573684	9.46	CASZ1*NM_017766*-*10856733*.
chr1	10856439	10857899	chr1	10576901	10577415	9.28	CASZ1*NM_017766*-*10856733*.
chr1	10856439	10857899	chr1	10577430	10579276	11.37	CASZ1*NM_017766*-*10856733*.
chr1	10856439	10857899	chr1	10579518	10579936	6.53	CASZ1*NM_017766*-*10856733*.
chr1	10856439	10857899	chr1	10580454	10580907	8.87	CASZ1*NM_017766*-*10856733*.
chr1	10856439	10857899	chr1	10580907	10582039	6.55	CASZ1*NM_017766*-*10856733*.
chr1	10856439	10857899	chr1	10582039	10582365	6.64	CASZ1*NM_017766*-*10856733*.
chr1	10856439	10857899	chr1	10582593	10585048	9.12	CASZ1*NM_017766*-*10856733*.
chr1	10856439	10857899	chr1	10589480	10591141	6.66	CASZ1*NM_017766*-*10856733*.
chr1	10856439	10857899	chr1	10591670	10592198	6.51	CASZ1*NM_017766*-*10856733*.
chr1	10856439	10857899	chr1	10592198	10593344	11.14	CASZ1*NM_017766*-*10856733*.
chr1	10856439	10857899	chr1	10593866	10594631	6.47	CASZ1*NM_017766*-*10856733*.
chr1	10856439	10857899	chr1	10597687	10598041	6.52	CASZ1*NM_017766*-*10856733*.
chr1	10856439	10857899	chr1	10598642	10599348	11.41	CASZ1*NM_017766*-*10856733*.
chr1	10856439	10857899	chr1	10599348	10600185	6.85	CASZ1*NM_017766*-*10856733*.
chr1	10856439	10857899	chr1	10604083	10604787	6.79	CASZ1*NM_017766*-*10856733*.
chr1	10856439	10857899	chr1	10605058	10605419	8.49	CASZ1*NM_017766*-*10856733*.
chr1	10856439	10857899	chr1	10607153	10608049	6.61	CASZ1*NM_017766*-*10856733*.
chr1	10856439	10857899	chr1	10608225	10608945	8.84	CASZ1*NM_017766*-*10856733*.
chr1	10856439	10857899	chr1	10609950	10610344	6.32	CASZ1*NM_017766*-*10856733*.
chr1	10856439	10857899	chr1	10611432	10612101	6.45	CASZ1*NM_017766*-*10856733*.
chr1	10856439	10857899	chr1	10619036	10619562	10.7	CASZ1*NM_017766*-*10856733*.
chr1	10856439	10857899	chr1	10638492	10639451	5.98	CASZ1*NM_017766*-*10856733*.
chr1	10856439	10857899	chr1	10640916	10641349	6.45	CASZ1*NM_017766*-*10856733*.
chr1	10856439	10857899	chr1	10643517	10644111	8.8	CASZ1*NM_017766*-*10856733*.
chr1	10856439	10857899	chr1	10645904	10646760	5.98	CASZ1*NM_017766*-*10856733*.
chr1	10856439	10857899	chr1	10647290	10648058	6.0	CASZ1*NM_017766*-*10856733*.
chr1	10856439	10857899	chr1	10648747	10649237	7.86	CASZ1*NM_017766*-*10856733*.
chr1	10856439	10857899	chr1	10649237	10650147	6.21	CASZ1*NM_017766*-*10856733*.
chr1	10856439	10857899	chr1	10652775	10653586	5.97	CASZ1*NM_017766*-*10856733*.
chr1	10856439	10857899	chr1	10653586	10653837	5.96	CASZ1*NM_017766*-*10856733*.
chr1	10856439	10857899	chr1	10654536	10656041	6.26	CASZ1*NM_017766*-*10856733*.
chr1	10856439	10857899	chr1	10657451	10658069	5.86	CASZ1*NM_017766*-*10856733*.
chr1	10856439	10857899	chr1	10669374	10669718	6.09	CASZ1*NM_017766*-*10856733*.
chr1	10856439	10857899	chr1	10689636	10689978	5.42	CASZ1*NM_017766*-*10856733*.
chr1	10856439	10857899	chr1	10691001	10692093	5.81	CASZ1*NM_017766*-*10856733*.
chr1	10856439	10857899	chr1	10692093	10694238	5.52	CASZ1*NM_017766*-*10856733*.
chr1	10856439	10857899	chr1	10694238	10695876	5.43	CASZ1*NM_017766*-*10856733*.
chr1	10856439	10857899	chr1	10695876	10696217	7.11	CASZ1*NM_017766*-*10856733*.
chr1	10856439	10857899	chr1	10696217	10697027	5.58	CASZ1*NM_017766*-*10856733*.
chr1	10856439	10857899	chr1	10697953	10698548	9.23	CASZ1*NM_017766*-*10856733*.
chr1	10856439	10857899	chr1	10698548	10699650	7.63	CASZ1*NM_017766*-*10856733*.
chr1	10856439	10857899	chr1	10699650	10700064	9.25	CASZ1*NM_017766*-*10856733*.
chr1	10856439	10857899	chr1	10700198	10701722	9.19	CASZ1*NM_017766*-*10856733*.
chr1	10856439	10857899	chr1	10701809	10704455	9.31	CASZ1*NM_017766*-*10856733*.
chr1	10856439	10857899	chr1	10704612	10705266	7.17	CASZ1*NM_017766*-*10856733*.
chr1	10856439	10857899	chr1	10705538	10705819	5.45	CASZ1*NM_017766*-*10856733*.
chr1	10856439	10857899	chr1	10705819	10706379	7.25	CASZ1*NM_017766*-*10856733*.
chr1	10856439	10857899	chr1	10706914	10707599	5.43	CASZ1*NM_017766*-*10856733*.
chr1	10856439	10857899	chr1	10707959	10709083	11.43	CASZ1*NM_017766*-*10856733*.
chr1	10856439	10857899	chr1	10709083	10709744	7.07	CASZ1*NM_017766*-*10856733*.
chr1	10856439	10857899	chr1	10709744	10710006	5.49	CASZ1*NM_017766*-*10856733*.
chr1	10856439	10857899	chr1	10710006	10711271	10.47	CASZ1*NM_017766*-*10856733*.
chr1	10856439	10857899	chr1	10711505	10711917	5.16	CASZ1*NM_017766*-*10856733*.
chr1	10856439	10857899	chr1	10711917	10713288	9.16	CASZ1*NM_017766*-*10856733*.
chr1	10856439	10857899	chr1	10713798	10714890	6.98	CASZ1*NM_017766*-*10856733*.
chr1	10856439	10857899	chr1	10714890	10715590	5.51	CASZ1*NM_017766*-*10856733*.
chr1	10856439	10857899	chr1	10715844	10716218	8.71	CASZ1*NM_017766*-*10856733*.
chr1	10856439	10857899	chr1	10716473	10717733	8.53	CASZ1*NM_017766*-*10856733*.
chr1	10856439	10857899	chr1	10718128	10719039	8.51	CASZ1*NM_017766*-*10856733*.
chr1	10856439	10857899	chr1	10720717	10720954	7.25	CASZ1*NM_017766*-*10856733*.
chr1	10856439	10857899	chr1	10721112	10721496	7.24	CASZ1*NM_017766*-*10856733*.
chr1	10856439	10857899	chr1	10721725	10723272	8.31	CASZ1*NM_017766*-*10856733*.
chr1	10856439	10857899	chr1	10723272	10723860	10.83	CASZ1*NM_017766*-*10856733*.
chr1	10856439	10857899	chr1	10724438	10725381	9.13	CASZ1*NM_017766*-*10856733*.
chr1	10856439	10857899	chr1	10726597	10727132	5.01	CASZ1*NM_017766*-*10856733*.
chr1	10856439	10857899	chr1	10727300	10728286	7.18	CASZ1*NM_017766*-*10856733*.
chr1	10856439	10857899	chr1	10729675	10730307	10.53	CASZ1*NM_017766*-*10856733*.
chr1	10856439	10857899	chr1	10730686	10732500	8.45	CASZ1*NM_017766*-*10856733*.
chr1	10856439	10857899	chr1	10732500	10733357	14.28	CASZ1*NM_017766*-*10856733*.
chr1	10856439	10857899	chr1	10733357	10734049	8.0	CASZ1*NM_017766*-*10856733*.
chr1	10856439	10857899	chr1	10734049	10734833	8.31	CASZ1*NM_017766*-*10856733*.
chr1	10856439	10857899	chr1	10734833	10735763	5.03	CASZ1*NM_017766*-*10856733*.
chr1	10856439	10857899	chr1	10735763	10736232	8.77	CASZ1*NM_017766*-*10856733*.
chr1	10856439	10857899	chr1	10736232	10736672	5.01	CASZ1*NM_017766*-*10856733*.
chr1	10856439	10857899	chr1	10736906	10737736	14.82	CASZ1*NM_017766*-*10856733*.
chr1	10856439	10857899	chr1	10737736	10738579	10.64	CASZ1*NM_017766*-*10856733*.
chr1	10856439	10857899	chr1	10738678	10739269	12.06	CASZ1*NM_017766*-*10856733*.
chr1	10856439	10857899	chr1	10739269	10739860	20.09	CASZ1*NM_017766*-*10856733*.
chr1	10856439	10857899	chr1	10739903	10740564	11.14	CASZ1*NM_017766*-*10856733*.
chr1	10856439	10857899	chr1	10741196	10741393	7.77	CASZ1*NM_017766*-*10856733*.
chr1	10856439	10857899	chr1	10741393	10741692	8.37	CASZ1*NM_017766*-*10856733*.
chr1	10856439	10857899	chr1	10741692	10742288	15.61	CASZ1*NM_017766*-*10856733*.
chr1	10856439	10857899	chr1	10743179	10744346	8.56	CASZ1*NM_017766*-*10856733*.
chr1	10856439	10857899	chr1	10744346	10745477	10.86	CASZ1*NM_017766*-*10856733*.
chr1	10856439	10857899	chr1	10745714	10747078	6.3	CASZ1*NM_017766*-*10856733*.
chr1	10856439	10857899	chr1	10747771	10748235	11.65	CASZ1*NM_017766*-*10856733*.
chr1	10856439	10857899	chr1	10748235	10749890	9.44	CASZ1*NM_017766*-*10856733*.
chr1	10856439	10857899	chr1	10750595	10750876	6.4	CASZ1*NM_017766*-*10856733*.
chr1	10856439	10857899	chr1	10753940	10754246	7.34	CASZ1*NM_017766*-*10856733*.
chr1	10856439	10857899	chr1	10754246	10755465	13.24	CASZ1*NM_017766*-*10856733*.
chr1	10856439	10857899	chr1	10755502	10756539	10.07	CASZ1*NM_017766*-*10856733*.
chr1	10856439	10857899	chr1	10756670	10757477	7.44	CASZ1*NM_017766*-*10856733*.
chr1	10856439	10857899	chr1	10757825	10759225	9.86	CASZ1*NM_017766*-*10856733*.
chr1	10856439	10857899	chr1	10760296	10761012	5.9	CASZ1*NM_017766*-*10856733*.
chr1	10856439	10857899	chr1	10761103	10761759	7.84	CASZ1*NM_017766*-*10856733*.
chr1	10856439	10857899	chr1	10762413	10764128	5.76	CASZ1*NM_017766*-*10856733*.
chr1	10856439	10857899	chr1	10768323	10769825	8.37	CASZ1*NM_017766*-*10856733*.
chr1	10856439	10857899	chr1	10769939	10770488	6.88	CASZ1*NM_017766*-*10856733*.
chr1	10856439	10857899	chr1	10770488	10770799	5.47	CASZ1*NM_017766*-*10856733*.
chr1	10856439	10857899	chr1	10771403	10772179	5.58	CASZ1*NM_017766*-*10856733*.
chr1	10856439	10857899	chr1	10777669	10778301	5.44	CASZ1*NM_017766*-*10856733*.
chr1	10856439	10857899	chr1	10780355	10781340	5.29	CASZ1*NM_017766*-*10856733*.
chr1	10856439	10857899	chr1	10781564	10781802	6.79	CASZ1*NM_017766*-*10856733*.
chr1	10856439	10857899	chr1	10781802	10782536	5.49	CASZ1*NM_017766*-*10856733*.
chr1	10856439	10857899	chr1	10782536	10784239	6.41	CASZ1*NM_017766*-*10856733*.
chr1	10856439	10857899	chr1	10784239	10785810	6.64	CASZ1*NM_017766*-*10856733*.
chr1	10856439	10857899	chr1	10785987	10786726	6.14	CASZ1*NM_017766*-*10856733*.
chr1	10856439	10857899	chr1	10798856	10799676	6.69	CASZ1*NM_017766*-*10856733*.
chr1	10856439	10857899	chr1	10801278	10801963	6.66	CASZ1*NM_017766*-*10856733*.
chr1	10856439	10857899	chr1	10801963	10802352	5.89	CASZ1*NM_017766*-*10856733*.
chr1	10856439	10857899	chr1	10806021	10806431	5.17	CASZ1*NM_017766*-*10856733*.
chr1	10856439	10857899	chr1	10807034	10807937	5.28	CASZ1*NM_017766*-*10856733*.
chr1	10856439	10857899	chr1	10867997	10868689	5.73	CASZ1*NM_017766*-*10856733*.
chr1	10856439	10857899	chr1	10869726	10871633	7.33	CASZ1*NM_017766*-*10856733*.
chr1	10856439	10857899	chr1	10872301	10874163	6.85	CASZ1*NM_017766*-*10856733*.
chr1	10856439	10857899	chr1	10875152	10876785	7.91	CASZ1*NM_017766*-*10856733*.
chr1	10856439	10857899	chr1	10885155	10885598	6.69	CASZ1*NM_017766*-*10856733*.
chr1	10856439	10857899	chr1	10886840	10887193	5.99	CASZ1*NM_017766*-*10856733*.
chr1	10856439	10857899	chr1	10888719	10889544	5.09	CASZ1*NM_017766*-*10856733*.
chr1	10856439	10857899	chr1	10892942	10893673	7.03	CASZ1*NM_017766*-*10856733*.
chr1	10856439	10857899	chr1	10895150	10895606	7.68	CASZ1*NM_017766*-*10856733*.
chr1	10856439	10857899	chr1	10895639	10896629	6.68	CASZ1*NM_017766*-*10856733*.
chr1	10856439	10857899	chr1	10896806	10897350	7.15	CASZ1*NM_017766*-*10856733*.
chr1	10856439	10857899	chr1	10898941	10899962	7.99	CASZ1*NM_017766*-*10856733*.
chr1	10856439	10857899	chr1	10907790	10908127	5.41	CASZ1*NM_017766*-*10856733*.
chr1	10856439	10857899	chr1	10908127	10908736	5.66	CASZ1*NM_017766*-*10856733*.
chr1	10856439	10857899	chr1	10909290	10910993	5.26	CASZ1*NM_017766*-*10856733*.
chr1	10856439	10857899	chr1	10911199	10912434	9.08	CASZ1*NM_017766*-*10856733*.
chr1	10856439	10857899	chr1	10918105	10918646	6.86	CASZ1*NM_017766*-*10856733*.
chr1	10856439	10857899	chr1	10919729	10920643	7.67	CASZ1*NM_017766*-*10856733*.
chr1	10856439	10857899	chr1	10921152	10922020	6.07	CASZ1*NM_017766*-*10856733*.
chr1	10856439	10857899	chr1	10923919	10924191	8.76	CASZ1*NM_017766*-*10856733*.
chr1	10856439	10857899	chr1	10924343	10925313	9.23	CASZ1*NM_017766*-*10856733*.
chr1	10856439	10857899	chr1	10926484	10926912	8.05	CASZ1*NM_017766*-*10856733*.
chr1	10856439	10857899	chr1	10927206	10927939	13.37	CASZ1*NM_017766*-*10856733*.
chr1	10856439	10857899	chr1	10928058	10928384	6.36	CASZ1*NM_017766*-*10856733*.
chr1	10856439	10857899	chr1	10928586	10929092	5.23	CASZ1*NM_017766*-*10856733*.
chr1	10856439	10857899	chr1	10938207	10938788	8.77	CASZ1*NM_017766*-*10856733*.
chr1	10856439	10857899	chr1	10938788	10939181	5.37	CASZ1*NM_017766*-*10856733*.
chr1	10856439	10857899	chr1	10948898	10949351	6.09	CASZ1*NM_017766*-*10856733*.
chr1	10856439	10857899	chr1	10950337	10951135	5.8	CASZ1*NM_017766*-*10856733*.
chr1	10856439	10857899	chr1	10951135	10951791	9.21	CASZ1*NM_017766*-*10856733*.
chr1	10856439	10857899	chr1	10952516	10953302	5.63	CASZ1*NM_017766*-*10856733*.
chr1	10856439	10857899	chr1	10956636	10958547	7.52	CASZ1*NM_017766*-*10856733*.
chr1	10856439	10857899	chr1	10960338	10962018	8.04	CASZ1*NM_017766*-*10856733*.
chr1	10856439	10857899	chr1	10962695	10963195	6.15	CASZ1*NM_017766*-*10856733*.
chr1	10856439	10857899	chr1	10966740	10967944	6.3	CASZ1*NM_017766*-*10856733*.
chr1	10856439	10857899	chr1	10967944	10968764	11.09	CASZ1*NM_017766*-*10856733*.
chr1	10856439	10857899	chr1	10969778	10971754	8.36	CASZ1*NM_017766*-*10856733*.
chr1	10856439	10857899	chr1	10972190	10973098	11.18	CASZ1*NM_017766*-*10856733*.
chr1	10856439	10857899	chr1	10974396	10975161	6.4	CASZ1*NM_017766*-*10856733*.
chr1	10856439	10857899	chr1	10975525	10976487	13.18	CASZ1*NM_017766*-*10856733*.
chr1	10856439	10857899	chr1	10977121	10978295	6.35	CASZ1*NM_017766*-*10856733*.
chr1	10856439	10857899	chr1	10980009	10980657	5.21	CASZ1*NM_017766*-*10856733*.
chr1	10856439	10857899	chr1	10982647	10983570	10.38	CASZ1*NM_017766*-*10856733*.
chr1	10856439	10857899	chr1	10984703	10985191	5.23	CASZ1*NM_017766*-*10856733*.
chr1	10856439	10857899	chr1	10994325	10995158	6.86	CASZ1*NM_017766*-*10856733*.
chr1	10856439	10857899	chr1	10996606	10997964	5.07	CASZ1*NM_017766*-*10856733*.
chr1	10856439	10857899	chr1	11000743	11001404	5.39	CASZ1*NM_017766*-*10856733*.
chr1	10856439	10857899	chr1	11001988	11002365	7.43	CASZ1*NM_017766*-*10856733*.
chr1	10856439	10857899	chr1	11002365	11003064	7.19	CASZ1*NM_017766*-*10856733*.
chr1	10856439	10857899	chr1	11005200	11006063	5.14	CASZ1*NM_017766*-*10856733*.
chr1	10856439	10857899	chr1	11007052	11007572	5.22	CASZ1*NM_017766*-*10856733*.
chr1	10856439	10857899	chr1	11011693	11012185	5.43	CASZ1*NM_017766*-*10856733*.
chr1	10856439	10857899	chr1	11012807	11013361	5.67	CASZ1*NM_017766*-*10856733*.
chr1	10856439	10857899	chr1	11013361	11013954	7.17	CASZ1*NM_017766*-*10856733*.
chr1	10856439	10857899	chr1	11014793	11015852	5.22	CASZ1*NM_017766*-*10856733*.
chr1	10856439	10857899	chr1	11016756	11017454	5.57	CASZ1*NM_017766*-*10856733*.
chr1	10856439	10857899	chr1	11017454	11017828	5.37	CASZ1*NM_017766*-*10856733*.
chr1	10856439	10857899	chr1	11017828	11018350	9.04	CASZ1*NM_017766*-*10856733*.
chr1	10856439	10857899	chr1	11018350	11019206	11.68	CASZ1*NM_017766*-*10856733*.
chr1	10856439	10857899	chr1	11020221	11020724	5.61	CASZ1*NM_017766*-*10856733*.
chr1	10856439	10857899	chr1	11020724	11021336	7.5	CASZ1*NM_017766*-*10856733*.
chr1	10856439	10857899	chr1	11028631	11029810	9.69	CASZ1*NM_017766*-*10856733*.
chr1	10856439	10857899	chr1	11031423	11032373	5.87	CASZ1*NM_017766*-*10856733*.
chr1	108735315	108736427	chr1	108309508	108310084	6.5	SLC25A24*NM_213651*-*108735431*.
chr1	108735315	108736427	chr1	108310084	108310767	6.38	SLC25A24*NM_213651*-*108735431*.
chr1	108735315	108736427	chr1	108396532	108397032	6.1	SLC25A24*NM_213651*-*108735431*.
chr1	108735315	108736427	chr1	108397032	108398002	6.83	SLC25A24*NM_213651*-*108735431*.
chr1	108735315	108736427	chr1	108470862	108471613	5.64	SLC25A24*NM_213651*-*108735431*.
chr1	108735315	108736427	chr1	108473386	108473643	6.33	SLC25A24*NM_213651*-*108735431*.
chr1	108735315	108736427	chr1	109237102	109237661	7.66	SLC25A24*NM_213651*-*108735431*.
chr1	108742173	108744966	chr1	108507312	108507953	6.32	SLC25A24*NM_013386*-*108742980*VAV3*NM_006113*-*108507545
chr1	108742173	108744966	chr1	109102978	109103315	15.86	SLC25A24*NM_013386*-*108742980*FAM102B*NM_001010883*+*109102971
chr1	108742173	108744966	chr1	109202400	109204846	18.39	SLC25A24*NM_013386*-*108742980*HENMT1*NM_001102592*-*109203744
chr1	109102978	109103315	chr1	108741355	108742010	7.05	FAM102B*NM_001010883*+*109102971*.
chr1	109102978	109103315	chr1	108742173	108744966	6.94	FAM102B*NM_001010883*+*109102971*SLC25A24*NM_013386*-*108742980
chr1	109102978	109103315	chr1	108866177	108867240	5.71	FAM102B*NM_001010883*+*109102971*.
chr1	109102978	109103315	chr1	108867280	108868158	6.2	FAM102B*NM_001010883*+*109102971*.
chr1	109102978	109103315	chr1	108870536	108872285	12.7	FAM102B*NM_001010883*+*109102971*.
chr1	109102978	109103315	chr1	109044375	109044983	5.34	FAM102B*NM_001010883*+*109102971*.
chr1	109102978	109103315	chr1	109046612	109047219	5.96	FAM102B*NM_001010883*+*109102971*.
chr1	109102978	109103315	chr1	109047845	109048329	5.89	FAM102B*NM_001010883*+*109102971*.
chr1	109102978	109103315	chr1	109050643	109051138	8.79	FAM102B*NM_001010883*+*109102971*.
chr1	109102978	109103315	chr1	109051729	109052575	5.97	FAM102B*NM_001010883*+*109102971*.
chr1	109102978	109103315	chr1	109052745	109053937	6.83	FAM102B*NM_001010883*+*109102971*.
chr1	109102978	109103315	chr1	109070071	109070289	5.17	FAM102B*NM_001010883*+*109102971*.
chr1	109102978	109103315	chr1	109071001	109072005	7.98	FAM102B*NM_001010883*+*109102971*.
chr1	109102978	109103315	chr1	109074229	109074860	5.65	FAM102B*NM_001010883*+*109102971*.
chr1	109102978	109103315	chr1	109202400	109204846	5.69	FAM102B*NM_001010883*+*109102971*HENMT1*NM_001102592*-*109203744
chr1	109202400	109204846	chr1	108692606	108693130	7.09	HENMT1*NM_001102592*-*109203744*.
chr1	109202400	109204846	chr1	108695092	108695913	5.56	HENMT1*NM_001102592*-*109203744*.
chr1	109202400	109204846	chr1	108697469	108699669	5.04	HENMT1*NM_001102592*-*109203744*.
chr1	109202400	109204846	chr1	108734394	108735222	12.11	HENMT1*NM_001102592*-*109203744*.
chr1	109202400	109204846	chr1	108736453	108737622	6.86	HENMT1*NM_001102592*-*109203744*.
chr1	109202400	109204846	chr1	108737622	108737947	7.9	HENMT1*NM_001102592*-*109203744*.
chr1	109202400	109204846	chr1	108740606	108741266	5.06	HENMT1*NM_001102592*-*109203744*.
chr1	109202400	109204846	chr1	108742173	108744966	5.28	HENMT1*NM_001102592*-*109203744*SLC25A24*NM_013386*-*108742980
chr1	109202400	109204846	chr1	108870536	108872285	9.8	HENMT1*NM_001102592*-*109203744*.
chr1	109202400	109204846	chr1	109040571	109041657	6.01	HENMT1*NM_001102592*-*109203744*.
chr1	109202400	109204846	chr1	109041657	109042319	8.87	HENMT1*NM_001102592*-*109203744*.
chr1	109202400	109204846	chr1	109044375	109044983	5.71	HENMT1*NM_001102592*-*109203744*.
chr1	109202400	109204846	chr1	109074229	109074860	5.61	HENMT1*NM_001102592*-*109203744*.
chr1	109202400	109204846	chr1	109102978	109103315	6.1	HENMT1*NM_001102592*-*109203744*FAM102B*NM_001010883*+*109102971
chr1	109202400	109204846	chr1	109105022	109106282	6.64	HENMT1*NM_001102592*-*109203744*.
chr1	109202400	109204846	chr1	109237102	109237661	6.22	HENMT1*NM_001102592*-*109203744*.
chr1	109202400	109204846	chr1	109288790	109290932	22.85	HENMT1*NM_001102592*-*109203744*STXBP3*NM_007269*+*109289285
chr1	109202400	109204846	chr1	109412558	109414098	5.29	HENMT1*NM_001102592*-*109203744*.
chr1	109202400	109204846	chr1	109414120	109414856	6.82	HENMT1*NM_001102592*-*109203744*.
chr1	109202400	109204846	chr1	109445295	109445809	6.16	HENMT1*NM_001102592*-*109203744*.
chr1	109202400	109204846	chr1	109446018	109447527	5.64	HENMT1*NM_001102592*-*109203744*.
chr1	109202400	109204846	chr1	109655372	109658491	5.05	HENMT1*NM_001102592*-*109203744*KIAA1324*NM_001284352*+*109656585
chr1	109234584	109235396	chr1	108735315	108736427	5.63	PRPF38B*NM_018061*+*109234932*SLC25A24*NM_213651*-*108735431
chr1	109234584	109235396	chr1	109202400	109204846	6.23	PRPF38B*NM_018061*+*109234932*HENMT1*NM_001102592*-*109203744
chr1	109288790	109290932	chr1	108855518	108857211	6.82	STXBP3*NM_007269*+*109289285*.
chr1	109288790	109290932	chr1	108857521	108858715	7.16	STXBP3*NM_007269*+*109289285*.
chr1	109288790	109290932	chr1	109072569	109073442	5.27	STXBP3*NM_007269*+*109289285*.
chr1	109288790	109290932	chr1	109074229	109074860	5.32	STXBP3*NM_007269*+*109289285*.
chr1	109288790	109290932	chr1	109201351	109202211	5.02	STXBP3*NM_007269*+*109289285*.
chr1	109288790	109290932	chr1	109202400	109204846	11.73	STXBP3*NM_007269*+*109289285*HENMT1*NM_001102592*-*109203744
chr1	109288790	109290932	chr1	109417637	109418107	5.3	STXBP3*NM_007269*+*109289285*.
chr1	109288790	109290932	chr1	109418513	109421137	7.3	STXBP3*NM_007269*+*109289285*GPSM2*NM_013296*+*109419603
chr1	109288790	109290932	chr1	109436453	109436937	7.53	STXBP3*NM_007269*+*109289285*.
chr1	109288790	109290932	chr1	109438265	109438906	6.81	STXBP3*NM_007269*+*109289285*.
chr1	109288790	109290932	chr1	109441448	109442064	5.74	STXBP3*NM_007269*+*109289285*.
chr1	109288790	109290932	chr1	109442277	109443099	5.56	STXBP3*NM_007269*+*109289285*.
chr1	109288790	109290932	chr1	109443826	109444379	5.69	STXBP3*NM_007269*+*109289285*.
chr1	109288790	109290932	chr1	109482791	109483771	5.23	STXBP3*NM_007269*+*109289285*.
chr1	109288790	109290932	chr1	109483771	109484514	5.98	STXBP3*NM_007269*+*109289285*.
chr1	109288790	109290932	chr1	109486475	109487473	5.23	STXBP3*NM_007269*+*109289285*.
chr1	109288790	109290932	chr1	109489927	109490450	6.23	STXBP3*NM_007269*+*109289285*.
chr1	109288790	109290932	chr1	109490626	109491060	7.37	STXBP3*NM_007269*+*109289285*.
chr1	109288790	109290932	chr1	109491060	109491584	5.09	STXBP3*NM_007269*+*109289285*.
chr1	109288790	109290932	chr1	109492154	109493796	5.0	STXBP3*NM_007269*+*109289285*CLCC1*NM_001278202*-*109493070
chr1	109288790	109290932	chr1	109505267	109507388	8.19	STXBP3*NM_007269*+*109289285*CLCC1*NM_015127*-*109506121
chr1	109288790	109290932	chr1	109537189	109537919	5.55	STXBP3*NM_007269*+*109289285*.
chr1	109288790	109290932	chr1	109538358	109538636	5.6	STXBP3*NM_007269*+*109289285*.
chr1	109288790	109290932	chr1	109538752	109539292	5.62	STXBP3*NM_007269*+*109289285*.
chr1	109288790	109290932	chr1	109617189	109619150	8.14	STXBP3*NM_007269*+*109289285*TAF13*NM_005645*-*109618624
chr1	109288790	109290932	chr1	109620877	109621462	6.28	STXBP3*NM_007269*+*109289285*.
chr1	109288790	109290932	chr1	109781783	109783699	5.5	STXBP3*NM_007269*+*109289285*.
chr1	109288790	109290932	chr1	109784613	109785244	9.01	STXBP3*NM_007269*+*109289285*.
chr1	109418513	109421137	chr1	109200090	109200817	5.4	GPSM2*NM_013296*+*109419603*.
chr1	109418513	109421137	chr1	109202400	109204846	10.41	GPSM2*NM_013296*+*109419603*HENMT1*NM_001102592*-*109203744
chr1	109418513	109421137	chr1	109288790	109290932	17.6	GPSM2*NM_013296*+*109419603*STXBP3*NM_007269*+*109289285
chr1	109418513	109421137	chr1	109294491	109295557	8.73	GPSM2*NM_013296*+*109419603*.
chr1	109418513	109421137	chr1	109296680	109297373	9.0	GPSM2*NM_013296*+*109419603*.
chr1	109418513	109421137	chr1	109356260	109357670	5.43	GPSM2*NM_013296*+*109419603*.
chr1	109418513	109421137	chr1	109357806	109358738	5.88	GPSM2*NM_013296*+*109419603*.
chr1	109418513	109421137	chr1	109358903	109359366	5.73	GPSM2*NM_013296*+*109419603*.
chr1	109418513	109421137	chr1	109359619	109360021	6.11	GPSM2*NM_013296*+*109419603*.
chr1	109418513	109421137	chr1	109367757	109369070	5.7	GPSM2*NM_013296*+*109419603*.
chr1	109418513	109421137	chr1	109370387	109371416	5.45	GPSM2*NM_013296*+*109419603*.
chr1	109418513	109421137	chr1	109371416	109372798	7.72	GPSM2*NM_013296*+*109419603*.
chr1	109418513	109421137	chr1	109383987	109384406	6.14	GPSM2*NM_013296*+*109419603*.
chr1	109418513	109421137	chr1	109384406	109385710	5.56	GPSM2*NM_013296*+*109419603*.
chr1	109418513	109421137	chr1	109385763	109386347	6.53	GPSM2*NM_013296*+*109419603*.
chr1	109418513	109421137	chr1	109393786	109394879	6.66	GPSM2*NM_013296*+*109419603*.
chr1	109418513	109421137	chr1	109399279	109401986	5.53	GPSM2*NM_013296*+*109419603*AKNAD1*NM_152763*-*109399726
chr1	109418513	109421137	chr1	109402347	109403203	7.62	GPSM2*NM_013296*+*109419603*.
chr1	109418513	109421137	chr1	109505267	109507388	5.75	GPSM2*NM_013296*+*109419603*CLCC1*NM_015127*-*109506121
chr1	109418513	109421137	chr1	109512237	109513501	7.65	GPSM2*NM_013296*+*109419603*.
chr1	109418513	109421137	chr1	109514861	109515340	5.25	GPSM2*NM_013296*+*109419603*.
chr1	109418513	109421137	chr1	109526011	109527214	6.76	GPSM2*NM_013296*+*109419603*.
chr1	109418513	109421137	chr1	109607149	109608062	5.21	GPSM2*NM_013296*+*109419603*.
chr1	109418513	109421137	chr1	109617189	109619150	17.07	GPSM2*NM_013296*+*109419603*TAF13*NM_005645*-*109618624
chr1	109418513	109421137	chr1	109632858	109634019	7.85	GPSM2*NM_013296*+*109419603*TMEM167B*NM_020141*+*109633403
chr1	109418513	109421137	chr1	109652397	109653027	5.39	GPSM2*NM_013296*+*109419603*.
chr1	109418513	109421137	chr1	109653066	109653629	5.69	GPSM2*NM_013296*+*109419603*.
chr1	109418513	109421137	chr1	109655372	109658491	5.35	GPSM2*NM_013296*+*109419603*KIAA1324*NM_001284352*+*109656585
chr1	109418513	109421137	chr1	109673751	109674833	5.59	GPSM2*NM_013296*+*109419603*.
chr1	109418513	109421137	chr1	109675570	109676218	5.82	GPSM2*NM_013296*+*109419603*.
chr1	109492154	109493796	chr1	109288790	109290932	11.95	CLCC1*NM_001278202*-*109493070*STXBP3*NM_007269*+*109289285
chr1	109492154	109493796	chr1	109617189	109619150	5.42	CLCC1*NM_001278202*-*109493070*TAF13*NM_005645*-*109618624
chr1	109505267	109507388	chr1	109288790	109290932	18.52	CLCC1*NM_015127*-*109506121*STXBP3*NM_007269*+*109289285
chr1	109505267	109507388	chr1	109291405	109292410	6.31	CLCC1*NM_015127*-*109506121*.
chr1	109505267	109507388	chr1	109319234	109320860	5.7	CLCC1*NM_015127*-*109506121*.
chr1	109505267	109507388	chr1	109324571	109325750	5.85	CLCC1*NM_015127*-*109506121*.
chr1	109505267	109507388	chr1	109326820	109327529	5.04	CLCC1*NM_015127*-*109506121*.
chr1	109505267	109507388	chr1	109412558	109414098	5.93	CLCC1*NM_015127*-*109506121*.
chr1	109505267	109507388	chr1	109414120	109414856	5.88	CLCC1*NM_015127*-*109506121*.
chr1	109505267	109507388	chr1	109418513	109421137	5.6	CLCC1*NM_015127*-*109506121*GPSM2*NM_013296*+*109419603
chr1	109505267	109507388	chr1	109523701	109524406	5.08	CLCC1*NM_015127*-*109506121*.
chr1	109505267	109507388	chr1	109526011	109527214	10.11	CLCC1*NM_015127*-*109506121*.
chr1	109505267	109507388	chr1	109603691	109603868	5.76	CLCC1*NM_015127*-*109506121*.
chr1	109505267	109507388	chr1	109603868	109604460	5.28	CLCC1*NM_015127*-*109506121*.
chr1	109505267	109507388	chr1	109617189	109619150	6.29	CLCC1*NM_015127*-*109506121*TAF13*NM_005645*-*109618624
chr1	109505267	109507388	chr1	109620877	109621462	5.87	CLCC1*NM_015127*-*109506121*.
chr1	109505267	109507388	chr1	109632858	109634019	8.71	CLCC1*NM_015127*-*109506121*TMEM167B*NM_020141*+*109633403
chr1	109505267	109507388	chr1	109654733	109655372	6.46	CLCC1*NM_015127*-*109506121*.
chr1	109505267	109507388	chr1	109655372	109658491	14.22	CLCC1*NM_015127*-*109506121*KIAA1324*NM_001284352*+*109656585
chr1	109505267	109507388	chr1	109688229	109689465	5.09	CLCC1*NM_015127*-*109506121*.
chr1	109505267	109507388	chr1	109690999	109692295	5.75	CLCC1*NM_015127*-*109506121*.
chr1	109505267	109507388	chr1	109973672	109973843	6.09	CLCC1*NM_015127*-*109506121*.
chr1	109505267	109507388	chr1	109974675	109975228	5.05	CLCC1*NM_015127*-*109506121*.
chr1	109583934	109585538	chr1	109465894	109466533	6.59	WDR47*NM_001142551*-*109584850*.
chr1	109583934	109585538	chr1	109466666	109467035	5.72	WDR47*NM_001142551*-*109584850*.
chr1	109583934	109585538	chr1	109467035	109467433	5.2	WDR47*NM_001142551*-*109584850*.
chr1	109583934	109585538	chr1	109479393	109480582	6.14	WDR47*NM_001142551*-*109584850*.
chr1	109583934	109585538	chr1	109481286	109481992	5.17	WDR47*NM_001142551*-*109584850*.
chr1	109583934	109585538	chr1	109482169	109482791	6.04	WDR47*NM_001142551*-*109584850*.
chr1	109583934	109585538	chr1	109502707	109503548	5.38	WDR47*NM_001142551*-*109584850*.
chr1	109583934	109585538	chr1	109505267	109507388	14.54	WDR47*NM_001142551*-*109584850*CLCC1*NM_015127*-*109506121
chr1	109583934	109585538	chr1	109617189	109619150	14.99	WDR47*NM_001142551*-*109584850*TAF13*NM_005645*-*109618624
chr1	109583934	109585538	chr1	109632858	109634019	9.04	WDR47*NM_001142551*-*109584850*TMEM167B*NM_020141*+*109633403
chr1	109583934	109585538	chr1	109738729	109739022	5.37	WDR47*NM_001142551*-*109584850*.
chr1	109583934	109585538	chr1	109739541	109739820	5.62	WDR47*NM_001142551*-*109584850*.
chr1	109617189	109619150	chr1	109288790	109290932	15.5	TAF13*NM_005645*-*109618624*STXBP3*NM_007269*+*109289285
chr1	109617189	109619150	chr1	109292410	109293108	5.67	TAF13*NM_005645*-*109618624*.
chr1	109617189	109619150	chr1	109418513	109421137	5.98	TAF13*NM_005645*-*109618624*GPSM2*NM_013296*+*109419603
chr1	109617189	109619150	chr1	109421549	109422103	5.08	TAF13*NM_005645*-*109618624*.
chr1	109617189	109619150	chr1	109492154	109493796	6.48	TAF13*NM_005645*-*109618624*CLCC1*NM_001278202*-*109493070
chr1	109617189	109619150	chr1	109583934	109585538	7.95	TAF13*NM_005645*-*109618624*WDR47*NM_001142551*-*109584850
chr1	109617189	109619150	chr1	109632858	109634019	7.17	TAF13*NM_005645*-*109618624*TMEM167B*NM_020141*+*109633403
chr1	109617189	109619150	chr1	109655372	109658491	5.56	TAF13*NM_005645*-*109618624*KIAA1324*NM_001284352*+*109656585
chr1	109617189	109619150	chr1	109739541	109739820	5.35	TAF13*NM_005645*-*109618624*.
chr1	109617189	109619150	chr1	109741764	109742313	5.27	TAF13*NM_005645*-*109618624*.
chr1	109617189	109619150	chr1	109781783	109783699	7.7	TAF13*NM_005645*-*109618624*.
chr1	109617189	109619150	chr1	109784613	109785244	5.93	TAF13*NM_005645*-*109618624*.
chr1	109617189	109619150	chr1	109849333	109850980	5.27	TAF13*NM_005645*-*109618624*MYBPHL*NM_001010985*-*109849663
chr1	109617189	109619150	chr1	109938081	109938617	9.78	TAF13*NM_005645*-*109618624*.
chr1	109617189	109619150	chr1	109939165	109942031	5.34	TAF13*NM_005645*-*109618624*SORT1*NM_002959*-*109940563
chr1	109617189	109619150	chr1	109942031	109942629	9.83	TAF13*NM_005645*-*109618624*.
chr1	109617189	109619150	chr1	109942629	109942990	6.04	TAF13*NM_005645*-*109618624*.
chr1	109632858	109634019	chr1	109418513	109421137	6.9	TMEM167B*NM_020141*+*109633403*GPSM2*NM_013296*+*109419603
chr1	109632858	109634019	chr1	109489927	109490450	7.54	TMEM167B*NM_020141*+*109633403*.
chr1	109632858	109634019	chr1	109490626	109491060	6.49	TMEM167B*NM_020141*+*109633403*.
chr1	109632858	109634019	chr1	109505267	109507388	7.02	TMEM167B*NM_020141*+*109633403*CLCC1*NM_015127*-*109506121
chr1	109632858	109634019	chr1	109583934	109585538	7.27	TMEM167B*NM_020141*+*109633403*WDR47*NM_001142551*-*109584850
chr1	109632858	109634019	chr1	109617189	109619150	6.0	TMEM167B*NM_020141*+*109633403*TAF13*NM_005645*-*109618624
chr1	109632858	109634019	chr1	109653912	109654733	6.45	TMEM167B*NM_020141*+*109633403*.
chr1	109632858	109634019	chr1	109654733	109655372	7.34	TMEM167B*NM_020141*+*109633403*.
chr1	109632858	109634019	chr1	109755772	109756354	7.44	TMEM167B*NM_020141*+*109633403*.
chr1	109632858	109634019	chr1	109756354	109757169	6.98	TMEM167B*NM_020141*+*109633403*SARS*NM_006513*+*109756515
chr1	109632858	109634019	chr1	109757740	109758564	6.31	TMEM167B*NM_020141*+*109633403*.
chr1	109632858	109634019	chr1	109771082	109772266	7.83	TMEM167B*NM_020141*+*109633403*.
chr1	109632858	109634019	chr1	109772479	109773205	8.5	TMEM167B*NM_020141*+*109633403*.
chr1	109632858	109634019	chr1	109775203	109775698	6.15	TMEM167B*NM_020141*+*109633403*.
chr1	109632858	109634019	chr1	109805622	109806520	9.24	TMEM167B*NM_020141*+*109633403*.
chr1	109632858	109634019	chr1	109806520	109807118	9.09	TMEM167B*NM_020141*+*109633403*.
chr1	109632858	109634019	chr1	109815454	109816962	7.36	TMEM167B*NM_020141*+*109633403*.
chr1	109632858	109634019	chr1	109829642	109829983	5.6	TMEM167B*NM_020141*+*109633403*.
chr1	109632858	109634019	chr1	109831317	109831610	7.07	TMEM167B*NM_020141*+*109633403*.
chr1	109632858	109634019	chr1	109832551	109833371	5.58	TMEM167B*NM_020141*+*109633403*.
chr1	109632858	109634019	chr1	109939165	109942031	6.26	TMEM167B*NM_020141*+*109633403*SORT1*NM_002959*-*109940563
chr1	109655372	109658491	chr1	109202400	109204846	9.46	KIAA1324*NM_001284352*+*109656585*HENMT1*NM_001102592*-*109203744
chr1	109655372	109658491	chr1	109418513	109421137	11.12	KIAA1324*NM_001284352*+*109656585*GPSM2*NM_013296*+*109419603
chr1	109655372	109658491	chr1	109505267	109507388	16.21	KIAA1324*NM_001284352*+*109656585*CLCC1*NM_015127*-*109506121
chr1	109655372	109658491	chr1	109617189	109619150	17.22	KIAA1324*NM_001284352*+*109656585*TAF13*NM_005645*-*109618624
chr1	109655372	109658491	chr1	109632858	109634019	15.61	KIAA1324*NM_001284352*+*109656585*TMEM167B*NM_020141*+*109633403
chr1	109655372	109658491	chr1	109789121	109789861	7.5	KIAA1324*NM_001284352*+*109656585*.
chr1	109655372	109658491	chr1	109790194	109790430	5.3	KIAA1324*NM_001284352*+*109656585*.
chr1	109655372	109658491	chr1	109790829	109791962	11.17	KIAA1324*NM_001284352*+*109656585*.
chr1	109655372	109658491	chr1	109792336	109793724	7.94	KIAA1324*NM_001284352*+*109656585*CELSR2*NM_001408*+*109792641
chr1	109655372	109658491	chr1	109805622	109806520	5.68	KIAA1324*NM_001284352*+*109656585*.
chr1	109655372	109658491	chr1	109807717	109808764	5.61	KIAA1324*NM_001284352*+*109656585*.
chr1	109655372	109658491	chr1	109809581	109809986	5.55	KIAA1324*NM_001284352*+*109656585*.
chr1	109655372	109658491	chr1	109911895	109912196	5.07	KIAA1324*NM_001284352*+*109656585*.
chr1	109655372	109658491	chr1	109913183	109914038	6.89	KIAA1324*NM_001284352*+*109656585*.
chr1	109655372	109658491	chr1	109935028	109937301	5.28	KIAA1324*NM_001284352*+*109656585*SORT1*NM_001205228*-*109935979
chr1	109655372	109658491	chr1	109966294	109966727	6.67	KIAA1324*NM_001284352*+*109656585*.
chr1	109655372	109658491	chr1	109967651	109970634	6.55	KIAA1324*NM_001284352*+*109656585*PSMA5*NM_001199772*-*109969070
chr1	109655372	109658491	chr1	109972584	109973362	5.7	KIAA1324*NM_001284352*+*109656585*.
chr1	109655372	109658491	chr1	109973362	109973672	8.68	KIAA1324*NM_001284352*+*109656585*.
chr1	109655372	109658491	chr1	109985368	109986097	5.6	KIAA1324*NM_001284352*+*109656585*.
chr1	109655372	109658491	chr1	110025890	110028913	7.13	KIAA1324*NM_001284352*+*109656585*ATXN7L2*NM_153340*+*110026561
chr1	109655372	109658491	chr1	110104116	110104810	5.39	KIAA1324*NM_001284352*+*109656585*.
chr1	109655372	109658491	chr1	110104810	110105780	5.05	KIAA1324*NM_001284352*+*109656585*.
chr1	109727673	109730707	chr1	109617189	109619150	7.24	KIAA1324*NM_001284353*+*109729171*TAF13*NM_005645*-*109618624
chr1	109756354	109757169	chr1	109617189	109619150	6.7	SARS*NM_006513*+*109756515*TAF13*NM_005645*-*109618624
chr1	109756354	109757169	chr1	109632858	109634019	10.56	SARS*NM_006513*+*109756515*TMEM167B*NM_020141*+*109633403
chr1	109756354	109757169	chr1	109905013	109906467	5.29	SARS*NM_006513*+*109756515*.
chr1	109756354	109757169	chr1	109930964	109931467	5.34	SARS*NM_006513*+*109756515*.
chr1	109756354	109757169	chr1	109932759	109934004	8.31	SARS*NM_006513*+*109756515*.
chr1	109756354	109757169	chr1	110025890	110028913	5.79	SARS*NM_006513*+*109756515*ATXN7L2*NM_153340*+*110026561
chr1	109756354	109757169	chr1	110051571	110053774	6.11	SARS*NM_006513*+*109756515*AMIGO1*NM_020703*-*110052336
chr1	109756354	109757169	chr1	110159057	110164077	11.74	SARS*NM_006513*+*109756515*AMPD2*NM_139156*+*110162435
chr1	109792336	109793724	chr1	109655372	109658491	8.11	CELSR2*NM_001408*+*109792641*KIAA1324*NM_001284352*+*109656585
chr1	109792336	109793724	chr1	109939165	109942031	5.46	CELSR2*NM_001408*+*109792641*SORT1*NM_002959*-*109940563
chr1	109792336	109793724	chr1	109945835	109946022	5.68	CELSR2*NM_001408*+*109792641*.
chr1	109792336	109793724	chr1	109946203	109946722	5.83	CELSR2*NM_001408*+*109792641*.
chr1	109792336	109793724	chr1	110081101	110083042	10.08	CELSR2*NM_001408*+*109792641*GPR61*NM_031936*+*110082494
chr1	109792336	109793724	chr1	110083042	110083387	6.77	CELSR2*NM_001408*+*109792641*.
chr1	109849333	109850980	chr1	109617189	109619150	5.71	MYBPHL*NM_001010985*-*109849663*TAF13*NM_005645*-*109618624
chr1	109849333	109850980	chr1	109894732	109895599	5.43	MYBPHL*NM_001010985*-*109849663*.
chr1	109849333	109850980	chr1	109897171	109897543	5.0	MYBPHL*NM_001010985*-*109849663*.
chr1	109849333	109850980	chr1	110025890	110028913	7.92	MYBPHL*NM_001010985*-*109849663*ATXN7L2*NM_153340*+*110026561
chr1	109939165	109942031	chr1	109617189	109619150	6.89	SORT1*NM_002959*-*109940563*TAF13*NM_005645*-*109618624
chr1	109939165	109942031	chr1	109632858	109634019	9.26	SORT1*NM_002959*-*109940563*TMEM167B*NM_020141*+*109633403
chr1	109939165	109942031	chr1	109658664	109659049	6.31	SORT1*NM_002959*-*109940563*.
chr1	109939165	109942031	chr1	109790430	109790761	5.7	SORT1*NM_002959*-*109940563*.
chr1	109939165	109942031	chr1	109815454	109816962	5.65	SORT1*NM_002959*-*109940563*.
chr1	109967651	109970634	chr1	109655372	109658491	6.84	PSMA5*NM_001199772*-*109969070*KIAA1324*NM_001284352*+*109656585
chr1	109967651	109970634	chr1	110025890	110028913	13.25	PSMA5*NM_001199772*-*109969070*ATXN7L2*NM_153340*+*110026561
chr1	109967651	109970634	chr1	110036101	110037068	6.88	PSMA5*NM_001199772*-*109969070*CYB561D1*NM_001134402*+*110036658
chr1	110008615	110010426	chr1	109781783	109783699	5.86	SYPL2*NM_001040709*+*110009100*.
chr1	110008615	110010426	chr1	109784613	109785244	5.79	SYPL2*NM_001040709*+*110009100*.
chr1	110008615	110010426	chr1	110025274	110025757	5.23	SYPL2*NM_001040709*+*110009100*.
chr1	110008615	110010426	chr1	110025890	110028913	11.6	SYPL2*NM_001040709*+*110009100*ATXN7L2*NM_153340*+*110026561
chr1	110008615	110010426	chr1	110159057	110164077	12.17	SYPL2*NM_001040709*+*110009100*AMPD2*NM_139156*+*110162435
chr1	110008615	110010426	chr1	110305823	110307605	8.99	SYPL2*NM_001040709*+*110009100*EPS8L3*NM_133181*-*110306644
chr1	110025890	110028913	chr1	109655372	109658491	6.29	ATXN7L2*NM_153340*+*110026561*KIAA1324*NM_001284352*+*109656585
chr1	110025890	110028913	chr1	109730707	109731666	5.08	ATXN7L2*NM_153340*+*110026561*.
chr1	110025890	110028913	chr1	109733437	109734595	5.18	ATXN7L2*NM_153340*+*110026561*.
chr1	110025890	110028913	chr1	109965837	109966294	5.1	ATXN7L2*NM_153340*+*110026561*.
chr1	110025890	110028913	chr1	109967651	109970634	6.46	ATXN7L2*NM_153340*+*110026561*PSMA5*NM_001199772*-*109969070
chr1	110025890	110028913	chr1	109972080	109972584	5.98	ATXN7L2*NM_153340*+*110026561*.
chr1	110025890	110028913	chr1	109972584	109973362	5.66	ATXN7L2*NM_153340*+*110026561*.
chr1	110025890	110028913	chr1	110008615	110010426	5.47	ATXN7L2*NM_153340*+*110026561*SYPL2*NM_001040709*+*110009100
chr1	110025890	110028913	chr1	110051571	110053774	5.65	ATXN7L2*NM_153340*+*110026561*AMIGO1*NM_020703*-*110052336
chr1	110025890	110028913	chr1	110071196	110072627	5.89	ATXN7L2*NM_153340*+*110026561*.
chr1	110025890	110028913	chr1	110074554	110075359	7.67	ATXN7L2*NM_153340*+*110026561*.
chr1	110025890	110028913	chr1	110075359	110075947	9.86	ATXN7L2*NM_153340*+*110026561*.
chr1	110025890	110028913	chr1	110080095	110080971	8.07	ATXN7L2*NM_153340*+*110026561*.
chr1	110025890	110028913	chr1	110081101	110083042	5.8	ATXN7L2*NM_153340*+*110026561*GPR61*NM_031936*+*110082494
chr1	110025890	110028913	chr1	110083387	110084171	5.71	ATXN7L2*NM_153340*+*110026561*.
chr1	110025890	110028913	chr1	110155233	110156312	7.4	ATXN7L2*NM_153340*+*110026561*GNAT2*NM_005272*-*110155705
chr1	110025890	110028913	chr1	110159057	110164077	6.45	ATXN7L2*NM_153340*+*110026561*AMPD2*NM_139156*+*110162435
chr1	110025890	110028913	chr1	110165542	110167159	5.97	ATXN7L2*NM_153340*+*110026561*AMPD2*NM_001257361*+*110166610
chr1	110025890	110028913	chr1	110282785	110284490	7.59	ATXN7L2*NM_153340*+*110026561*GSTM3*NM_000849*-*110283660
chr1	110036101	110037068	chr1	109967651	109970634	7.18	CYB561D1*NM_001134402*+*110036658*PSMA5*NM_001199772*-*109969070
chr1	110036101	110037068	chr1	110067528	110067863	6.08	CYB561D1*NM_001134402*+*110036658*.
chr1	110036101	110037068	chr1	110069566	110070309	5.1	CYB561D1*NM_001134402*+*110036658*.
chr1	110036101	110037068	chr1	110073153	110073651	6.08	CYB561D1*NM_001134402*+*110036658*.
chr1	110036101	110037068	chr1	110074554	110075359	9.16	CYB561D1*NM_001134402*+*110036658*.
chr1	110036101	110037068	chr1	110075359	110075947	6.13	CYB561D1*NM_001134402*+*110036658*.
chr1	110036101	110037068	chr1	110078074	110078738	5.78	CYB561D1*NM_001134402*+*110036658*.
chr1	110036101	110037068	chr1	110078738	110079104	6.34	CYB561D1*NM_001134402*+*110036658*.
chr1	110036101	110037068	chr1	110081101	110083042	6.23	CYB561D1*NM_001134402*+*110036658*GPR61*NM_031936*+*110082494
chr1	110036101	110037068	chr1	110111805	110112841	5.97	CYB561D1*NM_001134402*+*110036658*.
chr1	110036101	110037068	chr1	110155233	110156312	13.34	CYB561D1*NM_001134402*+*110036658*GNAT2*NM_005272*-*110155705
chr1	110036101	110037068	chr1	110159057	110164077	11.58	CYB561D1*NM_001134402*+*110036658*AMPD2*NM_139156*+*110162435
chr1	110036101	110037068	chr1	110282178	110282705	5.57	CYB561D1*NM_001134402*+*110036658*.
chr1	110036101	110037068	chr1	110282785	110284490	5.05	CYB561D1*NM_001134402*+*110036658*GSTM3*NM_000849*-*110283660
chr1	110036101	110037068	chr1	110544046	110547578	6.08	CYB561D1*NM_001134402*+*110036658*AHCYL1*NM_001242676*+*110546570
chr1	110036101	110037068	chr1	110549157	110550378	6.04	CYB561D1*NM_001134402*+*110036658*.
chr1	110051571	110053774	chr1	109756354	109757169	6.58	AMIGO1*NM_020703*-*110052336*SARS*NM_006513*+*109756515
chr1	110051571	110053774	chr1	110025890	110028913	12.84	AMIGO1*NM_020703*-*110052336*ATXN7L2*NM_153340*+*110026561
chr1	110051571	110053774	chr1	110155233	110156312	10.11	AMIGO1*NM_020703*-*110052336*GNAT2*NM_005272*-*110155705
chr1	110051571	110053774	chr1	110159057	110164077	5.05	AMIGO1*NM_020703*-*110052336*AMPD2*NM_139156*+*110162435
chr1	110051571	110053774	chr1	110165542	110167159	5.19	AMIGO1*NM_020703*-*110052336*AMPD2*NM_001257361*+*110166610
chr1	110051571	110053774	chr1	110209116	110211696	8.64	AMIGO1*NM_020703*-*110052336*GSTM2*NM_000848*+*110210644
chr1	110051571	110053774	chr1	110305823	110307605	6.25	AMIGO1*NM_020703*-*110052336*EPS8L3*NM_133181*-*110306644
chr1	110081101	110083042	chr1	109792336	109793724	6.88	GPR61*NM_031936*+*110082494*CELSR2*NM_001408*+*109792641
chr1	110081101	110083042	chr1	110025890	110028913	12.19	GPR61*NM_031936*+*110082494*ATXN7L2*NM_153340*+*110026561
chr1	110081101	110083042	chr1	110033547	110034937	6.11	GPR61*NM_031936*+*110082494*.
chr1	110081101	110083042	chr1	110036101	110037068	10.67	GPR61*NM_031936*+*110082494*CYB561D1*NM_001134402*+*110036658
chr1	110081101	110083042	chr1	110155233	110156312	5.16	GPR61*NM_031936*+*110082494*GNAT2*NM_005272*-*110155705
chr1	110081101	110083042	chr1	110159057	110164077	14.4	GPR61*NM_031936*+*110082494*AMPD2*NM_139156*+*110162435
chr1	110081101	110083042	chr1	110164333	110164722	5.21	GPR61*NM_031936*+*110082494*.
chr1	110081101	110083042	chr1	110165542	110167159	5.01	GPR61*NM_031936*+*110082494*AMPD2*NM_001257361*+*110166610
chr1	110081101	110083042	chr1	110167641	110168397	6.97	GPR61*NM_031936*+*110082494*AMPD2*NM_203404*+*110168049
chr1	110081101	110083042	chr1	110184313	110184950	5.64	GPR61*NM_031936*+*110082494*.
chr1	110081101	110083042	chr1	110185429	110186065	5.1	GPR61*NM_031936*+*110082494*.
chr1	110081101	110083042	chr1	110198081	110199731	7.83	GPR61*NM_031936*+*110082494*GSTM4*NM_147148*+*110198698
chr1	110081101	110083042	chr1	110209116	110211696	7.64	GPR61*NM_031936*+*110082494*GSTM2*NM_000848*+*110210644
chr1	110081101	110083042	chr1	110212984	110213387	5.2	GPR61*NM_031936*+*110082494*.
chr1	110081101	110083042	chr1	110282785	110284490	6.31	GPR61*NM_031936*+*110082494*GSTM3*NM_000849*-*110283660
chr1	110081101	110083042	chr1	110305823	110307605	18.34	GPR61*NM_031936*+*110082494*EPS8L3*NM_133181*-*110306644
chr1	110081101	110083042	chr1	110536265	110536948	5.64	GPR61*NM_031936*+*110082494*.
chr1	110081101	110083042	chr1	110537149	110538087	5.01	GPR61*NM_031936*+*110082494*.
chr1	110081101	110083042	chr1	110547757	110548207	5.35	GPR61*NM_031936*+*110082494*.
chr1	110090848	110092226	chr1	110155233	110156312	11.66	GNAI3*NM_006496*+*110091186*GNAT2*NM_005272*-*110155705
chr1	110090848	110092226	chr1	110159057	110164077	25.7	GNAI3*NM_006496*+*110091186*AMPD2*NM_139156*+*110162435
chr1	110090848	110092226	chr1	110282785	110284490	14.39	GNAI3*NM_006496*+*110091186*GSTM3*NM_000849*-*110283660
chr1	110090848	110092226	chr1	110305823	110307605	20.2	GNAI3*NM_006496*+*110091186*EPS8L3*NM_133181*-*110306644
chr1	110090848	110092226	chr1	110463177	110464010	6.82	GNAI3*NM_006496*+*110091186*.
chr1	110090848	110092226	chr1	110464456	110464866	6.65	GNAI3*NM_006496*+*110091186*.
chr1	110090848	110092226	chr1	110573747	110575199	6.59	GNAI3*NM_006496*+*110091186*STRIP1*NM_001270768*+*110574199
chr1	110155233	110156312	chr1	110025890	110028913	17.56	GNAT2*NM_005272*-*110155705*ATXN7L2*NM_153340*+*110026561
chr1	110155233	110156312	chr1	110036101	110037068	9.57	GNAT2*NM_005272*-*110155705*CYB561D1*NM_001134402*+*110036658
chr1	110155233	110156312	chr1	110051025	110051571	7.55	GNAT2*NM_005272*-*110155705*.
chr1	110155233	110156312	chr1	110051571	110053774	5.33	GNAT2*NM_005272*-*110155705*AMIGO1*NM_020703*-*110052336
chr1	110155233	110156312	chr1	110080095	110080971	5.37	GNAT2*NM_005272*-*110155705*.
chr1	110155233	110156312	chr1	110089773	110090475	7.34	GNAT2*NM_005272*-*110155705*.
chr1	110155233	110156312	chr1	110090848	110092226	6.06	GNAT2*NM_005272*-*110155705*GNAI3*NM_006496*+*110091186
chr1	110155233	110156312	chr1	110094049	110094560	5.18	GNAT2*NM_005272*-*110155705*.
chr1	110155233	110156312	chr1	110103518	110104116	5.43	GNAT2*NM_005272*-*110155705*.
chr1	110155233	110156312	chr1	110104116	110104810	5.95	GNAT2*NM_005272*-*110155705*.
chr1	110155233	110156312	chr1	110106052	110107354	5.57	GNAT2*NM_005272*-*110155705*.
chr1	110155233	110156312	chr1	110174562	110175799	5.42	GNAT2*NM_005272*-*110155705*.
chr1	110155233	110156312	chr1	110176253	110176622	6.16	GNAT2*NM_005272*-*110155705*.
chr1	110155233	110156312	chr1	110305430	110305747	5.49	GNAT2*NM_005272*-*110155705*.
chr1	110155233	110156312	chr1	110305823	110307605	11.07	GNAT2*NM_005272*-*110155705*EPS8L3*NM_133181*-*110306644
chr1	110155233	110156312	chr1	110316418	110317297	7.44	GNAT2*NM_005272*-*110155705*.
chr1	110155233	110156312	chr1	110317447	110318556	5.83	GNAT2*NM_005272*-*110155705*.
chr1	110155233	110156312	chr1	110525180	110525759	7.47	GNAT2*NM_005272*-*110155705*.
chr1	110155233	110156312	chr1	110543066	110545347	6.3	GNAT2*NM_005272*-*110155705*AHCYL1*NM_001242674*+*110543549
chr1	110155233	110156312	chr1	110544046	110547578	6.41	GNAT2*NM_005272*-*110155705*AHCYL1*NM_001242676*+*110546570
chr1	110159057	110164077	chr1	109756354	109757169	5.79	AMPD2*NM_139156*+*110162435*SARS*NM_006513*+*109756515
chr1	110159057	110164077	chr1	109839385	109840417	6.05	AMPD2*NM_139156*+*110162435*.
chr1	110159057	110164077	chr1	109840866	109841499	6.23	AMPD2*NM_139156*+*110162435*.
chr1	110159057	110164077	chr1	109939165	109942031	6.91	AMPD2*NM_139156*+*110162435*SORT1*NM_002959*-*109940563
chr1	110159057	110164077	chr1	109943138	109943568	5.04	AMPD2*NM_139156*+*110162435*.
chr1	110159057	110164077	chr1	110008615	110010426	7.43	AMPD2*NM_139156*+*110162435*SYPL2*NM_001040709*+*110009100
chr1	110159057	110164077	chr1	110025890	110028913	8.72	AMPD2*NM_139156*+*110162435*ATXN7L2*NM_153340*+*110026561
chr1	110159057	110164077	chr1	110029089	110030323	5.75	AMPD2*NM_139156*+*110162435*.
chr1	110159057	110164077	chr1	110030677	110031060	5.75	AMPD2*NM_139156*+*110162435*.
chr1	110159057	110164077	chr1	110032287	110032824	7.22	AMPD2*NM_139156*+*110162435*.
chr1	110159057	110164077	chr1	110036101	110037068	5.16	AMPD2*NM_139156*+*110162435*CYB561D1*NM_001134402*+*110036658
chr1	110159057	110164077	chr1	110043876	110045879	5.68	AMPD2*NM_139156*+*110162435*.
chr1	110159057	110164077	chr1	110047532	110048390	5.38	AMPD2*NM_139156*+*110162435*.
chr1	110159057	110164077	chr1	110051571	110053774	5.1	AMPD2*NM_139156*+*110162435*AMIGO1*NM_020703*-*110052336
chr1	110159057	110164077	chr1	110055994	110056262	7.88	AMPD2*NM_139156*+*110162435*.
chr1	110159057	110164077	chr1	110057334	110057684	5.28	AMPD2*NM_139156*+*110162435*.
chr1	110159057	110164077	chr1	110057873	110058398	5.01	AMPD2*NM_139156*+*110162435*.
chr1	110159057	110164077	chr1	110059097	110059518	5.29	AMPD2*NM_139156*+*110162435*.
chr1	110159057	110164077	chr1	110073153	110073651	6.09	AMPD2*NM_139156*+*110162435*.
chr1	110159057	110164077	chr1	110075359	110075947	5.74	AMPD2*NM_139156*+*110162435*.
chr1	110159057	110164077	chr1	110079104	110079510	5.47	AMPD2*NM_139156*+*110162435*.
chr1	110159057	110164077	chr1	110081101	110083042	7.62	AMPD2*NM_139156*+*110162435*GPR61*NM_031936*+*110082494
chr1	110159057	110164077	chr1	110086685	110087068	5.65	AMPD2*NM_139156*+*110162435*.
chr1	110159057	110164077	chr1	110087194	110087525	5.17	AMPD2*NM_139156*+*110162435*.
chr1	110159057	110164077	chr1	110088315	110089036	12.34	AMPD2*NM_139156*+*110162435*.
chr1	110159057	110164077	chr1	110089773	110090475	6.64	AMPD2*NM_139156*+*110162435*.
chr1	110159057	110164077	chr1	110090848	110092226	11.39	AMPD2*NM_139156*+*110162435*GNAI3*NM_006496*+*110091186
chr1	110159057	110164077	chr1	110092226	110093219	6.45	AMPD2*NM_139156*+*110162435*.
chr1	110159057	110164077	chr1	110093471	110094049	5.06	AMPD2*NM_139156*+*110162435*.
chr1	110159057	110164077	chr1	110094817	110095705	7.45	AMPD2*NM_139156*+*110162435*.
chr1	110159057	110164077	chr1	110095795	110098383	6.05	AMPD2*NM_139156*+*110162435*.
chr1	110159057	110164077	chr1	110098777	110099621	5.06	AMPD2*NM_139156*+*110162435*.
chr1	110159057	110164077	chr1	110099898	110100372	6.11	AMPD2*NM_139156*+*110162435*.
chr1	110159057	110164077	chr1	110100372	110100821	5.2	AMPD2*NM_139156*+*110162435*.
chr1	110159057	110164077	chr1	110104810	110105780	6.21	AMPD2*NM_139156*+*110162435*.
chr1	110159057	110164077	chr1	110106052	110107354	9.02	AMPD2*NM_139156*+*110162435*.
chr1	110159057	110164077	chr1	110109699	110110844	7.48	AMPD2*NM_139156*+*110162435*.
chr1	110159057	110164077	chr1	110111805	110112841	8.07	AMPD2*NM_139156*+*110162435*.
chr1	110159057	110164077	chr1	110113957	110114221	5.2	AMPD2*NM_139156*+*110162435*.
chr1	110159057	110164077	chr1	110135412	110136329	5.62	AMPD2*NM_139156*+*110162435*.
chr1	110159057	110164077	chr1	110137497	110137953	6.47	AMPD2*NM_139156*+*110162435*.
chr1	110159057	110164077	chr1	110138039	110138576	5.71	AMPD2*NM_139156*+*110162435*.
chr1	110159057	110164077	chr1	110139039	110139792	5.39	AMPD2*NM_139156*+*110162435*.
chr1	110159057	110164077	chr1	110140165	110142359	5.19	AMPD2*NM_139156*+*110162435*.
chr1	110159057	110164077	chr1	110209116	110211696	20.34	AMPD2*NM_139156*+*110162435*GSTM2*NM_000848*+*110210644
chr1	110159057	110164077	chr1	110275250	110275636	5.37	AMPD2*NM_139156*+*110162435*.
chr1	110159057	110164077	chr1	110282785	110284490	23.51	AMPD2*NM_139156*+*110162435*GSTM3*NM_000849*-*110283660
chr1	110159057	110164077	chr1	110305823	110307605	27.68	AMPD2*NM_139156*+*110162435*EPS8L3*NM_133181*-*110306644
chr1	110159057	110164077	chr1	110308458	110308779	5.98	AMPD2*NM_139156*+*110162435*.
chr1	110159057	110164077	chr1	110308779	110309257	9.41	AMPD2*NM_139156*+*110162435*.
chr1	110159057	110164077	chr1	110313828	110315065	6.27	AMPD2*NM_139156*+*110162435*.
chr1	110159057	110164077	chr1	110316418	110317297	6.27	AMPD2*NM_139156*+*110162435*.
chr1	110159057	110164077	chr1	110319555	110320366	6.07	AMPD2*NM_139156*+*110162435*.
chr1	110159057	110164077	chr1	110330240	110331044	7.01	AMPD2*NM_139156*+*110162435*.
chr1	110159057	110164077	chr1	110331423	110332071	8.09	AMPD2*NM_139156*+*110162435*.
chr1	110159057	110164077	chr1	110332534	110333300	6.48	AMPD2*NM_139156*+*110162435*.
chr1	110159057	110164077	chr1	110368543	110370089	7.04	AMPD2*NM_139156*+*110162435*.
chr1	110159057	110164077	chr1	110496351	110497639	5.7	AMPD2*NM_139156*+*110162435*.
chr1	110159057	110164077	chr1	110499587	110500208	6.44	AMPD2*NM_139156*+*110162435*.
chr1	110159057	110164077	chr1	110512320	110513383	6.23	AMPD2*NM_139156*+*110162435*.
chr1	110159057	110164077	chr1	110514369	110515169	5.88	AMPD2*NM_139156*+*110162435*.
chr1	110159057	110164077	chr1	110522959	110523372	6.28	AMPD2*NM_139156*+*110162435*.
chr1	110159057	110164077	chr1	110523959	110524780	5.73	AMPD2*NM_139156*+*110162435*.
chr1	110159057	110164077	chr1	110525180	110525759	5.86	AMPD2*NM_139156*+*110162435*.
chr1	110159057	110164077	chr1	110525773	110528010	6.11	AMPD2*NM_139156*+*110162435*AHCYL1*NM_001242673*+*110527387
chr1	110159057	110164077	chr1	110528998	110529825	6.4	AMPD2*NM_139156*+*110162435*.
chr1	110159057	110164077	chr1	110530180	110530728	8.35	AMPD2*NM_139156*+*110162435*.
chr1	110159057	110164077	chr1	110532079	110532257	11.6	AMPD2*NM_139156*+*110162435*.
chr1	110159057	110164077	chr1	110541338	110541729	6.38	AMPD2*NM_139156*+*110162435*.
chr1	110159057	110164077	chr1	110543066	110545347	6.05	AMPD2*NM_139156*+*110162435*AHCYL1*NM_001242674*+*110543549
chr1	110159057	110164077	chr1	110544046	110547578	11.97	AMPD2*NM_139156*+*110162435*AHCYL1*NM_001242676*+*110546570
chr1	110159057	110164077	chr1	110548471	110549157	5.73	AMPD2*NM_139156*+*110162435*.
chr1	110159057	110164077	chr1	110552815	110553125	6.5	AMPD2*NM_139156*+*110162435*.
chr1	110159057	110164077	chr1	110553452	110554244	5.93	AMPD2*NM_139156*+*110162435*.
chr1	110159057	110164077	chr1	110573747	110575199	6.03	AMPD2*NM_139156*+*110162435*STRIP1*NM_001270768*+*110574199
chr1	110159057	110164077	chr1	110609949	110610535	6.67	AMPD2*NM_139156*+*110162435*.
chr1	110159057	110164077	chr1	110611723	110613809	5.35	AMPD2*NM_139156*+*110162435*ALX3*NM_006492*-*110613322
chr1	110159057	110164077	chr1	110615153	110615756	6.04	AMPD2*NM_139156*+*110162435*.
chr1	110165542	110167159	chr1	110007488	110008441	5.98	AMPD2*NM_001257361*+*110166610*.
chr1	110165542	110167159	chr1	110025890	110028913	5.6	AMPD2*NM_001257361*+*110166610*ATXN7L2*NM_153340*+*110026561
chr1	110165542	110167159	chr1	110031060	110031468	5.56	AMPD2*NM_001257361*+*110166610*.
chr1	110165542	110167159	chr1	110051571	110053774	5.0	AMPD2*NM_001257361*+*110166610*AMIGO1*NM_020703*-*110052336
chr1	110165542	110167159	chr1	110057873	110058398	5.22	AMPD2*NM_001257361*+*110166610*.
chr1	110165542	110167159	chr1	110282785	110284490	5.26	AMPD2*NM_001257361*+*110166610*GSTM3*NM_000849*-*110283660
chr1	110165542	110167159	chr1	110305823	110307605	8.33	AMPD2*NM_001257361*+*110166610*EPS8L3*NM_133181*-*110306644
chr1	110165542	110167159	chr1	110320595	110320841	5.94	AMPD2*NM_001257361*+*110166610*.
chr1	110165542	110167159	chr1	110514369	110515169	7.23	AMPD2*NM_001257361*+*110166610*.
chr1	110165542	110167159	chr1	110525180	110525759	7.15	AMPD2*NM_001257361*+*110166610*.
chr1	110165542	110167159	chr1	110544046	110547578	7.14	AMPD2*NM_001257361*+*110166610*AHCYL1*NM_001242676*+*110546570
chr1	110167641	110168397	chr1	110057873	110058398	6.22	AMPD2*NM_203404*+*110168049*.
chr1	110167641	110168397	chr1	110083387	110084171	5.17	AMPD2*NM_203404*+*110168049*.
chr1	110167641	110168397	chr1	110305823	110307605	6.05	AMPD2*NM_203404*+*110168049*EPS8L3*NM_133181*-*110306644
chr1	110167641	110168397	chr1	110321318	110321705	6.55	AMPD2*NM_203404*+*110168049*.
chr1	110167641	110168397	chr1	110542547	110543066	5.91	AMPD2*NM_203404*+*110168049*.
chr1	110167641	110168397	chr1	110543066	110545347	10.89	AMPD2*NM_203404*+*110168049*AHCYL1*NM_001242674*+*110543549
chr1	110167641	110168397	chr1	110544046	110547578	5.65	AMPD2*NM_203404*+*110168049*AHCYL1*NM_001242676*+*110546570
chr1	110198081	110199731	chr1	109988656	109989508	5.35	GSTM4*NM_147148*+*110198698*.
chr1	110198081	110199731	chr1	109991377	109992328	5.32	GSTM4*NM_147148*+*110198698*.
chr1	110198081	110199731	chr1	110081101	110083042	6.34	GSTM4*NM_147148*+*110198698*GPR61*NM_031936*+*110082494
chr1	110198081	110199731	chr1	110084331	110084995	6.58	GSTM4*NM_147148*+*110198698*.
chr1	110198081	110199731	chr1	110159057	110164077	6.04	GSTM4*NM_147148*+*110198698*AMPD2*NM_139156*+*110162435
chr1	110198081	110199731	chr1	110282178	110282705	6.12	GSTM4*NM_147148*+*110198698*.
chr1	110198081	110199731	chr1	110282785	110284490	16.44	GSTM4*NM_147148*+*110198698*GSTM3*NM_000849*-*110283660
chr1	110198081	110199731	chr1	110305823	110307605	18.97	GSTM4*NM_147148*+*110198698*EPS8L3*NM_133181*-*110306644
chr1	110198081	110199731	chr1	110307687	110308458	6.54	GSTM4*NM_147148*+*110198698*.
chr1	110198081	110199731	chr1	110413377	110414096	6.26	GSTM4*NM_147148*+*110198698*.
chr1	110198081	110199731	chr1	110525773	110528010	9.06	GSTM4*NM_147148*+*110198698*AHCYL1*NM_001242673*+*110527387
chr1	110198081	110199731	chr1	110544046	110547578	5.78	GSTM4*NM_147148*+*110198698*AHCYL1*NM_001242676*+*110546570
chr1	110198081	110199731	chr1	110547578	110547757	5.77	GSTM4*NM_147148*+*110198698*.
chr1	110198081	110199731	chr1	110548471	110549157	6.14	GSTM4*NM_147148*+*110198698*.
chr1	110198081	110199731	chr1	110641120	110641416	6.94	GSTM4*NM_147148*+*110198698*.
chr1	110198081	110199731	chr1	110642577	110643419	6.06	GSTM4*NM_147148*+*110198698*.
chr1	110209116	110211696	chr1	110051571	110053774	5.27	GSTM2*NM_000848*+*110210644*AMIGO1*NM_020703*-*110052336
chr1	110209116	110211696	chr1	110084331	110084995	6.57	GSTM2*NM_000848*+*110210644*.
chr1	110209116	110211696	chr1	110159057	110164077	14.98	GSTM2*NM_000848*+*110210644*AMPD2*NM_139156*+*110162435
chr1	110209116	110211696	chr1	110282785	110284490	10.24	GSTM2*NM_000848*+*110210644*GSTM3*NM_000849*-*110283660
chr1	110209116	110211696	chr1	110305823	110307605	10.43	GSTM2*NM_000848*+*110210644*EPS8L3*NM_133181*-*110306644
chr1	110209116	110211696	chr1	110472168	110474320	6.4	GSTM2*NM_000848*+*110210644*.
chr1	110209116	110211696	chr1	110474423	110475303	6.47	GSTM2*NM_000848*+*110210644*.
chr1	110209116	110211696	chr1	110543066	110545347	6.49	GSTM2*NM_000848*+*110210644*AHCYL1*NM_001242674*+*110543549
chr1	110209116	110211696	chr1	110544046	110547578	15.33	GSTM2*NM_000848*+*110210644*AHCYL1*NM_001242676*+*110546570
chr1	110229732	110231444	chr1	110305823	110307605	7.01	GSTM1*NM_146421*+*110230418*EPS8L3*NM_133181*-*110306644
chr1	110254172	110255890	chr1	110025890	110028913	6.22	GSTM5*NM_000851*+*110254864*ATXN7L2*NM_153340*+*110026561
chr1	110254172	110255890	chr1	110029089	110030323	5.97	GSTM5*NM_000851*+*110254864*.
chr1	110282785	110284490	chr1	110023534	110024095	5.38	GSTM3*NM_000849*-*110283660*.
chr1	110282785	110284490	chr1	110025890	110028913	5.26	GSTM3*NM_000849*-*110283660*ATXN7L2*NM_153340*+*110026561
chr1	110282785	110284490	chr1	110078074	110078738	7.28	GSTM3*NM_000849*-*110283660*.
chr1	110282785	110284490	chr1	110080095	110080971	6.63	GSTM3*NM_000849*-*110283660*.
chr1	110282785	110284490	chr1	110081101	110083042	9.65	GSTM3*NM_000849*-*110283660*GPR61*NM_031936*+*110082494
chr1	110282785	110284490	chr1	110089355	110089773	6.47	GSTM3*NM_000849*-*110283660*.
chr1	110282785	110284490	chr1	110089773	110090475	5.57	GSTM3*NM_000849*-*110283660*.
chr1	110282785	110284490	chr1	110090848	110092226	5.02	GSTM3*NM_000849*-*110283660*GNAI3*NM_006496*+*110091186
chr1	110282785	110284490	chr1	110093471	110094049	6.34	GSTM3*NM_000849*-*110283660*.
chr1	110282785	110284490	chr1	110109699	110110844	8.79	GSTM3*NM_000849*-*110283660*.
chr1	110282785	110284490	chr1	110111805	110112841	7.79	GSTM3*NM_000849*-*110283660*.
chr1	110282785	110284490	chr1	110112841	110113454	5.67	GSTM3*NM_000849*-*110283660*.
chr1	110282785	110284490	chr1	110136329	110136736	5.7	GSTM3*NM_000849*-*110283660*.
chr1	110282785	110284490	chr1	110137497	110137953	6.17	GSTM3*NM_000849*-*110283660*.
chr1	110282785	110284490	chr1	110146246	110146888	6.07	GSTM3*NM_000849*-*110283660*.
chr1	110282785	110284490	chr1	110148695	110148990	5.89	GSTM3*NM_000849*-*110283660*.
chr1	110282785	110284490	chr1	110155233	110156312	8.34	GSTM3*NM_000849*-*110283660*GNAT2*NM_005272*-*110155705
chr1	110282785	110284490	chr1	110156312	110156732	6.89	GSTM3*NM_000849*-*110283660*.
chr1	110282785	110284490	chr1	110159057	110164077	16.51	GSTM3*NM_000849*-*110283660*AMPD2*NM_139156*+*110162435
chr1	110282785	110284490	chr1	110178181	110179347	7.18	GSTM3*NM_000849*-*110283660*.
chr1	110282785	110284490	chr1	110179736	110180414	6.81	GSTM3*NM_000849*-*110283660*.
chr1	110282785	110284490	chr1	110184313	110184950	7.91	GSTM3*NM_000849*-*110283660*.
chr1	110282785	110284490	chr1	110185429	110186065	9.1	GSTM3*NM_000849*-*110283660*.
chr1	110282785	110284490	chr1	110186065	110186468	6.96	GSTM3*NM_000849*-*110283660*.
chr1	110282785	110284490	chr1	110195351	110196304	6.08	GSTM3*NM_000849*-*110283660*.
chr1	110282785	110284490	chr1	110198081	110199731	6.77	GSTM3*NM_000849*-*110283660*GSTM4*NM_147148*+*110198698
chr1	110282785	110284490	chr1	110209116	110211696	15.84	GSTM3*NM_000849*-*110283660*GSTM2*NM_000848*+*110210644
chr1	110282785	110284490	chr1	110213387	110214094	5.46	GSTM3*NM_000849*-*110283660*.
chr1	110282785	110284490	chr1	110295240	110296218	5.08	GSTM3*NM_000849*-*110283660*.
chr1	110282785	110284490	chr1	110296218	110298203	7.0	GSTM3*NM_000849*-*110283660*.
chr1	110282785	110284490	chr1	110305823	110307605	24.5	GSTM3*NM_000849*-*110283660*EPS8L3*NM_133181*-*110306644
chr1	110282785	110284490	chr1	110307687	110308458	6.61	GSTM3*NM_000849*-*110283660*.
chr1	110282785	110284490	chr1	110334951	110335458	5.87	GSTM3*NM_000849*-*110283660*.
chr1	110282785	110284490	chr1	110336409	110337540	5.89	GSTM3*NM_000849*-*110283660*.
chr1	110282785	110284490	chr1	110430519	110431188	5.68	GSTM3*NM_000849*-*110283660*.
chr1	110282785	110284490	chr1	110431390	110431935	6.99	GSTM3*NM_000849*-*110283660*.
chr1	110282785	110284490	chr1	110432318	110432794	5.75	GSTM3*NM_000849*-*110283660*.
chr1	110282785	110284490	chr1	110445496	110446414	6.56	GSTM3*NM_000849*-*110283660*.
chr1	110282785	110284490	chr1	110450162	110450979	6.33	GSTM3*NM_000849*-*110283660*.
chr1	110282785	110284490	chr1	110452040	110455524	12.88	GSTM3*NM_000849*-*110283660*CSF1*NM_172212*+*110453233
chr1	110282785	110284490	chr1	110455534	110456354	6.03	GSTM3*NM_000849*-*110283660*.
chr1	110282785	110284490	chr1	110487285	110488261	6.65	GSTM3*NM_000849*-*110283660*.
chr1	110282785	110284490	chr1	110488685	110489583	13.23	GSTM3*NM_000849*-*110283660*.
chr1	110282785	110284490	chr1	110489636	110489949	7.09	GSTM3*NM_000849*-*110283660*.
chr1	110282785	110284490	chr1	110490399	110490800	7.37	GSTM3*NM_000849*-*110283660*.
chr1	110282785	110284490	chr1	110490800	110491605	7.11	GSTM3*NM_000849*-*110283660*.
chr1	110282785	110284490	chr1	110492433	110493303	6.72	GSTM3*NM_000849*-*110283660*.
chr1	110282785	110284490	chr1	110493450	110494057	5.28	GSTM3*NM_000849*-*110283660*.
chr1	110282785	110284490	chr1	110498498	110499237	7.56	GSTM3*NM_000849*-*110283660*.
chr1	110282785	110284490	chr1	110499587	110500208	7.37	GSTM3*NM_000849*-*110283660*.
chr1	110282785	110284490	chr1	110500208	110501756	6.85	GSTM3*NM_000849*-*110283660*.
chr1	110282785	110284490	chr1	110505023	110505470	6.79	GSTM3*NM_000849*-*110283660*.
chr1	110282785	110284490	chr1	110505470	110506667	8.73	GSTM3*NM_000849*-*110283660*.
chr1	110282785	110284490	chr1	110508738	110510107	6.7	GSTM3*NM_000849*-*110283660*.
chr1	110282785	110284490	chr1	110510456	110511429	5.65	GSTM3*NM_000849*-*110283660*.
chr1	110282785	110284490	chr1	110512320	110513383	5.7	GSTM3*NM_000849*-*110283660*.
chr1	110282785	110284490	chr1	110513383	110513825	5.26	GSTM3*NM_000849*-*110283660*.
chr1	110282785	110284490	chr1	110513924	110514369	5.08	GSTM3*NM_000849*-*110283660*.
chr1	110282785	110284490	chr1	110514369	110515169	6.97	GSTM3*NM_000849*-*110283660*.
chr1	110282785	110284490	chr1	110515266	110515660	5.1	GSTM3*NM_000849*-*110283660*.
chr1	110282785	110284490	chr1	110520356	110521561	6.84	GSTM3*NM_000849*-*110283660*.
chr1	110282785	110284490	chr1	110521860	110522226	7.5	GSTM3*NM_000849*-*110283660*.
chr1	110282785	110284490	chr1	110522442	110522786	5.65	GSTM3*NM_000849*-*110283660*.
chr1	110282785	110284490	chr1	110522959	110523372	5.74	GSTM3*NM_000849*-*110283660*.
chr1	110282785	110284490	chr1	110523959	110524780	5.56	GSTM3*NM_000849*-*110283660*.
chr1	110282785	110284490	chr1	110525773	110528010	6.81	GSTM3*NM_000849*-*110283660*AHCYL1*NM_001242673*+*110527387
chr1	110282785	110284490	chr1	110528010	110528424	7.0	GSTM3*NM_000849*-*110283660*.
chr1	110282785	110284490	chr1	110528998	110529825	5.86	GSTM3*NM_000849*-*110283660*.
chr1	110282785	110284490	chr1	110529825	110530175	5.12	GSTM3*NM_000849*-*110283660*.
chr1	110282785	110284490	chr1	110530180	110530728	7.02	GSTM3*NM_000849*-*110283660*.
chr1	110282785	110284490	chr1	110530728	110531021	5.67	GSTM3*NM_000849*-*110283660*.
chr1	110282785	110284490	chr1	110531021	110531309	5.67	GSTM3*NM_000849*-*110283660*.
chr1	110282785	110284490	chr1	110531333	110531739	5.23	GSTM3*NM_000849*-*110283660*.
chr1	110282785	110284490	chr1	110532257	110533301	5.28	GSTM3*NM_000849*-*110283660*.
chr1	110282785	110284490	chr1	110533301	110534334	7.22	GSTM3*NM_000849*-*110283660*.
chr1	110282785	110284490	chr1	110534334	110534807	5.76	GSTM3*NM_000849*-*110283660*.
chr1	110282785	110284490	chr1	110535072	110535484	6.9	GSTM3*NM_000849*-*110283660*.
chr1	110282785	110284490	chr1	110535484	110536265	6.96	GSTM3*NM_000849*-*110283660*.
chr1	110282785	110284490	chr1	110536265	110536948	5.7	GSTM3*NM_000849*-*110283660*.
chr1	110282785	110284490	chr1	110537149	110538087	7.1	GSTM3*NM_000849*-*110283660*.
chr1	110282785	110284490	chr1	110538290	110538618	7.76	GSTM3*NM_000849*-*110283660*.
chr1	110282785	110284490	chr1	110539111	110539624	7.11	GSTM3*NM_000849*-*110283660*.
chr1	110282785	110284490	chr1	110541929	110542547	5.3	GSTM3*NM_000849*-*110283660*.
chr1	110282785	110284490	chr1	110542547	110543066	8.94	GSTM3*NM_000849*-*110283660*.
chr1	110282785	110284490	chr1	110543066	110545347	6.82	GSTM3*NM_000849*-*110283660*AHCYL1*NM_001242674*+*110543549
chr1	110282785	110284490	chr1	110544046	110547578	27.05	GSTM3*NM_000849*-*110283660*AHCYL1*NM_001242676*+*110546570
chr1	110282785	110284490	chr1	110547757	110548207	7.93	GSTM3*NM_000849*-*110283660*.
chr1	110282785	110284490	chr1	110548471	110549157	9.51	GSTM3*NM_000849*-*110283660*.
chr1	110282785	110284490	chr1	110549157	110550378	5.36	GSTM3*NM_000849*-*110283660*.
chr1	110282785	110284490	chr1	110550378	110550708	5.49	GSTM3*NM_000849*-*110283660*.
chr1	110282785	110284490	chr1	110550880	110551717	8.08	GSTM3*NM_000849*-*110283660*.
chr1	110282785	110284490	chr1	110552041	110552672	5.32	GSTM3*NM_000849*-*110283660*.
chr1	110282785	110284490	chr1	110553452	110554244	7.66	GSTM3*NM_000849*-*110283660*.
chr1	110282785	110284490	chr1	110554301	110554721	5.3	GSTM3*NM_000849*-*110283660*.
chr1	110282785	110284490	chr1	110555200	110556108	7.5	GSTM3*NM_000849*-*110283660*.
chr1	110282785	110284490	chr1	110556742	110557313	7.18	GSTM3*NM_000849*-*110283660*.
chr1	110282785	110284490	chr1	110566966	110567309	7.68	GSTM3*NM_000849*-*110283660*.
chr1	110282785	110284490	chr1	110567570	110568210	5.74	GSTM3*NM_000849*-*110283660*.
chr1	110282785	110284490	chr1	110568901	110569423	6.19	GSTM3*NM_000849*-*110283660*.
chr1	110282785	110284490	chr1	110569849	110570428	5.4	GSTM3*NM_000849*-*110283660*.
chr1	110282785	110284490	chr1	110573747	110575199	5.66	GSTM3*NM_000849*-*110283660*STRIP1*NM_001270768*+*110574199
chr1	110282785	110284490	chr1	110575286	110576226	6.18	GSTM3*NM_000849*-*110283660*.
chr1	110282785	110284490	chr1	110576610	110576902	6.0	GSTM3*NM_000849*-*110283660*.
chr1	110305823	110307605	chr1	109842218	109843332	5.46	EPS8L3*NM_133181*-*110306644*.
chr1	110305823	110307605	chr1	109844139	109844408	5.66	EPS8L3*NM_133181*-*110306644*.
chr1	110305823	110307605	chr1	110008615	110010426	5.97	EPS8L3*NM_133181*-*110306644*SYPL2*NM_001040709*+*110009100
chr1	110305823	110307605	chr1	110012374	110013485	6.04	EPS8L3*NM_133181*-*110306644*.
chr1	110305823	110307605	chr1	110046359	110046831	6.02	EPS8L3*NM_133181*-*110306644*.
chr1	110305823	110307605	chr1	110047532	110048390	7.18	EPS8L3*NM_133181*-*110306644*.
chr1	110305823	110307605	chr1	110051025	110051571	6.61	EPS8L3*NM_133181*-*110306644*.
chr1	110305823	110307605	chr1	110051571	110053774	8.03	EPS8L3*NM_133181*-*110306644*AMIGO1*NM_020703*-*110052336
chr1	110305823	110307605	chr1	110078074	110078738	6.66	EPS8L3*NM_133181*-*110306644*.
chr1	110305823	110307605	chr1	110080095	110080971	7.82	EPS8L3*NM_133181*-*110306644*.
chr1	110305823	110307605	chr1	110081101	110083042	9.63	EPS8L3*NM_133181*-*110306644*GPR61*NM_031936*+*110082494
chr1	110305823	110307605	chr1	110084331	110084995	6.54	EPS8L3*NM_133181*-*110306644*.
chr1	110305823	110307605	chr1	110086685	110087068	5.56	EPS8L3*NM_133181*-*110306644*.
chr1	110305823	110307605	chr1	110088315	110089036	5.07	EPS8L3*NM_133181*-*110306644*.
chr1	110305823	110307605	chr1	110089773	110090475	14.19	EPS8L3*NM_133181*-*110306644*.
chr1	110305823	110307605	chr1	110090848	110092226	15.02	EPS8L3*NM_133181*-*110306644*GNAI3*NM_006496*+*110091186
chr1	110305823	110307605	chr1	110094049	110094560	8.48	EPS8L3*NM_133181*-*110306644*.
chr1	110305823	110307605	chr1	110094817	110095705	17.0	EPS8L3*NM_133181*-*110306644*.
chr1	110305823	110307605	chr1	110095795	110098383	5.62	EPS8L3*NM_133181*-*110306644*.
chr1	110305823	110307605	chr1	110099898	110100372	8.31	EPS8L3*NM_133181*-*110306644*.
chr1	110305823	110307605	chr1	110101577	110102421	6.14	EPS8L3*NM_133181*-*110306644*.
chr1	110305823	110307605	chr1	110103518	110104116	10.52	EPS8L3*NM_133181*-*110306644*.
chr1	110305823	110307605	chr1	110104116	110104810	5.45	EPS8L3*NM_133181*-*110306644*.
chr1	110305823	110307605	chr1	110104810	110105780	5.04	EPS8L3*NM_133181*-*110306644*.
chr1	110305823	110307605	chr1	110109699	110110844	9.29	EPS8L3*NM_133181*-*110306644*.
chr1	110305823	110307605	chr1	110112841	110113454	5.52	EPS8L3*NM_133181*-*110306644*.
chr1	110305823	110307605	chr1	110113572	110113957	8.27	EPS8L3*NM_133181*-*110306644*.
chr1	110305823	110307605	chr1	110123749	110124709	7.12	EPS8L3*NM_133181*-*110306644*.
chr1	110305823	110307605	chr1	110124709	110124934	5.14	EPS8L3*NM_133181*-*110306644*.
chr1	110305823	110307605	chr1	110145532	110146246	7.24	EPS8L3*NM_133181*-*110306644*.
chr1	110305823	110307605	chr1	110146246	110146888	6.81	EPS8L3*NM_133181*-*110306644*.
chr1	110305823	110307605	chr1	110155233	110156312	5.09	EPS8L3*NM_133181*-*110306644*GNAT2*NM_005272*-*110155705
chr1	110305823	110307605	chr1	110159057	110164077	21.84	EPS8L3*NM_133181*-*110306644*AMPD2*NM_139156*+*110162435
chr1	110305823	110307605	chr1	110165542	110167159	7.57	EPS8L3*NM_133181*-*110306644*AMPD2*NM_001257361*+*110166610
chr1	110305823	110307605	chr1	110167641	110168397	6.22	EPS8L3*NM_133181*-*110306644*AMPD2*NM_203404*+*110168049
chr1	110305823	110307605	chr1	110170794	110171060	5.19	EPS8L3*NM_133181*-*110306644*.
chr1	110305823	110307605	chr1	110171157	110172376	5.29	EPS8L3*NM_133181*-*110306644*.
chr1	110305823	110307605	chr1	110173002	110174029	6.28	EPS8L3*NM_133181*-*110306644*.
chr1	110305823	110307605	chr1	110176253	110176622	6.59	EPS8L3*NM_133181*-*110306644*.
chr1	110305823	110307605	chr1	110182332	110183225	8.22	EPS8L3*NM_133181*-*110306644*.
chr1	110305823	110307605	chr1	110183225	110183555	6.72	EPS8L3*NM_133181*-*110306644*.
chr1	110305823	110307605	chr1	110183555	110184197	12.08	EPS8L3*NM_133181*-*110306644*.
chr1	110305823	110307605	chr1	110184313	110184950	7.47	EPS8L3*NM_133181*-*110306644*.
chr1	110305823	110307605	chr1	110185429	110186065	11.04	EPS8L3*NM_133181*-*110306644*.
chr1	110305823	110307605	chr1	110186065	110186468	7.67	EPS8L3*NM_133181*-*110306644*.
chr1	110305823	110307605	chr1	110187961	110188261	6.01	EPS8L3*NM_133181*-*110306644*.
chr1	110305823	110307605	chr1	110188261	110189034	6.0	EPS8L3*NM_133181*-*110306644*.
chr1	110305823	110307605	chr1	110189656	110189907	5.72	EPS8L3*NM_133181*-*110306644*.
chr1	110305823	110307605	chr1	110189907	110190148	8.37	EPS8L3*NM_133181*-*110306644*.
chr1	110305823	110307605	chr1	110191710	110192481	7.15	EPS8L3*NM_133181*-*110306644*.
chr1	110305823	110307605	chr1	110193199	110193544	6.0	EPS8L3*NM_133181*-*110306644*.
chr1	110305823	110307605	chr1	110195351	110196304	5.87	EPS8L3*NM_133181*-*110306644*.
chr1	110305823	110307605	chr1	110198081	110199731	12.9	EPS8L3*NM_133181*-*110306644*GSTM4*NM_147148*+*110198698
chr1	110305823	110307605	chr1	110209116	110211696	12.46	EPS8L3*NM_133181*-*110306644*GSTM2*NM_000848*+*110210644
chr1	110305823	110307605	chr1	110229732	110231444	6.35	EPS8L3*NM_133181*-*110306644*GSTM1*NM_146421*+*110230418
chr1	110305823	110307605	chr1	110275250	110275636	5.28	EPS8L3*NM_133181*-*110306644*.
chr1	110305823	110307605	chr1	110282785	110284490	22.11	EPS8L3*NM_133181*-*110306644*GSTM3*NM_000849*-*110283660
chr1	110305823	110307605	chr1	110407563	110408264	6.78	EPS8L3*NM_133181*-*110306644*.
chr1	110305823	110307605	chr1	110408264	110408782	7.93	EPS8L3*NM_133181*-*110306644*.
chr1	110305823	110307605	chr1	110419659	110420338	8.64	EPS8L3*NM_133181*-*110306644*.
chr1	110305823	110307605	chr1	110421278	110422322	5.92	EPS8L3*NM_133181*-*110306644*.
chr1	110305823	110307605	chr1	110422863	110423204	6.6	EPS8L3*NM_133181*-*110306644*.
chr1	110305823	110307605	chr1	110423810	110425008	5.84	EPS8L3*NM_133181*-*110306644*.
chr1	110305823	110307605	chr1	110432794	110435466	7.65	EPS8L3*NM_133181*-*110306644*.
chr1	110305823	110307605	chr1	110436495	110437877	6.13	EPS8L3*NM_133181*-*110306644*.
chr1	110305823	110307605	chr1	110445496	110446414	8.38	EPS8L3*NM_133181*-*110306644*.
chr1	110305823	110307605	chr1	110447029	110447794	9.86	EPS8L3*NM_133181*-*110306644*.
chr1	110305823	110307605	chr1	110448072	110450162	6.53	EPS8L3*NM_133181*-*110306644*.
chr1	110305823	110307605	chr1	110452040	110455524	7.05	EPS8L3*NM_133181*-*110306644*CSF1*NM_172212*+*110453233
chr1	110305823	110307605	chr1	110455534	110456354	5.69	EPS8L3*NM_133181*-*110306644*.
chr1	110305823	110307605	chr1	110464456	110464866	5.85	EPS8L3*NM_133181*-*110306644*.
chr1	110305823	110307605	chr1	110464866	110465976	6.56	EPS8L3*NM_133181*-*110306644*.
chr1	110305823	110307605	chr1	110467499	110467841	5.71	EPS8L3*NM_133181*-*110306644*.
chr1	110305823	110307605	chr1	110467841	110468247	5.69	EPS8L3*NM_133181*-*110306644*.
chr1	110305823	110307605	chr1	110474423	110475303	7.49	EPS8L3*NM_133181*-*110306644*.
chr1	110305823	110307605	chr1	110476506	110477157	7.53	EPS8L3*NM_133181*-*110306644*.
chr1	110305823	110307605	chr1	110480678	110481733	9.17	EPS8L3*NM_133181*-*110306644*.
chr1	110305823	110307605	chr1	110482448	110482888	8.65	EPS8L3*NM_133181*-*110306644*.
chr1	110305823	110307605	chr1	110486697	110487285	5.29	EPS8L3*NM_133181*-*110306644*.
chr1	110305823	110307605	chr1	110488261	110488588	6.18	EPS8L3*NM_133181*-*110306644*.
chr1	110305823	110307605	chr1	110488685	110489583	5.31	EPS8L3*NM_133181*-*110306644*.
chr1	110305823	110307605	chr1	110490399	110490800	6.05	EPS8L3*NM_133181*-*110306644*.
chr1	110305823	110307605	chr1	110494057	110494937	6.24	EPS8L3*NM_133181*-*110306644*.
chr1	110305823	110307605	chr1	110495473	110496230	7.86	EPS8L3*NM_133181*-*110306644*.
chr1	110305823	110307605	chr1	110496351	110497639	9.28	EPS8L3*NM_133181*-*110306644*.
chr1	110305823	110307605	chr1	110499237	110499587	6.67	EPS8L3*NM_133181*-*110306644*.
chr1	110305823	110307605	chr1	110501756	110504524	5.4	EPS8L3*NM_133181*-*110306644*.
chr1	110305823	110307605	chr1	110505023	110505470	7.48	EPS8L3*NM_133181*-*110306644*.
chr1	110305823	110307605	chr1	110505470	110506667	20.02	EPS8L3*NM_133181*-*110306644*.
chr1	110305823	110307605	chr1	110506667	110507129	7.45	EPS8L3*NM_133181*-*110306644*.
chr1	110305823	110307605	chr1	110507129	110508139	5.57	EPS8L3*NM_133181*-*110306644*.
chr1	110305823	110307605	chr1	110508139	110508738	7.26	EPS8L3*NM_133181*-*110306644*.
chr1	110305823	110307605	chr1	110508738	110510107	7.94	EPS8L3*NM_133181*-*110306644*.
chr1	110305823	110307605	chr1	110510456	110511429	9.24	EPS8L3*NM_133181*-*110306644*.
chr1	110305823	110307605	chr1	110512320	110513383	6.34	EPS8L3*NM_133181*-*110306644*.
chr1	110305823	110307605	chr1	110513383	110513825	5.72	EPS8L3*NM_133181*-*110306644*.
chr1	110305823	110307605	chr1	110514369	110515169	6.52	EPS8L3*NM_133181*-*110306644*.
chr1	110305823	110307605	chr1	110515676	110516071	5.03	EPS8L3*NM_133181*-*110306644*.
chr1	110305823	110307605	chr1	110516633	110518007	5.46	EPS8L3*NM_133181*-*110306644*.
chr1	110305823	110307605	chr1	110518007	110518210	5.47	EPS8L3*NM_133181*-*110306644*.
chr1	110305823	110307605	chr1	110518210	110518733	6.21	EPS8L3*NM_133181*-*110306644*.
chr1	110305823	110307605	chr1	110519267	110519942	5.69	EPS8L3*NM_133181*-*110306644*.
chr1	110305823	110307605	chr1	110520356	110521561	11.55	EPS8L3*NM_133181*-*110306644*.
chr1	110305823	110307605	chr1	110521860	110522226	6.44	EPS8L3*NM_133181*-*110306644*.
chr1	110305823	110307605	chr1	110522959	110523372	9.76	EPS8L3*NM_133181*-*110306644*.
chr1	110305823	110307605	chr1	110523372	110523699	7.61	EPS8L3*NM_133181*-*110306644*.
chr1	110305823	110307605	chr1	110525180	110525759	10.88	EPS8L3*NM_133181*-*110306644*.
chr1	110305823	110307605	chr1	110525773	110528010	24.1	EPS8L3*NM_133181*-*110306644*AHCYL1*NM_001242673*+*110527387
chr1	110305823	110307605	chr1	110528010	110528424	12.74	EPS8L3*NM_133181*-*110306644*.
chr1	110305823	110307605	chr1	110528656	110528998	7.62	EPS8L3*NM_133181*-*110306644*.
chr1	110305823	110307605	chr1	110528998	110529825	7.6	EPS8L3*NM_133181*-*110306644*.
chr1	110305823	110307605	chr1	110529825	110530175	6.43	EPS8L3*NM_133181*-*110306644*.
chr1	110305823	110307605	chr1	110530180	110530728	8.5	EPS8L3*NM_133181*-*110306644*.
chr1	110305823	110307605	chr1	110531021	110531309	8.24	EPS8L3*NM_133181*-*110306644*.
chr1	110305823	110307605	chr1	110531333	110531739	10.79	EPS8L3*NM_133181*-*110306644*.
chr1	110305823	110307605	chr1	110532257	110533301	18.94	EPS8L3*NM_133181*-*110306644*.
chr1	110305823	110307605	chr1	110533301	110534334	7.82	EPS8L3*NM_133181*-*110306644*.
chr1	110305823	110307605	chr1	110534334	110534807	6.6	EPS8L3*NM_133181*-*110306644*.
chr1	110305823	110307605	chr1	110535484	110536265	11.91	EPS8L3*NM_133181*-*110306644*.
chr1	110305823	110307605	chr1	110537149	110538087	12.25	EPS8L3*NM_133181*-*110306644*.
chr1	110305823	110307605	chr1	110540086	110540432	14.62	EPS8L3*NM_133181*-*110306644*.
chr1	110305823	110307605	chr1	110540476	110541019	8.73	EPS8L3*NM_133181*-*110306644*.
chr1	110305823	110307605	chr1	110541338	110541729	5.8	EPS8L3*NM_133181*-*110306644*.
chr1	110305823	110307605	chr1	110541729	110541929	5.53	EPS8L3*NM_133181*-*110306644*.
chr1	110305823	110307605	chr1	110541929	110542547	8.9	EPS8L3*NM_133181*-*110306644*.
chr1	110305823	110307605	chr1	110542547	110543066	8.85	EPS8L3*NM_133181*-*110306644*.
chr1	110305823	110307605	chr1	110543066	110545347	13.46	EPS8L3*NM_133181*-*110306644*AHCYL1*NM_001242674*+*110543549
chr1	110305823	110307605	chr1	110544046	110547578	27.89	EPS8L3*NM_133181*-*110306644*AHCYL1*NM_001242676*+*110546570
chr1	110305823	110307605	chr1	110547757	110548207	9.91	EPS8L3*NM_133181*-*110306644*.
chr1	110305823	110307605	chr1	110548471	110549157	7.04	EPS8L3*NM_133181*-*110306644*.
chr1	110305823	110307605	chr1	110550880	110551717	5.3	EPS8L3*NM_133181*-*110306644*.
chr1	110305823	110307605	chr1	110552041	110552672	6.85	EPS8L3*NM_133181*-*110306644*.
chr1	110305823	110307605	chr1	110553452	110554244	6.65	EPS8L3*NM_133181*-*110306644*.
chr1	110305823	110307605	chr1	110554301	110554721	6.11	EPS8L3*NM_133181*-*110306644*.
chr1	110305823	110307605	chr1	110554721	110554907	6.3	EPS8L3*NM_133181*-*110306644*.
chr1	110305823	110307605	chr1	110555200	110556108	5.17	EPS8L3*NM_133181*-*110306644*.
chr1	110305823	110307605	chr1	110556742	110557313	10.42	EPS8L3*NM_133181*-*110306644*.
chr1	110305823	110307605	chr1	110557313	110558046	5.99	EPS8L3*NM_133181*-*110306644*.
chr1	110305823	110307605	chr1	110558308	110558685	6.08	EPS8L3*NM_133181*-*110306644*.
chr1	110305823	110307605	chr1	110558685	110560473	17.26	EPS8L3*NM_133181*-*110306644*.
chr1	110305823	110307605	chr1	110562067	110562398	5.13	EPS8L3*NM_133181*-*110306644*.
chr1	110305823	110307605	chr1	110570514	110570901	6.67	EPS8L3*NM_133181*-*110306644*.
chr1	110305823	110307605	chr1	110572793	110573747	17.0	EPS8L3*NM_133181*-*110306644*.
chr1	110305823	110307605	chr1	110573747	110575199	10.19	EPS8L3*NM_133181*-*110306644*STRIP1*NM_001270768*+*110574199
chr1	110305823	110307605	chr1	110575286	110576226	7.33	EPS8L3*NM_133181*-*110306644*.
chr1	110305823	110307605	chr1	110576902	110577082	5.24	EPS8L3*NM_133181*-*110306644*.
chr1	110305823	110307605	chr1	110577082	110577915	6.13	EPS8L3*NM_133181*-*110306644*STRIP1*NM_033088*+*110577223
chr1	110305823	110307605	chr1	110578340	110578851	5.28	EPS8L3*NM_133181*-*110306644*.
chr1	110305823	110307605	chr1	110579509	110579962	5.29	EPS8L3*NM_133181*-*110306644*.
chr1	110305823	110307605	chr1	110579962	110580476	6.94	EPS8L3*NM_133181*-*110306644*.
chr1	110305823	110307605	chr1	110581372	110581660	8.23	EPS8L3*NM_133181*-*110306644*.
chr1	110305823	110307605	chr1	110660402	110661184	5.25	EPS8L3*NM_133181*-*110306644*.
chr1	110305823	110307605	chr1	110662246	110664133	6.62	EPS8L3*NM_133181*-*110306644*.
chr1	110452040	110455524	chr1	110193585	110194080	6.59	CSF1*NM_172212*+*110453233*.
chr1	110452040	110455524	chr1	110282785	110284490	13.81	CSF1*NM_172212*+*110453233*GSTM3*NM_000849*-*110283660
chr1	110452040	110455524	chr1	110305823	110307605	5.15	CSF1*NM_172212*+*110453233*EPS8L3*NM_133181*-*110306644
chr1	110452040	110455524	chr1	110331423	110332071	5.5	CSF1*NM_172212*+*110453233*.
chr1	110452040	110455524	chr1	110333300	110333849	5.15	CSF1*NM_172212*+*110453233*.
chr1	110452040	110455524	chr1	110334951	110335458	8.01	CSF1*NM_172212*+*110453233*.
chr1	110452040	110455524	chr1	110336409	110337540	5.1	CSF1*NM_172212*+*110453233*.
chr1	110452040	110455524	chr1	110573747	110575199	5.24	CSF1*NM_172212*+*110453233*STRIP1*NM_001270768*+*110574199
chr1	110452040	110455524	chr1	110576610	110576902	5.14	CSF1*NM_172212*+*110453233*.
chr1	110525773	110528010	chr1	110155233	110156312	6.6	AHCYL1*NM_001242673*+*110527387*GNAT2*NM_005272*-*110155705
chr1	110525773	110528010	chr1	110159057	110164077	15.13	AHCYL1*NM_001242673*+*110527387*AMPD2*NM_139156*+*110162435
chr1	110525773	110528010	chr1	110168397	110168677	6.84	AHCYL1*NM_001242673*+*110527387*.
chr1	110525773	110528010	chr1	110198081	110199731	9.33	AHCYL1*NM_001242673*+*110527387*GSTM4*NM_147148*+*110198698
chr1	110525773	110528010	chr1	110282785	110284490	11.73	AHCYL1*NM_001242673*+*110527387*GSTM3*NM_000849*-*110283660
chr1	110525773	110528010	chr1	110305823	110307605	40.29	AHCYL1*NM_001242673*+*110527387*EPS8L3*NM_133181*-*110306644
chr1	110525773	110528010	chr1	110313828	110315065	6.18	AHCYL1*NM_001242673*+*110527387*.
chr1	110525773	110528010	chr1	110316418	110317297	6.06	AHCYL1*NM_001242673*+*110527387*.
chr1	110525773	110528010	chr1	110319092	110319555	6.0	AHCYL1*NM_001242673*+*110527387*.
chr1	110525773	110528010	chr1	110319555	110320366	11.91	AHCYL1*NM_001242673*+*110527387*.
chr1	110525773	110528010	chr1	110321022	110321318	11.46	AHCYL1*NM_001242673*+*110527387*.
chr1	110525773	110528010	chr1	110321954	110322684	8.64	AHCYL1*NM_001242673*+*110527387*.
chr1	110525773	110528010	chr1	110322817	110323298	6.06	AHCYL1*NM_001242673*+*110527387*.
chr1	110525773	110528010	chr1	110323298	110324424	6.17	AHCYL1*NM_001242673*+*110527387*.
chr1	110525773	110528010	chr1	110324521	110327568	6.03	AHCYL1*NM_001242673*+*110527387*.
chr1	110525773	110528010	chr1	110332534	110333300	5.98	AHCYL1*NM_001242673*+*110527387*.
chr1	110525773	110528010	chr1	110334951	110335458	6.11	AHCYL1*NM_001242673*+*110527387*.
chr1	110525773	110528010	chr1	110337540	110337983	6.02	AHCYL1*NM_001242673*+*110527387*.
chr1	110525773	110528010	chr1	110339005	110339524	6.01	AHCYL1*NM_001242673*+*110527387*.
chr1	110525773	110528010	chr1	110339904	110340102	5.52	AHCYL1*NM_001242673*+*110527387*.
chr1	110543066	110545347	chr1	110282785	110284490	12.82	AHCYL1*NM_001242674*+*110543549*GSTM3*NM_000849*-*110283660
chr1	110543066	110545347	chr1	110305823	110307605	18.75	AHCYL1*NM_001242674*+*110543549*EPS8L3*NM_133181*-*110306644
chr1	110543066	110545347	chr1	110415388	110416307	5.59	AHCYL1*NM_001242674*+*110543549*.
chr1	110543066	110545347	chr1	110419659	110420338	5.47	AHCYL1*NM_001242674*+*110543549*.
chr1	110543066	110545347	chr1	110691958	110696079	5.37	AHCYL1*NM_001242674*+*110543549*SLC6A17*NM_001010898*+*110693132
chr1	110544046	110547578	chr1	110036101	110037068	5.31	AHCYL1*NM_001242676*+*110546570*CYB561D1*NM_001134402*+*110036658
chr1	110544046	110547578	chr1	110080095	110080971	5.52	AHCYL1*NM_001242676*+*110546570*.
chr1	110544046	110547578	chr1	110094817	110095705	5.78	AHCYL1*NM_001242676*+*110546570*.
chr1	110544046	110547578	chr1	110095795	110098383	6.05	AHCYL1*NM_001242676*+*110546570*.
chr1	110544046	110547578	chr1	110154735	110155179	5.19	AHCYL1*NM_001242676*+*110546570*.
chr1	110544046	110547578	chr1	110155233	110156312	7.89	AHCYL1*NM_001242676*+*110546570*GNAT2*NM_005272*-*110155705
chr1	110544046	110547578	chr1	110159057	110164077	12.52	AHCYL1*NM_001242676*+*110546570*AMPD2*NM_139156*+*110162435
chr1	110544046	110547578	chr1	110165542	110167159	5.23	AHCYL1*NM_001242676*+*110546570*AMPD2*NM_001257361*+*110166610
chr1	110544046	110547578	chr1	110167641	110168397	5.45	AHCYL1*NM_001242676*+*110546570*AMPD2*NM_203404*+*110168049
chr1	110544046	110547578	chr1	110168748	110169221	5.28	AHCYL1*NM_001242676*+*110546570*.
chr1	110544046	110547578	chr1	110174029	110174498	5.34	AHCYL1*NM_001242676*+*110546570*.
chr1	110544046	110547578	chr1	110174562	110175799	5.49	AHCYL1*NM_001242676*+*110546570*.
chr1	110544046	110547578	chr1	110176253	110176622	5.38	AHCYL1*NM_001242676*+*110546570*.
chr1	110544046	110547578	chr1	110189656	110189907	5.74	AHCYL1*NM_001242676*+*110546570*.
chr1	110544046	110547578	chr1	110191710	110192481	5.2	AHCYL1*NM_001242676*+*110546570*.
chr1	110544046	110547578	chr1	110192481	110193199	5.8	AHCYL1*NM_001242676*+*110546570*.
chr1	110544046	110547578	chr1	110194835	110195202	5.22	AHCYL1*NM_001242676*+*110546570*.
chr1	110544046	110547578	chr1	110198081	110199731	5.01	AHCYL1*NM_001242676*+*110546570*GSTM4*NM_147148*+*110198698
chr1	110544046	110547578	chr1	110209116	110211696	10.8	AHCYL1*NM_001242676*+*110546570*GSTM2*NM_000848*+*110210644
chr1	110544046	110547578	chr1	110278956	110279755	5.44	AHCYL1*NM_001242676*+*110546570*.
chr1	110544046	110547578	chr1	110282785	110284490	36.3	AHCYL1*NM_001242676*+*110546570*GSTM3*NM_000849*-*110283660
chr1	110544046	110547578	chr1	110285029	110285956	5.02	AHCYL1*NM_001242676*+*110546570*.
chr1	110544046	110547578	chr1	110305823	110307605	39.28	AHCYL1*NM_001242676*+*110546570*EPS8L3*NM_133181*-*110306644
chr1	110544046	110547578	chr1	110308779	110309257	5.04	AHCYL1*NM_001242676*+*110546570*.
chr1	110544046	110547578	chr1	110315856	110316418	7.04	AHCYL1*NM_001242676*+*110546570*.
chr1	110544046	110547578	chr1	110316418	110317297	8.29	AHCYL1*NM_001242676*+*110546570*.
chr1	110544046	110547578	chr1	110320595	110320841	7.07	AHCYL1*NM_001242676*+*110546570*.
chr1	110544046	110547578	chr1	110321022	110321318	5.0	AHCYL1*NM_001242676*+*110546570*.
chr1	110544046	110547578	chr1	110321954	110322684	7.58	AHCYL1*NM_001242676*+*110546570*.
chr1	110544046	110547578	chr1	110323298	110324424	5.28	AHCYL1*NM_001242676*+*110546570*.
chr1	110544046	110547578	chr1	110415388	110416307	5.59	AHCYL1*NM_001242676*+*110546570*.
chr1	110544046	110547578	chr1	110416778	110417444	6.03	AHCYL1*NM_001242676*+*110546570*.
chr1	110544046	110547578	chr1	110419659	110420338	5.47	AHCYL1*NM_001242676*+*110546570*.
chr1	110544046	110547578	chr1	110421278	110422322	6.23	AHCYL1*NM_001242676*+*110546570*.
chr1	110544046	110547578	chr1	110691958	110696079	6.02	AHCYL1*NM_001242676*+*110546570*SLC6A17*NM_001010898*+*110693132
chr1	110573747	110575199	chr1	110088315	110089036	5.68	STRIP1*NM_001270768*+*110574199*.
chr1	110573747	110575199	chr1	110090848	110092226	5.11	STRIP1*NM_001270768*+*110574199*GNAI3*NM_006496*+*110091186
chr1	110573747	110575199	chr1	110159057	110164077	14.49	STRIP1*NM_001270768*+*110574199*AMPD2*NM_139156*+*110162435
chr1	110573747	110575199	chr1	110282785	110284490	7.35	STRIP1*NM_001270768*+*110574199*GSTM3*NM_000849*-*110283660
chr1	110573747	110575199	chr1	110305823	110307605	16.1	STRIP1*NM_001270768*+*110574199*EPS8L3*NM_133181*-*110306644
chr1	110573747	110575199	chr1	110321022	110321318	6.41	STRIP1*NM_001270768*+*110574199*.
chr1	110573747	110575199	chr1	110323298	110324424	6.44	STRIP1*NM_001270768*+*110574199*.
chr1	110573747	110575199	chr1	110452040	110455524	10.61	STRIP1*NM_001270768*+*110574199*CSF1*NM_172212*+*110453233
chr1	110573747	110575199	chr1	110611723	110613809	8.5	STRIP1*NM_001270768*+*110574199*ALX3*NM_006492*-*110613322
chr1	110573747	110575199	chr1	110691958	110696079	7.3	STRIP1*NM_001270768*+*110574199*SLC6A17*NM_001010898*+*110693132
chr1	110577082	110577915	chr1	110282785	110284490	6.72	STRIP1*NM_033088*+*110577223*GSTM3*NM_000849*-*110283660
chr1	110577082	110577915	chr1	110305823	110307605	13.21	STRIP1*NM_033088*+*110577223*EPS8L3*NM_133181*-*110306644
chr1	110577082	110577915	chr1	110611723	110613809	13.04	STRIP1*NM_033088*+*110577223*ALX3*NM_006492*-*110613322
chr1	110577082	110577915	chr1	110654557	110655673	7.21	STRIP1*NM_033088*+*110577223*UBL4B*NM_203412*+*110655062
chr1	110577082	110577915	chr1	110691958	110696079	21.51	STRIP1*NM_033088*+*110577223*SLC6A17*NM_001010898*+*110693132
chr1	110611723	110613809	chr1	110159057	110164077	5.2	ALX3*NM_006492*-*110613322*AMPD2*NM_139156*+*110162435
chr1	110611723	110613809	chr1	110573747	110575199	6.88	ALX3*NM_006492*-*110613322*STRIP1*NM_001270768*+*110574199
chr1	110611723	110613809	chr1	110577082	110577915	6.52	ALX3*NM_006492*-*110613322*STRIP1*NM_033088*+*110577223
chr1	110611723	110613809	chr1	110625429	110626186	14.7	ALX3*NM_006492*-*110613322*.
chr1	110611723	110613809	chr1	110626186	110626811	14.64	ALX3*NM_006492*-*110613322*.
chr1	110611723	110613809	chr1	110626994	110627593	6.98	ALX3*NM_006492*-*110613322*.
chr1	110611723	110613809	chr1	110627593	110628591	7.62	ALX3*NM_006492*-*110613322*.
chr1	110611723	110613809	chr1	110629124	110629802	5.12	ALX3*NM_006492*-*110613322*.
chr1	110611723	110613809	chr1	110633154	110635093	7.49	ALX3*NM_006492*-*110613322*.
chr1	110611723	110613809	chr1	110635360	110635778	5.57	ALX3*NM_006492*-*110613322*.
chr1	110611723	110613809	chr1	110649181	110650382	7.87	ALX3*NM_006492*-*110613322*.
chr1	110611723	110613809	chr1	110651721	110652233	5.24	ALX3*NM_006492*-*110613322*.
chr1	110611723	110613809	chr1	110654557	110655673	12.09	ALX3*NM_006492*-*110613322*UBL4B*NM_203412*+*110655062
chr1	110611723	110613809	chr1	110661184	110661710	5.3	ALX3*NM_006492*-*110613322*.
chr1	110611723	110613809	chr1	110661710	110662246	7.8	ALX3*NM_006492*-*110613322*.
chr1	110611723	110613809	chr1	110670239	110671047	7.11	ALX3*NM_006492*-*110613322*.
chr1	110611723	110613809	chr1	110671047	110674221	6.12	ALX3*NM_006492*-*110613322*.
chr1	110611723	110613809	chr1	110679116	110679718	5.22	ALX3*NM_006492*-*110613322*.
chr1	110611723	110613809	chr1	110679718	110680762	9.69	ALX3*NM_006492*-*110613322*.
chr1	110611723	110613809	chr1	110682027	110683066	5.63	ALX3*NM_006492*-*110613322*.
chr1	110611723	110613809	chr1	110689932	110690624	5.14	ALX3*NM_006492*-*110613322*.
chr1	110611723	110613809	chr1	110691958	110696079	11.86	ALX3*NM_006492*-*110613322*SLC6A17*NM_001010898*+*110693132
chr1	110611723	110613809	chr1	110697738	110698865	5.26	ALX3*NM_006492*-*110613322*.
chr1	110611723	110613809	chr1	111063315	111064278	5.27	ALX3*NM_006492*-*110613322*.
chr1	110611723	110613809	chr1	111064404	111065038	5.5	ALX3*NM_006492*-*110613322*.
chr1	110654557	110655673	chr1	110560827	110561027	5.42	UBL4B*NM_203412*+*110655062*.
chr1	110654557	110655673	chr1	110562915	110563551	5.05	UBL4B*NM_203412*+*110655062*.
chr1	110654557	110655673	chr1	110578007	110578324	6.57	UBL4B*NM_203412*+*110655062*.
chr1	110654557	110655673	chr1	110597552	110601235	5.5	UBL4B*NM_203412*+*110655062*.
chr1	110654557	110655673	chr1	110601770	110602605	5.05	UBL4B*NM_203412*+*110655062*.
chr1	110654557	110655673	chr1	110607757	110608466	5.25	UBL4B*NM_203412*+*110655062*.
chr1	110654557	110655673	chr1	110609677	110609949	5.93	UBL4B*NM_203412*+*110655062*.
chr1	110654557	110655673	chr1	110611723	110613809	13.24	UBL4B*NM_203412*+*110655062*ALX3*NM_006492*-*110613322
chr1	110654557	110655673	chr1	110613862	110614378	5.4	UBL4B*NM_203412*+*110655062*.
chr1	110654557	110655673	chr1	110625429	110626186	5.99	UBL4B*NM_203412*+*110655062*.
chr1	110654557	110655673	chr1	110626186	110626811	5.1	UBL4B*NM_203412*+*110655062*.
chr1	110654557	110655673	chr1	110691958	110696079	17.67	UBL4B*NM_203412*+*110655062*SLC6A17*NM_001010898*+*110693132
chr1	110654557	110655673	chr1	110756247	110757250	5.31	UBL4B*NM_203412*+*110655062*.
chr1	110654557	110655673	chr1	110759111	110759808	5.88	UBL4B*NM_203412*+*110655062*.
chr1	110654557	110655673	chr1	110949397	110950366	6.58	UBL4B*NM_203412*+*110655062*.
chr1	110654557	110655673	chr1	110950366	110951325	7.18	UBL4B*NM_203412*+*110655062*LAMTOR5*NM_006402*-*110950546
chr1	110691958	110696079	chr1	110543066	110545347	5.11	SLC6A17*NM_001010898*+*110693132*AHCYL1*NM_001242674*+*110543549
chr1	110691958	110696079	chr1	110577082	110577915	8.08	SLC6A17*NM_001010898*+*110693132*STRIP1*NM_033088*+*110577223
chr1	110691958	110696079	chr1	110596747	110597552	7.71	SLC6A17*NM_001010898*+*110693132*.
chr1	110691958	110696079	chr1	110603786	110604129	6.56	SLC6A17*NM_001010898*+*110693132*.
chr1	110691958	110696079	chr1	110604929	110605292	5.17	SLC6A17*NM_001010898*+*110693132*.
chr1	110691958	110696079	chr1	110605568	110606357	10.59	SLC6A17*NM_001010898*+*110693132*.
chr1	110691958	110696079	chr1	110610535	110610821	7.12	SLC6A17*NM_001010898*+*110693132*.
chr1	110691958	110696079	chr1	110611723	110613809	6.85	SLC6A17*NM_001010898*+*110693132*ALX3*NM_006492*-*110613322
chr1	110691958	110696079	chr1	110613862	110614378	6.51	SLC6A17*NM_001010898*+*110693132*.
chr1	110691958	110696079	chr1	110614378	110614882	7.43	SLC6A17*NM_001010898*+*110693132*.
chr1	110691958	110696079	chr1	110615153	110615756	5.96	SLC6A17*NM_001010898*+*110693132*.
chr1	110691958	110696079	chr1	110624924	110625256	5.19	SLC6A17*NM_001010898*+*110693132*.
chr1	110691958	110696079	chr1	110625429	110626186	6.45	SLC6A17*NM_001010898*+*110693132*.
chr1	110691958	110696079	chr1	110626186	110626811	6.42	SLC6A17*NM_001010898*+*110693132*.
chr1	110691958	110696079	chr1	110626994	110627593	5.6	SLC6A17*NM_001010898*+*110693132*.
chr1	110691958	110696079	chr1	110670239	110671047	6.63	SLC6A17*NM_001010898*+*110693132*.
chr1	110691958	110696079	chr1	110671047	110674221	6.17	SLC6A17*NM_001010898*+*110693132*.
chr1	110691958	110696079	chr1	110677462	110678252	6.21	SLC6A17*NM_001010898*+*110693132*.
chr1	110691958	110696079	chr1	110679116	110679718	6.57	SLC6A17*NM_001010898*+*110693132*.
chr1	110691958	110696079	chr1	110679718	110680762	5.72	SLC6A17*NM_001010898*+*110693132*.
chr1	110691958	110696079	chr1	110727738	110728837	6.29	SLC6A17*NM_001010898*+*110693132*.
chr1	110691958	110696079	chr1	110729165	110730621	5.42	SLC6A17*NM_001010898*+*110693132*.
chr1	110691958	110696079	chr1	110852645	110853946	5.47	SLC6A17*NM_001010898*+*110693132*.
chr1	110691958	110696079	chr1	110853946	110855081	5.92	SLC6A17*NM_001010898*+*110693132*.
chr1	110691958	110696079	chr1	110855081	110855715	10.37	SLC6A17*NM_001010898*+*110693132*.
chr1	110691958	110696079	chr1	110884877	110885373	6.26	SLC6A17*NM_001010898*+*110693132*.
chr1	110691958	110696079	chr1	110930331	110930872	5.02	SLC6A17*NM_001010898*+*110693132*.
chr1	110691958	110696079	chr1	110931973	110932801	8.63	SLC6A17*NM_001010898*+*110693132*.
chr1	110691958	110696079	chr1	110932801	110934540	5.03	SLC6A17*NM_001010898*+*110693132*SLC16A4*NM_001201547*-*110933704
chr1	110691958	110696079	chr1	110935256	110937245	6.02	SLC6A17*NM_001010898*+*110693132*.
chr1	110691958	110696079	chr1	110948191	110949223	5.29	SLC6A17*NM_001010898*+*110693132*.
chr1	110691958	110696079	chr1	110949397	110950366	5.37	SLC6A17*NM_001010898*+*110693132*.
chr1	110691958	110696079	chr1	110953932	110955459	5.1	SLC6A17*NM_001010898*+*110693132*.
chr1	110691958	110696079	chr1	110956106	110956494	7.1	SLC6A17*NM_001010898*+*110693132*.
chr1	110691958	110696079	chr1	110967334	110968076	9.44	SLC6A17*NM_001010898*+*110693132*.
chr1	110691958	110696079	chr1	110969030	110969383	6.99	SLC6A17*NM_001010898*+*110693132*.
chr1	110691958	110696079	chr1	110969383	110970194	9.42	SLC6A17*NM_001010898*+*110693132*.
chr1	110691958	110696079	chr1	110970260	110970790	6.43	SLC6A17*NM_001010898*+*110693132*.
chr1	110691958	110696079	chr1	110972340	110973440	5.51	SLC6A17*NM_001010898*+*110693132*.
chr1	110691958	110696079	chr1	110982922	110983444	6.43	SLC6A17*NM_001010898*+*110693132*.
chr1	110691958	110696079	chr1	110983811	110984105	5.14	SLC6A17*NM_001010898*+*110693132*.
chr1	110691958	110696079	chr1	110984105	110985261	6.49	SLC6A17*NM_001010898*+*110693132*.
chr1	110691958	110696079	chr1	110985274	110985766	8.19	SLC6A17*NM_001010898*+*110693132*.
chr1	110691958	110696079	chr1	110987983	110988266	6.41	SLC6A17*NM_001010898*+*110693132*.
chr1	110691958	110696079	chr1	110989003	110989375	5.45	SLC6A17*NM_001010898*+*110693132*.
chr1	110691958	110696079	chr1	110993701	110993901	6.45	SLC6A17*NM_001010898*+*110693132*.
chr1	110691958	110696079	chr1	110994599	110994956	7.67	SLC6A17*NM_001010898*+*110693132*.
chr1	110691958	110696079	chr1	111004343	111005396	5.26	SLC6A17*NM_001010898*+*110693132*.
chr1	110691958	110696079	chr1	111005396	111005806	7.76	SLC6A17*NM_001010898*+*110693132*.
chr1	110691958	110696079	chr1	111007203	111008945	5.62	SLC6A17*NM_001010898*+*110693132*.
chr1	110691958	110696079	chr1	111012449	111013028	6.67	SLC6A17*NM_001010898*+*110693132*.
chr1	110691958	110696079	chr1	111013521	111013823	7.24	SLC6A17*NM_001010898*+*110693132*.
chr1	110691958	110696079	chr1	111014218	111014716	5.59	SLC6A17*NM_001010898*+*110693132*.
chr1	110691958	110696079	chr1	111014982	111015601	7.33	SLC6A17*NM_001010898*+*110693132*.
chr1	110691958	110696079	chr1	111016027	111016600	5.08	SLC6A17*NM_001010898*+*110693132*.
chr1	110691958	110696079	chr1	111016652	111017644	12.47	SLC6A17*NM_001010898*+*110693132*.
chr1	110691958	110696079	chr1	111018070	111019257	5.54	SLC6A17*NM_001010898*+*110693132*.
chr1	110691958	110696079	chr1	111020306	111021110	5.74	SLC6A17*NM_001010898*+*110693132*.
chr1	110691958	110696079	chr1	111024269	111024723	7.59	SLC6A17*NM_001010898*+*110693132*.
chr1	110691958	110696079	chr1	111025278	111026553	5.13	SLC6A17*NM_001010898*+*110693132*.
chr1	110691958	110696079	chr1	111029883	111031060	5.56	SLC6A17*NM_001010898*+*110693132*.
chr1	110691958	110696079	chr1	111031298	111031751	7.89	SLC6A17*NM_001010898*+*110693132*.
chr1	11072069	11074086	chr1	11118941	11121294	5.85	TARDBP*NM_007375*+*11072679*SRM*NM_003132*-*11120091
chr1	11072069	11074086	chr1	11122038	11122587	7.17	TARDBP*NM_007375*+*11072679*.
chr1	11072069	11074086	chr1	11248013	11252171	5.32	TARDBP*NM_007375*+*11072679*ANGPTL7*NM_021146*+*11249346
chr1	1108303	1110097	chr1	1141602	1142670	7.15	TTLL10*NM_001130045*+*1109286*TNFRSF18*NM_148901*-*1142089
chr1	1108303	1110097	chr1	1166394	1168930	11.14	TTLL10*NM_001130045*+*1109286*SDF4*NM_016176*-*1167447
chr1	1108303	1110097	chr1	1215145	1218196	6.18	TTLL10*NM_001130045*+*1109286*SCNN1D*NM_001130413*+*1215816
chr1	1108303	1110097	chr1	1235580	1236102	5.17	TTLL10*NM_001130045*+*1109286*.
chr1	1108303	1110097	chr1	1237448	1240234	5.49	TTLL10*NM_001130045*+*1109286*.
chr1	1108303	1110097	chr1	1259029	1261428	9.16	TTLL10*NM_001130045*+*1109286*CPTP*NM_001029885*+*1260143
chr1	1108303	1110097	chr1	1292733	1295000	5.32	TTLL10*NM_001130045*+*1109286*MXRA8*NM_001282585*-*1293927
chr1	1108303	1110097	chr1	1296638	1297936	5.23	TTLL10*NM_001130045*+*1109286*MXRA8*NM_001282583*-*1297157
chr1	110752848	110754773	chr1	110832943	110834270	5.89	KCNC4*NM_001039574*+*110753336*.
chr1	110752848	110754773	chr1	110834270	110834852	9.34	KCNC4*NM_001039574*+*110753336*.
chr1	110752848	110754773	chr1	110844388	110844854	6.2	KCNC4*NM_001039574*+*110753336*.
chr1	110752848	110754773	chr1	110845021	110846348	6.69	KCNC4*NM_001039574*+*110753336*.
chr1	110752848	110754773	chr1	110851487	110852013	6.41	KCNC4*NM_001039574*+*110753336*.
chr1	110752848	110754773	chr1	110852013	110852427	8.16	KCNC4*NM_001039574*+*110753336*.
chr1	110752848	110754773	chr1	110852645	110853946	10.27	KCNC4*NM_001039574*+*110753336*.
chr1	110752848	110754773	chr1	110853946	110855081	8.14	KCNC4*NM_001039574*+*110753336*.
chr1	110752848	110754773	chr1	110855081	110855715	15.74	KCNC4*NM_001039574*+*110753336*.
chr1	110752848	110754773	chr1	110855715	110856393	9.96	KCNC4*NM_001039574*+*110753336*.
chr1	110752848	110754773	chr1	110856393	110857245	6.56	KCNC4*NM_001039574*+*110753336*.
chr1	110752848	110754773	chr1	110857245	110857750	5.05	KCNC4*NM_001039574*+*110753336*.
chr1	110752848	110754773	chr1	110860282	110861915	8.79	KCNC4*NM_001039574*+*110753336*.
chr1	110752848	110754773	chr1	110861915	110862380	7.0	KCNC4*NM_001039574*+*110753336*.
chr1	110752848	110754773	chr1	110874515	110874835	5.45	KCNC4*NM_001039574*+*110753336*.
chr1	110752848	110754773	chr1	110875252	110875719	5.32	KCNC4*NM_001039574*+*110753336*.
chr1	110752848	110754773	chr1	110875732	110877456	9.25	KCNC4*NM_001039574*+*110753336*.
chr1	110752848	110754773	chr1	110879286	110880136	7.28	KCNC4*NM_001039574*+*110753336*.
chr1	110752848	110754773	chr1	110880368	110883132	11.92	KCNC4*NM_001039574*+*110753336*RBM15*NM_001201545*+*110881945
chr1	110752848	110754773	chr1	110885380	110886117	7.56	KCNC4*NM_001039574*+*110753336*.
chr1	110752848	110754773	chr1	110889500	110891235	7.61	KCNC4*NM_001039574*+*110753336*.
chr1	110752848	110754773	chr1	110891313	110891982	5.7	KCNC4*NM_001039574*+*110753336*.
chr1	110752848	110754773	chr1	110950366	110951325	8.41	KCNC4*NM_001039574*+*110753336*LAMTOR5*NM_006402*-*110950546
chr1	110752848	110754773	chr1	110958218	110959009	6.55	KCNC4*NM_001039574*+*110753336*.
chr1	110752848	110754773	chr1	110959838	110960004	6.43	KCNC4*NM_001039574*+*110753336*.
chr1	110752848	110754773	chr1	110992805	110994599	6.77	KCNC4*NM_001039574*+*110753336*PROK1*NM_032414*+*110993788
chr1	110752848	110754773	chr1	110995989	110996368	6.78	KCNC4*NM_001039574*+*110753336*.
chr1	110752848	110754773	chr1	111000938	111001632	6.97	KCNC4*NM_001039574*+*110753336*.
chr1	110752848	110754773	chr1	111004343	111005396	9.15	KCNC4*NM_001039574*+*110753336*.
chr1	110752848	110754773	chr1	111005396	111005806	7.01	KCNC4*NM_001039574*+*110753336*.
chr1	110752848	110754773	chr1	111007203	111008945	9.37	KCNC4*NM_001039574*+*110753336*.
chr1	110752848	110754773	chr1	111008945	111010466	9.5	KCNC4*NM_001039574*+*110753336*.
chr1	110752848	110754773	chr1	111012449	111013028	7.03	KCNC4*NM_001039574*+*110753336*.
chr1	110752848	110754773	chr1	111036582	111038170	12.12	KCNC4*NM_001039574*+*110753336*.
chr1	110752848	110754773	chr1	111038351	111039078	7.33	KCNC4*NM_001039574*+*110753336*.
chr1	110752848	110754773	chr1	111039245	111040311	7.05	KCNC4*NM_001039574*+*110753336*.
chr1	110752848	110754773	chr1	111057599	111058856	7.6	KCNC4*NM_001039574*+*110753336*.
chr1	110752848	110754773	chr1	111060384	111063315	9.69	KCNC4*NM_001039574*+*110753336*KCNA10*NM_005549*-*111061797
chr1	110880368	110883132	chr1	110691958	110696079	5.21	RBM15*NM_001201545*+*110881945*SLC6A17*NM_001010898*+*110693132
chr1	110880368	110883132	chr1	110699989	110701400	5.82	RBM15*NM_001201545*+*110881945*.
chr1	110880368	110883132	chr1	110701978	110702494	6.26	RBM15*NM_001201545*+*110881945*.
chr1	110880368	110883132	chr1	110702494	110703170	6.36	RBM15*NM_001201545*+*110881945*.
chr1	110880368	110883132	chr1	110704133	110705066	7.72	RBM15*NM_001201545*+*110881945*.
chr1	110880368	110883132	chr1	110727738	110728837	5.79	RBM15*NM_001201545*+*110881945*.
chr1	110880368	110883132	chr1	110729165	110730621	6.69	RBM15*NM_001201545*+*110881945*.
chr1	110880368	110883132	chr1	110731407	110731893	7.16	RBM15*NM_001201545*+*110881945*.
chr1	110880368	110883132	chr1	110735879	110736294	5.38	RBM15*NM_001201545*+*110881945*.
chr1	110880368	110883132	chr1	110736294	110736810	5.23	RBM15*NM_001201545*+*110881945*.
chr1	110880368	110883132	chr1	110738055	110738438	5.85	RBM15*NM_001201545*+*110881945*.
chr1	110880368	110883132	chr1	110738479	110739361	5.89	RBM15*NM_001201545*+*110881945*.
chr1	110880368	110883132	chr1	110739373	110740209	11.06	RBM15*NM_001201545*+*110881945*.
chr1	110880368	110883132	chr1	110743461	110743789	5.86	RBM15*NM_001201545*+*110881945*.
chr1	110880368	110883132	chr1	110744513	110744881	8.68	RBM15*NM_001201545*+*110881945*.
chr1	110880368	110883132	chr1	110745477	110745815	11.94	RBM15*NM_001201545*+*110881945*.
chr1	110880368	110883132	chr1	110746132	110746872	6.26	RBM15*NM_001201545*+*110881945*.
chr1	110880368	110883132	chr1	110746872	110747177	5.5	RBM15*NM_001201545*+*110881945*.
chr1	110880368	110883132	chr1	110747335	110747516	5.69	RBM15*NM_001201545*+*110881945*.
chr1	110880368	110883132	chr1	110747516	110748298	10.79	RBM15*NM_001201545*+*110881945*.
chr1	110880368	110883132	chr1	110748716	110749338	5.8	RBM15*NM_001201545*+*110881945*.
chr1	110880368	110883132	chr1	110749458	110750952	13.49	RBM15*NM_001201545*+*110881945*.
chr1	110880368	110883132	chr1	110750952	110751559	5.62	RBM15*NM_001201545*+*110881945*.
chr1	110880368	110883132	chr1	110751784	110752490	16.05	RBM15*NM_001201545*+*110881945*.
chr1	110880368	110883132	chr1	110752848	110754773	10.64	RBM15*NM_001201545*+*110881945*KCNC4*NM_001039574*+*110753336
chr1	110880368	110883132	chr1	110754773	110755877	5.02	RBM15*NM_001201545*+*110881945*.
chr1	110880368	110883132	chr1	110755877	110756247	6.55	RBM15*NM_001201545*+*110881945*.
chr1	110880368	110883132	chr1	110760606	110762184	5.54	RBM15*NM_001201545*+*110881945*.
chr1	110880368	110883132	chr1	110762754	110763640	7.43	RBM15*NM_001201545*+*110881945*.
chr1	110880368	110883132	chr1	110778096	110779410	5.21	RBM15*NM_001201545*+*110881945*.
chr1	110880368	110883132	chr1	110780172	110780852	5.52	RBM15*NM_001201545*+*110881945*.
chr1	110880368	110883132	chr1	110783279	110784270	6.7	RBM15*NM_001201545*+*110881945*.
chr1	110880368	110883132	chr1	110784270	110785367	10.52	RBM15*NM_001201545*+*110881945*.
chr1	110880368	110883132	chr1	110797833	110798345	5.13	RBM15*NM_001201545*+*110881945*.
chr1	110880368	110883132	chr1	110798345	110798790	5.63	RBM15*NM_001201545*+*110881945*.
chr1	110880368	110883132	chr1	110828845	110829284	5.06	RBM15*NM_001201545*+*110881945*.
chr1	110880368	110883132	chr1	110829284	110829814	5.08	RBM15*NM_001201545*+*110881945*.
chr1	110880368	110883132	chr1	110855081	110855715	5.7	RBM15*NM_001201545*+*110881945*.
chr1	110880368	110883132	chr1	110857245	110857750	5.01	RBM15*NM_001201545*+*110881945*.
chr1	110880368	110883132	chr1	110926643	110927409	6.49	RBM15*NM_001201545*+*110881945*.
chr1	110880368	110883132	chr1	110928539	110929237	5.78	RBM15*NM_001201545*+*110881945*.
chr1	110880368	110883132	chr1	110944193	110944936	5.69	RBM15*NM_001201545*+*110881945*.
chr1	110880368	110883132	chr1	110945366	110946187	5.44	RBM15*NM_001201545*+*110881945*.
chr1	110880368	110883132	chr1	110949397	110950366	9.35	RBM15*NM_001201545*+*110881945*.
chr1	110880368	110883132	chr1	110950366	110951325	5.28	RBM15*NM_001201545*+*110881945*LAMTOR5*NM_006402*-*110950546
chr1	110880368	110883132	chr1	110962485	110963157	5.01	RBM15*NM_001201545*+*110881945*.
chr1	110880368	110883132	chr1	110963201	110963722	5.32	RBM15*NM_001201545*+*110881945*.
chr1	110880368	110883132	chr1	110964420	110964765	8.04	RBM15*NM_001201545*+*110881945*.
chr1	110880368	110883132	chr1	110965414	110965812	5.15	RBM15*NM_001201545*+*110881945*.
chr1	110880368	110883132	chr1	110965812	110966256	5.18	RBM15*NM_001201545*+*110881945*.
chr1	110880368	110883132	chr1	110999808	111000764	7.98	RBM15*NM_001201545*+*110881945*.
chr1	110880368	110883132	chr1	111005396	111005806	6.13	RBM15*NM_001201545*+*110881945*.
chr1	110880368	110883132	chr1	111007023	111007203	5.49	RBM15*NM_001201545*+*110881945*.
chr1	110880368	110883132	chr1	111008945	111010466	7.8	RBM15*NM_001201545*+*110881945*.
chr1	110880368	110883132	chr1	111014218	111014716	5.94	RBM15*NM_001201545*+*110881945*.
chr1	110880368	110883132	chr1	111014982	111015601	6.28	RBM15*NM_001201545*+*110881945*.
chr1	110880368	110883132	chr1	111016652	111017644	6.46	RBM15*NM_001201545*+*110881945*.
chr1	110880368	110883132	chr1	111022944	111023721	5.15	RBM15*NM_001201545*+*110881945*.
chr1	110880368	110883132	chr1	111025278	111026553	6.0	RBM15*NM_001201545*+*110881945*.
chr1	110880368	110883132	chr1	111032844	111033449	8.18	RBM15*NM_001201545*+*110881945*.
chr1	110880368	110883132	chr1	111033709	111034304	6.16	RBM15*NM_001201545*+*110881945*.
chr1	110880368	110883132	chr1	111307093	111308154	7.44	RBM15*NM_001201545*+*110881945*.
chr1	110880368	110883132	chr1	111309446	111309861	5.03	RBM15*NM_001201545*+*110881945*.
chr1	110950366	110951325	chr1	110626994	110627593	8.8	LAMTOR5*NM_006402*-*110950546*.
chr1	110950366	110951325	chr1	110629124	110629802	5.28	LAMTOR5*NM_006402*-*110950546*.
chr1	110950366	110951325	chr1	110653467	110653814	5.19	LAMTOR5*NM_006402*-*110950546*.
chr1	110950366	110951325	chr1	110654557	110655673	8.93	LAMTOR5*NM_006402*-*110950546*UBL4B*NM_203412*+*110655062
chr1	110950366	110951325	chr1	110691958	110696079	8.62	LAMTOR5*NM_006402*-*110950546*SLC6A17*NM_001010898*+*110693132
chr1	110950366	110951325	chr1	110722646	110723968	5.33	LAMTOR5*NM_006402*-*110950546*.
chr1	110950366	110951325	chr1	110725045	110726622	7.21	LAMTOR5*NM_006402*-*110950546*.
chr1	110950366	110951325	chr1	110744092	110744513	5.46	LAMTOR5*NM_006402*-*110950546*.
chr1	110950366	110951325	chr1	110744513	110744881	7.92	LAMTOR5*NM_006402*-*110950546*.
chr1	110950366	110951325	chr1	110744881	110745477	5.74	LAMTOR5*NM_006402*-*110950546*.
chr1	110950366	110951325	chr1	110745477	110745815	8.51	LAMTOR5*NM_006402*-*110950546*.
chr1	110950366	110951325	chr1	110748716	110749338	5.53	LAMTOR5*NM_006402*-*110950546*.
chr1	110950366	110951325	chr1	110750952	110751559	5.14	LAMTOR5*NM_006402*-*110950546*.
chr1	110950366	110951325	chr1	110751784	110752490	9.49	LAMTOR5*NM_006402*-*110950546*.
chr1	110950366	110951325	chr1	110752848	110754773	9.94	LAMTOR5*NM_006402*-*110950546*KCNC4*NM_001039574*+*110753336
chr1	110950366	110951325	chr1	110754773	110755877	5.69	LAMTOR5*NM_006402*-*110950546*.
chr1	110950366	110951325	chr1	110769640	110770080	5.36	LAMTOR5*NM_006402*-*110950546*.
chr1	110950366	110951325	chr1	110770080	110772565	5.3	LAMTOR5*NM_006402*-*110950546*.
chr1	110950366	110951325	chr1	110788079	110788839	5.26	LAMTOR5*NM_006402*-*110950546*.
chr1	110950366	110951325	chr1	110790411	110790646	5.28	LAMTOR5*NM_006402*-*110950546*.
chr1	110950366	110951325	chr1	110855081	110855715	10.21	LAMTOR5*NM_006402*-*110950546*.
chr1	110950366	110951325	chr1	110857245	110857750	5.3	LAMTOR5*NM_006402*-*110950546*.
chr1	110950366	110951325	chr1	110880368	110883132	14.4	LAMTOR5*NM_006402*-*110950546*RBM15*NM_001201545*+*110881945
chr1	110950366	110951325	chr1	110992805	110994599	7.35	LAMTOR5*NM_006402*-*110950546*PROK1*NM_032414*+*110993788
chr1	110950366	110951325	chr1	111012449	111013028	5.55	LAMTOR5*NM_006402*-*110950546*.
chr1	110950366	110951325	chr1	111035154	111036400	6.65	LAMTOR5*NM_006402*-*110950546*.
chr1	110950366	110951325	chr1	111038351	111039078	5.93	LAMTOR5*NM_006402*-*110950546*.
chr1	110950366	110951325	chr1	111148050	111148602	5.13	LAMTOR5*NM_006402*-*110950546*.
chr1	110950366	110951325	chr1	111149691	111150374	5.15	LAMTOR5*NM_006402*-*110950546*.
chr1	11106836	11107322	chr1	11334592	11335208	6.4	MASP2*NM_139208*-*11107296*.
chr1	111060384	111063315	chr1	110752490	110752848	5.83	KCNA10*NM_005549*-*111061797*.
chr1	111060384	111063315	chr1	110752848	110754773	8.6	KCNA10*NM_005549*-*111061797*KCNC4*NM_001039574*+*110753336
chr1	111060384	111063315	chr1	110754773	110755877	6.9	KCNA10*NM_005549*-*111061797*.
chr1	111060384	111063315	chr1	110867941	110868324	5.7	KCNA10*NM_005549*-*111061797*.
chr1	111060384	111063315	chr1	110870220	110871121	6.55	KCNA10*NM_005549*-*111061797*.
chr1	111060384	111063315	chr1	111097821	111098408	5.13	KCNA10*NM_005549*-*111061797*.
chr1	111060384	111063315	chr1	111098408	111099453	7.45	KCNA10*NM_005549*-*111061797*.
chr1	111060384	111063315	chr1	111123558	111124102	5.78	KCNA10*NM_005549*-*111061797*.
chr1	111060384	111063315	chr1	111124937	111125487	6.38	KCNA10*NM_005549*-*111061797*.
chr1	111060384	111063315	chr1	111138219	111138472	5.15	KCNA10*NM_005549*-*111061797*.
chr1	111060384	111063315	chr1	111138752	111139471	6.34	KCNA10*NM_005549*-*111061797*.
chr1	111060384	111063315	chr1	111139471	111139807	7.54	KCNA10*NM_005549*-*111061797*.
chr1	111060384	111063315	chr1	111141147	111141793	5.25	KCNA10*NM_005549*-*111061797*.
chr1	111060384	111063315	chr1	111147294	111147673	5.55	KCNA10*NM_005549*-*111061797*.
chr1	111060384	111063315	chr1	111148602	111149691	7.69	KCNA10*NM_005549*-*111061797*KCNA2*NM_004974*-*111148975
chr1	111060384	111063315	chr1	111149691	111150374	10.05	KCNA10*NM_005549*-*111061797*.
chr1	111060384	111063315	chr1	111150478	111151674	14.3	KCNA10*NM_005549*-*111061797*.
chr1	111060384	111063315	chr1	111151856	111152227	10.51	KCNA10*NM_005549*-*111061797*.
chr1	111060384	111063315	chr1	111152704	111153105	8.66	KCNA10*NM_005549*-*111061797*.
chr1	111060384	111063315	chr1	111153232	111154259	7.35	KCNA10*NM_005549*-*111061797*.
chr1	111060384	111063315	chr1	111155392	111156607	20.61	KCNA10*NM_005549*-*111061797*.
chr1	111060384	111063315	chr1	111156747	111157500	6.98	KCNA10*NM_005549*-*111061797*.
chr1	111060384	111063315	chr1	111157820	111158200	5.88	KCNA10*NM_005549*-*111061797*.
chr1	111060384	111063315	chr1	111158268	111158821	6.95	KCNA10*NM_005549*-*111061797*.
chr1	111060384	111063315	chr1	111160920	111162904	8.95	KCNA10*NM_005549*-*111061797*.
chr1	111060384	111063315	chr1	111163430	111164030	7.47	KCNA10*NM_005549*-*111061797*.
chr1	111060384	111063315	chr1	111164030	111165280	6.07	KCNA10*NM_005549*-*111061797*.
chr1	111060384	111063315	chr1	111165280	111165747	7.25	KCNA10*NM_005549*-*111061797*.
chr1	111060384	111063315	chr1	111171441	111171676	5.49	KCNA10*NM_005549*-*111061797*.
chr1	111060384	111063315	chr1	111290859	111291902	12.66	KCNA10*NM_005549*-*111061797*.
chr1	111060384	111063315	chr1	111292659	111293284	10.28	KCNA10*NM_005549*-*111061797*.
chr1	111060384	111063315	chr1	111293284	111294586	6.31	KCNA10*NM_005549*-*111061797*.
chr1	111060384	111063315	chr1	111294586	111295177	6.1	KCNA10*NM_005549*-*111061797*.
chr1	111060384	111063315	chr1	111301290	111301686	5.32	KCNA10*NM_005549*-*111061797*.
chr1	111060384	111063315	chr1	111301686	111302639	6.42	KCNA10*NM_005549*-*111061797*.
chr1	111060384	111063315	chr1	111302977	111304064	5.48	KCNA10*NM_005549*-*111061797*.
chr1	111060384	111063315	chr1	111311888	111312691	5.36	KCNA10*NM_005549*-*111061797*.
chr1	111060384	111063315	chr1	111312691	111313101	6.45	KCNA10*NM_005549*-*111061797*.
chr1	111060384	111063315	chr1	111313456	111314352	14.84	KCNA10*NM_005549*-*111061797*.
chr1	111060384	111063315	chr1	111314622	111315168	6.22	KCNA10*NM_005549*-*111061797*.
chr1	111060384	111063315	chr1	111315168	111315813	7.36	KCNA10*NM_005549*-*111061797*.
chr1	111060384	111063315	chr1	111328705	111329013	6.54	KCNA10*NM_005549*-*111061797*.
chr1	111060384	111063315	chr1	111330348	111331237	7.41	KCNA10*NM_005549*-*111061797*.
chr1	111060384	111063315	chr1	111331237	111331650	6.46	KCNA10*NM_005549*-*111061797*.
chr1	111060384	111063315	chr1	111334745	111335470	5.53	KCNA10*NM_005549*-*111061797*.
chr1	111060384	111063315	chr1	111335775	111336630	6.38	KCNA10*NM_005549*-*111061797*.
chr1	111148602	111149691	chr1	110950366	110951325	5.28	KCNA2*NM_004974*-*111148975*LAMTOR5*NM_006402*-*110950546
chr1	111148602	111149691	chr1	111060384	111063315	25.29	KCNA2*NM_004974*-*111148975*KCNA10*NM_005549*-*111061797
chr1	111148602	111149691	chr1	111063315	111064278	6.43	KCNA2*NM_004974*-*111148975*.
chr1	111148602	111149691	chr1	111098408	111099453	5.39	KCNA2*NM_004974*-*111148975*.
chr1	111148602	111149691	chr1	111101299	111102046	5.03	KCNA2*NM_004974*-*111148975*.
chr1	111148602	111149691	chr1	111292659	111293284	7.4	KCNA2*NM_004974*-*111148975*.
chr1	111148602	111149691	chr1	111293284	111294586	5.0	KCNA2*NM_004974*-*111148975*.
chr1	111148602	111149691	chr1	111310934	111311888	5.05	KCNA2*NM_004974*-*111148975*.
chr1	111148602	111149691	chr1	111313456	111314352	7.96	KCNA2*NM_004974*-*111148975*.
chr1	111148602	111149691	chr1	111323109	111323558	5.3	KCNA2*NM_004974*-*111148975*.
chr1	111148602	111149691	chr1	111324689	111324851	5.62	KCNA2*NM_004974*-*111148975*.
chr1	111148602	111149691	chr1	111324914	111325624	5.18	KCNA2*NM_004974*-*111148975*.
chr1	111148602	111149691	chr1	111326212	111326782	5.17	KCNA2*NM_004974*-*111148975*.
chr1	111148602	111149691	chr1	111329772	111330072	5.21	KCNA2*NM_004974*-*111148975*.
chr1	111148602	111149691	chr1	111330348	111331237	5.21	KCNA2*NM_004974*-*111148975*.
chr1	111148602	111149691	chr1	111332579	111333735	5.29	KCNA2*NM_004974*-*111148975*.
chr1	111172881	111174812	chr1	111060384	111063315	6.22	KCNA2*NM_001204269*-*111174096*KCNA10*NM_005549*-*111061797
chr1	111172881	111174812	chr1	111232675	111233632	5.35	KCNA2*NM_001204269*-*111174096*.
chr1	111172881	111174812	chr1	111234152	111235134	5.48	KCNA2*NM_001204269*-*111174096*.
chr1	111172881	111174812	chr1	111273549	111274269	5.46	KCNA2*NM_001204269*-*111174096*.
chr1	111172881	111174812	chr1	111274269	111274999	8.41	KCNA2*NM_001204269*-*111174096*.
chr1	111172881	111174812	chr1	111275524	111276102	5.34	KCNA2*NM_001204269*-*111174096*.
chr1	111172881	111174812	chr1	111276349	111277068	5.61	KCNA2*NM_001204269*-*111174096*.
chr1	111172881	111174812	chr1	111290859	111291902	17.32	KCNA2*NM_001204269*-*111174096*.
chr1	111172881	111174812	chr1	111292659	111293284	5.74	KCNA2*NM_001204269*-*111174096*.
chr1	111172881	111174812	chr1	111293284	111294586	5.77	KCNA2*NM_001204269*-*111174096*.
chr1	111172881	111174812	chr1	111294586	111295177	11.06	KCNA2*NM_001204269*-*111174096*.
chr1	111172881	111174812	chr1	111298017	111299781	6.87	KCNA2*NM_001204269*-*111174096*.
chr1	111172881	111174812	chr1	111299781	111300047	5.19	KCNA2*NM_001204269*-*111174096*.
chr1	111172881	111174812	chr1	111300047	111300809	5.95	KCNA2*NM_001204269*-*111174096*.
chr1	111172881	111174812	chr1	111302639	111302977	7.97	KCNA2*NM_001204269*-*111174096*.
chr1	111172881	111174812	chr1	111302977	111304064	6.15	KCNA2*NM_001204269*-*111174096*.
chr1	111172881	111174812	chr1	111304064	111304882	5.36	KCNA2*NM_001204269*-*111174096*.
chr1	111172881	111174812	chr1	111307093	111308154	5.33	KCNA2*NM_001204269*-*111174096*.
chr1	111172881	111174812	chr1	111308154	111308826	6.21	KCNA2*NM_001204269*-*111174096*.
chr1	111172881	111174812	chr1	111309142	111309446	5.31	KCNA2*NM_001204269*-*111174096*.
chr1	111172881	111174812	chr1	111309446	111309861	8.13	KCNA2*NM_001204269*-*111174096*.
chr1	111172881	111174812	chr1	111310934	111311888	8.23	KCNA2*NM_001204269*-*111174096*.
chr1	111172881	111174812	chr1	111311888	111312691	13.01	KCNA2*NM_001204269*-*111174096*.
chr1	111172881	111174812	chr1	111312691	111313101	5.46	KCNA2*NM_001204269*-*111174096*.
chr1	111172881	111174812	chr1	111313456	111314352	7.47	KCNA2*NM_001204269*-*111174096*.
chr1	111172881	111174812	chr1	111315168	111315813	6.16	KCNA2*NM_001204269*-*111174096*.
chr1	111172881	111174812	chr1	111315813	111317267	15.24	KCNA2*NM_001204269*-*111174096*.
chr1	111172881	111174812	chr1	111319268	111319983	18.15	KCNA2*NM_001204269*-*111174096*.
chr1	111172881	111174812	chr1	111320047	111320336	5.44	KCNA2*NM_001204269*-*111174096*.
chr1	111172881	111174812	chr1	111320336	111320625	6.21	KCNA2*NM_001204269*-*111174096*.
chr1	111172881	111174812	chr1	111320635	111321902	11.95	KCNA2*NM_001204269*-*111174096*.
chr1	111172881	111174812	chr1	111322414	111323094	8.61	KCNA2*NM_001204269*-*111174096*.
chr1	111172881	111174812	chr1	111323558	111324131	10.06	KCNA2*NM_001204269*-*111174096*.
chr1	111172881	111174812	chr1	111324131	111324689	10.69	KCNA2*NM_001204269*-*111174096*.
chr1	111172881	111174812	chr1	111324914	111325624	6.41	KCNA2*NM_001204269*-*111174096*.
chr1	111172881	111174812	chr1	111326212	111326782	5.55	KCNA2*NM_001204269*-*111174096*.
chr1	111172881	111174812	chr1	111326958	111327552	10.75	KCNA2*NM_001204269*-*111174096*.
chr1	111172881	111174812	chr1	111329013	111329312	6.31	KCNA2*NM_001204269*-*111174096*.
chr1	111172881	111174812	chr1	111352653	111353425	6.64	KCNA2*NM_001204269*-*111174096*.
chr1	111172881	111174812	chr1	111354421	111354981	5.03	KCNA2*NM_001204269*-*111174096*.
chr1	111172881	111174812	chr1	111356281	111357695	6.8	KCNA2*NM_001204269*-*111174096*.
chr1	111172881	111174812	chr1	111362315	111362708	5.39	KCNA2*NM_001204269*-*111174096*.
chr1	111172881	111174812	chr1	111362708	111363243	5.2	KCNA2*NM_001204269*-*111174096*.
chr1	11118941	11121294	chr1	10764240	10764507	5.58	SRM*NM_003132*-*11120091*.
chr1	11118941	11121294	chr1	10764507	10765354	6.27	SRM*NM_003132*-*11120091*.
chr1	11118941	11121294	chr1	11072069	11074086	8.0	SRM*NM_003132*-*11120091*TARDBP*NM_007375*+*11072679
chr1	11118941	11121294	chr1	11158896	11160194	19.53	SRM*NM_003132*-*11120091*EXOSC10*NM_001001998*-*11159938
chr1	11118941	11121294	chr1	11291075	11291665	5.36	SRM*NM_003132*-*11120091*.
chr1	11118941	11121294	chr1	11291886	11292708	6.54	SRM*NM_003132*-*11120091*.
chr1	11118941	11121294	chr1	11320631	11320910	5.45	SRM*NM_003132*-*11120091*.
chr1	11118941	11121294	chr1	11321087	11321299	5.3	SRM*NM_003132*-*11120091*.
chr1	11118941	11121294	chr1	11331864	11334287	5.4	SRM*NM_003132*-*11120091*UBIAD1*NM_013319*+*11333255
chr1	11118941	11121294	chr1	11353388	11353796	5.81	SRM*NM_003132*-*11120091*.
chr1	11118941	11121294	chr1	11614135	11615168	5.52	SRM*NM_003132*-*11120091*.
chr1	111216552	111219871	chr1	111060384	111063315	5.76	KCNA3*NM_002232*-*111217655*KCNA10*NM_005549*-*111061797
chr1	111216552	111219871	chr1	111160920	111162904	5.01	KCNA3*NM_002232*-*111217655*.
chr1	111216552	111219871	chr1	111163430	111164030	5.72	KCNA3*NM_002232*-*111217655*.
chr1	111216552	111219871	chr1	111307093	111308154	7.91	KCNA3*NM_002232*-*111217655*.
chr1	111216552	111219871	chr1	111309446	111309861	6.56	KCNA3*NM_002232*-*111217655*.
chr1	111216552	111219871	chr1	111323109	111323558	5.14	KCNA3*NM_002232*-*111217655*.
chr1	111216552	111219871	chr1	111323558	111324131	5.11	KCNA3*NM_002232*-*111217655*.
chr1	111216552	111219871	chr1	111324131	111324689	5.19	KCNA3*NM_002232*-*111217655*.
chr1	111216552	111219871	chr1	111340909	111341388	5.33	KCNA3*NM_002232*-*111217655*.
chr1	111216552	111219871	chr1	111342031	111342935	5.58	KCNA3*NM_002232*-*111217655*.
chr1	1114015	1116549	chr1	1045541	1046355	7.71	TTLL10*NM_153254*+*1115077*.
chr1	1114015	1116549	chr1	1056235	1057805	6.4	TTLL10*NM_153254*+*1115077*.
chr1	1114015	1116549	chr1	1057805	1060445	5.44	TTLL10*NM_153254*+*1115077*.
chr1	1114015	1116549	chr1	1065656	1066511	6.92	TTLL10*NM_153254*+*1115077*.
chr1	1114015	1116549	chr1	1067628	1069241	5.49	TTLL10*NM_153254*+*1115077*.
chr1	1114015	1116549	chr1	1071952	1072938	6.35	TTLL10*NM_153254*+*1115077*.
chr1	1114015	1116549	chr1	1089097	1089945	5.25	TTLL10*NM_153254*+*1115077*.
chr1	1114015	1116549	chr1	1089978	1091284	5.0	TTLL10*NM_153254*+*1115077*.
chr1	1114015	1116549	chr1	1134957	1136158	6.17	TTLL10*NM_153254*+*1115077*.
chr1	1114015	1116549	chr1	1136315	1137076	9.46	TTLL10*NM_153254*+*1115077*.
chr1	1114015	1116549	chr1	1141602	1142670	6.06	TTLL10*NM_153254*+*1115077*TNFRSF18*NM_148901*-*1142089
chr1	1114015	1116549	chr1	1145942	1150005	11.12	TTLL10*NM_153254*+*1115077*TNFRSF4*NM_003327*-*1149548
chr1	1114015	1116549	chr1	1166394	1168930	14.55	TTLL10*NM_153254*+*1115077*SDF4*NM_016176*-*1167447
chr1	1114015	1116549	chr1	1171196	1171655	8.54	TTLL10*NM_153254*+*1115077*.
chr1	1114015	1116549	chr1	1171655	1172556	5.73	TTLL10*NM_153254*+*1115077*.
chr1	1114015	1116549	chr1	1172996	1173991	5.03	TTLL10*NM_153254*+*1115077*.
chr1	1114015	1116549	chr1	1208233	1210740	8.09	TTLL10*NM_153254*+*1115077*UBE2J2*NM_194457*-*1209234
chr1	1114015	1116549	chr1	894208	897150	5.22	TTLL10*NM_153254*+*1115077*KLHL17*NM_198317*+*895967
chr1	1114015	1116549	chr1	898988	903730	6.42	TTLL10*NM_153254*+*1115077*PLEKHN1*NM_032129*+*901877
chr1	1114015	1116549	chr1	936008	937558	5.12	TTLL10*NM_153254*+*1115077*.
chr1	1114015	1116549	chr1	939219	940433	5.35	TTLL10*NM_153254*+*1115077*.
chr1	1114015	1116549	chr1	948360	949453	9.65	TTLL10*NM_153254*+*1115077*ISG15*NM_005101*+*948847
chr1	1114015	1116549	chr1	959013	960102	5.32	TTLL10*NM_153254*+*1115077*.
chr1	1114015	1116549	chr1	960102	961732	10.15	TTLL10*NM_153254*+*1115077*.
chr1	1114015	1116549	chr1	995895	996418	5.2	TTLL10*NM_153254*+*1115077*.
chr1	1114015	1116549	chr1	998172	999680	6.78	TTLL10*NM_153254*+*1115077*.
chr1	111415129	111416022	chr1	111505772	111507212	10.84	CD53*NM_000560*+*111415722*LRIF1*NM_001006945*-*111506566
chr1	111415129	111416022	chr1	111507453	111507811	5.04	CD53*NM_000560*+*111415722*.
chr1	111505772	111507212	chr1	111205502	111205943	5.94	LRIF1*NM_001006945*-*111506566*.
chr1	111505772	111507212	chr1	111205943	111207607	5.22	LRIF1*NM_001006945*-*111506566*.
chr1	111505772	111507212	chr1	111370061	111370931	5.57	LRIF1*NM_001006945*-*111506566*.
chr1	111505772	111507212	chr1	111372603	111373175	5.15	LRIF1*NM_001006945*-*111506566*.
chr1	111505772	111507212	chr1	111392604	111392979	6.05	LRIF1*NM_001006945*-*111506566*.
chr1	111505772	111507212	chr1	111393203	111394197	7.38	LRIF1*NM_001006945*-*111506566*.
chr1	111505772	111507212	chr1	111684568	111685228	5.62	LRIF1*NM_001006945*-*111506566*.
chr1	111505772	111507212	chr1	111751227	111751650	5.19	LRIF1*NM_001006945*-*111506566*.
chr1	111505772	111507212	chr1	111785418	111785939	5.34	LRIF1*NM_001006945*-*111506566*.
chr1	111505772	111507212	chr1	111786129	111786589	5.7	LRIF1*NM_001006945*-*111506566*.
chr1	111505772	111507212	chr1	111886827	111887453	6.06	LRIF1*NM_001006945*-*111506566*.
chr1	111505772	111507212	chr1	111890478	111890779	5.28	LRIF1*NM_001006945*-*111506566*.
chr1	11158896	11160194	chr1	11118941	11121294	5.3	EXOSC10*NM_001001998*-*11159938*SRM*NM_003132*-*11120091
chr1	11158896	11160194	chr1	11202793	11203403	5.55	EXOSC10*NM_001001998*-*11159938*.
chr1	11158896	11160194	chr1	11275435	11276112	6.44	EXOSC10*NM_001001998*-*11159938*.
chr1	11158896	11160194	chr1	11291886	11292708	8.11	EXOSC10*NM_001001998*-*11159938*.
chr1	11158896	11160194	chr1	11293520	11294848	5.55	EXOSC10*NM_001001998*-*11159938*.
chr1	111682052	111682578	chr1	111505772	111507212	6.99	CEPT1*NM_001007794*+*111682249*LRIF1*NM_001006945*-*111506566
chr1	111682578	111683581	chr1	111505772	111507212	6.93	DRAM2*NM_178454*-*111682838*LRIF1*NM_001006945*-*111506566
chr1	111682578	111683581	chr1	111886497	111886827	5.54	DRAM2*NM_178454*-*111682838*.
chr1	111682578	111683581	chr1	111887453	111888233	5.66	DRAM2*NM_178454*-*111682838*.
chr1	111682578	111683581	chr1	111888233	111890325	12.43	DRAM2*NM_178454*-*111682838*PIFO*NM_001300831*+*111889182
chr1	111682578	111683581	chr1	111961378	111961900	6.07	DRAM2*NM_178454*-*111682838*.
chr1	111682578	111683581	chr1	111962724	111963646	6.72	DRAM2*NM_178454*-*111682838*.
chr1	111682578	111683581	chr1	111964169	111964872	6.26	DRAM2*NM_178454*-*111682838*.
chr1	111742569	111743556	chr1	111888233	111890325	7.17	DENND2D*NM_024901*-*111743325*PIFO*NM_001300831*+*111889182
chr1	111742569	111743556	chr1	111890779	111891118	8.56	DENND2D*NM_024901*-*111743325*.
chr1	111742569	111743556	chr1	111929409	111929953	5.32	DENND2D*NM_024901*-*111743325*.
chr1	111742569	111743556	chr1	111930986	111932007	5.05	DENND2D*NM_024901*-*111743325*.
chr1	111742569	111743556	chr1	111933385	111933729	5.14	DENND2D*NM_024901*-*111743325*.
chr1	111742569	111743556	chr1	111933817	111934397	5.43	DENND2D*NM_024901*-*111743325*.
chr1	111742569	111743556	chr1	111946691	111947236	5.98	DENND2D*NM_024901*-*111743325*.
chr1	111742569	111743556	chr1	111948444	111949251	8.45	DENND2D*NM_024901*-*111743325*.
chr1	111742569	111743556	chr1	111974980	111976033	9.36	DENND2D*NM_024901*-*111743325*.
chr1	111742569	111743556	chr1	111976682	111977949	5.5	DENND2D*NM_024901*-*111743325*.
chr1	111742569	111743556	chr1	111979213	111979633	5.43	DENND2D*NM_024901*-*111743325*.
chr1	111742569	111743556	chr1	111979633	111980036	5.63	DENND2D*NM_024901*-*111743325*.
chr1	111745868	111748325	chr1	111846740	111847577	5.53	DENND2D*NM_001271833*-*111747160*.
chr1	111745868	111748325	chr1	111848051	111848630	6.29	DENND2D*NM_001271833*-*111747160*.
chr1	111745868	111748325	chr1	111885333	111886407	10.45	DENND2D*NM_001271833*-*111747160*.
chr1	111745868	111748325	chr1	111886827	111887453	5.0	DENND2D*NM_001271833*-*111747160*.
chr1	111745868	111748325	chr1	111887453	111888233	9.12	DENND2D*NM_001271833*-*111747160*.
chr1	111745868	111748325	chr1	111888233	111890325	11.57	DENND2D*NM_001271833*-*111747160*PIFO*NM_001300831*+*111889182
chr1	111745868	111748325	chr1	111893854	111894721	6.16	DENND2D*NM_001271833*-*111747160*.
chr1	111745868	111748325	chr1	111894721	111896773	6.81	DENND2D*NM_001271833*-*111747160*.
chr1	111745868	111748325	chr1	111899581	111900833	5.73	DENND2D*NM_001271833*-*111747160*.
chr1	111745868	111748325	chr1	111901481	111902271	5.16	DENND2D*NM_001271833*-*111747160*.
chr1	111745868	111748325	chr1	111906837	111907654	5.63	DENND2D*NM_001271833*-*111747160*.
chr1	111745868	111748325	chr1	111908128	111909452	5.67	DENND2D*NM_001271833*-*111747160*.
chr1	111745868	111748325	chr1	111909452	111910887	6.36	DENND2D*NM_001271833*-*111747160*.
chr1	111745868	111748325	chr1	111911178	111912685	5.24	DENND2D*NM_001271833*-*111747160*.
chr1	111745868	111748325	chr1	111912685	111913313	7.22	DENND2D*NM_001271833*-*111747160*.
chr1	111745868	111748325	chr1	111924907	111925385	5.24	DENND2D*NM_001271833*-*111747160*.
chr1	111745868	111748325	chr1	111925543	111927809	7.08	DENND2D*NM_001271833*-*111747160*.
chr1	111745868	111748325	chr1	111928760	111929409	11.25	DENND2D*NM_001271833*-*111747160*.
chr1	111745868	111748325	chr1	111929409	111929953	7.12	DENND2D*NM_001271833*-*111747160*.
chr1	111745868	111748325	chr1	111934505	111935042	5.08	DENND2D*NM_001271833*-*111747160*.
chr1	111745868	111748325	chr1	111935245	111935748	5.06	DENND2D*NM_001271833*-*111747160*.
chr1	111745868	111748325	chr1	111935748	111936382	7.23	DENND2D*NM_001271833*-*111747160*.
chr1	111745868	111748325	chr1	111948043	111948444	5.83	DENND2D*NM_001271833*-*111747160*.
chr1	111745868	111748325	chr1	111950202	111950755	5.86	DENND2D*NM_001271833*-*111747160*.
chr1	111745868	111748325	chr1	111955234	111955493	6.26	DENND2D*NM_001271833*-*111747160*.
chr1	111745868	111748325	chr1	111956416	111957704	5.93	DENND2D*NM_001271833*-*111747160*.
chr1	111745868	111748325	chr1	111961378	111961900	5.28	DENND2D*NM_001271833*-*111747160*.
chr1	111745868	111748325	chr1	111962724	111963646	6.21	DENND2D*NM_001271833*-*111747160*.
chr1	111745868	111748325	chr1	111963646	111963955	9.73	DENND2D*NM_001271833*-*111747160*.
chr1	111745868	111748325	chr1	111964169	111964872	7.9	DENND2D*NM_001271833*-*111747160*.
chr1	111745868	111748325	chr1	111964872	111966875	8.52	DENND2D*NM_001271833*-*111747160*.
chr1	111745868	111748325	chr1	111967632	111968557	6.16	DENND2D*NM_001271833*-*111747160*.
chr1	111745868	111748325	chr1	111985717	111987248	5.52	DENND2D*NM_001271833*-*111747160*.
chr1	111745868	111748325	chr1	111987469	111988454	6.7	DENND2D*NM_001271833*-*111747160*.
chr1	111745868	111748325	chr1	111989090	111994508	7.48	DENND2D*NM_001271833*-*111747160*WDR77*NM_024102*-*111991830
chr1	111769946	111770849	chr1	111888233	111890325	9.31	CHI3L2*NM_004000*+*111770281*PIFO*NM_001300831*+*111889182
chr1	111769946	111770849	chr1	111908128	111909452	5.4	CHI3L2*NM_004000*+*111770281*.
chr1	111769946	111770849	chr1	111943425	111944015	5.59	CHI3L2*NM_004000*+*111770281*.
chr1	111771471	111772786	chr1	111849043	111850502	5.6	CHI3L2*NM_001025199*+*111772333*.
chr1	111771471	111772786	chr1	111852112	111852501	5.39	CHI3L2*NM_001025199*+*111772333*.
chr1	111771471	111772786	chr1	111885333	111886407	6.98	CHI3L2*NM_001025199*+*111772333*.
chr1	111771471	111772786	chr1	111887453	111888233	9.63	CHI3L2*NM_001025199*+*111772333*.
chr1	111771471	111772786	chr1	111888233	111890325	8.67	CHI3L2*NM_001025199*+*111772333*PIFO*NM_001300831*+*111889182
chr1	111771471	111772786	chr1	111908128	111909452	7.39	CHI3L2*NM_001025199*+*111772333*.
chr1	111771471	111772786	chr1	111930986	111932007	5.07	CHI3L2*NM_001025199*+*111772333*.
chr1	111771471	111772786	chr1	111933817	111934397	5.2	CHI3L2*NM_001025199*+*111772333*.
chr1	111771471	111772786	chr1	111943425	111944015	5.27	CHI3L2*NM_001025199*+*111772333*.
chr1	111771471	111772786	chr1	111944015	111944633	5.22	CHI3L2*NM_001025199*+*111772333*.
chr1	111771471	111772786	chr1	111947236	111948043	5.33	CHI3L2*NM_001025199*+*111772333*.
chr1	111771471	111772786	chr1	111948043	111948444	8.01	CHI3L2*NM_001025199*+*111772333*.
chr1	111771471	111772786	chr1	111948444	111949251	5.52	CHI3L2*NM_001025199*+*111772333*.
chr1	111771471	111772786	chr1	111951188	111952201	5.25	CHI3L2*NM_001025199*+*111772333*.
chr1	111771471	111772786	chr1	111954183	111954900	5.2	CHI3L2*NM_001025199*+*111772333*.
chr1	111771471	111772786	chr1	111956416	111957704	5.38	CHI3L2*NM_001025199*+*111772333*.
chr1	111771471	111772786	chr1	111957818	111958870	5.37	CHI3L2*NM_001025199*+*111772333*.
chr1	111771471	111772786	chr1	111967632	111968557	5.47	CHI3L2*NM_001025199*+*111772333*.
chr1	111771471	111772786	chr1	111970890	111971157	5.4	CHI3L2*NM_001025199*+*111772333*.
chr1	111771471	111772786	chr1	111973836	111974645	5.5	CHI3L2*NM_001025199*+*111772333*.
chr1	111771471	111772786	chr1	111974980	111976033	5.65	CHI3L2*NM_001025199*+*111772333*.
chr1	111771471	111772786	chr1	111976682	111977949	5.51	CHI3L2*NM_001025199*+*111772333*.
chr1	111771471	111772786	chr1	112017373	112018413	5.34	CHI3L2*NM_001025199*+*111772333*.
chr1	111771471	111772786	chr1	112018495	112019628	5.68	CHI3L2*NM_001025199*+*111772333*.
chr1	111888233	111890325	chr1	111505772	111507212	5.77	PIFO*NM_001300831*+*111889182*LRIF1*NM_001006945*-*111506566
chr1	111888233	111890325	chr1	111625377	111625937	5.93	PIFO*NM_001300831*+*111889182*.
chr1	111888233	111890325	chr1	111682578	111683581	9.77	PIFO*NM_001300831*+*111889182*DRAM2*NM_178454*-*111682838
chr1	111888233	111890325	chr1	111685264	111685831	5.64	PIFO*NM_001300831*+*111889182*.
chr1	111888233	111890325	chr1	111688651	111689225	6.77	PIFO*NM_001300831*+*111889182*.
chr1	111888233	111890325	chr1	111729357	111730064	10.69	PIFO*NM_001300831*+*111889182*.
chr1	111888233	111890325	chr1	111730869	111731337	6.11	PIFO*NM_001300831*+*111889182*.
chr1	111888233	111890325	chr1	111733348	111734705	5.57	PIFO*NM_001300831*+*111889182*.
chr1	111888233	111890325	chr1	111736431	111737253	7.99	PIFO*NM_001300831*+*111889182*.
chr1	111888233	111890325	chr1	111738788	111741065	5.75	PIFO*NM_001300831*+*111889182*.
chr1	111888233	111890325	chr1	111745868	111748325	21.32	PIFO*NM_001300831*+*111889182*DENND2D*NM_001271833*-*111747160
chr1	111888233	111890325	chr1	111750508	111751098	5.9	PIFO*NM_001300831*+*111889182*.
chr1	111888233	111890325	chr1	111751702	111752491	7.13	PIFO*NM_001300831*+*111889182*.
chr1	111888233	111890325	chr1	111754631	111755424	7.34	PIFO*NM_001300831*+*111889182*.
chr1	111888233	111890325	chr1	111755824	111756477	5.8	PIFO*NM_001300831*+*111889182*.
chr1	111888233	111890325	chr1	111757122	111758151	6.95	PIFO*NM_001300831*+*111889182*.
chr1	111888233	111890325	chr1	111759270	111760902	5.6	PIFO*NM_001300831*+*111889182*.
chr1	111888233	111890325	chr1	111765602	111765969	8.77	PIFO*NM_001300831*+*111889182*.
chr1	111888233	111890325	chr1	111766222	111767272	8.72	PIFO*NM_001300831*+*111889182*.
chr1	111888233	111890325	chr1	111767819	111768498	5.77	PIFO*NM_001300831*+*111889182*.
chr1	111888233	111890325	chr1	111768498	111768938	5.46	PIFO*NM_001300831*+*111889182*.
chr1	111888233	111890325	chr1	111769946	111770849	5.34	PIFO*NM_001300831*+*111889182*CHI3L2*NM_004000*+*111770281
chr1	111888233	111890325	chr1	111770849	111771471	5.31	PIFO*NM_001300831*+*111889182*.
chr1	111888233	111890325	chr1	111771471	111772786	5.16	PIFO*NM_001300831*+*111889182*CHI3L2*NM_001025199*+*111772333
chr1	111888233	111890325	chr1	111772786	111773364	5.59	PIFO*NM_001300831*+*111889182*.
chr1	111888233	111890325	chr1	112318837	112319347	6.13	PIFO*NM_001300831*+*111889182*.
chr1	111888233	111890325	chr1	112321202	112321858	6.44	PIFO*NM_001300831*+*111889182*.
chr1	111969565	111970890	chr1	111772786	111773364	5.53	OVGP1*NM_002557*-*111970399*.
chr1	111969565	111970890	chr1	112297846	112299738	8.59	OVGP1*NM_002557*-*111970399*FAM212B*NM_198926*-*112298419
chr1	111989090	111994508	chr1	111745868	111748325	15.17	WDR77*NM_024102*-*111991830*DENND2D*NM_001271833*-*111747160
chr1	111989090	111994508	chr1	111762188	111762897	5.79	WDR77*NM_024102*-*111991830*.
chr1	111989090	111994508	chr1	111762910	111763271	6.23	WDR77*NM_024102*-*111991830*.
chr1	111989090	111994508	chr1	111765602	111765969	8.39	WDR77*NM_024102*-*111991830*.
chr1	111989090	111994508	chr1	112279724	112280430	6.85	WDR77*NM_024102*-*111991830*.
chr1	111989090	111994508	chr1	112280666	112283371	12.27	WDR77*NM_024102*-*111991830*FAM212B*NM_019099*-*112282046
chr1	111989090	111994508	chr1	112297846	112299738	25.86	WDR77*NM_024102*-*111991830*FAM212B*NM_198926*-*112298419
chr1	112016232	112017099	chr1	111751227	111751650	5.34	C1orf162*NM_001300834*+*112016491*.
chr1	112016232	112017099	chr1	112254189	112254821	5.11	C1orf162*NM_001300834*+*112016491*.
chr1	112016232	112017099	chr1	112254939	112255164	5.06	C1orf162*NM_001300834*+*112016491*.
chr1	112016232	112017099	chr1	112258973	112259426	7.83	C1orf162*NM_001300834*+*112016491*.
chr1	112016232	112017099	chr1	112279724	112280430	8.15	C1orf162*NM_001300834*+*112016491*.
chr1	112016232	112017099	chr1	112280666	112283371	7.85	C1orf162*NM_001300834*+*112016491*FAM212B*NM_019099*-*112282046
chr1	112016232	112017099	chr1	112288022	112289037	5.39	C1orf162*NM_001300834*+*112016491*.
chr1	112016232	112017099	chr1	112289578	112290197	5.35	C1orf162*NM_001300834*+*112016491*.
chr1	112016232	112017099	chr1	112296015	112296536	5.43	C1orf162*NM_001300834*+*112016491*.
chr1	112016232	112017099	chr1	112297846	112299738	20.1	C1orf162*NM_001300834*+*112016491*FAM212B*NM_198926*-*112298419
chr1	112016232	112017099	chr1	112300088	112300750	5.0	C1orf162*NM_001300834*+*112016491*.
chr1	112016232	112017099	chr1	112302925	112303425	8.12	C1orf162*NM_001300834*+*112016491*.
chr1	112016232	112017099	chr1	112304721	112305449	8.32	C1orf162*NM_001300834*+*112016491*.
chr1	112016232	112017099	chr1	112307094	112307345	5.46	C1orf162*NM_001300834*+*112016491*.
chr1	112016232	112017099	chr1	112308358	112308907	5.21	C1orf162*NM_001300834*+*112016491*.
chr1	112016232	112017099	chr1	112312695	112314355	5.46	C1orf162*NM_001300834*+*112016491*.
chr1	112016232	112017099	chr1	112314540	112315108	5.51	C1orf162*NM_001300834*+*112016491*.
chr1	112016232	112017099	chr1	112321202	112321858	5.49	C1orf162*NM_001300834*+*112016491*.
chr1	112016232	112017099	chr1	112332687	112333346	5.5	C1orf162*NM_001300834*+*112016491*.
chr1	112016232	112017099	chr1	112333954	112334241	5.42	C1orf162*NM_001300834*+*112016491*.
chr1	112046137	112048467	chr1	112170119	112171289	11.12	TMIGD3*NM_020683*-*112046743*.
chr1	112046137	112048467	chr1	112171379	112172403	5.12	TMIGD3*NM_020683*-*112046743*.
chr1	112046137	112048467	chr1	112213047	112214160	5.57	TMIGD3*NM_020683*-*112046743*.
chr1	112046137	112048467	chr1	112214334	112214969	5.64	TMIGD3*NM_020683*-*112046743*.
chr1	112046137	112048467	chr1	112216082	112216723	8.03	TMIGD3*NM_020683*-*112046743*.
chr1	112046137	112048467	chr1	112218045	112218579	5.3	TMIGD3*NM_020683*-*112046743*.
chr1	112046137	112048467	chr1	112219654	112220012	5.19	TMIGD3*NM_020683*-*112046743*.
chr1	112046137	112048467	chr1	112231696	112232044	5.27	TMIGD3*NM_020683*-*112046743*.
chr1	112046137	112048467	chr1	112233974	112235726	8.82	TMIGD3*NM_020683*-*112046743*.
chr1	112046137	112048467	chr1	112242327	112242769	6.9	TMIGD3*NM_020683*-*112046743*.
chr1	112046137	112048467	chr1	112243120	112243604	7.14	TMIGD3*NM_020683*-*112046743*.
chr1	112046137	112048467	chr1	112262161	112262433	6.14	TMIGD3*NM_020683*-*112046743*.
chr1	112046137	112048467	chr1	112262433	112262894	5.58	TMIGD3*NM_020683*-*112046743*.
chr1	112046137	112048467	chr1	112262999	112263621	5.85	TMIGD3*NM_020683*-*112046743*.
chr1	112046137	112048467	chr1	112264581	112265627	6.29	TMIGD3*NM_020683*-*112046743*.
chr1	112046137	112048467	chr1	112277149	112277817	5.75	TMIGD3*NM_020683*-*112046743*.
chr1	112046137	112048467	chr1	112279307	112279724	5.84	TMIGD3*NM_020683*-*112046743*.
chr1	112046137	112048467	chr1	112280666	112283371	15.75	TMIGD3*NM_020683*-*112046743*FAM212B*NM_019099*-*112282046
chr1	112046137	112048467	chr1	112284985	112286171	6.37	TMIGD3*NM_020683*-*112046743*.
chr1	112046137	112048467	chr1	112297846	112299738	29.86	TMIGD3*NM_020683*-*112046743*FAM212B*NM_198926*-*112298419
chr1	112046137	112048467	chr1	112302925	112303425	7.39	TMIGD3*NM_020683*-*112046743*.
chr1	112046137	112048467	chr1	112303455	112304392	6.58	TMIGD3*NM_020683*-*112046743*.
chr1	112046137	112048467	chr1	112308358	112308907	5.14	TMIGD3*NM_020683*-*112046743*.
chr1	112046137	112048467	chr1	112309120	112309802	5.01	TMIGD3*NM_020683*-*112046743*.
chr1	112046137	112048467	chr1	112310566	112311031	5.01	TMIGD3*NM_020683*-*112046743*.
chr1	112046137	112048467	chr1	112321202	112321858	6.72	TMIGD3*NM_020683*-*112046743*.
chr1	112046137	112048467	chr1	112323393	112324205	7.64	TMIGD3*NM_020683*-*112046743*.
chr1	112161135	112163524	chr1	112050576	112051427	5.39	RAP1A*NM_001010935*+*112162405*.
chr1	112161135	112163524	chr1	112079234	112080182	8.27	RAP1A*NM_001010935*+*112162405*.
chr1	112161135	112163524	chr1	112293355	112293801	5.84	RAP1A*NM_001010935*+*112162405*.
chr1	112161135	112163524	chr1	112294126	112294799	5.44	RAP1A*NM_001010935*+*112162405*.
chr1	112161135	112163524	chr1	112297846	112299738	9.39	RAP1A*NM_001010935*+*112162405*FAM212B*NM_198926*-*112298419
chr1	112280666	112283371	chr1	111989090	111994508	5.39	FAM212B*NM_019099*-*112282046*WDR77*NM_024102*-*111991830
chr1	112280666	112283371	chr1	112008051	112008921	6.94	FAM212B*NM_019099*-*112282046*.
chr1	112280666	112283371	chr1	112010159	112010581	5.56	FAM212B*NM_019099*-*112282046*.
chr1	112280666	112283371	chr1	112016232	112017099	6.56	FAM212B*NM_019099*-*112282046*C1orf162*NM_001300834*+*112016491
chr1	112280666	112283371	chr1	112023820	112024222	6.71	FAM212B*NM_019099*-*112282046*.
chr1	112280666	112283371	chr1	112025738	112026087	5.43	FAM212B*NM_019099*-*112282046*.
chr1	112280666	112283371	chr1	112026516	112027320	6.79	FAM212B*NM_019099*-*112282046*.
chr1	112280666	112283371	chr1	112027934	112028432	5.42	FAM212B*NM_019099*-*112282046*.
chr1	112280666	112283371	chr1	112044383	112046022	7.19	FAM212B*NM_019099*-*112282046*.
chr1	112280666	112283371	chr1	112046137	112048467	13.69	FAM212B*NM_019099*-*112282046*TMIGD3*NM_020683*-*112046743
chr1	112280666	112283371	chr1	112048467	112048867	6.34	FAM212B*NM_019099*-*112282046*.
chr1	112280666	112283371	chr1	112053505	112053930	6.44	FAM212B*NM_019099*-*112282046*.
chr1	112280666	112283371	chr1	112054517	112055859	6.24	FAM212B*NM_019099*-*112282046*.
chr1	112280666	112283371	chr1	112057891	112058886	6.39	FAM212B*NM_019099*-*112282046*.
chr1	112280666	112283371	chr1	112297846	112299738	22.67	FAM212B*NM_019099*-*112282046*FAM212B*NM_198926*-*112298419
chr1	112297846	112299738	chr1	111967054	111967632	5.58	FAM212B*NM_198926*-*112298419*.
chr1	112297846	112299738	chr1	111984755	111985133	6.54	FAM212B*NM_198926*-*112298419*.
chr1	112297846	112299738	chr1	111985717	111987248	9.38	FAM212B*NM_198926*-*112298419*.
chr1	112297846	112299738	chr1	111987469	111988454	11.62	FAM212B*NM_198926*-*112298419*.
chr1	112297846	112299738	chr1	111989090	111994508	21.95	FAM212B*NM_198926*-*112298419*WDR77*NM_024102*-*111991830
chr1	112297846	112299738	chr1	111995144	111996585	7.58	FAM212B*NM_198926*-*112298419*.
chr1	112297846	112299738	chr1	111997487	111999223	9.82	FAM212B*NM_198926*-*112298419*.
chr1	112297846	112299738	chr1	111999223	111999612	5.8	FAM212B*NM_198926*-*112298419*.
chr1	112297846	112299738	chr1	112000399	112000671	6.29	FAM212B*NM_198926*-*112298419*.
chr1	112297846	112299738	chr1	112000671	112000904	6.15	FAM212B*NM_198926*-*112298419*.
chr1	112297846	112299738	chr1	112001614	112002563	6.81	FAM212B*NM_198926*-*112298419*.
chr1	112297846	112299738	chr1	112002697	112003830	6.85	FAM212B*NM_198926*-*112298419*.
chr1	112297846	112299738	chr1	112004697	112005351	8.45	FAM212B*NM_198926*-*112298419*.
chr1	112297846	112299738	chr1	112005426	112005898	5.12	FAM212B*NM_198926*-*112298419*.
chr1	112297846	112299738	chr1	112006614	112007283	14.67	FAM212B*NM_198926*-*112298419*.
chr1	112297846	112299738	chr1	112007421	112008051	5.57	FAM212B*NM_198926*-*112298419*.
chr1	112297846	112299738	chr1	112008051	112008921	6.44	FAM212B*NM_198926*-*112298419*.
chr1	112297846	112299738	chr1	112009708	112010154	5.16	FAM212B*NM_198926*-*112298419*.
chr1	112297846	112299738	chr1	112010159	112010581	8.16	FAM212B*NM_198926*-*112298419*.
chr1	112297846	112299738	chr1	112010581	112011559	11.75	FAM212B*NM_198926*-*112298419*.
chr1	112297846	112299738	chr1	112011559	112011956	7.0	FAM212B*NM_198926*-*112298419*.
chr1	112297846	112299738	chr1	112012225	112012473	6.51	FAM212B*NM_198926*-*112298419*.
chr1	112297846	112299738	chr1	112012762	112013360	12.45	FAM212B*NM_198926*-*112298419*.
chr1	112297846	112299738	chr1	112013771	112014173	5.51	FAM212B*NM_198926*-*112298419*.
chr1	112297846	112299738	chr1	112014173	112014466	5.79	FAM212B*NM_198926*-*112298419*.
chr1	112297846	112299738	chr1	112014466	112014803	5.04	FAM212B*NM_198926*-*112298419*.
chr1	112297846	112299738	chr1	112014843	112015482	8.57	FAM212B*NM_198926*-*112298419*.
chr1	112297846	112299738	chr1	112015857	112016216	6.36	FAM212B*NM_198926*-*112298419*.
chr1	112297846	112299738	chr1	112016232	112017099	5.81	FAM212B*NM_198926*-*112298419*C1orf162*NM_001300834*+*112016491
chr1	112297846	112299738	chr1	112017373	112018413	12.16	FAM212B*NM_198926*-*112298419*.
chr1	112297846	112299738	chr1	112018495	112019628	12.8	FAM212B*NM_198926*-*112298419*.
chr1	112297846	112299738	chr1	112019683	112020272	13.24	FAM212B*NM_198926*-*112298419*.
chr1	112297846	112299738	chr1	112020383	112020875	8.25	FAM212B*NM_198926*-*112298419*.
chr1	112297846	112299738	chr1	112020875	112022025	10.57	FAM212B*NM_198926*-*112298419*.
chr1	112297846	112299738	chr1	112022025	112022297	10.32	FAM212B*NM_198926*-*112298419*.
chr1	112297846	112299738	chr1	112022297	112022978	17.75	FAM212B*NM_198926*-*112298419*.
chr1	112297846	112299738	chr1	112023249	112023681	8.95	FAM212B*NM_198926*-*112298419*.
chr1	112297846	112299738	chr1	112023820	112024222	7.11	FAM212B*NM_198926*-*112298419*.
chr1	112297846	112299738	chr1	112024222	112024847	5.5	FAM212B*NM_198926*-*112298419*.
chr1	112297846	112299738	chr1	112025168	112025343	5.09	FAM212B*NM_198926*-*112298419*.
chr1	112297846	112299738	chr1	112025738	112026087	7.29	FAM212B*NM_198926*-*112298419*.
chr1	112297846	112299738	chr1	112026516	112027320	13.96	FAM212B*NM_198926*-*112298419*.
chr1	112297846	112299738	chr1	112027934	112028432	6.27	FAM212B*NM_198926*-*112298419*.
chr1	112297846	112299738	chr1	112028527	112030530	11.59	FAM212B*NM_198926*-*112298419*.
chr1	112297846	112299738	chr1	112030530	112030996	9.49	FAM212B*NM_198926*-*112298419*.
chr1	112297846	112299738	chr1	112030996	112032075	7.21	FAM212B*NM_198926*-*112298419*.
chr1	112297846	112299738	chr1	112032075	112032673	11.63	FAM212B*NM_198926*-*112298419*.
chr1	112297846	112299738	chr1	112032673	112033580	10.1	FAM212B*NM_198926*-*112298419*.
chr1	112297846	112299738	chr1	112033580	112034416	5.26	FAM212B*NM_198926*-*112298419*.
chr1	112297846	112299738	chr1	112034786	112035387	5.91	FAM212B*NM_198926*-*112298419*.
chr1	112297846	112299738	chr1	112035387	112035844	8.35	FAM212B*NM_198926*-*112298419*.
chr1	112297846	112299738	chr1	112036319	112037137	5.5	FAM212B*NM_198926*-*112298419*.
chr1	112297846	112299738	chr1	112037999	112038460	6.74	FAM212B*NM_198926*-*112298419*.
chr1	112297846	112299738	chr1	112038460	112038886	6.03	FAM212B*NM_198926*-*112298419*.
chr1	112297846	112299738	chr1	112038886	112039796	9.32	FAM212B*NM_198926*-*112298419*.
chr1	112297846	112299738	chr1	112040068	112040959	5.13	FAM212B*NM_198926*-*112298419*.
chr1	112297846	112299738	chr1	112041913	112042641	6.53	FAM212B*NM_198926*-*112298419*.
chr1	112297846	112299738	chr1	112042641	112044378	7.18	FAM212B*NM_198926*-*112298419*.
chr1	112297846	112299738	chr1	112044383	112046022	5.41	FAM212B*NM_198926*-*112298419*.
chr1	112297846	112299738	chr1	112046137	112048467	14.58	FAM212B*NM_198926*-*112298419*TMIGD3*NM_020683*-*112046743
chr1	112297846	112299738	chr1	112048867	112049290	8.82	FAM212B*NM_198926*-*112298419*.
chr1	112297846	112299738	chr1	112049486	112049949	8.19	FAM212B*NM_198926*-*112298419*.
chr1	112297846	112299738	chr1	112050576	112051427	8.51	FAM212B*NM_198926*-*112298419*.
chr1	112297846	112299738	chr1	112051854	112052100	5.12	FAM212B*NM_198926*-*112298419*.
chr1	112297846	112299738	chr1	112052177	112052477	6.14	FAM212B*NM_198926*-*112298419*.
chr1	112297846	112299738	chr1	112052477	112052862	6.9	FAM212B*NM_198926*-*112298419*.
chr1	112297846	112299738	chr1	112053003	112053505	5.85	FAM212B*NM_198926*-*112298419*.
chr1	112297846	112299738	chr1	112053505	112053930	6.3	FAM212B*NM_198926*-*112298419*.
chr1	112297846	112299738	chr1	112054517	112055859	5.75	FAM212B*NM_198926*-*112298419*.
chr1	112297846	112299738	chr1	112057891	112058886	11.51	FAM212B*NM_198926*-*112298419*.
chr1	112297846	112299738	chr1	112058886	112060699	7.58	FAM212B*NM_198926*-*112298419*.
chr1	112297846	112299738	chr1	112065684	112066469	12.5	FAM212B*NM_198926*-*112298419*.
chr1	112297846	112299738	chr1	112111110	112111801	6.2	FAM212B*NM_198926*-*112298419*.
chr1	112297846	112299738	chr1	112112855	112115037	5.01	FAM212B*NM_198926*-*112298419*.
chr1	112297846	112299738	chr1	112164146	112164765	5.11	FAM212B*NM_198926*-*112298419*.
chr1	112297846	112299738	chr1	112244379	112244846	5.15	FAM212B*NM_198926*-*112298419*.
chr1	112297846	112299738	chr1	112244846	112245691	7.24	FAM212B*NM_198926*-*112298419*.
chr1	112297846	112299738	chr1	112255383	112255982	5.54	FAM212B*NM_198926*-*112298419*.
chr1	112297846	112299738	chr1	112256084	112256578	5.87	FAM212B*NM_198926*-*112298419*.
chr1	112297846	112299738	chr1	112256984	112257936	5.8	FAM212B*NM_198926*-*112298419*.
chr1	112297846	112299738	chr1	112257936	112258375	5.15	FAM212B*NM_198926*-*112298419*.
chr1	112297846	112299738	chr1	112258375	112258973	5.94	FAM212B*NM_198926*-*112298419*.
chr1	112297846	112299738	chr1	112258973	112259426	5.49	FAM212B*NM_198926*-*112298419*.
chr1	112297846	112299738	chr1	112506279	112507419	5.35	FAM212B*NM_198926*-*112298419*.
chr1	112297846	112299738	chr1	112508272	112508426	5.79	FAM212B*NM_198926*-*112298419*.
chr1	112297846	112299738	chr1	112530937	112533714	12.76	FAM212B*NM_198926*-*112298419*KCND3*NM_004980*-*112531777
chr1	112297846	112299738	chr1	112531577	112534805	18.17	FAM212B*NM_198926*-*112298419*LOC643355*NM_001270945*+*112533190
chr1	112297846	112299738	chr1	112901697	112902316	7.15	FAM212B*NM_198926*-*112298419*.
chr1	112297846	112299738	chr1	112903873	112904482	5.41	FAM212B*NM_198926*-*112298419*.
chr1	11248013	11252171	chr1	11072069	11074086	8.66	ANGPTL7*NM_021146*+*11249346*TARDBP*NM_007375*+*11072679
chr1	112530937	112533714	chr1	112270579	112270795	5.1	KCND3*NM_004980*-*112531777*.
chr1	112530937	112533714	chr1	112272359	112273106	6.5	KCND3*NM_004980*-*112531777*.
chr1	112530937	112533714	chr1	112297846	112299738	20.37	KCND3*NM_004980*-*112531777*FAM212B*NM_198926*-*112298419
chr1	112530937	112533714	chr1	112412455	112413062	6.29	KCND3*NM_004980*-*112531777*.
chr1	112530937	112533714	chr1	112643827	112645408	5.79	KCND3*NM_004980*-*112531777*.
chr1	112530937	112533714	chr1	112818377	112819380	5.09	KCND3*NM_004980*-*112531777*.
chr1	112530937	112533714	chr1	112845392	112845667	5.32	KCND3*NM_004980*-*112531777*.
chr1	112530937	112533714	chr1	112878065	112878565	8.37	KCND3*NM_004980*-*112531777*.
chr1	112530937	112533714	chr1	112878629	112879344	5.43	KCND3*NM_004980*-*112531777*.
chr1	112530937	112533714	chr1	112910176	112910628	5.48	KCND3*NM_004980*-*112531777*.
chr1	112531577	112534805	chr1	112270579	112270795	5.1	LOC643355*NM_001270945*+*112533190*.
chr1	112531577	112534805	chr1	112272359	112273106	6.5	LOC643355*NM_001270945*+*112533190*.
chr1	112531577	112534805	chr1	112297846	112299738	20.37	LOC643355*NM_001270945*+*112533190*FAM212B*NM_198926*-*112298419
chr1	112531577	112534805	chr1	112333346	112333954	5.65	LOC643355*NM_001270945*+*112533190*.
chr1	112531577	112534805	chr1	112334241	112334700	5.98	LOC643355*NM_001270945*+*112533190*.
chr1	112531577	112534805	chr1	112361151	112361452	5.1	LOC643355*NM_001270945*+*112533190*.
chr1	112531577	112534805	chr1	112362594	112363723	5.31	LOC643355*NM_001270945*+*112533190*.
chr1	112531577	112534805	chr1	112412455	112413062	6.29	LOC643355*NM_001270945*+*112533190*.
chr1	112531577	112534805	chr1	112413638	112414377	6.07	LOC643355*NM_001270945*+*112533190*.
chr1	112531577	112534805	chr1	112444008	112444623	5.22	LOC643355*NM_001270945*+*112533190*.
chr1	112531577	112534805	chr1	112444623	112445255	5.14	LOC643355*NM_001270945*+*112533190*.
chr1	112531577	112534805	chr1	112643827	112645408	5.79	LOC643355*NM_001270945*+*112533190*.
chr1	112531577	112534805	chr1	112786439	112787209	6.09	LOC643355*NM_001270945*+*112533190*.
chr1	112531577	112534805	chr1	112817920	112818377	6.21	LOC643355*NM_001270945*+*112533190*.
chr1	112531577	112534805	chr1	112818377	112819380	5.09	LOC643355*NM_001270945*+*112533190*.
chr1	112531577	112534805	chr1	112843679	112844093	8.66	LOC643355*NM_001270945*+*112533190*.
[truncated: 348,062 more rows]
