# Supplementary material for: A promoter interaction map for cardiovascular disease genetics
Source: eLife. 2018 Jul 10;7:e35788. doi: 10.7554/eLife.35788 (PMC6053306; doi:10.7554/eLife.35788)
Supplement: Supplementary file 2. — Significant interactions in CM (identified in at least two out of three replicates) are presented in paired bed format. Column seven is the CHiCAGO score; Column eight contains the gene information (gene name, identifier, strand, TSS position). If the interaction involves another promoter, the second gene name information is provided. [file elife-35788-supp2.txt]

chr1	10002213	10004089	chr1	10056320	10057012	6.33	NMNAT1*NM_001297778*+*10002981*.
chr1	10002213	10004089	chr1	10062800	10063261	7.37	NMNAT1*NM_001297778*+*10002981*.
chr1	10002213	10004089	chr1	10085205	10085681	7.28	NMNAT1*NM_001297778*+*10002981*.
chr1	10002213	10004089	chr1	10086948	10087603	6.66	NMNAT1*NM_001297778*+*10002981*.
chr1	10002213	10004089	chr1	10091373	10091901	7.18	NMNAT1*NM_001297778*+*10002981*.
chr1	10002213	10004089	chr1	10092732	10093690	7.83	NMNAT1*NM_001297778*+*10002981*UBE4B*NM_006048*+*10093041
chr1	10002213	10004089	chr1	10093690	10094488	5.4	NMNAT1*NM_001297778*+*10002981*.
chr1	10002213	10004089	chr1	10116244	10116759	8.05	NMNAT1*NM_001297778*+*10002981*.
chr1	10002213	10004089	chr1	10118148	10119012	7.92	NMNAT1*NM_001297778*+*10002981*.
chr1	10002213	10004089	chr1	10119731	10120515	7.1	NMNAT1*NM_001297778*+*10002981*.
chr1	10002213	10004089	chr1	10138305	10138787	5.27	NMNAT1*NM_001297778*+*10002981*.
chr1	10002213	10004089	chr1	10139115	10139456	5.57	NMNAT1*NM_001297778*+*10002981*.
chr1	10002213	10004089	chr1	10139814	10140256	5.98	NMNAT1*NM_001297778*+*10002981*.
chr1	10002213	10004089	chr1	10140598	10140993	5.18	NMNAT1*NM_001297778*+*10002981*.
chr1	10002213	10004089	chr1	10157819	10158167	6.21	NMNAT1*NM_001297778*+*10002981*.
chr1	10002213	10004089	chr1	10158272	10159073	5.64	NMNAT1*NM_001297778*+*10002981*.
chr1	10002213	10004089	chr1	10175799	10176264	6.36	NMNAT1*NM_001297778*+*10002981*.
chr1	10002213	10004089	chr1	10176439	10177076	6.61	NMNAT1*NM_001297778*+*10002981*.
chr1	10002213	10004089	chr1	10177076	10177383	5.63	NMNAT1*NM_001297778*+*10002981*.
chr1	10002213	10004089	chr1	10188648	10189436	12.23	NMNAT1*NM_001297778*+*10002981*.
chr1	10002213	10004089	chr1	10189436	10189772	6.07	NMNAT1*NM_001297778*+*10002981*.
chr1	10002213	10004089	chr1	10200121	10200937	12.15	NMNAT1*NM_001297778*+*10002981*.
chr1	10002213	10004089	chr1	10258010	10258470	13.11	NMNAT1*NM_001297778*+*10002981*.
chr1	10002213	10004089	chr1	10258848	10259322	6.34	NMNAT1*NM_001297778*+*10002981*.
chr1	10002213	10004089	chr1	10269471	10272126	12.14	NMNAT1*NM_001297778*+*10002981*KIF1B*NM_015074*+*10270764
chr1	10002213	10004089	chr1	10388937	10389569	7.59	NMNAT1*NM_001297778*+*10002981*.
chr1	10002213	10004089	chr1	10390021	10390958	12.46	NMNAT1*NM_001297778*+*10002981*.
chr1	10002213	10004089	chr1	10434152	10436099	7.16	NMNAT1*NM_001297778*+*10002981*.
chr1	10002213	10004089	chr1	10436957	10437773	5.07	NMNAT1*NM_001297778*+*10002981*.
chr1	10002213	10004089	chr1	10459701	10459934	5.08	NMNAT1*NM_001297778*+*10002981*.
chr1	10002213	10004089	chr1	9695730	9696490	9.24	NMNAT1*NM_001297778*+*10002981*.
chr1	10002213	10004089	chr1	9698287	9698567	6.59	NMNAT1*NM_001297778*+*10002981*.
chr1	10002213	10004089	chr1	9927141	9927885	8.3	NMNAT1*NM_001297778*+*10002981*.
chr1	10002213	10004089	chr1	9927951	9928749	6.46	NMNAT1*NM_001297778*+*10002981*.
chr1	10002213	10004089	chr1	9929621	9929951	7.91	NMNAT1*NM_001297778*+*10002981*.
chr1	10002213	10004089	chr1	9930207	9931000	10.06	NMNAT1*NM_001297778*+*10002981*.
chr1	10002213	10004089	chr1	9934035	9934376	5.28	NMNAT1*NM_001297778*+*10002981*.
chr1	10002213	10004089	chr1	9934416	9935221	8.22	NMNAT1*NM_001297778*+*10002981*.
chr1	10002213	10004089	chr1	9935818	9936133	7.65	NMNAT1*NM_001297778*+*10002981*.
chr1	10002213	10004089	chr1	9939032	9940362	5.01	NMNAT1*NM_001297778*+*10002981*.
chr1	10002213	10004089	chr1	9941635	9942429	6.16	NMNAT1*NM_001297778*+*10002981*.
chr1	10002213	10004089	chr1	9942924	9943631	6.09	NMNAT1*NM_001297778*+*10002981*.
chr1	10002213	10004089	chr1	9943631	9944331	7.47	NMNAT1*NM_001297778*+*10002981*.
chr1	10002213	10004089	chr1	9961494	9962691	6.17	NMNAT1*NM_001297778*+*10002981*.
chr1	10002213	10004089	chr1	9964580	9965320	5.54	NMNAT1*NM_001297778*+*10002981*.
chr1	100109425	100112269	chr1	99277910	99278938	6.75	PALMD*NM_017734*+*100111431*.
chr1	100109425	100112269	chr1	99280424	99282307	6.94	PALMD*NM_017734*+*100111431*.
chr1	100109425	100112269	chr1	99469949	99474865	5.87	PALMD*NM_017734*+*100111431*LPPR5*NM_001010861*-*99470449
chr1	100109425	100112269	chr1	99612860	99613813	6.09	PALMD*NM_017734*+*100111431*.
chr1	100109425	100112269	chr1	99614288	99615065	5.9	PALMD*NM_017734*+*100111431*.
chr1	100109425	100112269	chr1	99640019	99640982	5.98	PALMD*NM_017734*+*100111431*.
chr1	100109425	100112269	chr1	99642315	99644190	7.37	PALMD*NM_017734*+*100111431*.
chr1	100109425	100112269	chr1	99645219	99646934	6.23	PALMD*NM_017734*+*100111431*.
chr1	100109425	100112269	chr1	99667404	99668065	6.14	PALMD*NM_017734*+*100111431*.
chr1	100109425	100112269	chr1	99669570	99670008	5.74	PALMD*NM_017734*+*100111431*.
chr1	100109425	100112269	chr1	99939045	99940613	5.1	PALMD*NM_017734*+*100111431*.
chr1	100109425	100112269	chr1	99952066	99953510	6.98	PALMD*NM_017734*+*100111431*.
chr1	100109425	100112269	chr1	99954010	99954473	5.07	PALMD*NM_017734*+*100111431*.
chr1	100109425	100112269	chr1	99954473	99955451	5.07	PALMD*NM_017734*+*100111431*.
chr1	100315054	100317246	chr1	100597435	100599378	5.48	AGL*NM_000642*+*100315640*TRMT13*NM_019083*+*100598706
chr1	100434586	100436680	chr1	100276098	100276888	5.37	SLC35A3*NM_001271684*+*100435345*.
chr1	100434586	100436680	chr1	100278685	100279044	5.08	SLC35A3*NM_001271684*+*100435345*.
chr1	100434586	100436680	chr1	100280970	100282404	5.18	SLC35A3*NM_001271684*+*100435345*.
chr1	100434586	100436680	chr1	100501612	100502471	5.22	SLC35A3*NM_001271684*+*100435345*.
chr1	100434586	100436680	chr1	100502692	100503626	5.07	SLC35A3*NM_001271684*+*100435345*.
chr1	100434586	100436680	chr1	100595658	100596013	5.04	SLC35A3*NM_001271684*+*100435345*.
chr1	100434586	100436680	chr1	100601210	100602474	6.71	SLC35A3*NM_001271684*+*100435345*.
chr1	100434586	100436680	chr1	100981343	100982394	5.51	SLC35A3*NM_001271684*+*100435345*.
chr1	100434586	100436680	chr1	100983260	100983706	5.32	SLC35A3*NM_001271684*+*100435345*.
chr1	10057012	10058288	chr1	10002213	10004089	6.17	RBP7*NM_052960*+*10057255*NMNAT1*NM_001297778*+*10002981
chr1	10057012	10058288	chr1	10269471	10272126	11.32	RBP7*NM_052960*+*10057255*KIF1B*NM_015074*+*10270764
chr1	100597435	100599378	chr1	100317261	100317827	6.2	TRMT13*NM_019083*+*100598706*.
chr1	100597435	100599378	chr1	100318839	100319357	5.54	TRMT13*NM_019083*+*100598706*.
chr1	100597435	100599378	chr1	100340296	100340887	6.07	TRMT13*NM_019083*+*100598706*.
chr1	100597435	100599378	chr1	100342126	100342824	6.06	TRMT13*NM_019083*+*100598706*.
chr1	100597435	100599378	chr1	100352057	100352518	5.98	TRMT13*NM_019083*+*100598706*.
chr1	100597435	100599378	chr1	100352518	100353570	9.44	TRMT13*NM_019083*+*100598706*.
chr1	100597435	100599378	chr1	100434586	100436680	14.27	TRMT13*NM_019083*+*100598706*SLC35A3*NM_001271684*+*100435345
chr1	100597435	100599378	chr1	100715011	100716062	7.23	TRMT13*NM_019083*+*100598706*DBT*NM_001918*-*100715409
chr1	100597435	100599378	chr1	100730174	100733077	6.38	TRMT13*NM_019083*+*100598706*RTCA*NM_001130841*+*100731714
chr1	100597435	100599378	chr1	100733125	100733810	5.72	TRMT13*NM_019083*+*100598706*.
chr1	100643064	100644698	chr1	100274970	100275959	5.71	LRRC39*NM_001256385*-*100643829*.
chr1	100643064	100644698	chr1	100715011	100716062	5.92	LRRC39*NM_001256385*-*100643829*DBT*NM_001918*-*100715409
chr1	100643064	100644698	chr1	100728173	100729110	5.83	LRRC39*NM_001256385*-*100643829*.
chr1	100643064	100644698	chr1	100730174	100733077	11.28	LRRC39*NM_001256385*-*100643829*RTCA*NM_001130841*+*100731714
chr1	100643064	100644698	chr1	100845556	100846563	7.63	LRRC39*NM_001256385*-*100643829*.
chr1	100643064	100644698	chr1	100846908	100847562	5.15	LRRC39*NM_001256385*-*100643829*.
chr1	100643064	100644698	chr1	100847652	100847999	5.1	LRRC39*NM_001256385*-*100643829*.
chr1	100643064	100644698	chr1	100849665	100851170	5.06	LRRC39*NM_001256385*-*100643829*.
chr1	100643064	100644698	chr1	100883780	100884427	5.68	LRRC39*NM_001256385*-*100643829*.
chr1	100643064	100644698	chr1	100896476	100896888	5.75	LRRC39*NM_001256385*-*100643829*.
chr1	100643064	100644698	chr1	100897357	100898123	5.73	LRRC39*NM_001256385*-*100643829*.
chr1	100643064	100644698	chr1	100900023	100901161	5.76	LRRC39*NM_001256385*-*100643829*.
chr1	100715011	100716062	chr1	100280970	100282404	5.13	DBT*NM_001918*-*100715409*.
chr1	100715011	100716062	chr1	100282679	100283743	12.88	DBT*NM_001918*-*100715409*.
chr1	100715011	100716062	chr1	100378555	100379616	5.34	DBT*NM_001918*-*100715409*.
chr1	100715011	100716062	chr1	100379750	100380409	5.62	DBT*NM_001918*-*100715409*.
chr1	100715011	100716062	chr1	100445956	100447275	5.41	DBT*NM_001918*-*100715409*.
chr1	100715011	100716062	chr1	100597435	100599378	6.84	DBT*NM_001918*-*100715409*TRMT13*NM_019083*+*100598706
chr1	100715011	100716062	chr1	100641014	100641565	5.16	DBT*NM_001918*-*100715409*.
chr1	100715011	100716062	chr1	100730174	100733077	8.33	DBT*NM_001918*-*100715409*RTCA*NM_001130841*+*100731714
chr1	100730174	100733077	chr1	100271454	100271998	5.37	RTCA*NM_001130841*+*100731714*.
chr1	100730174	100733077	chr1	100271998	100272938	5.04	RTCA*NM_001130841*+*100731714*.
chr1	100730174	100733077	chr1	100360668	100361204	6.05	RTCA*NM_001130841*+*100731714*.
chr1	100730174	100733077	chr1	100362100	100363350	6.97	RTCA*NM_001130841*+*100731714*.
chr1	100730174	100733077	chr1	100381926	100383347	6.05	RTCA*NM_001130841*+*100731714*.
chr1	100730174	100733077	chr1	100385063	100386739	5.94	RTCA*NM_001130841*+*100731714*.
chr1	100730174	100733077	chr1	100387089	100388032	5.09	RTCA*NM_001130841*+*100731714*.
chr1	100730174	100733077	chr1	100645317	100646187	7.95	RTCA*NM_001130841*+*100731714*.
chr1	100730174	100733077	chr1	100716633	100717399	7.53	RTCA*NM_001130841*+*100731714*.
chr1	100730174	100733077	chr1	100789073	100790375	5.7	RTCA*NM_001130841*+*100731714*.
chr1	100730174	100733077	chr1	100791192	100792461	6.39	RTCA*NM_001130841*+*100731714*.
chr1	100730174	100733077	chr1	100798787	100799447	5.08	RTCA*NM_001130841*+*100731714*.
chr1	100730174	100733077	chr1	100800779	100801649	5.34	RTCA*NM_001130841*+*100731714*.
chr1	100730174	100733077	chr1	100809585	100810634	6.51	RTCA*NM_001130841*+*100731714*.
chr1	100730174	100733077	chr1	100811505	100812977	5.54	RTCA*NM_001130841*+*100731714*.
chr1	100730174	100733077	chr1	100816079	100816630	5.91	RTCA*NM_001130841*+*100731714*.
chr1	100730174	100733077	chr1	100816630	100817512	5.8	RTCA*NM_001130841*+*100731714*.
chr1	100730174	100733077	chr1	100818155	100819234	5.64	RTCA*NM_001130841*+*100731714*CDC14A*NM_003672*+*100818023
chr1	100730174	100733077	chr1	100819317	100820107	5.23	RTCA*NM_001130841*+*100731714*.
chr1	100730174	100733077	chr1	100820951	100821575	5.13	RTCA*NM_001130841*+*100731714*.
chr1	100730174	100733077	chr1	100861321	100862486	5.62	RTCA*NM_001130841*+*100731714*.
chr1	100730174	100733077	chr1	100904170	100905347	6.33	RTCA*NM_001130841*+*100731714*.
chr1	100730174	100733077	chr1	100905860	100906239	5.46	RTCA*NM_001130841*+*100731714*.
chr1	100730174	100733077	chr1	100915413	100916832	7.5	RTCA*NM_001130841*+*100731714*.
chr1	100730174	100733077	chr1	100916832	100917844	8.1	RTCA*NM_001130841*+*100731714*.
chr1	100730174	100733077	chr1	100920298	100921490	5.07	RTCA*NM_001130841*+*100731714*.
chr1	100730174	100733077	chr1	100922441	100922931	6.62	RTCA*NM_001130841*+*100731714*.
chr1	100730174	100733077	chr1	100924901	100926935	5.21	RTCA*NM_001130841*+*100731714*.
chr1	1008523	1017946	chr1	1049783	1052501	8.53	RNF223*NM_001205252*-*1009687*C1orf159*NM_017891*-*1051736
chr1	1008523	1017946	chr1	1141602	1142670	5.17	RNF223*NM_001205252*-*1009687*TNFRSF18*NM_148901*-*1142089
chr1	1008523	1017946	chr1	1166394	1168930	5.48	RNF223*NM_001205252*-*1009687*SDF4*NM_016176*-*1167447
chr1	1008523	1017946	chr1	1176651	1177889	5.96	RNF223*NM_001205252*-*1009687*.
chr1	1008523	1017946	chr1	1177889	1179159	5.81	RNF223*NM_001205252*-*1009687*.
chr1	1008523	1017946	chr1	1179649	1182774	5.6	RNF223*NM_001205252*-*1009687*FAM132A*NM_001014980*-*1182102
chr1	1008523	1017946	chr1	1208233	1210740	5.42	RNF223*NM_001205252*-*1009687*UBE2J2*NM_194457*-*1209234
chr1	1008523	1017946	chr1	1215145	1218196	8.11	RNF223*NM_001205252*-*1009687*SCNN1D*NM_001130413*+*1215816
chr1	1008523	1017946	chr1	1237448	1240234	6.63	RNF223*NM_001205252*-*1009687*.
chr1	1008523	1017946	chr1	1242020	1245868	11.63	RNF223*NM_001205252*-*1009687*PUSL1*NM_153339*+*1243994
chr1	1008523	1017946	chr1	1259029	1261428	5.68	RNF223*NM_001205252*-*1009687*CPTP*NM_001029885*+*1260143
chr1	1008523	1017946	chr1	898988	903730	9.37	RNF223*NM_001205252*-*1009687*PLEKHN1*NM_032129*+*901877
chr1	1008523	1017946	chr1	948360	949453	12.64	RNF223*NM_001205252*-*1009687*ISG15*NM_005101*+*948847
chr1	1008523	1017946	chr1	955188	956104	5.75	RNF223*NM_001205252*-*1009687*AGRN*NM_198576*+*955503
chr1	100818155	100819234	chr1	100679810	100680087	5.09	CDC14A*NM_003672*+*100818023*.
chr1	100818155	100819234	chr1	100730174	100733077	12.6	CDC14A*NM_003672*+*100818023*RTCA*NM_001130841*+*100731714
chr1	10092732	10093690	chr1	10002213	10004089	6.53	UBE4B*NM_006048*+*10093041*NMNAT1*NM_001297778*+*10002981
chr1	10092732	10093690	chr1	10269471	10272126	8.97	UBE4B*NM_006048*+*10093041*KIF1B*NM_015074*+*10270764
chr1	10092732	10093690	chr1	9930207	9931000	5.35	UBE4B*NM_006048*+*10093041*.
chr1	10092732	10093690	chr1	9932610	9933711	5.48	UBE4B*NM_006048*+*10093041*.
chr1	10092732	10093690	chr1	9934416	9935221	5.37	UBE4B*NM_006048*+*10093041*.
chr1	10092732	10093690	chr1	9944505	9945154	10.17	UBE4B*NM_006048*+*10093041*.
chr1	101002890	101005704	chr1	100234827	100235484	5.18	GPR88*NM_022049*+*101003728*.
chr1	101002890	101005704	chr1	100237237	100238308	5.31	GPR88*NM_022049*+*101003728*.
chr1	101002890	101005704	chr1	101091650	101092328	5.19	GPR88*NM_022049*+*101003728*.
chr1	101002890	101005704	chr1	101092328	101093579	8.73	GPR88*NM_022049*+*101003728*.
chr1	101002890	101005704	chr1	101248182	101249072	5.51	GPR88*NM_022049*+*101003728*.
chr1	101002890	101005704	chr1	101249935	101251103	5.02	GPR88*NM_022049*+*101003728*.
chr1	101002890	101005704	chr1	101273172	101273747	5.22	GPR88*NM_022049*+*101003728*.
chr1	101002890	101005704	chr1	101274515	101275624	6.0	GPR88*NM_022049*+*101003728*.
chr1	101002890	101005704	chr1	101297478	101298157	5.18	GPR88*NM_022049*+*101003728*.
chr1	101002890	101005704	chr1	101298157	101298901	6.45	GPR88*NM_022049*+*101003728*.
chr1	101002890	101005704	chr1	101298901	101300033	6.13	GPR88*NM_022049*+*101003728*.
chr1	101002890	101005704	chr1	101312148	101312608	7.59	GPR88*NM_022049*+*101003728*.
chr1	101002890	101005704	chr1	101313813	101314909	5.2	GPR88*NM_022049*+*101003728*.
chr1	101002890	101005704	chr1	101362408	101363001	7.85	GPR88*NM_022049*+*101003728*.
chr1	101002890	101005704	chr1	101364745	101366805	5.32	GPR88*NM_022049*+*101003728*.
chr1	101183949	101185932	chr1	100943205	100943959	6.83	VCAM1*NM_001199834*+*101185196*.
chr1	101183949	101185932	chr1	100945342	100946084	7.8	VCAM1*NM_001199834*+*101185196*.
chr1	101183949	101185932	chr1	101344250	101344473	6.07	VCAM1*NM_001199834*+*101185196*.
chr1	101183949	101185932	chr1	101345061	101345688	5.86	VCAM1*NM_001199834*+*101185196*.
chr1	101183949	101185932	chr1	101345836	101346331	5.12	VCAM1*NM_001199834*+*101185196*.
chr1	101490410	101492316	chr1	101668666	101669172	5.85	DPH5*NM_001077395*-*101491362*.
chr1	101490410	101492316	chr1	101701393	101701807	6.41	DPH5*NM_001077395*-*101491362*.
chr1	101490410	101492316	chr1	101701807	101702613	6.17	DPH5*NM_001077395*-*101491362*S1PR1*NM_001400*+*101702305
chr1	101490410	101492316	chr1	101702824	101704431	6.13	DPH5*NM_001077395*-*101491362*.
chr1	101701807	101702613	chr1	101374144	101375332	5.67	S1PR1*NM_001400*+*101702305*.
chr1	101701807	101702613	chr1	101376667	101377170	5.94	S1PR1*NM_001400*+*101702305*.
chr1	101701807	101702613	chr1	101378489	101379116	10.53	S1PR1*NM_001400*+*101702305*.
chr1	101701807	101702613	chr1	101386470	101387354	5.92	S1PR1*NM_001400*+*101702305*.
chr1	101701807	101702613	chr1	101388810	101389246	5.16	S1PR1*NM_001400*+*101702305*.
chr1	101701807	101702613	chr1	101389324	101389545	5.9	S1PR1*NM_001400*+*101702305*.
chr1	101701807	101702613	chr1	101392081	101393005	5.93	S1PR1*NM_001400*+*101702305*.
chr1	101701807	101702613	chr1	101393005	101393477	5.55	S1PR1*NM_001400*+*101702305*.
chr1	101701807	101702613	chr1	101395576	101396785	5.14	S1PR1*NM_001400*+*101702305*.
chr1	101701807	101702613	chr1	101398768	101400463	5.87	S1PR1*NM_001400*+*101702305*.
chr1	101701807	101702613	chr1	101401854	101402864	5.53	S1PR1*NM_001400*+*101702305*.
chr1	101701807	101702613	chr1	101475259	101475768	9.67	S1PR1*NM_001400*+*101702305*.
chr1	101701807	101702613	chr1	101488700	101489741	5.17	S1PR1*NM_001400*+*101702305*.
chr1	101701807	101702613	chr1	101490410	101492316	5.3	S1PR1*NM_001400*+*101702305*DPH5*NM_001077395*-*101491362
chr1	101701807	101702613	chr1	101511280	101511992	5.33	S1PR1*NM_001400*+*101702305*.
chr1	101701807	101702613	chr1	101512376	101512950	5.02	S1PR1*NM_001400*+*101702305*.
chr1	102311501	102313062	chr1	102647175	102648038	5.64	OLFM3*NM_001288821*-*102312636*.
chr1	102311501	102313062	chr1	102648259	102649608	5.32	OLFM3*NM_001288821*-*102312636*.
chr1	10269471	10272126	chr1	10002213	10004089	12.81	KIF1B*NM_015074*+*10270764*NMNAT1*NM_001297778*+*10002981
chr1	10269471	10272126	chr1	10004677	10005068	5.95	KIF1B*NM_015074*+*10270764*.
chr1	10269471	10272126	chr1	10005915	10006798	9.2	KIF1B*NM_015074*+*10270764*.
chr1	10269471	10272126	chr1	10053601	10054734	5.3	KIF1B*NM_015074*+*10270764*.
chr1	10269471	10272126	chr1	10067486	10068063	7.28	KIF1B*NM_015074*+*10270764*.
chr1	10269471	10272126	chr1	10092732	10093690	14.32	KIF1B*NM_015074*+*10270764*UBE4B*NM_006048*+*10093041
chr1	10269471	10272126	chr1	10093690	10094488	8.0	KIF1B*NM_015074*+*10270764*.
chr1	10269471	10272126	chr1	10094488	10095120	6.55	KIF1B*NM_015074*+*10270764*.
chr1	10269471	10272126	chr1	10108579	10109146	5.03	KIF1B*NM_015074*+*10270764*.
chr1	10269471	10272126	chr1	10110431	10112368	7.57	KIF1B*NM_015074*+*10270764*.
chr1	10269471	10272126	chr1	10115476	10115754	7.0	KIF1B*NM_015074*+*10270764*.
chr1	10269471	10272126	chr1	10117538	10118148	6.0	KIF1B*NM_015074*+*10270764*.
chr1	10269471	10272126	chr1	10118148	10119012	7.75	KIF1B*NM_015074*+*10270764*.
chr1	10269471	10272126	chr1	10119731	10120515	6.47	KIF1B*NM_015074*+*10270764*.
chr1	10269471	10272126	chr1	10125351	10126425	8.25	KIF1B*NM_015074*+*10270764*.
chr1	10269471	10272126	chr1	10126915	10127768	5.21	KIF1B*NM_015074*+*10270764*.
chr1	10269471	10272126	chr1	10129831	10130528	5.06	KIF1B*NM_015074*+*10270764*.
chr1	10269471	10272126	chr1	10131416	10132970	8.05	KIF1B*NM_015074*+*10270764*.
chr1	10269471	10272126	chr1	10138305	10138787	7.85	KIF1B*NM_015074*+*10270764*.
chr1	10269471	10272126	chr1	10141356	10141586	5.62	KIF1B*NM_015074*+*10270764*.
chr1	10269471	10272126	chr1	10143513	10144315	5.07	KIF1B*NM_015074*+*10270764*.
chr1	10269471	10272126	chr1	10145367	10146251	8.77	KIF1B*NM_015074*+*10270764*.
chr1	10269471	10272126	chr1	10158272	10159073	6.56	KIF1B*NM_015074*+*10270764*.
chr1	10269471	10272126	chr1	10168049	10169099	5.19	KIF1B*NM_015074*+*10270764*.
chr1	10269471	10272126	chr1	10169099	10169553	5.06	KIF1B*NM_015074*+*10270764*.
chr1	10269471	10272126	chr1	10176439	10177076	6.59	KIF1B*NM_015074*+*10270764*.
chr1	10269471	10272126	chr1	10177426	10177828	7.67	KIF1B*NM_015074*+*10270764*.
chr1	10269471	10272126	chr1	10177828	10178800	6.02	KIF1B*NM_015074*+*10270764*.
chr1	10269471	10272126	chr1	10181690	10183041	6.89	KIF1B*NM_015074*+*10270764*.
chr1	10269471	10272126	chr1	10184071	10184960	6.29	KIF1B*NM_015074*+*10270764*.
chr1	10269471	10272126	chr1	10188648	10189436	6.95	KIF1B*NM_015074*+*10270764*.
chr1	10269471	10272126	chr1	10200121	10200937	11.72	KIF1B*NM_015074*+*10270764*.
chr1	10269471	10272126	chr1	10214851	10215728	5.78	KIF1B*NM_015074*+*10270764*.
chr1	10269471	10272126	chr1	10224470	10224985	8.06	KIF1B*NM_015074*+*10270764*.
chr1	10269471	10272126	chr1	10225932	10226622	6.45	KIF1B*NM_015074*+*10270764*.
chr1	10269471	10272126	chr1	10232530	10233313	6.49	KIF1B*NM_015074*+*10270764*.
chr1	10269471	10272126	chr1	10233491	10234230	6.42	KIF1B*NM_015074*+*10270764*.
chr1	10269471	10272126	chr1	10298018	10299250	5.38	KIF1B*NM_015074*+*10270764*.
chr1	10269471	10272126	chr1	10300589	10301103	5.98	KIF1B*NM_015074*+*10270764*.
chr1	10269471	10272126	chr1	10301400	10302516	5.97	KIF1B*NM_015074*+*10270764*.
chr1	10269471	10272126	chr1	10303356	10304116	7.52	KIF1B*NM_015074*+*10270764*.
chr1	10269471	10272126	chr1	10304908	10305630	8.43	KIF1B*NM_015074*+*10270764*.
chr1	10269471	10272126	chr1	10307454	10307810	13.51	KIF1B*NM_015074*+*10270764*.
chr1	10269471	10272126	chr1	10308895	10309552	9.08	KIF1B*NM_015074*+*10270764*.
chr1	10269471	10272126	chr1	10317973	10318557	7.01	KIF1B*NM_015074*+*10270764*.
chr1	10269471	10272126	chr1	10318557	10319058	5.12	KIF1B*NM_015074*+*10270764*.
chr1	10269471	10272126	chr1	10322311	10323117	6.39	KIF1B*NM_015074*+*10270764*.
chr1	10269471	10272126	chr1	10323516	10324391	7.85	KIF1B*NM_015074*+*10270764*.
chr1	10269471	10272126	chr1	10325396	10326089	13.27	KIF1B*NM_015074*+*10270764*.
chr1	10269471	10272126	chr1	10327853	10329173	12.08	KIF1B*NM_015074*+*10270764*.
chr1	10269471	10272126	chr1	10329907	10330759	5.98	KIF1B*NM_015074*+*10270764*.
chr1	10269471	10272126	chr1	10331854	10332579	17.33	KIF1B*NM_015074*+*10270764*.
chr1	10269471	10272126	chr1	10333388	10333885	5.91	KIF1B*NM_015074*+*10270764*.
chr1	10269471	10272126	chr1	10338468	10339157	6.3	KIF1B*NM_015074*+*10270764*.
chr1	10269471	10272126	chr1	10340530	10340964	6.43	KIF1B*NM_015074*+*10270764*.
chr1	10269471	10272126	chr1	10340964	10341954	11.07	KIF1B*NM_015074*+*10270764*.
chr1	10269471	10272126	chr1	10341954	10342379	5.35	KIF1B*NM_015074*+*10270764*.
chr1	10269471	10272126	chr1	10342546	10343042	7.95	KIF1B*NM_015074*+*10270764*.
chr1	10269471	10272126	chr1	10343535	10344208	5.24	KIF1B*NM_015074*+*10270764*.
chr1	10269471	10272126	chr1	10344520	10345284	8.31	KIF1B*NM_015074*+*10270764*.
chr1	10269471	10272126	chr1	10345284	10346161	11.37	KIF1B*NM_015074*+*10270764*.
chr1	10269471	10272126	chr1	10346336	10347206	8.31	KIF1B*NM_015074*+*10270764*.
chr1	10269471	10272126	chr1	10347707	10348956	6.85	KIF1B*NM_015074*+*10270764*.
chr1	10269471	10272126	chr1	10351561	10353020	8.77	KIF1B*NM_015074*+*10270764*.
chr1	10269471	10272126	chr1	10354427	10355122	5.43	KIF1B*NM_015074*+*10270764*.
chr1	10269471	10272126	chr1	10355122	10355556	9.53	KIF1B*NM_015074*+*10270764*.
chr1	10269471	10272126	chr1	10355556	10356374	5.4	KIF1B*NM_015074*+*10270764*.
chr1	10269471	10272126	chr1	10356374	10357247	7.36	KIF1B*NM_015074*+*10270764*.
chr1	10269471	10272126	chr1	10358081	10358738	6.58	KIF1B*NM_015074*+*10270764*.
chr1	10269471	10272126	chr1	10359250	10359842	6.19	KIF1B*NM_015074*+*10270764*.
chr1	10269471	10272126	chr1	10360246	10361157	8.37	KIF1B*NM_015074*+*10270764*.
chr1	10269471	10272126	chr1	10362360	10363443	17.08	KIF1B*NM_015074*+*10270764*.
chr1	10269471	10272126	chr1	10364328	10366580	8.93	KIF1B*NM_015074*+*10270764*.
chr1	10269471	10272126	chr1	10366755	10367606	7.19	KIF1B*NM_015074*+*10270764*.
chr1	10269471	10272126	chr1	10367825	10368571	10.36	KIF1B*NM_015074*+*10270764*.
chr1	10269471	10272126	chr1	10368571	10368864	6.73	KIF1B*NM_015074*+*10270764*.
chr1	10269471	10272126	chr1	10368864	10369791	12.53	KIF1B*NM_015074*+*10270764*.
chr1	10269471	10272126	chr1	10369791	10370424	6.38	KIF1B*NM_015074*+*10270764*.
chr1	10269471	10272126	chr1	10371509	10372314	12.6	KIF1B*NM_015074*+*10270764*.
chr1	10269471	10272126	chr1	10372330	10373187	6.03	KIF1B*NM_015074*+*10270764*.
chr1	10269471	10272126	chr1	10374016	10374581	5.22	KIF1B*NM_015074*+*10270764*.
chr1	10269471	10272126	chr1	10374716	10375472	5.97	KIF1B*NM_015074*+*10270764*.
chr1	10269471	10272126	chr1	10377074	10377384	5.12	KIF1B*NM_015074*+*10270764*.
chr1	10269471	10272126	chr1	10377840	10378556	5.15	KIF1B*NM_015074*+*10270764*.
chr1	10269471	10272126	chr1	10378578	10379223	5.26	KIF1B*NM_015074*+*10270764*.
chr1	10269471	10272126	chr1	10379590	10380147	5.17	KIF1B*NM_015074*+*10270764*.
chr1	10269471	10272126	chr1	10380147	10380997	6.61	KIF1B*NM_015074*+*10270764*.
chr1	10269471	10272126	chr1	10381400	10382285	6.28	KIF1B*NM_015074*+*10270764*.
chr1	10269471	10272126	chr1	10383591	10384910	8.44	KIF1B*NM_015074*+*10270764*.
chr1	10269471	10272126	chr1	10385313	10385861	6.33	KIF1B*NM_015074*+*10270764*.
chr1	10269471	10272126	chr1	10386390	10387029	5.56	KIF1B*NM_015074*+*10270764*.
chr1	10269471	10272126	chr1	10387703	10388333	7.2	KIF1B*NM_015074*+*10270764*.
chr1	10269471	10272126	chr1	10388333	10388937	5.49	KIF1B*NM_015074*+*10270764*.
chr1	10269471	10272126	chr1	10390021	10390958	11.89	KIF1B*NM_015074*+*10270764*.
chr1	10269471	10272126	chr1	10391300	10391814	5.5	KIF1B*NM_015074*+*10270764*.
chr1	10269471	10272126	chr1	10392186	10392637	5.43	KIF1B*NM_015074*+*10270764*.
chr1	10269471	10272126	chr1	10393542	10393987	5.54	KIF1B*NM_015074*+*10270764*.
chr1	10269471	10272126	chr1	10395938	10396443	5.46	KIF1B*NM_015074*+*10270764*.
chr1	10269471	10272126	chr1	10396862	10397705	6.68	KIF1B*NM_015074*+*10270764*.
chr1	10269471	10272126	chr1	10398434	10399610	7.92	KIF1B*NM_015074*+*10270764*.
chr1	10269471	10272126	chr1	10399745	10400326	9.83	KIF1B*NM_015074*+*10270764*.
chr1	10269471	10272126	chr1	10400678	10401105	6.69	KIF1B*NM_015074*+*10270764*.
chr1	10269471	10272126	chr1	10401105	10401588	8.21	KIF1B*NM_015074*+*10270764*.
chr1	10269471	10272126	chr1	10402119	10403265	11.53	KIF1B*NM_015074*+*10270764*.
chr1	10269471	10272126	chr1	10405407	10405985	8.08	KIF1B*NM_015074*+*10270764*.
chr1	10269471	10272126	chr1	10405985	10406486	5.07	KIF1B*NM_015074*+*10270764*.
chr1	10269471	10272126	chr1	10407728	10408721	5.81	KIF1B*NM_015074*+*10270764*.
chr1	10269471	10272126	chr1	10408897	10409404	8.62	KIF1B*NM_015074*+*10270764*.
chr1	10269471	10272126	chr1	10410410	10410931	10.23	KIF1B*NM_015074*+*10270764*.
chr1	10269471	10272126	chr1	10411399	10411800	5.96	KIF1B*NM_015074*+*10270764*.
chr1	10269471	10272126	chr1	10413494	10414372	13.51	KIF1B*NM_015074*+*10270764*.
chr1	10269471	10272126	chr1	10414372	10416202	8.37	KIF1B*NM_015074*+*10270764*.
chr1	10269471	10272126	chr1	10419206	10420519	6.04	KIF1B*NM_015074*+*10270764*.
chr1	10269471	10272126	chr1	10420687	10421071	7.1	KIF1B*NM_015074*+*10270764*.
chr1	10269471	10272126	chr1	10421071	10421753	8.36	KIF1B*NM_015074*+*10270764*.
chr1	10269471	10272126	chr1	10421821	10422445	12.44	KIF1B*NM_015074*+*10270764*.
chr1	10269471	10272126	chr1	10423041	10423526	6.19	KIF1B*NM_015074*+*10270764*.
chr1	10269471	10272126	chr1	10425598	10426485	14.17	KIF1B*NM_015074*+*10270764*.
chr1	10269471	10272126	chr1	10428023	10429327	6.52	KIF1B*NM_015074*+*10270764*.
chr1	10269471	10272126	chr1	10439215	10440160	10.37	KIF1B*NM_015074*+*10270764*.
chr1	10269471	10272126	chr1	10441018	10441384	5.36	KIF1B*NM_015074*+*10270764*.
chr1	10269471	10272126	chr1	10441384	10442032	5.36	KIF1B*NM_015074*+*10270764*.
chr1	10269471	10272126	chr1	10443194	10443845	5.2	KIF1B*NM_015074*+*10270764*.
chr1	10269471	10272126	chr1	10447409	10448965	6.38	KIF1B*NM_015074*+*10270764*.
chr1	10269471	10272126	chr1	10449491	10449978	6.76	KIF1B*NM_015074*+*10270764*.
chr1	10269471	10272126	chr1	10452329	10453105	5.3	KIF1B*NM_015074*+*10270764*.
chr1	10269471	10272126	chr1	10458227	10459701	6.2	KIF1B*NM_015074*+*10270764*PGD*NM_002631*+*10459085
chr1	10269471	10272126	chr1	10461281	10461849	6.92	KIF1B*NM_015074*+*10270764*.
chr1	10269471	10272126	chr1	10462818	10463441	5.36	KIF1B*NM_015074*+*10270764*.
chr1	10269471	10272126	chr1	10464067	10464422	5.6	KIF1B*NM_015074*+*10270764*.
chr1	10269471	10272126	chr1	10466148	10467012	5.01	KIF1B*NM_015074*+*10270764*.
chr1	10269471	10272126	chr1	10469159	10469566	5.18	KIF1B*NM_015074*+*10270764*.
chr1	10269471	10272126	chr1	10470450	10470809	5.41	KIF1B*NM_015074*+*10270764*.
chr1	10269471	10272126	chr1	10470982	10471546	5.03	KIF1B*NM_015074*+*10270764*.
chr1	10269471	10272126	chr1	10488807	10489451	5.13	KIF1B*NM_015074*+*10270764*.
chr1	10269471	10272126	chr1	10489819	10491135	5.47	KIF1B*NM_015074*+*10270764*APITD1*NM_199294*+*10490159
chr1	10269471	10272126	chr1	10493471	10494520	6.09	KIF1B*NM_015074*+*10270764*.
chr1	10269471	10272126	chr1	9760730	9761339	5.47	KIF1B*NM_015074*+*10270764*.
chr1	10269471	10272126	chr1	9763061	9764810	6.9	KIF1B*NM_015074*+*10270764*.
chr1	10269471	10272126	chr1	9774148	9775005	7.09	KIF1B*NM_015074*+*10270764*.
chr1	10269471	10272126	chr1	9775805	9777774	7.04	KIF1B*NM_015074*+*10270764*.
chr1	10269471	10272126	chr1	9777962	9778307	5.12	KIF1B*NM_015074*+*10270764*.
chr1	10269471	10272126	chr1	9778463	9778922	6.82	KIF1B*NM_015074*+*10270764*.
chr1	10269471	10272126	chr1	9868660	9869346	5.02	KIF1B*NM_015074*+*10270764*.
chr1	10269471	10272126	chr1	9870957	9871972	6.67	KIF1B*NM_015074*+*10270764*.
chr1	10269471	10272126	chr1	9879269	9880043	8.29	KIF1B*NM_015074*+*10270764*.
chr1	10269471	10272126	chr1	9881710	9882339	5.26	KIF1B*NM_015074*+*10270764*.
chr1	10269471	10272126	chr1	9882702	9885317	12.59	KIF1B*NM_015074*+*10270764*CLSTN1*NM_001302883*-*9884584
chr1	10269471	10272126	chr1	9885317	9886178	5.21	KIF1B*NM_015074*+*10270764*.
chr1	10269471	10272126	chr1	9932180	9932566	6.43	KIF1B*NM_015074*+*10270764*.
chr1	10269471	10272126	chr1	9934416	9935221	13.02	KIF1B*NM_015074*+*10270764*.
chr1	10269471	10272126	chr1	9935297	9935818	8.69	KIF1B*NM_015074*+*10270764*.
chr1	10269471	10272126	chr1	9980353	9980896	7.96	KIF1B*NM_015074*+*10270764*.
chr1	10269471	10272126	chr1	9981057	9981323	5.69	KIF1B*NM_015074*+*10270764*.
chr1	10269471	10272126	chr1	9982325	9983061	7.75	KIF1B*NM_015074*+*10270764*.
chr1	10269471	10272126	chr1	9986638	9987236	5.8	KIF1B*NM_015074*+*10270764*.
chr1	10269471	10272126	chr1	9988322	9988711	6.1	KIF1B*NM_015074*+*10270764*.
chr1	10269471	10272126	chr1	9988711	9990008	7.65	KIF1B*NM_015074*+*10270764*.
chr1	103573395	103574747	chr1	104005795	104006257	6.37	COL11A1*NM_080629*-*103574052*.
chr1	103573395	103574747	chr1	104006505	104008119	11.35	COL11A1*NM_080629*-*103574052*.
chr1	103573395	103574747	chr1	104009899	104011694	5.81	COL11A1*NM_080629*-*103574052*.
chr1	103573395	103574747	chr1	104011871	104012723	5.81	COL11A1*NM_080629*-*103574052*.
chr1	103573395	103574747	chr1	104013061	104013733	7.42	COL11A1*NM_080629*-*103574052*.
chr1	103573395	103574747	chr1	104013733	104014354	6.17	COL11A1*NM_080629*-*103574052*.
chr1	103573395	103574747	chr1	104017178	104018909	6.18	COL11A1*NM_080629*-*103574052*.
chr1	103573395	103574747	chr1	104019179	104020053	7.39	COL11A1*NM_080629*-*103574052*.
chr1	103573395	103574747	chr1	104023954	104024758	7.84	COL11A1*NM_080629*-*103574052*.
chr1	103573395	103574747	chr1	104024842	104025757	9.55	COL11A1*NM_080629*-*103574052*.
chr1	103573395	103574747	chr1	104064895	104066223	6.29	COL11A1*NM_080629*-*103574052*.
chr1	104066245	104069610	chr1	103573395	103574747	9.6	RNPC3*NM_017619*+*104068578*COL11A1*NM_080629*-*103574052
chr1	104066245	104069610	chr1	104640814	104641586	5.21	RNPC3*NM_017619*+*104068578*.
chr1	104066245	104069610	chr1	104642420	104643001	5.3	RNPC3*NM_017619*+*104068578*.
chr1	10458227	10459701	chr1	10002213	10004089	6.57	PGD*NM_002631*+*10459085*NMNAT1*NM_001297778*+*10002981
chr1	10458227	10459701	chr1	10268286	10268469	5.87	PGD*NM_002631*+*10459085*.
chr1	10458227	10459701	chr1	10269471	10272126	11.43	PGD*NM_002631*+*10459085*KIF1B*NM_015074*+*10270764
chr1	10458227	10459701	chr1	10272718	10273237	5.99	PGD*NM_002631*+*10459085*.
chr1	1049783	1052501	chr1	1004620	1005890	7.61	C1orf159*NM_017891*-*1051736*.
chr1	1049783	1052501	chr1	1006972	1008041	5.91	C1orf159*NM_017891*-*1051736*.
chr1	1049783	1052501	chr1	1008523	1017946	5.76	C1orf159*NM_017891*-*1051736*RNF223*NM_001205252*-*1009687
chr1	1049783	1052501	chr1	1024143	1025479	5.85	C1orf159*NM_017891*-*1051736*.
chr1	1049783	1052501	chr1	1025479	1026337	6.48	C1orf159*NM_017891*-*1051736*.
chr1	1049783	1052501	chr1	1026337	1028341	7.55	C1orf159*NM_017891*-*1051736*.
chr1	1049783	1052501	chr1	1028983	1029541	5.87	C1orf159*NM_017891*-*1051736*.
chr1	1049783	1052501	chr1	1097686	1099464	8.45	C1orf159*NM_017891*-*1051736*.
chr1	1049783	1052501	chr1	1100220	1102805	5.11	C1orf159*NM_017891*-*1051736*.
chr1	1049783	1052501	chr1	1104470	1105136	6.56	C1orf159*NM_017891*-*1051736*.
chr1	1049783	1052501	chr1	1108303	1110097	5.12	C1orf159*NM_017891*-*1051736*TTLL10*NM_001130045*+*1109286
chr1	1049783	1052501	chr1	1113085	1113716	5.74	C1orf159*NM_017891*-*1051736*.
chr1	1049783	1052501	chr1	1114015	1116549	6.72	C1orf159*NM_017891*-*1051736*TTLL10*NM_153254*+*1115077
chr1	1049783	1052501	chr1	1131485	1131931	6.32	C1orf159*NM_017891*-*1051736*.
chr1	1049783	1052501	chr1	1131994	1133672	7.94	C1orf159*NM_017891*-*1051736*.
chr1	1049783	1052501	chr1	1134957	1136158	6.48	C1orf159*NM_017891*-*1051736*.
chr1	1049783	1052501	chr1	1136315	1137076	5.04	C1orf159*NM_017891*-*1051736*.
chr1	1049783	1052501	chr1	1141602	1142670	8.49	C1orf159*NM_017891*-*1051736*TNFRSF18*NM_148901*-*1142089
chr1	1049783	1052501	chr1	1145942	1150005	7.49	C1orf159*NM_017891*-*1051736*TNFRSF4*NM_003327*-*1149548
chr1	1049783	1052501	chr1	1154698	1155599	10.51	C1orf159*NM_017891*-*1051736*.
chr1	1049783	1052501	chr1	1155958	1156411	5.15	C1orf159*NM_017891*-*1051736*.
chr1	1049783	1052501	chr1	1156458	1156969	5.76	C1orf159*NM_017891*-*1051736*.
chr1	1049783	1052501	chr1	1160848	1162500	7.07	C1orf159*NM_017891*-*1051736*.
chr1	1049783	1052501	chr1	1162500	1164006	5.96	C1orf159*NM_017891*-*1051736*.
chr1	1049783	1052501	chr1	1164006	1164422	5.24	C1orf159*NM_017891*-*1051736*.
chr1	1049783	1052501	chr1	1164830	1165103	5.31	C1orf159*NM_017891*-*1051736*.
chr1	1049783	1052501	chr1	1166394	1168930	7.12	C1orf159*NM_017891*-*1051736*SDF4*NM_016176*-*1167447
chr1	1049783	1052501	chr1	1168977	1169809	5.32	C1orf159*NM_017891*-*1051736*.
chr1	1049783	1052501	chr1	1169986	1170571	9.04	C1orf159*NM_017891*-*1051736*.
chr1	1049783	1052501	chr1	1170571	1170952	5.53	C1orf159*NM_017891*-*1051736*.
chr1	1049783	1052501	chr1	1170952	1171196	5.8	C1orf159*NM_017891*-*1051736*.
chr1	1049783	1052501	chr1	1171196	1171655	5.42	C1orf159*NM_017891*-*1051736*.
chr1	1049783	1052501	chr1	1171655	1172556	19.49	C1orf159*NM_017891*-*1051736*.
chr1	1049783	1052501	chr1	1172741	1172996	5.34	C1orf159*NM_017891*-*1051736*.
chr1	1049783	1052501	chr1	1173991	1175485	5.58	C1orf159*NM_017891*-*1051736*.
chr1	1049783	1052501	chr1	1175485	1175864	7.28	C1orf159*NM_017891*-*1051736*.
chr1	1049783	1052501	chr1	1176651	1177889	7.61	C1orf159*NM_017891*-*1051736*.
chr1	1049783	1052501	chr1	1179159	1179649	5.56	C1orf159*NM_017891*-*1051736*.
chr1	1049783	1052501	chr1	1179649	1182774	8.86	C1orf159*NM_017891*-*1051736*FAM132A*NM_001014980*-*1182102
chr1	1049783	1052501	chr1	1182774	1183441	10.98	C1orf159*NM_017891*-*1051736*.
chr1	1049783	1052501	chr1	1188530	1188909	5.72	C1orf159*NM_017891*-*1051736*.
chr1	1049783	1052501	chr1	1189387	1190068	7.77	C1orf159*NM_017891*-*1051736*.
chr1	1049783	1052501	chr1	1190068	1191810	9.84	C1orf159*NM_017891*-*1051736*.
chr1	1049783	1052501	chr1	1195626	1197062	5.98	C1orf159*NM_017891*-*1051736*.
chr1	1049783	1052501	chr1	1198213	1198972	15.59	C1orf159*NM_017891*-*1051736*.
chr1	1049783	1052501	chr1	1206096	1206631	8.25	C1orf159*NM_017891*-*1051736*.
chr1	1049783	1052501	chr1	1207485	1208233	6.21	C1orf159*NM_017891*-*1051736*.
chr1	1049783	1052501	chr1	1208233	1210740	18.2	C1orf159*NM_017891*-*1051736*UBE2J2*NM_194457*-*1209234
chr1	1049783	1052501	chr1	1211304	1211922	5.06	C1orf159*NM_017891*-*1051736*.
chr1	1049783	1052501	chr1	1214111	1214846	6.02	C1orf159*NM_017891*-*1051736*.
chr1	1049783	1052501	chr1	1215145	1218196	15.87	C1orf159*NM_017891*-*1051736*SCNN1D*NM_001130413*+*1215816
chr1	1049783	1052501	chr1	1220141	1220950	8.25	C1orf159*NM_017891*-*1051736*.
chr1	1049783	1052501	chr1	1220950	1222298	6.19	C1orf159*NM_017891*-*1051736*.
chr1	1049783	1052501	chr1	1222298	1225967	10.71	C1orf159*NM_017891*-*1051736*.
chr1	1049783	1052501	chr1	1225967	1227013	6.21	C1orf159*NM_017891*-*1051736*.
chr1	1049783	1052501	chr1	1227013	1229568	5.25	C1orf159*NM_017891*-*1051736*.
chr1	1049783	1052501	chr1	1229568	1230920	6.47	C1orf159*NM_017891*-*1051736*.
chr1	1049783	1052501	chr1	1231451	1234337	14.79	C1orf159*NM_017891*-*1051736*.
chr1	1049783	1052501	chr1	1234337	1235009	6.39	C1orf159*NM_017891*-*1051736*.
chr1	1049783	1052501	chr1	1240288	1240745	5.39	C1orf159*NM_017891*-*1051736*.
chr1	1049783	1052501	chr1	1240745	1241806	8.46	C1orf159*NM_017891*-*1051736*.
chr1	1049783	1052501	chr1	1242020	1245868	13.53	C1orf159*NM_017891*-*1051736*PUSL1*NM_153339*+*1243994
chr1	1049783	1052501	chr1	1246373	1247832	6.69	C1orf159*NM_017891*-*1051736*.
chr1	1049783	1052501	chr1	1253989	1254727	5.2	C1orf159*NM_017891*-*1051736*.
chr1	1049783	1052501	chr1	1254775	1255564	6.61	C1orf159*NM_017891*-*1051736*.
chr1	1049783	1052501	chr1	1259029	1261428	6.08	C1orf159*NM_017891*-*1051736*CPTP*NM_001029885*+*1260143
chr1	1049783	1052501	chr1	1262684	1268477	5.89	C1orf159*NM_017891*-*1051736*TAS1R3*NM_152228*+*1266726
chr1	1049783	1052501	chr1	1269256	1269856	6.9	C1orf159*NM_017891*-*1051736*.
chr1	1049783	1052501	chr1	1280769	1281338	6.91	C1orf159*NM_017891*-*1051736*.
chr1	1049783	1052501	chr1	1287630	1289968	7.03	C1orf159*NM_017891*-*1051736*.
chr1	1049783	1052501	chr1	894208	897150	5.53	C1orf159*NM_017891*-*1051736*KLHL17*NM_198317*+*895967
chr1	1049783	1052501	chr1	898988	903730	7.95	C1orf159*NM_017891*-*1051736*PLEKHN1*NM_032129*+*901877
chr1	1049783	1052501	chr1	931307	936008	8.11	C1orf159*NM_017891*-*1051736*HES4*NM_001142467*-*935552
chr1	1049783	1052501	chr1	936008	937558	7.47	C1orf159*NM_017891*-*1051736*.
chr1	1049783	1052501	chr1	938260	938523	5.19	C1orf159*NM_017891*-*1051736*.
chr1	1049783	1052501	chr1	947694	948183	5.12	C1orf159*NM_017891*-*1051736*.
chr1	1049783	1052501	chr1	948360	949453	8.27	C1orf159*NM_017891*-*1051736*ISG15*NM_005101*+*948847
chr1	1049783	1052501	chr1	959013	960102	6.5	C1orf159*NM_017891*-*1051736*.
chr1	1049783	1052501	chr1	960102	961732	5.15	C1orf159*NM_017891*-*1051736*.
chr1	1049783	1052501	chr1	967177	968326	6.65	C1orf159*NM_017891*-*1051736*.
chr1	1049783	1052501	chr1	968326	969280	6.32	C1orf159*NM_017891*-*1051736*.
chr1	1049783	1052501	chr1	969280	970028	8.01	C1orf159*NM_017891*-*1051736*.
chr1	1049783	1052501	chr1	970028	970531	6.34	C1orf159*NM_017891*-*1051736*.
chr1	1049783	1052501	chr1	971598	972123	6.11	C1orf159*NM_017891*-*1051736*.
chr1	1049783	1052501	chr1	972123	973297	8.1	C1orf159*NM_017891*-*1051736*.
chr1	1049783	1052501	chr1	988940	989531	5.76	C1orf159*NM_017891*-*1051736*.
chr1	10489819	10491135	chr1	10269471	10272126	10.67	APITD1*NM_199294*+*10490159*KIF1B*NM_015074*+*10270764
chr1	107682323	107683221	chr1	106549036	106551244	5.39	NTNG1*NM_001113226*+*107682629*.
chr1	107682323	107683221	chr1	106553160	106553701	5.65	NTNG1*NM_001113226*+*107682629*.
chr1	107682323	107683221	chr1	106917962	106918603	5.57	NTNG1*NM_001113226*+*107682629*.
chr1	107682323	107683221	chr1	106920160	106920834	8.11	NTNG1*NM_001113226*+*107682629*.
chr1	107682323	107683221	chr1	107116459	107117664	5.76	NTNG1*NM_001113226*+*107682629*.
chr1	107682323	107683221	chr1	107117664	107120209	5.46	NTNG1*NM_001113226*+*107682629*.
chr1	107682323	107683221	chr1	107164250	107164843	5.37	NTNG1*NM_001113226*+*107682629*.
chr1	107682323	107683221	chr1	107165160	107165956	5.87	NTNG1*NM_001113226*+*107682629*.
chr1	107682323	107683221	chr1	107213643	107214700	5.62	NTNG1*NM_001113226*+*107682629*.
chr1	107682323	107683221	chr1	107215193	107216100	5.63	NTNG1*NM_001113226*+*107682629*.
chr1	107682323	107683221	chr1	107317818	107318952	7.06	NTNG1*NM_001113226*+*107682629*.
chr1	107682323	107683221	chr1	107320903	107321857	7.05	NTNG1*NM_001113226*+*107682629*.
chr1	107682323	107683221	chr1	107334000	107335582	5.21	NTNG1*NM_001113226*+*107682629*.
chr1	107682323	107683221	chr1	107335752	107336485	5.33	NTNG1*NM_001113226*+*107682629*.
chr1	108229670	108232190	chr1	108018808	108020015	5.93	VAV3*NM_001079874*-*108231126*.
chr1	108229670	108232190	chr1	108020533	108020758	5.96	VAV3*NM_001079874*-*108231126*.
chr1	108507312	108507953	chr1	108329539	108330133	5.61	VAV3*NM_006113*-*108507545*.
chr1	108507312	108507953	chr1	108330857	108331740	6.32	VAV3*NM_006113*-*108507545*.
chr1	108507312	108507953	chr1	108333546	108334602	5.33	VAV3*NM_006113*-*108507545*.
chr1	108507312	108507953	chr1	108550337	108550863	5.0	VAV3*NM_006113*-*108507545*.
chr1	108507312	108507953	chr1	108552797	108553864	5.24	VAV3*NM_006113*-*108507545*.
chr1	108507312	108507953	chr1	108638887	108639338	5.05	VAV3*NM_006113*-*108507545*.
chr1	108507312	108507953	chr1	108641085	108642080	5.81	VAV3*NM_006113*-*108507545*.
chr1	108507312	108507953	chr1	108643593	108643978	5.86	VAV3*NM_006113*-*108507545*.
chr1	108507312	108507953	chr1	108666875	108668276	6.42	VAV3*NM_006113*-*108507545*.
chr1	10856439	10857899	chr1	10488807	10489451	6.92	CASZ1*NM_017766*-*10856733*.
chr1	10856439	10857899	chr1	10491135	10491689	5.05	CASZ1*NM_017766*-*10856733*.
chr1	10856439	10857899	chr1	10519149	10519847	6.71	CASZ1*NM_017766*-*10856733*.
chr1	10856439	10857899	chr1	10521555	10522137	7.37	CASZ1*NM_017766*-*10856733*.
chr1	10856439	10857899	chr1	10553588	10554136	6.6	CASZ1*NM_017766*-*10856733*.
chr1	10856439	10857899	chr1	10555638	10556266	7.24	CASZ1*NM_017766*-*10856733*.
chr1	10856439	10857899	chr1	10556266	10556886	7.27	CASZ1*NM_017766*-*10856733*.
chr1	10856439	10857899	chr1	10559040	10559569	8.73	CASZ1*NM_017766*-*10856733*.
chr1	10856439	10857899	chr1	10560870	10561425	7.16	CASZ1*NM_017766*-*10856733*.
chr1	10856439	10857899	chr1	10567076	10567620	12.18	CASZ1*NM_017766*-*10856733*.
chr1	10856439	10857899	chr1	10569576	10570075	6.45	CASZ1*NM_017766*-*10856733*.
chr1	10856439	10857899	chr1	10570181	10571804	14.07	CASZ1*NM_017766*-*10856733*.
chr1	10856439	10857899	chr1	10571804	10572253	7.03	CASZ1*NM_017766*-*10856733*.
chr1	10856439	10857899	chr1	10572992	10573684	18.9	CASZ1*NM_017766*-*10856733*.
chr1	10856439	10857899	chr1	10575605	10575843	6.44	CASZ1*NM_017766*-*10856733*.
chr1	10856439	10857899	chr1	10580907	10582039	14.26	CASZ1*NM_017766*-*10856733*.
chr1	10856439	10857899	chr1	10582593	10585048	6.5	CASZ1*NM_017766*-*10856733*.
chr1	10856439	10857899	chr1	10588183	10588833	6.32	CASZ1*NM_017766*-*10856733*.
chr1	10856439	10857899	chr1	10588962	10589263	8.49	CASZ1*NM_017766*-*10856733*.
chr1	10856439	10857899	chr1	10589480	10591141	11.63	CASZ1*NM_017766*-*10856733*.
chr1	10856439	10857899	chr1	10592198	10593344	6.61	CASZ1*NM_017766*-*10856733*.
chr1	10856439	10857899	chr1	10593344	10593705	11.47	CASZ1*NM_017766*-*10856733*.
chr1	10856439	10857899	chr1	10594631	10595085	8.39	CASZ1*NM_017766*-*10856733*.
chr1	10856439	10857899	chr1	10595085	10595755	11.44	CASZ1*NM_017766*-*10856733*.
chr1	10856439	10857899	chr1	10596019	10597243	7.02	CASZ1*NM_017766*-*10856733*.
chr1	10856439	10857899	chr1	10598642	10599348	7.08	CASZ1*NM_017766*-*10856733*.
chr1	10856439	10857899	chr1	10601174	10602595	6.88	CASZ1*NM_017766*-*10856733*.
chr1	10856439	10857899	chr1	10602769	10603421	6.23	CASZ1*NM_017766*-*10856733*.
chr1	10856439	10857899	chr1	10609950	10610344	10.34	CASZ1*NM_017766*-*10856733*.
chr1	10856439	10857899	chr1	10611432	10612101	6.87	CASZ1*NM_017766*-*10856733*.
chr1	10856439	10857899	chr1	10616401	10617177	6.88	CASZ1*NM_017766*-*10856733*.
chr1	10856439	10857899	chr1	10617177	10617419	6.73	CASZ1*NM_017766*-*10856733*.
chr1	10856439	10857899	chr1	10663324	10664316	6.45	CASZ1*NM_017766*-*10856733*.
chr1	10856439	10857899	chr1	10664597	10665569	8.67	CASZ1*NM_017766*-*10856733*.
chr1	10856439	10857899	chr1	10666051	10666461	9.72	CASZ1*NM_017766*-*10856733*.
chr1	10856439	10857899	chr1	10667115	10668128	5.73	CASZ1*NM_017766*-*10856733*.
chr1	10856439	10857899	chr1	10668288	10668947	6.46	CASZ1*NM_017766*-*10856733*.
chr1	10856439	10857899	chr1	10672061	10672637	6.4	CASZ1*NM_017766*-*10856733*.
chr1	10856439	10857899	chr1	10672637	10673173	7.7	CASZ1*NM_017766*-*10856733*.
chr1	10856439	10857899	chr1	10673173	10674375	8.38	CASZ1*NM_017766*-*10856733*.
chr1	10856439	10857899	chr1	10675485	10676286	7.49	CASZ1*NM_017766*-*10856733*.
chr1	10856439	10857899	chr1	10677219	10678046	6.49	CASZ1*NM_017766*-*10856733*.
chr1	10856439	10857899	chr1	10678895	10679169	5.66	CASZ1*NM_017766*-*10856733*.
chr1	10856439	10857899	chr1	10685077	10685507	10.42	CASZ1*NM_017766*-*10856733*.
chr1	10856439	10857899	chr1	10685774	10687349	8.47	CASZ1*NM_017766*-*10856733*.
chr1	10856439	10857899	chr1	10688056	10689261	6.33	CASZ1*NM_017766*-*10856733*.
chr1	10856439	10857899	chr1	10691001	10692093	8.05	CASZ1*NM_017766*-*10856733*.
chr1	10856439	10857899	chr1	10694238	10695876	8.53	CASZ1*NM_017766*-*10856733*.
chr1	10856439	10857899	chr1	10696217	10697027	6.24	CASZ1*NM_017766*-*10856733*.
chr1	10856439	10857899	chr1	10697027	10697953	6.22	CASZ1*NM_017766*-*10856733*.
chr1	10856439	10857899	chr1	10697953	10698548	9.88	CASZ1*NM_017766*-*10856733*.
chr1	10856439	10857899	chr1	10698548	10699650	7.54	CASZ1*NM_017766*-*10856733*.
chr1	10856439	10857899	chr1	10700198	10701722	9.88	CASZ1*NM_017766*-*10856733*.
chr1	10856439	10857899	chr1	10701809	10704455	8.2	CASZ1*NM_017766*-*10856733*.
chr1	10856439	10857899	chr1	10704612	10705266	20.96	CASZ1*NM_017766*-*10856733*.
chr1	10856439	10857899	chr1	10705819	10706379	6.13	CASZ1*NM_017766*-*10856733*.
chr1	10856439	10857899	chr1	10707959	10709083	11.7	CASZ1*NM_017766*-*10856733*.
chr1	10856439	10857899	chr1	10709083	10709744	5.76	CASZ1*NM_017766*-*10856733*.
chr1	10856439	10857899	chr1	10709744	10710006	5.75	CASZ1*NM_017766*-*10856733*.
chr1	10856439	10857899	chr1	10710006	10711271	5.79	CASZ1*NM_017766*-*10856733*.
chr1	10856439	10857899	chr1	10711505	10711917	7.93	CASZ1*NM_017766*-*10856733*.
chr1	10856439	10857899	chr1	10711917	10713288	17.8	CASZ1*NM_017766*-*10856733*.
chr1	10856439	10857899	chr1	10713798	10714890	10.73	CASZ1*NM_017766*-*10856733*.
chr1	10856439	10857899	chr1	10714890	10715590	15.16	CASZ1*NM_017766*-*10856733*.
chr1	10856439	10857899	chr1	10715844	10716218	6.87	CASZ1*NM_017766*-*10856733*.
chr1	10856439	10857899	chr1	10716473	10717733	13.05	CASZ1*NM_017766*-*10856733*.
chr1	10856439	10857899	chr1	10718128	10719039	7.48	CASZ1*NM_017766*-*10856733*.
chr1	10856439	10857899	chr1	10720487	10720717	8.46	CASZ1*NM_017766*-*10856733*.
chr1	10856439	10857899	chr1	10721725	10723272	9.19	CASZ1*NM_017766*-*10856733*.
chr1	10856439	10857899	chr1	10723272	10723860	8.86	CASZ1*NM_017766*-*10856733*.
chr1	10856439	10857899	chr1	10724125	10724438	5.54	CASZ1*NM_017766*-*10856733*.
chr1	10856439	10857899	chr1	10725381	10726290	13.36	CASZ1*NM_017766*-*10856733*.
chr1	10856439	10857899	chr1	10726290	10726597	5.01	CASZ1*NM_017766*-*10856733*.
chr1	10856439	10857899	chr1	10726597	10727132	5.57	CASZ1*NM_017766*-*10856733*.
chr1	10856439	10857899	chr1	10727300	10728286	11.03	CASZ1*NM_017766*-*10856733*.
chr1	10856439	10857899	chr1	10728297	10729675	5.57	CASZ1*NM_017766*-*10856733*.
chr1	10856439	10857899	chr1	10729675	10730307	9.95	CASZ1*NM_017766*-*10856733*.
chr1	10856439	10857899	chr1	10730307	10730686	8.22	CASZ1*NM_017766*-*10856733*.
chr1	10856439	10857899	chr1	10730686	10732500	12.52	CASZ1*NM_017766*-*10856733*.
chr1	10856439	10857899	chr1	10732500	10733357	11.28	CASZ1*NM_017766*-*10856733*.
chr1	10856439	10857899	chr1	10733357	10734049	10.69	CASZ1*NM_017766*-*10856733*.
chr1	10856439	10857899	chr1	10734049	10734833	9.18	CASZ1*NM_017766*-*10856733*.
chr1	10856439	10857899	chr1	10734833	10735763	5.5	CASZ1*NM_017766*-*10856733*.
chr1	10856439	10857899	chr1	10735763	10736232	12.81	CASZ1*NM_017766*-*10856733*.
chr1	10856439	10857899	chr1	10736232	10736672	5.64	CASZ1*NM_017766*-*10856733*.
chr1	10856439	10857899	chr1	10736672	10736906	6.46	CASZ1*NM_017766*-*10856733*.
chr1	10856439	10857899	chr1	10736906	10737736	9.44	CASZ1*NM_017766*-*10856733*.
chr1	10856439	10857899	chr1	10737736	10738579	14.64	CASZ1*NM_017766*-*10856733*.
chr1	10856439	10857899	chr1	10738678	10739269	5.54	CASZ1*NM_017766*-*10856733*.
chr1	10856439	10857899	chr1	10739269	10739860	17.56	CASZ1*NM_017766*-*10856733*.
chr1	10856439	10857899	chr1	10739903	10740564	9.5	CASZ1*NM_017766*-*10856733*.
chr1	10856439	10857899	chr1	10741692	10742288	11.44	CASZ1*NM_017766*-*10856733*.
chr1	10856439	10857899	chr1	10742859	10743082	9.09	CASZ1*NM_017766*-*10856733*.
chr1	10856439	10857899	chr1	10743179	10744346	9.55	CASZ1*NM_017766*-*10856733*.
chr1	10856439	10857899	chr1	10744346	10745477	15.44	CASZ1*NM_017766*-*10856733*.
chr1	10856439	10857899	chr1	10745714	10747078	15.02	CASZ1*NM_017766*-*10856733*.
chr1	10856439	10857899	chr1	10747256	10747654	5.16	CASZ1*NM_017766*-*10856733*.
chr1	10856439	10857899	chr1	10747771	10748235	10.21	CASZ1*NM_017766*-*10856733*.
chr1	10856439	10857899	chr1	10748235	10749890	15.51	CASZ1*NM_017766*-*10856733*.
chr1	10856439	10857899	chr1	10749890	10750346	8.95	CASZ1*NM_017766*-*10856733*.
chr1	10856439	10857899	chr1	10750595	10750876	6.19	CASZ1*NM_017766*-*10856733*.
chr1	10856439	10857899	chr1	10751538	10751800	5.08	CASZ1*NM_017766*-*10856733*.
chr1	10856439	10857899	chr1	10751800	10752674	10.23	CASZ1*NM_017766*-*10856733*.
chr1	10856439	10857899	chr1	10752956	10753374	6.66	CASZ1*NM_017766*-*10856733*.
chr1	10856439	10857899	chr1	10753940	10754246	5.01	CASZ1*NM_017766*-*10856733*.
chr1	10856439	10857899	chr1	10754246	10755465	12.98	CASZ1*NM_017766*-*10856733*.
chr1	10856439	10857899	chr1	10755502	10756539	15.1	CASZ1*NM_017766*-*10856733*.
chr1	10856439	10857899	chr1	10756670	10757477	5.19	CASZ1*NM_017766*-*10856733*.
chr1	10856439	10857899	chr1	10757477	10757825	8.31	CASZ1*NM_017766*-*10856733*.
chr1	10856439	10857899	chr1	10757825	10759225	10.34	CASZ1*NM_017766*-*10856733*.
chr1	10856439	10857899	chr1	10759747	10760296	8.11	CASZ1*NM_017766*-*10856733*.
chr1	10856439	10857899	chr1	10760296	10761012	7.4	CASZ1*NM_017766*-*10856733*.
chr1	10856439	10857899	chr1	10762413	10764128	9.24	CASZ1*NM_017766*-*10856733*.
chr1	10856439	10857899	chr1	10764240	10764507	5.1	CASZ1*NM_017766*-*10856733*.
chr1	10856439	10857899	chr1	10764507	10765354	10.4	CASZ1*NM_017766*-*10856733*.
chr1	10856439	10857899	chr1	10765354	10766158	12.05	CASZ1*NM_017766*-*10856733*.
chr1	10856439	10857899	chr1	10766158	10767198	9.43	CASZ1*NM_017766*-*10856733*.
chr1	10856439	10857899	chr1	10768323	10769825	12.5	CASZ1*NM_017766*-*10856733*.
chr1	10856439	10857899	chr1	10769939	10770488	6.24	CASZ1*NM_017766*-*10856733*.
chr1	10856439	10857899	chr1	10771403	10772179	6.15	CASZ1*NM_017766*-*10856733*.
chr1	10856439	10857899	chr1	10773159	10774140	9.21	CASZ1*NM_017766*-*10856733*.
chr1	10856439	10857899	chr1	10774316	10775416	12.31	CASZ1*NM_017766*-*10856733*.
chr1	10856439	10857899	chr1	10779033	10779556	6.01	CASZ1*NM_017766*-*10856733*.
chr1	10856439	10857899	chr1	10779556	10779859	5.42	CASZ1*NM_017766*-*10856733*.
chr1	10856439	10857899	chr1	10780355	10781340	8.45	CASZ1*NM_017766*-*10856733*.
chr1	10856439	10857899	chr1	10782536	10784239	13.78	CASZ1*NM_017766*-*10856733*.
chr1	10856439	10857899	chr1	10784239	10785810	10.56	CASZ1*NM_017766*-*10856733*.
chr1	10856439	10857899	chr1	10785987	10786726	5.15	CASZ1*NM_017766*-*10856733*.
chr1	10856439	10857899	chr1	10786726	10787802	5.62	CASZ1*NM_017766*-*10856733*.
chr1	10856439	10857899	chr1	10787802	10790110	8.4	CASZ1*NM_017766*-*10856733*.
chr1	10856439	10857899	chr1	10790329	10790941	7.43	CASZ1*NM_017766*-*10856733*.
chr1	10856439	10857899	chr1	10791689	10792455	5.91	CASZ1*NM_017766*-*10856733*.
chr1	10856439	10857899	chr1	10792826	10793178	6.75	CASZ1*NM_017766*-*10856733*.
chr1	10856439	10857899	chr1	10793869	10794274	6.62	CASZ1*NM_017766*-*10856733*.
chr1	10856439	10857899	chr1	10794918	10795577	5.8	CASZ1*NM_017766*-*10856733*.
chr1	10856439	10857899	chr1	10797212	10797759	5.69	CASZ1*NM_017766*-*10856733*.
chr1	10856439	10857899	chr1	10797863	10798589	9.03	CASZ1*NM_017766*-*10856733*.
chr1	10856439	10857899	chr1	10798856	10799676	5.19	CASZ1*NM_017766*-*10856733*.
chr1	10856439	10857899	chr1	10811468	10812013	10.02	CASZ1*NM_017766*-*10856733*.
chr1	10856439	10857899	chr1	10812013	10812869	5.76	CASZ1*NM_017766*-*10856733*.
chr1	10856439	10857899	chr1	10819507	10819982	5.67	CASZ1*NM_017766*-*10856733*.
chr1	10856439	10857899	chr1	10820639	10821232	8.32	CASZ1*NM_017766*-*10856733*.
chr1	10856439	10857899	chr1	10822326	10823248	5.91	CASZ1*NM_017766*-*10856733*.
chr1	10856439	10857899	chr1	10830205	10830902	5.85	CASZ1*NM_017766*-*10856733*.
chr1	10856439	10857899	chr1	10830902	10831816	5.83	CASZ1*NM_017766*-*10856733*.
chr1	10856439	10857899	chr1	10833380	10834083	5.41	CASZ1*NM_017766*-*10856733*.
chr1	10856439	10857899	chr1	10834083	10834591	6.93	CASZ1*NM_017766*-*10856733*.
chr1	10856439	10857899	chr1	10834643	10835302	6.08	CASZ1*NM_017766*-*10856733*.
chr1	10856439	10857899	chr1	10867997	10868689	7.77	CASZ1*NM_017766*-*10856733*.
chr1	10856439	10857899	chr1	10869726	10871633	8.4	CASZ1*NM_017766*-*10856733*.
chr1	10856439	10857899	chr1	10872301	10874163	6.44	CASZ1*NM_017766*-*10856733*.
chr1	10856439	10857899	chr1	10875152	10876785	7.31	CASZ1*NM_017766*-*10856733*.
chr1	10856439	10857899	chr1	10876785	10878151	10.69	CASZ1*NM_017766*-*10856733*.
chr1	10856439	10857899	chr1	10879305	10881158	7.85	CASZ1*NM_017766*-*10856733*.
chr1	10856439	10857899	chr1	10882130	10882905	8.67	CASZ1*NM_017766*-*10856733*.
chr1	10856439	10857899	chr1	10882905	10883446	6.17	CASZ1*NM_017766*-*10856733*.
chr1	10856439	10857899	chr1	10885155	10885598	7.76	CASZ1*NM_017766*-*10856733*.
chr1	10856439	10857899	chr1	10887193	10887884	9.76	CASZ1*NM_017766*-*10856733*.
chr1	10856439	10857899	chr1	10887884	10888678	6.22	CASZ1*NM_017766*-*10856733*.
chr1	10856439	10857899	chr1	10889544	10889845	6.31	CASZ1*NM_017766*-*10856733*.
chr1	10856439	10857899	chr1	10892942	10893673	8.12	CASZ1*NM_017766*-*10856733*.
chr1	10856439	10857899	chr1	10894669	10895038	5.67	CASZ1*NM_017766*-*10856733*.
chr1	10856439	10857899	chr1	10895150	10895606	6.9	CASZ1*NM_017766*-*10856733*.
chr1	10856439	10857899	chr1	10895639	10896629	7.74	CASZ1*NM_017766*-*10856733*.
chr1	10856439	10857899	chr1	10896806	10897350	6.29	CASZ1*NM_017766*-*10856733*.
chr1	10856439	10857899	chr1	10898003	10898941	8.91	CASZ1*NM_017766*-*10856733*.
chr1	10856439	10857899	chr1	10898941	10899962	9.01	CASZ1*NM_017766*-*10856733*.
chr1	10856439	10857899	chr1	10901145	10902080	7.15	CASZ1*NM_017766*-*10856733*.
chr1	10856439	10857899	chr1	10902787	10903400	5.88	CASZ1*NM_017766*-*10856733*.
chr1	10856439	10857899	chr1	10903539	10904446	8.33	CASZ1*NM_017766*-*10856733*.
chr1	10856439	10857899	chr1	10904446	10904813	6.94	CASZ1*NM_017766*-*10856733*.
chr1	10856439	10857899	chr1	10905339	10906319	10.43	CASZ1*NM_017766*-*10856733*.
chr1	10856439	10857899	chr1	10906598	10907140	5.47	CASZ1*NM_017766*-*10856733*.
chr1	10856439	10857899	chr1	10907790	10908127	7.57	CASZ1*NM_017766*-*10856733*.
chr1	10856439	10857899	chr1	10909290	10910993	5.35	CASZ1*NM_017766*-*10856733*.
chr1	10856439	10857899	chr1	10911199	10912434	8.56	CASZ1*NM_017766*-*10856733*.
chr1	10856439	10857899	chr1	10912434	10912776	6.82	CASZ1*NM_017766*-*10856733*.
chr1	10856439	10857899	chr1	10914119	10914543	7.53	CASZ1*NM_017766*-*10856733*.
chr1	10856439	10857899	chr1	10914997	10915434	6.38	CASZ1*NM_017766*-*10856733*.
chr1	10856439	10857899	chr1	10915504	10917304	7.51	CASZ1*NM_017766*-*10856733*.
chr1	10856439	10857899	chr1	10917304	10917871	6.46	CASZ1*NM_017766*-*10856733*.
chr1	10856439	10857899	chr1	10917871	10918105	5.98	CASZ1*NM_017766*-*10856733*.
chr1	10856439	10857899	chr1	10918105	10918646	9.09	CASZ1*NM_017766*-*10856733*.
chr1	10856439	10857899	chr1	10918646	10919238	9.21	CASZ1*NM_017766*-*10856733*.
chr1	10856439	10857899	chr1	10919729	10920643	6.75	CASZ1*NM_017766*-*10856733*.
chr1	10856439	10857899	chr1	10920643	10921152	9.31	CASZ1*NM_017766*-*10856733*.
chr1	10856439	10857899	chr1	10921152	10922020	10.86	CASZ1*NM_017766*-*10856733*.
chr1	10856439	10857899	chr1	10922413	10922895	5.86	CASZ1*NM_017766*-*10856733*.
chr1	10856439	10857899	chr1	10923482	10923833	5.45	CASZ1*NM_017766*-*10856733*.
chr1	10856439	10857899	chr1	10924343	10925313	5.09	CASZ1*NM_017766*-*10856733*.
chr1	10856439	10857899	chr1	10925408	10926484	9.15	CASZ1*NM_017766*-*10856733*.
chr1	10856439	10857899	chr1	10926484	10926912	8.29	CASZ1*NM_017766*-*10856733*.
chr1	10856439	10857899	chr1	10927206	10927939	16.1	CASZ1*NM_017766*-*10856733*.
chr1	10856439	10857899	chr1	10928058	10928384	6.99	CASZ1*NM_017766*-*10856733*.
chr1	10856439	10857899	chr1	10928586	10929092	6.43	CASZ1*NM_017766*-*10856733*.
chr1	10856439	10857899	chr1	10929210	10930060	9.94	CASZ1*NM_017766*-*10856733*.
chr1	10856439	10857899	chr1	10930071	10930372	5.22	CASZ1*NM_017766*-*10856733*.
chr1	10856439	10857899	chr1	10930645	10931326	5.74	CASZ1*NM_017766*-*10856733*.
chr1	10856439	10857899	chr1	10932887	10933294	8.61	CASZ1*NM_017766*-*10856733*.
chr1	10856439	10857899	chr1	10933294	10933773	9.4	CASZ1*NM_017766*-*10856733*.
chr1	10856439	10857899	chr1	10934248	10935252	8.83	CASZ1*NM_017766*-*10856733*.
chr1	10856439	10857899	chr1	10936539	10936796	5.93	CASZ1*NM_017766*-*10856733*.
chr1	10856439	10857899	chr1	10938207	10938788	5.5	CASZ1*NM_017766*-*10856733*.
chr1	10856439	10857899	chr1	10944144	10944588	8.54	CASZ1*NM_017766*-*10856733*.
chr1	10856439	10857899	chr1	10945223	10945555	6.2	CASZ1*NM_017766*-*10856733*.
chr1	10856439	10857899	chr1	10949660	10950337	5.95	CASZ1*NM_017766*-*10856733*.
chr1	10856439	10857899	chr1	10950337	10951135	5.85	CASZ1*NM_017766*-*10856733*.
chr1	10856439	10857899	chr1	10953302	10953738	8.54	CASZ1*NM_017766*-*10856733*.
chr1	10856439	10857899	chr1	10956636	10958547	6.06	CASZ1*NM_017766*-*10856733*.
chr1	10856439	10857899	chr1	10960338	10962018	6.12	CASZ1*NM_017766*-*10856733*.
chr1	10856439	10857899	chr1	10969778	10971754	8.66	CASZ1*NM_017766*-*10856733*.
chr1	10856439	10857899	chr1	10972190	10973098	6.41	CASZ1*NM_017766*-*10856733*.
chr1	10856439	10857899	chr1	10974396	10975161	5.35	CASZ1*NM_017766*-*10856733*.
chr1	10856439	10857899	chr1	10977121	10978295	5.38	CASZ1*NM_017766*-*10856733*.
chr1	10856439	10857899	chr1	10980009	10980657	6.55	CASZ1*NM_017766*-*10856733*.
chr1	10856439	10857899	chr1	10981666	10982236	5.68	CASZ1*NM_017766*-*10856733*.
chr1	10856439	10857899	chr1	10982647	10983570	6.64	CASZ1*NM_017766*-*10856733*.
chr1	10856439	10857899	chr1	10983610	10984100	6.59	CASZ1*NM_017766*-*10856733*.
chr1	10856439	10857899	chr1	10993230	10993876	5.84	CASZ1*NM_017766*-*10856733*.
chr1	10856439	10857899	chr1	10994325	10995158	5.86	CASZ1*NM_017766*-*10856733*.
chr1	10856439	10857899	chr1	10995158	10996432	10.22	CASZ1*NM_017766*-*10856733*.
chr1	10856439	10857899	chr1	10999969	11000584	7.92	CASZ1*NM_017766*-*10856733*.
chr1	10856439	10857899	chr1	11000743	11001404	5.75	CASZ1*NM_017766*-*10856733*.
chr1	10856439	10857899	chr1	11001404	11001988	6.93	CASZ1*NM_017766*-*10856733*.
chr1	10856439	10857899	chr1	11001988	11002365	5.94	CASZ1*NM_017766*-*10856733*.
chr1	10856439	10857899	chr1	11003801	11004289	10.4	CASZ1*NM_017766*-*10856733*.
chr1	10856439	10857899	chr1	11005200	11006063	6.99	CASZ1*NM_017766*-*10856733*.
chr1	10856439	10857899	chr1	11011693	11012185	7.13	CASZ1*NM_017766*-*10856733*.
chr1	10856439	10857899	chr1	11012185	11012441	5.39	CASZ1*NM_017766*-*10856733*.
chr1	10856439	10857899	chr1	11012807	11013361	7.8	CASZ1*NM_017766*-*10856733*.
chr1	10856439	10857899	chr1	11017828	11018350	8.01	CASZ1*NM_017766*-*10856733*.
chr1	10856439	10857899	chr1	11018350	11019206	7.38	CASZ1*NM_017766*-*10856733*.
chr1	10856439	10857899	chr1	11028631	11029810	5.67	CASZ1*NM_017766*-*10856733*.
chr1	10856439	10857899	chr1	11030637	11031404	8.37	CASZ1*NM_017766*-*10856733*.
chr1	10856439	10857899	chr1	11072069	11074086	5.14	CASZ1*NM_017766*-*10856733*TARDBP*NM_007375*+*11072679
chr1	10856439	10857899	chr1	11238127	11238959	6.96	CASZ1*NM_017766*-*10856733*.
chr1	10856439	10857899	chr1	11335751	11336169	5.01	CASZ1*NM_017766*-*10856733*.
chr1	108735315	108736427	chr1	108318533	108319110	8.97	SLC25A24*NM_213651*-*108735431*.
chr1	108735315	108736427	chr1	108320326	108320744	5.37	SLC25A24*NM_213651*-*108735431*.
chr1	108735315	108736427	chr1	108348123	108349545	5.85	SLC25A24*NM_213651*-*108735431*.
chr1	108735315	108736427	chr1	108349783	108350432	5.32	SLC25A24*NM_213651*-*108735431*.
chr1	108735315	108736427	chr1	108351216	108351694	5.77	SLC25A24*NM_213651*-*108735431*.
chr1	108735315	108736427	chr1	108397032	108398002	6.11	SLC25A24*NM_213651*-*108735431*.
chr1	108735315	108736427	chr1	108398138	108399100	6.26	SLC25A24*NM_213651*-*108735431*.
chr1	108735315	108736427	chr1	109111645	109112453	6.34	SLC25A24*NM_213651*-*108735431*.
chr1	108735315	108736427	chr1	109202400	109204846	7.47	SLC25A24*NM_213651*-*108735431*HENMT1*NM_001102592*-*109203744
chr1	108735315	108736427	chr1	109234584	109235396	6.4	SLC25A24*NM_213651*-*108735431*PRPF38B*NM_018061*+*109234932
chr1	108742173	108744966	chr1	109102978	109103315	6.63	SLC25A24*NM_013386*-*108742980*FAM102B*NM_001010883*+*109102971
chr1	108742173	108744966	chr1	109202400	109204846	22.75	SLC25A24*NM_013386*-*108742980*HENMT1*NM_001102592*-*109203744
chr1	108742173	108744966	chr1	109253484	109253797	5.67	SLC25A24*NM_013386*-*108742980*.
chr1	108742173	108744966	chr1	109254662	109256458	5.89	SLC25A24*NM_013386*-*108742980*FNDC7*NM_001144937*+*109255556
chr1	108742173	108744966	chr1	109259992	109260218	6.66	SLC25A24*NM_013386*-*108742980*.
chr1	108742173	108744966	chr1	109260702	109262172	5.87	SLC25A24*NM_013386*-*108742980*.
chr1	108742173	108744966	chr1	109288790	109290932	9.96	SLC25A24*NM_013386*-*108742980*STXBP3*NM_007269*+*109289285
chr1	109102978	109103315	chr1	109147913	109148716	6.1	FAM102B*NM_001010883*+*109102971*.
chr1	109102978	109103315	chr1	109149523	109150222	6.5	FAM102B*NM_001010883*+*109102971*.
chr1	109102978	109103315	chr1	109153524	109154203	5.71	FAM102B*NM_001010883*+*109102971*.
chr1	109102978	109103315	chr1	109154837	109156248	7.58	FAM102B*NM_001010883*+*109102971*.
chr1	109102978	109103315	chr1	109176569	109177531	8.26	FAM102B*NM_001010883*+*109102971*.
chr1	109102978	109103315	chr1	109186405	109186772	7.26	FAM102B*NM_001010883*+*109102971*.
chr1	109102978	109103315	chr1	109186772	109188164	5.91	FAM102B*NM_001010883*+*109102971*.
chr1	109102978	109103315	chr1	109188645	109189188	6.1	FAM102B*NM_001010883*+*109102971*.
chr1	109102978	109103315	chr1	109189613	109191279	5.72	FAM102B*NM_001010883*+*109102971*.
chr1	109102978	109103315	chr1	109192850	109193501	6.04	FAM102B*NM_001010883*+*109102971*.
chr1	109102978	109103315	chr1	109235938	109237102	5.26	FAM102B*NM_001010883*+*109102971*.
chr1	109102978	109103315	chr1	109239290	109239776	5.11	FAM102B*NM_001010883*+*109102971*.
chr1	109102978	109103315	chr1	109240260	109240842	6.08	FAM102B*NM_001010883*+*109102971*.
chr1	109202400	109204846	chr1	108724444	108725017	5.16	HENMT1*NM_001102592*-*109203744*.
chr1	109202400	109204846	chr1	108726872	108727432	5.03	HENMT1*NM_001102592*-*109203744*.
chr1	109202400	109204846	chr1	108734394	108735222	5.18	HENMT1*NM_001102592*-*109203744*.
chr1	109202400	109204846	chr1	108735315	108736427	7.75	HENMT1*NM_001102592*-*109203744*SLC25A24*NM_213651*-*108735431
chr1	109202400	109204846	chr1	108736453	108737622	8.29	HENMT1*NM_001102592*-*109203744*.
chr1	109202400	109204846	chr1	108742173	108744966	8.93	HENMT1*NM_001102592*-*109203744*SLC25A24*NM_013386*-*108742980
chr1	109202400	109204846	chr1	108744966	108745948	5.14	HENMT1*NM_001102592*-*109203744*.
chr1	109202400	109204846	chr1	109041657	109042319	8.02	HENMT1*NM_001102592*-*109203744*.
chr1	109202400	109204846	chr1	109043544	109044160	6.61	HENMT1*NM_001102592*-*109203744*.
chr1	109202400	109204846	chr1	109044375	109044983	5.31	HENMT1*NM_001102592*-*109203744*.
chr1	109202400	109204846	chr1	109046612	109047219	5.28	HENMT1*NM_001102592*-*109203744*.
chr1	109202400	109204846	chr1	109047845	109048329	5.68	HENMT1*NM_001102592*-*109203744*.
chr1	109202400	109204846	chr1	109048654	109050643	7.87	HENMT1*NM_001102592*-*109203744*.
chr1	109202400	109204846	chr1	109050643	109051138	6.51	HENMT1*NM_001102592*-*109203744*.
chr1	109202400	109204846	chr1	109051729	109052575	8.21	HENMT1*NM_001102592*-*109203744*.
chr1	109202400	109204846	chr1	109052745	109053937	9.36	HENMT1*NM_001102592*-*109203744*.
chr1	109202400	109204846	chr1	109068338	109069698	7.36	HENMT1*NM_001102592*-*109203744*.
chr1	109202400	109204846	chr1	109071001	109072005	6.26	HENMT1*NM_001102592*-*109203744*.
chr1	109202400	109204846	chr1	109072569	109073442	8.73	HENMT1*NM_001102592*-*109203744*.
chr1	109202400	109204846	chr1	109073577	109074013	6.19	HENMT1*NM_001102592*-*109203744*.
chr1	109202400	109204846	chr1	109091204	109091909	12.32	HENMT1*NM_001102592*-*109203744*.
chr1	109202400	109204846	chr1	109093652	109094197	13.37	HENMT1*NM_001102592*-*109203744*.
chr1	109202400	109204846	chr1	109098580	109099655	14.0	HENMT1*NM_001102592*-*109203744*.
chr1	109202400	109204846	chr1	109099678	109100335	6.64	HENMT1*NM_001102592*-*109203744*.
chr1	109202400	109204846	chr1	109100335	109100750	5.88	HENMT1*NM_001102592*-*109203744*.
chr1	109202400	109204846	chr1	109102978	109103315	5.12	HENMT1*NM_001102592*-*109203744*FAM102B*NM_001010883*+*109102971
chr1	109202400	109204846	chr1	109109610	109110861	6.69	HENMT1*NM_001102592*-*109203744*.
chr1	109202400	109204846	chr1	109110929	109111645	6.64	HENMT1*NM_001102592*-*109203744*.
chr1	109202400	109204846	chr1	109111645	109112453	7.22	HENMT1*NM_001102592*-*109203744*.
chr1	109202400	109204846	chr1	109288790	109290932	7.22	HENMT1*NM_001102592*-*109203744*STXBP3*NM_007269*+*109289285
chr1	109234584	109235396	chr1	108734394	108735222	6.01	PRPF38B*NM_018061*+*109234932*.
chr1	109234584	109235396	chr1	108735315	108736427	6.31	PRPF38B*NM_018061*+*109234932*SLC25A24*NM_213651*-*108735431
chr1	109234584	109235396	chr1	109040245	109040571	5.83	PRPF38B*NM_018061*+*109234932*.
chr1	109234584	109235396	chr1	109040571	109041657	5.22	PRPF38B*NM_018061*+*109234932*.
chr1	109234584	109235396	chr1	109080068	109081716	5.53	PRPF38B*NM_018061*+*109234932*.
chr1	109234584	109235396	chr1	109103315	109104045	8.35	PRPF38B*NM_018061*+*109234932*.
chr1	109234584	109235396	chr1	109288790	109290932	19.67	PRPF38B*NM_018061*+*109234932*STXBP3*NM_007269*+*109289285
chr1	109234584	109235396	chr1	109426803	109428570	8.41	PRPF38B*NM_018061*+*109234932*.
chr1	109234584	109235396	chr1	109428570	109429340	5.52	PRPF38B*NM_018061*+*109234932*.
chr1	109288790	109290932	chr1	109235938	109237102	6.39	STXBP3*NM_007269*+*109289285*.
chr1	109288790	109290932	chr1	109254662	109256458	6.05	STXBP3*NM_007269*+*109289285*FNDC7*NM_001144937*+*109255556
chr1	109288790	109290932	chr1	109416855	109417456	5.25	STXBP3*NM_007269*+*109289285*.
chr1	109288790	109290932	chr1	109418513	109421137	6.47	STXBP3*NM_007269*+*109289285*GPSM2*NM_013296*+*109419603
chr1	109288790	109290932	chr1	109421549	109422103	5.29	STXBP3*NM_007269*+*109289285*.
chr1	109288790	109290932	chr1	109441448	109442064	6.72	STXBP3*NM_007269*+*109289285*.
chr1	109288790	109290932	chr1	109443826	109444379	5.85	STXBP3*NM_007269*+*109289285*.
chr1	109288790	109290932	chr1	109476834	109477315	5.01	STXBP3*NM_007269*+*109289285*.
chr1	109288790	109290932	chr1	109477315	109478339	6.21	STXBP3*NM_007269*+*109289285*.
chr1	109288790	109290932	chr1	109505267	109507388	6.07	STXBP3*NM_007269*+*109289285*CLCC1*NM_015127*-*109506121
chr1	109288790	109290932	chr1	109526011	109527214	5.77	STXBP3*NM_007269*+*109289285*.
chr1	109399279	109401986	chr1	109418513	109421137	16.84	AKNAD1*NM_152763*-*109399726*GPSM2*NM_013296*+*109419603
chr1	109418513	109421137	chr1	109052745	109053937	7.05	GPSM2*NM_013296*+*109419603*.
chr1	109418513	109421137	chr1	109053937	109054236	6.17	GPSM2*NM_013296*+*109419603*.
chr1	109418513	109421137	chr1	109069698	109070071	6.12	GPSM2*NM_013296*+*109419603*.
chr1	109418513	109421137	chr1	109071001	109072005	6.41	GPSM2*NM_013296*+*109419603*.
chr1	109418513	109421137	chr1	109200090	109200817	5.77	GPSM2*NM_013296*+*109419603*.
chr1	109418513	109421137	chr1	109202400	109204846	11.04	GPSM2*NM_013296*+*109419603*HENMT1*NM_001102592*-*109203744
chr1	109418513	109421137	chr1	109265449	109266597	5.32	GPSM2*NM_013296*+*109419603*.
chr1	109418513	109421137	chr1	109266597	109267287	10.35	GPSM2*NM_013296*+*109419603*.
chr1	109418513	109421137	chr1	109282386	109283188	5.2	GPSM2*NM_013296*+*109419603*.
chr1	109418513	109421137	chr1	109283270	109284220	11.77	GPSM2*NM_013296*+*109419603*.
chr1	109418513	109421137	chr1	109288790	109290932	15.39	GPSM2*NM_013296*+*109419603*STXBP3*NM_007269*+*109289285
chr1	109418513	109421137	chr1	109294491	109295557	5.06	GPSM2*NM_013296*+*109419603*.
chr1	109418513	109421137	chr1	109295814	109296436	5.09	GPSM2*NM_013296*+*109419603*.
chr1	109418513	109421137	chr1	109297844	109299946	5.2	GPSM2*NM_013296*+*109419603*.
chr1	109418513	109421137	chr1	109302360	109303302	5.14	GPSM2*NM_013296*+*109419603*.
chr1	109418513	109421137	chr1	109303766	109305072	7.5	GPSM2*NM_013296*+*109419603*.
chr1	109418513	109421137	chr1	109317159	109318119	7.5	GPSM2*NM_013296*+*109419603*.
chr1	109418513	109421137	chr1	109319234	109320860	6.94	GPSM2*NM_013296*+*109419603*.
chr1	109418513	109421137	chr1	109320860	109321938	7.14	GPSM2*NM_013296*+*109419603*.
chr1	109418513	109421137	chr1	109350101	109350437	5.12	GPSM2*NM_013296*+*109419603*.
chr1	109418513	109421137	chr1	109351082	109353052	11.45	GPSM2*NM_013296*+*109419603*.
chr1	109418513	109421137	chr1	109353869	109354397	6.71	GPSM2*NM_013296*+*109419603*.
chr1	109418513	109421137	chr1	109357806	109358738	5.57	GPSM2*NM_013296*+*109419603*.
chr1	109418513	109421137	chr1	109358903	109359366	5.2	GPSM2*NM_013296*+*109419603*.
chr1	109418513	109421137	chr1	109362853	109363226	6.15	GPSM2*NM_013296*+*109419603*.
chr1	109418513	109421137	chr1	109363226	109363660	5.93	GPSM2*NM_013296*+*109419603*.
chr1	109418513	109421137	chr1	109364980	109366588	8.1	GPSM2*NM_013296*+*109419603*.
chr1	109418513	109421137	chr1	109366588	109367628	5.77	GPSM2*NM_013296*+*109419603*.
chr1	109418513	109421137	chr1	109367757	109369070	16.7	GPSM2*NM_013296*+*109419603*.
chr1	109418513	109421137	chr1	109370387	109371416	5.62	GPSM2*NM_013296*+*109419603*.
chr1	109418513	109421137	chr1	109371416	109372798	8.12	GPSM2*NM_013296*+*109419603*.
chr1	109418513	109421137	chr1	109373266	109373682	5.2	GPSM2*NM_013296*+*109419603*.
chr1	109418513	109421137	chr1	109373682	109374730	8.99	GPSM2*NM_013296*+*109419603*.
chr1	109418513	109421137	chr1	109374730	109375085	5.14	GPSM2*NM_013296*+*109419603*.
chr1	109418513	109421137	chr1	109375085	109375610	6.02	GPSM2*NM_013296*+*109419603*.
chr1	109418513	109421137	chr1	109377353	109378122	5.45	GPSM2*NM_013296*+*109419603*.
chr1	109418513	109421137	chr1	109384406	109385710	9.5	GPSM2*NM_013296*+*109419603*.
chr1	109418513	109421137	chr1	109385763	109386347	5.08	GPSM2*NM_013296*+*109419603*.
chr1	109418513	109421137	chr1	109392239	109393381	10.82	GPSM2*NM_013296*+*109419603*.
chr1	109418513	109421137	chr1	109393786	109394879	5.81	GPSM2*NM_013296*+*109419603*.
chr1	109418513	109421137	chr1	109399279	109401986	5.71	GPSM2*NM_013296*+*109419603*AKNAD1*NM_152763*-*109399726
chr1	109418513	109421137	chr1	109452476	109453263	5.91	GPSM2*NM_013296*+*109419603*.
chr1	109418513	109421137	chr1	109583563	109583934	5.79	GPSM2*NM_013296*+*109419603*.
chr1	109418513	109421137	chr1	109583934	109585538	13.13	GPSM2*NM_013296*+*109419603*WDR47*NM_001142551*-*109584850
chr1	109418513	109421137	chr1	109617189	109619150	7.91	GPSM2*NM_013296*+*109419603*TAF13*NM_005645*-*109618624
chr1	109418513	109421137	chr1	109619837	109620869	6.13	GPSM2*NM_013296*+*109419603*.
chr1	109418513	109421137	chr1	109655372	109658491	5.87	GPSM2*NM_013296*+*109419603*KIAA1324*NM_001284352*+*109656585
chr1	109418513	109421137	chr1	109658664	109659049	6.16	GPSM2*NM_013296*+*109419603*.
chr1	109492154	109493796	chr1	109617189	109619150	5.23	CLCC1*NM_001278202*-*109493070*TAF13*NM_005645*-*109618624
chr1	109505267	109507388	chr1	109288790	109290932	8.36	CLCC1*NM_015127*-*109506121*STXBP3*NM_007269*+*109289285
chr1	109505267	109507388	chr1	109291405	109292410	5.93	CLCC1*NM_015127*-*109506121*.
chr1	109505267	109507388	chr1	109302360	109303302	6.23	CLCC1*NM_015127*-*109506121*.
chr1	109505267	109507388	chr1	109382558	109383272	8.58	CLCC1*NM_015127*-*109506121*.
chr1	109505267	109507388	chr1	109384406	109385710	8.84	CLCC1*NM_015127*-*109506121*.
chr1	109505267	109507388	chr1	109555146	109555823	5.53	CLCC1*NM_015127*-*109506121*.
chr1	109505267	109507388	chr1	109583934	109585538	6.74	CLCC1*NM_015127*-*109506121*WDR47*NM_001142551*-*109584850
chr1	109505267	109507388	chr1	109653066	109653629	5.16	CLCC1*NM_015127*-*109506121*.
chr1	109505267	109507388	chr1	109658664	109659049	5.62	CLCC1*NM_015127*-*109506121*.
chr1	109505267	109507388	chr1	109659551	109660219	5.57	CLCC1*NM_015127*-*109506121*.
chr1	109583934	109585538	chr1	109418513	109421137	7.75	WDR47*NM_001142551*-*109584850*GPSM2*NM_013296*+*109419603
chr1	109583934	109585538	chr1	109422652	109422993	5.36	WDR47*NM_001142551*-*109584850*.
chr1	109583934	109585538	chr1	109503956	109504432	5.07	WDR47*NM_001142551*-*109584850*.
chr1	109583934	109585538	chr1	109504829	109505267	5.13	WDR47*NM_001142551*-*109584850*.
chr1	109583934	109585538	chr1	109617189	109619150	14.79	WDR47*NM_001142551*-*109584850*TAF13*NM_005645*-*109618624
chr1	109583934	109585538	chr1	109632858	109634019	11.64	WDR47*NM_001142551*-*109584850*TMEM167B*NM_020141*+*109633403
chr1	109583934	109585538	chr1	109655372	109658491	5.76	WDR47*NM_001142551*-*109584850*KIAA1324*NM_001284352*+*109656585
chr1	109617189	109619150	chr1	109287798	109288152	9.05	TAF13*NM_005645*-*109618624*.
chr1	109617189	109619150	chr1	109288557	109288790	8.95	TAF13*NM_005645*-*109618624*.
chr1	109617189	109619150	chr1	109288790	109290932	8.92	TAF13*NM_005645*-*109618624*STXBP3*NM_007269*+*109289285
chr1	109617189	109619150	chr1	109418513	109421137	5.65	TAF13*NM_005645*-*109618624*GPSM2*NM_013296*+*109419603
chr1	109617189	109619150	chr1	109493955	109494495	5.85	TAF13*NM_005645*-*109618624*.
chr1	109617189	109619150	chr1	109512237	109513501	5.43	TAF13*NM_005645*-*109618624*.
chr1	109617189	109619150	chr1	109515371	109516280	6.04	TAF13*NM_005645*-*109618624*.
chr1	109617189	109619150	chr1	109582865	109583563	5.38	TAF13*NM_005645*-*109618624*.
chr1	109617189	109619150	chr1	109583934	109585538	17.65	TAF13*NM_005645*-*109618624*WDR47*NM_001142551*-*109584850
chr1	109617189	109619150	chr1	109630368	109630877	5.47	TAF13*NM_005645*-*109618624*.
chr1	109617189	109619150	chr1	109632858	109634019	15.19	TAF13*NM_005645*-*109618624*TMEM167B*NM_020141*+*109633403
chr1	109617189	109619150	chr1	109634475	109635257	5.71	TAF13*NM_005645*-*109618624*.
chr1	109617189	109619150	chr1	109653066	109653629	5.11	TAF13*NM_005645*-*109618624*.
chr1	109617189	109619150	chr1	109655372	109658491	5.28	TAF13*NM_005645*-*109618624*KIAA1324*NM_001284352*+*109656585
chr1	109617189	109619150	chr1	109712109	109713359	5.21	TAF13*NM_005645*-*109618624*.
chr1	109617189	109619150	chr1	109714690	109715219	7.3	TAF13*NM_005645*-*109618624*.
chr1	109617189	109619150	chr1	109730707	109731666	6.34	TAF13*NM_005645*-*109618624*.
chr1	109617189	109619150	chr1	109733437	109734595	6.7	TAF13*NM_005645*-*109618624*.
chr1	109617189	109619150	chr1	109802422	109803162	6.42	TAF13*NM_005645*-*109618624*.
chr1	109617189	109619150	chr1	109803327	109804044	5.3	TAF13*NM_005645*-*109618624*.
chr1	109617189	109619150	chr1	109805622	109806520	5.31	TAF13*NM_005645*-*109618624*.
chr1	109617189	109619150	chr1	109806520	109807118	6.45	TAF13*NM_005645*-*109618624*.
chr1	109617189	109619150	chr1	109966294	109966727	6.04	TAF13*NM_005645*-*109618624*.
chr1	109617189	109619150	chr1	110025890	110028913	5.4	TAF13*NM_005645*-*109618624*ATXN7L2*NM_153340*+*110026561
chr1	109617189	109619150	chr1	110051571	110053774	6.88	TAF13*NM_005645*-*109618624*AMIGO1*NM_020703*-*110052336
chr1	109632858	109634019	chr1	109416591	109416855	5.45	TMEM167B*NM_020141*+*109633403*.
chr1	109632858	109634019	chr1	109416855	109417456	5.15	TMEM167B*NM_020141*+*109633403*.
chr1	109632858	109634019	chr1	109583934	109585538	6.34	TMEM167B*NM_020141*+*109633403*WDR47*NM_001142551*-*109584850
chr1	109632858	109634019	chr1	109617189	109619150	11.71	TMEM167B*NM_020141*+*109633403*TAF13*NM_005645*-*109618624
chr1	109632858	109634019	chr1	109619837	109620869	5.5	TMEM167B*NM_020141*+*109633403*.
chr1	109632858	109634019	chr1	109647366	109648283	7.42	TMEM167B*NM_020141*+*109633403*.
chr1	109632858	109634019	chr1	109653066	109653629	5.19	TMEM167B*NM_020141*+*109633403*.
chr1	109632858	109634019	chr1	109732231	109733328	5.24	TMEM167B*NM_020141*+*109633403*.
chr1	109632858	109634019	chr1	109733437	109734595	5.62	TMEM167B*NM_020141*+*109633403*.
chr1	109632858	109634019	chr1	109739892	109740264	5.66	TMEM167B*NM_020141*+*109633403*.
chr1	109632858	109634019	chr1	109741402	109741727	5.64	TMEM167B*NM_020141*+*109633403*.
chr1	109632858	109634019	chr1	109741764	109742313	5.37	TMEM167B*NM_020141*+*109633403*.
chr1	109632858	109634019	chr1	109755772	109756354	7.51	TMEM167B*NM_020141*+*109633403*.
chr1	109632858	109634019	chr1	109756354	109757169	5.68	TMEM167B*NM_020141*+*109633403*SARS*NM_006513*+*109756515
chr1	109632858	109634019	chr1	109779668	109780263	6.04	TMEM167B*NM_020141*+*109633403*.
chr1	109632858	109634019	chr1	109780967	109781455	6.46	TMEM167B*NM_020141*+*109633403*.
chr1	109632858	109634019	chr1	109788399	109788977	6.1	TMEM167B*NM_020141*+*109633403*.
chr1	109632858	109634019	chr1	109790829	109791962	5.02	TMEM167B*NM_020141*+*109633403*.
chr1	109632858	109634019	chr1	109792336	109793724	6.02	TMEM167B*NM_020141*+*109633403*CELSR2*NM_001408*+*109792641
chr1	109632858	109634019	chr1	109809581	109809986	6.47	TMEM167B*NM_020141*+*109633403*.
chr1	109632858	109634019	chr1	109809986	109811262	6.38	TMEM167B*NM_020141*+*109633403*.
chr1	109632858	109634019	chr1	109939165	109942031	12.73	TMEM167B*NM_020141*+*109633403*SORT1*NM_002959*-*109940563
chr1	109632858	109634019	chr1	109943568	109944361	8.05	TMEM167B*NM_020141*+*109633403*.
chr1	109632858	109634019	chr1	109971016	109972015	5.89	TMEM167B*NM_020141*+*109633403*.
chr1	109632858	109634019	chr1	109972584	109973362	6.21	TMEM167B*NM_020141*+*109633403*.
chr1	109632858	109634019	chr1	110051571	110053774	5.81	TMEM167B*NM_020141*+*109633403*AMIGO1*NM_020703*-*110052336
chr1	109655372	109658491	chr1	109277709	109280376	5.05	KIAA1324*NM_001284352*+*109656585*.
chr1	109655372	109658491	chr1	109280939	109282386	5.13	KIAA1324*NM_001284352*+*109656585*.
chr1	109655372	109658491	chr1	109288790	109290932	8.16	KIAA1324*NM_001284352*+*109656585*STXBP3*NM_007269*+*109289285
chr1	109655372	109658491	chr1	109292410	109293108	5.93	KIAA1324*NM_001284352*+*109656585*.
chr1	109655372	109658491	chr1	109294491	109295557	5.09	KIAA1324*NM_001284352*+*109656585*.
chr1	109655372	109658491	chr1	109379876	109380504	6.09	KIAA1324*NM_001284352*+*109656585*.
chr1	109655372	109658491	chr1	109380634	109381256	7.19	KIAA1324*NM_001284352*+*109656585*.
chr1	109655372	109658491	chr1	109491060	109491584	5.47	KIAA1324*NM_001284352*+*109656585*.
chr1	109655372	109658491	chr1	109491809	109492154	6.16	KIAA1324*NM_001284352*+*109656585*.
chr1	109655372	109658491	chr1	109503956	109504432	5.96	KIAA1324*NM_001284352*+*109656585*.
chr1	109655372	109658491	chr1	109505267	109507388	5.34	KIAA1324*NM_001284352*+*109656585*CLCC1*NM_015127*-*109506121
chr1	109655372	109658491	chr1	109583934	109585538	15.36	KIAA1324*NM_001284352*+*109656585*WDR47*NM_001142551*-*109584850
chr1	109655372	109658491	chr1	109617189	109619150	11.98	KIAA1324*NM_001284352*+*109656585*TAF13*NM_005645*-*109618624
chr1	109655372	109658491	chr1	109632858	109634019	15.88	KIAA1324*NM_001284352*+*109656585*TMEM167B*NM_020141*+*109633403
chr1	109655372	109658491	chr1	109725440	109726304	5.12	KIAA1324*NM_001284352*+*109656585*.
chr1	109655372	109658491	chr1	109727673	109730707	15.46	KIAA1324*NM_001284352*+*109656585*KIAA1324*NM_001284353*+*109729171
chr1	109655372	109658491	chr1	109731788	109732231	5.08	KIAA1324*NM_001284352*+*109656585*.
chr1	109655372	109658491	chr1	109756354	109757169	8.1	KIAA1324*NM_001284352*+*109656585*SARS*NM_006513*+*109756515
chr1	109655372	109658491	chr1	109757740	109758564	5.53	KIAA1324*NM_001284352*+*109656585*.
chr1	109655372	109658491	chr1	109765095	109765408	5.25	KIAA1324*NM_001284352*+*109656585*.
chr1	109655372	109658491	chr1	109766721	109767638	5.36	KIAA1324*NM_001284352*+*109656585*.
chr1	109655372	109658491	chr1	109787195	109787811	7.55	KIAA1324*NM_001284352*+*109656585*.
chr1	109655372	109658491	chr1	109789121	109789861	5.7	KIAA1324*NM_001284352*+*109656585*.
chr1	109655372	109658491	chr1	109792336	109793724	6.47	KIAA1324*NM_001284352*+*109656585*CELSR2*NM_001408*+*109792641
chr1	109655372	109658491	chr1	109796108	109797200	7.72	KIAA1324*NM_001284352*+*109656585*.
chr1	109655372	109658491	chr1	109799926	109802422	5.92	KIAA1324*NM_001284352*+*109656585*.
chr1	109655372	109658491	chr1	109802422	109803162	12.08	KIAA1324*NM_001284352*+*109656585*.
chr1	109655372	109658491	chr1	109804253	109805009	5.37	KIAA1324*NM_001284352*+*109656585*.
chr1	109655372	109658491	chr1	109805622	109806520	5.46	KIAA1324*NM_001284352*+*109656585*.
chr1	109655372	109658491	chr1	109806520	109807118	7.99	KIAA1324*NM_001284352*+*109656585*.
chr1	109655372	109658491	chr1	109807717	109808764	7.95	KIAA1324*NM_001284352*+*109656585*.
chr1	109655372	109658491	chr1	109939165	109942031	5.97	KIAA1324*NM_001284352*+*109656585*SORT1*NM_002959*-*109940563
chr1	109727673	109730707	chr1	109620877	109621462	5.06	KIAA1324*NM_001284353*+*109729171*.
chr1	109727673	109730707	chr1	109632858	109634019	5.27	KIAA1324*NM_001284353*+*109729171*TMEM167B*NM_020141*+*109633403
chr1	109727673	109730707	chr1	109655372	109658491	12.89	KIAA1324*NM_001284353*+*109729171*KIAA1324*NM_001284352*+*109656585
chr1	109727673	109730707	chr1	110037235	110038458	6.29	KIAA1324*NM_001284353*+*109729171*.
chr1	109727673	109730707	chr1	110282785	110284490	6.01	KIAA1324*NM_001284353*+*109729171*GSTM3*NM_000849*-*110283660
chr1	109756354	109757169	chr1	109632858	109634019	8.97	SARS*NM_006513*+*109756515*TMEM167B*NM_020141*+*109633403
chr1	109756354	109757169	chr1	109655372	109658491	10.2	SARS*NM_006513*+*109756515*KIAA1324*NM_001284352*+*109656585
chr1	109792336	109793724	chr1	109288790	109290932	6.7	CELSR2*NM_001408*+*109792641*STXBP3*NM_007269*+*109289285
chr1	109792336	109793724	chr1	109632858	109634019	11.19	CELSR2*NM_001408*+*109792641*TMEM167B*NM_020141*+*109633403
chr1	109792336	109793724	chr1	109653912	109654733	6.0	CELSR2*NM_001408*+*109792641*.
chr1	109792336	109793724	chr1	109655372	109658491	13.39	CELSR2*NM_001408*+*109792641*KIAA1324*NM_001284352*+*109656585
chr1	109792336	109793724	chr1	110071196	110072627	6.52	CELSR2*NM_001408*+*109792641*.
chr1	109792336	109793724	chr1	110072627	110073037	6.65	CELSR2*NM_001408*+*109792641*.
chr1	109792336	109793724	chr1	110159057	110164077	6.56	CELSR2*NM_001408*+*109792641*AMPD2*NM_139156*+*110162435
chr1	109825351	109827286	chr1	109938657	109939165	5.3	PSRC1*NM_001005290*-*109825790*.
chr1	109825351	109827286	chr1	109939165	109942031	8.32	PSRC1*NM_001005290*-*109825790*SORT1*NM_002959*-*109940563
chr1	109825351	109827286	chr1	109943568	109944361	5.57	PSRC1*NM_001005290*-*109825790*.
chr1	109825351	109827286	chr1	110036101	110037068	6.46	PSRC1*NM_001005290*-*109825790*CYB561D1*NM_001134402*+*110036658
chr1	109849333	109850980	chr1	109884763	109885262	5.0	MYBPHL*NM_001010985*-*109849663*.
chr1	109849333	109850980	chr1	109885262	109886035	5.14	MYBPHL*NM_001010985*-*109849663*.
chr1	109849333	109850980	chr1	109887913	109888710	5.15	MYBPHL*NM_001010985*-*109849663*.
chr1	109849333	109850980	chr1	109892615	109894732	11.61	MYBPHL*NM_001010985*-*109849663*.
chr1	109849333	109850980	chr1	109896133	109896633	7.58	MYBPHL*NM_001010985*-*109849663*.
chr1	109849333	109850980	chr1	109911323	109911719	5.87	MYBPHL*NM_001010985*-*109849663*.
chr1	109849333	109850980	chr1	109913183	109914038	6.32	MYBPHL*NM_001010985*-*109849663*.
chr1	109849333	109850980	chr1	109914053	109914871	6.31	MYBPHL*NM_001010985*-*109849663*.
chr1	109849333	109850980	chr1	109935028	109937301	6.9	MYBPHL*NM_001010985*-*109849663*SORT1*NM_001205228*-*109935979
chr1	109849333	109850980	chr1	109939165	109942031	14.37	MYBPHL*NM_001010985*-*109849663*SORT1*NM_002959*-*109940563
chr1	109849333	109850980	chr1	109943568	109944361	6.73	MYBPHL*NM_001010985*-*109849663*.
chr1	109849333	109850980	chr1	109950505	109951551	8.8	MYBPHL*NM_001010985*-*109849663*.
chr1	109849333	109850980	chr1	109971016	109972015	5.21	MYBPHL*NM_001010985*-*109849663*.
chr1	109849333	109850980	chr1	109973843	109974675	8.44	MYBPHL*NM_001010985*-*109849663*.
chr1	109849333	109850980	chr1	109975415	109976191	5.3	MYBPHL*NM_001010985*-*109849663*.
chr1	109849333	109850980	chr1	110010537	110011163	6.52	MYBPHL*NM_001010985*-*109849663*.
chr1	109849333	109850980	chr1	110159057	110164077	5.69	MYBPHL*NM_001010985*-*109849663*AMPD2*NM_139156*+*110162435
chr1	109939165	109942031	chr1	109632858	109634019	23.1	SORT1*NM_002959*-*109940563*TMEM167B*NM_020141*+*109633403
chr1	109939165	109942031	chr1	109655372	109658491	6.69	SORT1*NM_002959*-*109940563*KIAA1324*NM_001284352*+*109656585
chr1	109939165	109942031	chr1	109819736	109821029	5.45	SORT1*NM_002959*-*109940563*.
chr1	109939165	109942031	chr1	109821278	109821589	5.91	SORT1*NM_002959*-*109940563*.
chr1	109939165	109942031	chr1	109822162	109822768	5.84	SORT1*NM_002959*-*109940563*.
chr1	109939165	109942031	chr1	109822878	109823647	5.39	SORT1*NM_002959*-*109940563*.
chr1	109939165	109942031	chr1	109824529	109825351	5.53	SORT1*NM_002959*-*109940563*.
chr1	109939165	109942031	chr1	109825351	109827286	5.53	SORT1*NM_002959*-*109940563*PSRC1*NM_001005290*-*109825790
chr1	109939165	109942031	chr1	109841552	109842218	5.45	SORT1*NM_002959*-*109940563*.
chr1	109939165	109942031	chr1	109843343	109844139	5.22	SORT1*NM_002959*-*109940563*.
chr1	109939165	109942031	chr1	109849333	109850980	15.65	SORT1*NM_002959*-*109940563*MYBPHL*NM_001010985*-*109849663
chr1	109939165	109942031	chr1	109851486	109851967	5.01	SORT1*NM_002959*-*109940563*.
chr1	109939165	109942031	chr1	110025890	110028913	10.24	SORT1*NM_002959*-*109940563*ATXN7L2*NM_153340*+*110026561
chr1	109939165	109942031	chr1	110081101	110083042	5.68	SORT1*NM_002959*-*109940563*GPR61*NM_031936*+*110082494
chr1	109967651	109970634	chr1	109617189	109619150	6.98	PSMA5*NM_001199772*-*109969070*TAF13*NM_005645*-*109618624
chr1	109967651	109970634	chr1	109632858	109634019	6.91	PSMA5*NM_001199772*-*109969070*TMEM167B*NM_020141*+*109633403
chr1	109967651	109970634	chr1	110025890	110028913	16.35	PSMA5*NM_001199772*-*109969070*ATXN7L2*NM_153340*+*110026561
chr1	109967651	109970634	chr1	110155233	110156312	9.51	PSMA5*NM_001199772*-*109969070*GNAT2*NM_005272*-*110155705
chr1	110008615	110010426	chr1	109840866	109841499	8.56	SYPL2*NM_001040709*+*110009100*.
chr1	110008615	110010426	chr1	109842218	109843332	5.56	SYPL2*NM_001040709*+*110009100*.
chr1	110008615	110010426	chr1	109852730	109853653	5.4	SYPL2*NM_001040709*+*110009100*.
chr1	110008615	110010426	chr1	109888886	109889144	5.05	SYPL2*NM_001040709*+*110009100*.
chr1	110008615	110010426	chr1	109890149	109890436	5.19	SYPL2*NM_001040709*+*110009100*.
chr1	110008615	110010426	chr1	109972080	109972584	6.22	SYPL2*NM_001040709*+*110009100*.
chr1	110008615	110010426	chr1	109973843	109974675	6.43	SYPL2*NM_001040709*+*110009100*.
chr1	110008615	110010426	chr1	110025890	110028913	7.43	SYPL2*NM_001040709*+*110009100*ATXN7L2*NM_153340*+*110026561
chr1	110008615	110010426	chr1	110029089	110030323	6.57	SYPL2*NM_001040709*+*110009100*.
chr1	110008615	110010426	chr1	110159057	110164077	5.03	SYPL2*NM_001040709*+*110009100*AMPD2*NM_139156*+*110162435
chr1	110025890	110028913	chr1	109619837	109620869	5.16	ATXN7L2*NM_153340*+*110026561*.
chr1	110025890	110028913	chr1	109789121	109789861	7.18	ATXN7L2*NM_153340*+*110026561*.
chr1	110025890	110028913	chr1	109805622	109806520	9.47	ATXN7L2*NM_153340*+*110026561*.
chr1	110025890	110028913	chr1	109806520	109807118	6.45	ATXN7L2*NM_153340*+*110026561*.
chr1	110025890	110028913	chr1	109939165	109942031	5.77	ATXN7L2*NM_153340*+*110026561*SORT1*NM_002959*-*109940563
chr1	110025890	110028913	chr1	109967651	109970634	6.06	ATXN7L2*NM_153340*+*110026561*PSMA5*NM_001199772*-*109969070
chr1	110025890	110028913	chr1	110051571	110053774	5.64	ATXN7L2*NM_153340*+*110026561*AMIGO1*NM_020703*-*110052336
chr1	110025890	110028913	chr1	110069566	110070309	5.4	ATXN7L2*NM_153340*+*110026561*.
chr1	110025890	110028913	chr1	110071196	110072627	6.58	ATXN7L2*NM_153340*+*110026561*.
chr1	110025890	110028913	chr1	110073153	110073651	5.6	ATXN7L2*NM_153340*+*110026561*.
chr1	110025890	110028913	chr1	110081101	110083042	5.42	ATXN7L2*NM_153340*+*110026561*GPR61*NM_031936*+*110082494
chr1	110025890	110028913	chr1	110152973	110153563	5.36	ATXN7L2*NM_153340*+*110026561*.
chr1	110025890	110028913	chr1	110155233	110156312	5.85	ATXN7L2*NM_153340*+*110026561*GNAT2*NM_005272*-*110155705
chr1	110025890	110028913	chr1	110159057	110164077	5.48	ATXN7L2*NM_153340*+*110026561*AMPD2*NM_139156*+*110162435
chr1	110025890	110028913	chr1	110321954	110322684	5.2	ATXN7L2*NM_153340*+*110026561*.
chr1	110025890	110028913	chr1	110323298	110324424	7.42	ATXN7L2*NM_153340*+*110026561*.
chr1	110025890	110028913	chr1	110492433	110493303	5.13	ATXN7L2*NM_153340*+*110026561*.
chr1	110025890	110028913	chr1	110494057	110494937	5.52	ATXN7L2*NM_153340*+*110026561*.
chr1	110025890	110028913	chr1	110525773	110528010	5.34	ATXN7L2*NM_153340*+*110026561*AHCYL1*NM_001242673*+*110527387
chr1	110025890	110028913	chr1	110528998	110529825	5.25	ATXN7L2*NM_153340*+*110026561*.
chr1	110036101	110037068	chr1	109727673	109730707	5.31	CYB561D1*NM_001134402*+*110036658*KIAA1324*NM_001284353*+*109729171
chr1	110036101	110037068	chr1	109815454	109816962	5.72	CYB561D1*NM_001134402*+*110036658*.
chr1	110036101	110037068	chr1	109816962	109818560	5.46	CYB561D1*NM_001134402*+*110036658*.
chr1	110036101	110037068	chr1	109823809	109824474	5.5	CYB561D1*NM_001134402*+*110036658*.
chr1	110036101	110037068	chr1	109825351	109827286	5.28	CYB561D1*NM_001134402*+*110036658*PSRC1*NM_001005290*-*109825790
chr1	110036101	110037068	chr1	109859092	109860227	5.2	CYB561D1*NM_001134402*+*110036658*.
chr1	110036101	110037068	chr1	109860393	109861378	5.12	CYB561D1*NM_001134402*+*110036658*.
chr1	110036101	110037068	chr1	110064102	110065517	5.67	CYB561D1*NM_001134402*+*110036658*.
chr1	110036101	110037068	chr1	110081101	110083042	6.05	CYB561D1*NM_001134402*+*110036658*GPR61*NM_031936*+*110082494
chr1	110036101	110037068	chr1	110083387	110084171	5.27	CYB561D1*NM_001134402*+*110036658*.
chr1	110036101	110037068	chr1	110155233	110156312	8.72	CYB561D1*NM_001134402*+*110036658*GNAT2*NM_005272*-*110155705
chr1	110036101	110037068	chr1	110159057	110164077	6.56	CYB561D1*NM_001134402*+*110036658*AMPD2*NM_139156*+*110162435
chr1	110036101	110037068	chr1	110280406	110280956	5.61	CYB561D1*NM_001134402*+*110036658*.
chr1	110036101	110037068	chr1	110282785	110284490	7.14	CYB561D1*NM_001134402*+*110036658*GSTM3*NM_000849*-*110283660
chr1	110036101	110037068	chr1	110303969	110304738	5.47	CYB561D1*NM_001134402*+*110036658*.
chr1	110036101	110037068	chr1	110305823	110307605	5.38	CYB561D1*NM_001134402*+*110036658*EPS8L3*NM_133181*-*110306644
chr1	110036101	110037068	chr1	110307687	110308458	5.67	CYB561D1*NM_001134402*+*110036658*.
chr1	110036101	110037068	chr1	110315856	110316418	5.77	CYB561D1*NM_001134402*+*110036658*.
chr1	110036101	110037068	chr1	110316418	110317297	5.48	CYB561D1*NM_001134402*+*110036658*.
chr1	110051571	110053774	chr1	109617189	109619150	10.29	AMIGO1*NM_020703*-*110052336*TAF13*NM_005645*-*109618624
chr1	110051571	110053774	chr1	109632858	109634019	10.11	AMIGO1*NM_020703*-*110052336*TMEM167B*NM_020141*+*109633403
chr1	110051571	110053774	chr1	110025890	110028913	16.13	AMIGO1*NM_020703*-*110052336*ATXN7L2*NM_153340*+*110026561
chr1	110051571	110053774	chr1	110036101	110037068	7.21	AMIGO1*NM_020703*-*110052336*CYB561D1*NM_001134402*+*110036658
chr1	110051571	110053774	chr1	110079104	110079510	5.33	AMIGO1*NM_020703*-*110052336*.
chr1	110051571	110053774	chr1	110081101	110083042	11.94	AMIGO1*NM_020703*-*110052336*GPR61*NM_031936*+*110082494
chr1	110051571	110053774	chr1	110155233	110156312	9.99	AMIGO1*NM_020703*-*110052336*GNAT2*NM_005272*-*110155705
chr1	110051571	110053774	chr1	110159057	110164077	12.72	AMIGO1*NM_020703*-*110052336*AMPD2*NM_139156*+*110162435
chr1	110051571	110053774	chr1	110167641	110168397	8.42	AMIGO1*NM_020703*-*110052336*AMPD2*NM_203404*+*110168049
chr1	110051571	110053774	chr1	110209116	110211696	5.59	AMIGO1*NM_020703*-*110052336*GSTM2*NM_000848*+*110210644
chr1	110051571	110053774	chr1	110305823	110307605	22.29	AMIGO1*NM_020703*-*110052336*EPS8L3*NM_133181*-*110306644
chr1	110081101	110083042	chr1	109935028	109937301	5.55	GPR61*NM_031936*+*110082494*SORT1*NM_001205228*-*109935979
chr1	110081101	110083042	chr1	109939165	109942031	5.42	GPR61*NM_031936*+*110082494*SORT1*NM_002959*-*109940563
chr1	110081101	110083042	chr1	109956622	109957549	6.84	GPR61*NM_031936*+*110082494*.
chr1	110081101	110083042	chr1	110025890	110028913	7.97	GPR61*NM_031936*+*110082494*ATXN7L2*NM_153340*+*110026561
chr1	110081101	110083042	chr1	110031468	110031942	6.79	GPR61*NM_031936*+*110082494*.
chr1	110081101	110083042	chr1	110036101	110037068	7.09	GPR61*NM_031936*+*110082494*CYB561D1*NM_001134402*+*110036658
chr1	110081101	110083042	chr1	110155233	110156312	16.81	GPR61*NM_031936*+*110082494*GNAT2*NM_005272*-*110155705
chr1	110081101	110083042	chr1	110159057	110164077	21.85	GPR61*NM_031936*+*110082494*AMPD2*NM_139156*+*110162435
chr1	110081101	110083042	chr1	110167641	110168397	6.77	GPR61*NM_031936*+*110082494*AMPD2*NM_203404*+*110168049
chr1	110081101	110083042	chr1	110183555	110184197	5.45	GPR61*NM_031936*+*110082494*.
chr1	110081101	110083042	chr1	110185429	110186065	6.31	GPR61*NM_031936*+*110082494*.
chr1	110081101	110083042	chr1	110209116	110211696	5.06	GPR61*NM_031936*+*110082494*GSTM2*NM_000848*+*110210644
chr1	110081101	110083042	chr1	110282785	110284490	11.14	GPR61*NM_031936*+*110082494*GSTM3*NM_000849*-*110283660
chr1	110081101	110083042	chr1	110305823	110307605	20.17	GPR61*NM_031936*+*110082494*EPS8L3*NM_133181*-*110306644
chr1	110081101	110083042	chr1	110316418	110317297	6.27	GPR61*NM_031936*+*110082494*.
chr1	110081101	110083042	chr1	110494057	110494937	5.88	GPR61*NM_031936*+*110082494*.
chr1	110081101	110083042	chr1	110496351	110497639	5.5	GPR61*NM_031936*+*110082494*.
chr1	110081101	110083042	chr1	110544046	110547578	6.68	GPR61*NM_031936*+*110082494*AHCYL1*NM_001242676*+*110546570
chr1	110081101	110083042	chr1	110549157	110550378	9.12	GPR61*NM_031936*+*110082494*.
chr1	110090848	110092226	chr1	110155233	110156312	8.3	GNAI3*NM_006496*+*110091186*GNAT2*NM_005272*-*110155705
chr1	110090848	110092226	chr1	110159057	110164077	35.53	GNAI3*NM_006496*+*110091186*AMPD2*NM_139156*+*110162435
chr1	110090848	110092226	chr1	110164937	110165542	5.12	GNAI3*NM_006496*+*110091186*.
chr1	110090848	110092226	chr1	110171157	110172376	7.21	GNAI3*NM_006496*+*110091186*.
chr1	110090848	110092226	chr1	110173002	110174029	5.16	GNAI3*NM_006496*+*110091186*.
chr1	110090848	110092226	chr1	110282785	110284490	8.59	GNAI3*NM_006496*+*110091186*GSTM3*NM_000849*-*110283660
chr1	110090848	110092226	chr1	110305823	110307605	43.8	GNAI3*NM_006496*+*110091186*EPS8L3*NM_133181*-*110306644
chr1	110090848	110092226	chr1	110321954	110322684	5.81	GNAI3*NM_006496*+*110091186*.
chr1	110090848	110092226	chr1	110324521	110327568	6.37	GNAI3*NM_006496*+*110091186*.
chr1	110090848	110092226	chr1	110525773	110528010	6.39	GNAI3*NM_006496*+*110091186*AHCYL1*NM_001242673*+*110527387
chr1	110090848	110092226	chr1	110529825	110530175	6.4	GNAI3*NM_006496*+*110091186*.
chr1	110090848	110092226	chr1	110543066	110545347	6.92	GNAI3*NM_006496*+*110091186*AHCYL1*NM_001242674*+*110543549
chr1	110090848	110092226	chr1	110544046	110547578	6.92	GNAI3*NM_006496*+*110091186*AHCYL1*NM_001242676*+*110546570
chr1	110155233	110156312	chr1	109967651	109970634	5.38	GNAT2*NM_005272*-*110155705*PSMA5*NM_001199772*-*109969070
chr1	110155233	110156312	chr1	110023534	110024095	5.69	GNAT2*NM_005272*-*110155705*.
chr1	110155233	110156312	chr1	110036101	110037068	5.76	GNAT2*NM_005272*-*110155705*CYB561D1*NM_001134402*+*110036658
chr1	110155233	110156312	chr1	110049425	110050100	6.21	GNAT2*NM_005272*-*110155705*.
chr1	110155233	110156312	chr1	110051571	110053774	5.38	GNAT2*NM_005272*-*110155705*AMIGO1*NM_020703*-*110052336
chr1	110155233	110156312	chr1	110078074	110078738	5.52	GNAT2*NM_005272*-*110155705*.
chr1	110155233	110156312	chr1	110080095	110080971	6.67	GNAT2*NM_005272*-*110155705*.
chr1	110155233	110156312	chr1	110081101	110083042	9.13	GNAT2*NM_005272*-*110155705*GPR61*NM_031936*+*110082494
chr1	110155233	110156312	chr1	110088315	110089036	5.12	GNAT2*NM_005272*-*110155705*.
chr1	110155233	110156312	chr1	110089773	110090475	8.9	GNAT2*NM_005272*-*110155705*.
chr1	110155233	110156312	chr1	110092226	110093219	6.15	GNAT2*NM_005272*-*110155705*.
chr1	110155233	110156312	chr1	110094817	110095705	6.1	GNAT2*NM_005272*-*110155705*.
chr1	110155233	110156312	chr1	110095795	110098383	5.36	GNAT2*NM_005272*-*110155705*.
chr1	110155233	110156312	chr1	110098777	110099621	6.24	GNAT2*NM_005272*-*110155705*.
chr1	110155233	110156312	chr1	110099898	110100372	5.05	GNAT2*NM_005272*-*110155705*.
chr1	110155233	110156312	chr1	110103518	110104116	5.79	GNAT2*NM_005272*-*110155705*.
chr1	110155233	110156312	chr1	110106052	110107354	5.58	GNAT2*NM_005272*-*110155705*.
chr1	110155233	110156312	chr1	110109699	110110844	9.58	GNAT2*NM_005272*-*110155705*.
chr1	110155233	110156312	chr1	110111805	110112841	5.29	GNAT2*NM_005272*-*110155705*.
chr1	110155233	110156312	chr1	110112841	110113454	5.19	GNAT2*NM_005272*-*110155705*.
chr1	110155233	110156312	chr1	110115746	110117256	6.66	GNAT2*NM_005272*-*110155705*.
chr1	110155233	110156312	chr1	110122858	110123419	5.34	GNAT2*NM_005272*-*110155705*.
chr1	110155233	110156312	chr1	110125069	110125895	5.75	GNAT2*NM_005272*-*110155705*.
chr1	110155233	110156312	chr1	110138039	110138576	6.73	GNAT2*NM_005272*-*110155705*.
chr1	110155233	110156312	chr1	110140165	110142359	8.89	GNAT2*NM_005272*-*110155705*.
chr1	110155233	110156312	chr1	110176897	110177607	5.53	GNAT2*NM_005272*-*110155705*.
chr1	110155233	110156312	chr1	110178181	110179347	5.46	GNAT2*NM_005272*-*110155705*.
chr1	110155233	110156312	chr1	110282178	110282705	5.64	GNAT2*NM_005272*-*110155705*.
chr1	110155233	110156312	chr1	110282785	110284490	5.48	GNAT2*NM_005272*-*110155705*GSTM3*NM_000849*-*110283660
chr1	110155233	110156312	chr1	110302348	110302942	5.24	GNAT2*NM_005272*-*110155705*.
chr1	110155233	110156312	chr1	110303969	110304738	6.65	GNAT2*NM_005272*-*110155705*.
chr1	110155233	110156312	chr1	110305823	110307605	17.12	GNAT2*NM_005272*-*110155705*EPS8L3*NM_133181*-*110306644
chr1	110155233	110156312	chr1	110308779	110309257	5.02	GNAT2*NM_005272*-*110155705*.
chr1	110155233	110156312	chr1	110312696	110312988	5.08	GNAT2*NM_005272*-*110155705*.
chr1	110155233	110156312	chr1	110313176	110313474	5.39	GNAT2*NM_005272*-*110155705*.
chr1	110155233	110156312	chr1	110313828	110315065	5.09	GNAT2*NM_005272*-*110155705*.
chr1	110155233	110156312	chr1	110316418	110317297	10.07	GNAT2*NM_005272*-*110155705*.
chr1	110155233	110156312	chr1	110441605	110442310	6.46	GNAT2*NM_005272*-*110155705*.
chr1	110155233	110156312	chr1	110442683	110443429	6.21	GNAT2*NM_005272*-*110155705*.
chr1	110155233	110156312	chr1	110443820	110444636	6.41	GNAT2*NM_005272*-*110155705*.
chr1	110155233	110156312	chr1	110508738	110510107	6.8	GNAT2*NM_005272*-*110155705*.
chr1	110155233	110156312	chr1	110510456	110511429	8.96	GNAT2*NM_005272*-*110155705*.
chr1	110155233	110156312	chr1	110516633	110518007	9.92	GNAT2*NM_005272*-*110155705*.
chr1	110155233	110156312	chr1	110519942	110520356	6.24	GNAT2*NM_005272*-*110155705*.
chr1	110155233	110156312	chr1	110525773	110528010	8.57	GNAT2*NM_005272*-*110155705*AHCYL1*NM_001242673*+*110527387
chr1	110159057	110164077	chr1	109794639	109794900	5.2	AMPD2*NM_139156*+*110162435*.
chr1	110159057	110164077	chr1	110011821	110012374	5.19	AMPD2*NM_139156*+*110162435*.
chr1	110159057	110164077	chr1	110023534	110024095	5.04	AMPD2*NM_139156*+*110162435*.
chr1	110159057	110164077	chr1	110034937	110035275	5.62	AMPD2*NM_139156*+*110162435*.
chr1	110159057	110164077	chr1	110036101	110037068	5.79	AMPD2*NM_139156*+*110162435*CYB561D1*NM_001134402*+*110036658
chr1	110159057	110164077	chr1	110037068	110037235	5.73	AMPD2*NM_139156*+*110162435*.
chr1	110159057	110164077	chr1	110043876	110045879	5.53	AMPD2*NM_139156*+*110162435*.
chr1	110159057	110164077	chr1	110047532	110048390	5.39	AMPD2*NM_139156*+*110162435*.
chr1	110159057	110164077	chr1	110066955	110067355	6.16	AMPD2*NM_139156*+*110162435*.
chr1	110159057	110164077	chr1	110078074	110078738	5.08	AMPD2*NM_139156*+*110162435*.
chr1	110159057	110164077	chr1	110080095	110080971	6.83	AMPD2*NM_139156*+*110162435*.
chr1	110159057	110164077	chr1	110081101	110083042	10.14	AMPD2*NM_139156*+*110162435*GPR61*NM_031936*+*110082494
chr1	110159057	110164077	chr1	110081391	110081570	5.1	AMPD2*NM_139156*+*110162435*.
chr1	110159057	110164077	chr1	110083042	110083387	5.01	AMPD2*NM_139156*+*110162435*.
chr1	110159057	110164077	chr1	110083387	110084171	5.78	AMPD2*NM_139156*+*110162435*.
chr1	110159057	110164077	chr1	110084331	110084995	6.74	AMPD2*NM_139156*+*110162435*.
chr1	110159057	110164077	chr1	110088315	110089036	8.79	AMPD2*NM_139156*+*110162435*.
chr1	110159057	110164077	chr1	110089773	110090475	8.85	AMPD2*NM_139156*+*110162435*.
chr1	110159057	110164077	chr1	110090848	110092226	7.23	AMPD2*NM_139156*+*110162435*GNAI3*NM_006496*+*110091186
chr1	110159057	110164077	chr1	110093471	110094049	5.3	AMPD2*NM_139156*+*110162435*.
chr1	110159057	110164077	chr1	110094049	110094560	5.28	AMPD2*NM_139156*+*110162435*.
chr1	110159057	110164077	chr1	110094817	110095705	8.36	AMPD2*NM_139156*+*110162435*.
chr1	110159057	110164077	chr1	110098383	110098777	6.51	AMPD2*NM_139156*+*110162435*.
chr1	110159057	110164077	chr1	110098777	110099621	6.27	AMPD2*NM_139156*+*110162435*.
chr1	110159057	110164077	chr1	110099898	110100372	5.11	AMPD2*NM_139156*+*110162435*.
chr1	110159057	110164077	chr1	110100372	110100821	6.07	AMPD2*NM_139156*+*110162435*.
chr1	110159057	110164077	chr1	110104116	110104810	7.78	AMPD2*NM_139156*+*110162435*.
chr1	110159057	110164077	chr1	110109699	110110844	6.29	AMPD2*NM_139156*+*110162435*.
chr1	110159057	110164077	chr1	110111805	110112841	6.61	AMPD2*NM_139156*+*110162435*.
chr1	110159057	110164077	chr1	110113572	110113957	6.75	AMPD2*NM_139156*+*110162435*.
chr1	110159057	110164077	chr1	110115746	110117256	5.41	AMPD2*NM_139156*+*110162435*.
chr1	110159057	110164077	chr1	110120316	110120869	6.52	AMPD2*NM_139156*+*110162435*.
chr1	110159057	110164077	chr1	110129091	110129550	5.42	AMPD2*NM_139156*+*110162435*.
chr1	110159057	110164077	chr1	110144245	110145012	6.33	AMPD2*NM_139156*+*110162435*.
chr1	110159057	110164077	chr1	110209116	110211696	7.98	AMPD2*NM_139156*+*110162435*GSTM2*NM_000848*+*110210644
chr1	110159057	110164077	chr1	110276323	110277158	5.62	AMPD2*NM_139156*+*110162435*.
chr1	110159057	110164077	chr1	110277466	110277796	5.79	AMPD2*NM_139156*+*110162435*.
chr1	110159057	110164077	chr1	110278956	110279755	6.72	AMPD2*NM_139156*+*110162435*.
chr1	110159057	110164077	chr1	110282785	110284490	30.02	AMPD2*NM_139156*+*110162435*GSTM3*NM_000849*-*110283660
chr1	110159057	110164077	chr1	110295240	110296218	11.24	AMPD2*NM_139156*+*110162435*.
chr1	110159057	110164077	chr1	110296218	110298203	6.22	AMPD2*NM_139156*+*110162435*.
chr1	110159057	110164077	chr1	110299785	110300445	6.46	AMPD2*NM_139156*+*110162435*.
chr1	110159057	110164077	chr1	110301183	110302348	6.2	AMPD2*NM_139156*+*110162435*.
chr1	110159057	110164077	chr1	110302942	110303697	8.65	AMPD2*NM_139156*+*110162435*.
chr1	110159057	110164077	chr1	110303969	110304738	23.08	AMPD2*NM_139156*+*110162435*.
chr1	110159057	110164077	chr1	110305430	110305747	5.83	AMPD2*NM_139156*+*110162435*.
chr1	110159057	110164077	chr1	110305823	110307605	39.15	AMPD2*NM_139156*+*110162435*EPS8L3*NM_133181*-*110306644
chr1	110159057	110164077	chr1	110307687	110308458	11.68	AMPD2*NM_139156*+*110162435*.
chr1	110159057	110164077	chr1	110308779	110309257	5.88	AMPD2*NM_139156*+*110162435*.
chr1	110159057	110164077	chr1	110313176	110313474	5.36	AMPD2*NM_139156*+*110162435*.
chr1	110159057	110164077	chr1	110313828	110315065	5.17	AMPD2*NM_139156*+*110162435*.
chr1	110159057	110164077	chr1	110315856	110316418	8.07	AMPD2*NM_139156*+*110162435*.
chr1	110159057	110164077	chr1	110316418	110317297	7.71	AMPD2*NM_139156*+*110162435*.
chr1	110159057	110164077	chr1	110319555	110320366	6.93	AMPD2*NM_139156*+*110162435*.
chr1	110159057	110164077	chr1	110321022	110321318	6.05	AMPD2*NM_139156*+*110162435*.
chr1	110159057	110164077	chr1	110321954	110322684	8.16	AMPD2*NM_139156*+*110162435*.
chr1	110159057	110164077	chr1	110323298	110324424	5.49	AMPD2*NM_139156*+*110162435*.
chr1	110159057	110164077	chr1	110324521	110327568	9.18	AMPD2*NM_139156*+*110162435*.
chr1	110159057	110164077	chr1	110330240	110331044	6.75	AMPD2*NM_139156*+*110162435*.
chr1	110159057	110164077	chr1	110332534	110333300	7.93	AMPD2*NM_139156*+*110162435*.
chr1	110159057	110164077	chr1	110333868	110334306	8.41	AMPD2*NM_139156*+*110162435*.
chr1	110159057	110164077	chr1	110334951	110335458	6.0	AMPD2*NM_139156*+*110162435*.
chr1	110159057	110164077	chr1	110336409	110337540	8.46	AMPD2*NM_139156*+*110162435*.
chr1	110159057	110164077	chr1	110426070	110427468	6.69	AMPD2*NM_139156*+*110162435*.
chr1	110159057	110164077	chr1	110442683	110443429	7.37	AMPD2*NM_139156*+*110162435*.
chr1	110159057	110164077	chr1	110443820	110444636	5.07	AMPD2*NM_139156*+*110162435*.
chr1	110159057	110164077	chr1	110446414	110446687	5.01	AMPD2*NM_139156*+*110162435*.
chr1	110159057	110164077	chr1	110447029	110447794	5.11	AMPD2*NM_139156*+*110162435*.
chr1	110159057	110164077	chr1	110456384	110458095	5.03	AMPD2*NM_139156*+*110162435*.
chr1	110159057	110164077	chr1	110458469	110459306	5.57	AMPD2*NM_139156*+*110162435*.
chr1	110159057	110164077	chr1	110472168	110474320	12.0	AMPD2*NM_139156*+*110162435*.
chr1	110159057	110164077	chr1	110474423	110475303	5.18	AMPD2*NM_139156*+*110162435*.
chr1	110159057	110164077	chr1	110476506	110477157	8.7	AMPD2*NM_139156*+*110162435*.
chr1	110159057	110164077	chr1	110477157	110477645	5.2	AMPD2*NM_139156*+*110162435*.
chr1	110159057	110164077	chr1	110491741	110492034	5.22	AMPD2*NM_139156*+*110162435*.
chr1	110159057	110164077	chr1	110492433	110493303	7.21	AMPD2*NM_139156*+*110162435*.
chr1	110159057	110164077	chr1	110496351	110497639	5.23	AMPD2*NM_139156*+*110162435*.
chr1	110159057	110164077	chr1	110499587	110500208	5.75	AMPD2*NM_139156*+*110162435*.
chr1	110159057	110164077	chr1	110508139	110508738	5.14	AMPD2*NM_139156*+*110162435*.
chr1	110159057	110164077	chr1	110508738	110510107	5.25	AMPD2*NM_139156*+*110162435*.
chr1	110159057	110164077	chr1	110510456	110511429	10.79	AMPD2*NM_139156*+*110162435*.
chr1	110159057	110164077	chr1	110513924	110514369	5.24	AMPD2*NM_139156*+*110162435*.
chr1	110159057	110164077	chr1	110521561	110521860	5.27	AMPD2*NM_139156*+*110162435*.
chr1	110159057	110164077	chr1	110521860	110522226	5.4	AMPD2*NM_139156*+*110162435*.
chr1	110159057	110164077	chr1	110523959	110524780	5.18	AMPD2*NM_139156*+*110162435*.
chr1	110159057	110164077	chr1	110525773	110528010	10.47	AMPD2*NM_139156*+*110162435*AHCYL1*NM_001242673*+*110527387
chr1	110159057	110164077	chr1	110528656	110528998	8.02	AMPD2*NM_139156*+*110162435*.
chr1	110159057	110164077	chr1	110528998	110529825	10.97	AMPD2*NM_139156*+*110162435*.
chr1	110159057	110164077	chr1	110530180	110530728	5.8	AMPD2*NM_139156*+*110162435*.
chr1	110159057	110164077	chr1	110530728	110531021	5.82	AMPD2*NM_139156*+*110162435*.
chr1	110159057	110164077	chr1	110532257	110533301	7.32	AMPD2*NM_139156*+*110162435*.
chr1	110159057	110164077	chr1	110533301	110534334	5.81	AMPD2*NM_139156*+*110162435*.
chr1	110159057	110164077	chr1	110534334	110534807	5.34	AMPD2*NM_139156*+*110162435*.
chr1	110159057	110164077	chr1	110535484	110536265	5.43	AMPD2*NM_139156*+*110162435*.
chr1	110159057	110164077	chr1	110537149	110538087	7.35	AMPD2*NM_139156*+*110162435*.
chr1	110159057	110164077	chr1	110539111	110539624	5.33	AMPD2*NM_139156*+*110162435*.
chr1	110159057	110164077	chr1	110540476	110541019	5.85	AMPD2*NM_139156*+*110162435*.
chr1	110159057	110164077	chr1	110542547	110543066	10.64	AMPD2*NM_139156*+*110162435*.
chr1	110159057	110164077	chr1	110543066	110545347	9.64	AMPD2*NM_139156*+*110162435*AHCYL1*NM_001242674*+*110543549
chr1	110159057	110164077	chr1	110544046	110547578	15.32	AMPD2*NM_139156*+*110162435*AHCYL1*NM_001242676*+*110546570
chr1	110159057	110164077	chr1	110548471	110549157	5.38	AMPD2*NM_139156*+*110162435*.
chr1	110159057	110164077	chr1	110550880	110551717	5.46	AMPD2*NM_139156*+*110162435*.
chr1	110159057	110164077	chr1	110551733	110552041	5.36	AMPD2*NM_139156*+*110162435*.
chr1	110159057	110164077	chr1	110553452	110554244	5.89	AMPD2*NM_139156*+*110162435*.
chr1	110159057	110164077	chr1	110554301	110554721	5.43	AMPD2*NM_139156*+*110162435*.
chr1	110159057	110164077	chr1	110555200	110556108	5.37	AMPD2*NM_139156*+*110162435*.
chr1	110159057	110164077	chr1	110556742	110557313	5.29	AMPD2*NM_139156*+*110162435*.
chr1	110159057	110164077	chr1	110557313	110558046	5.22	AMPD2*NM_139156*+*110162435*.
chr1	110159057	110164077	chr1	110577082	110577915	5.1	AMPD2*NM_139156*+*110162435*STRIP1*NM_033088*+*110577223
chr1	110159057	110164077	chr1	110579962	110580476	5.38	AMPD2*NM_139156*+*110162435*.
chr1	110159057	110164077	chr1	110580476	110581150	5.34	AMPD2*NM_139156*+*110162435*.
chr1	110159057	110164077	chr1	110596747	110597552	6.01	AMPD2*NM_139156*+*110162435*.
chr1	110165542	110167159	chr1	110025890	110028913	5.34	AMPD2*NM_001257361*+*110166610*ATXN7L2*NM_153340*+*110026561
chr1	110165542	110167159	chr1	110047532	110048390	5.44	AMPD2*NM_001257361*+*110166610*.
chr1	110165542	110167159	chr1	110064102	110065517	5.08	AMPD2*NM_001257361*+*110166610*.
chr1	110165542	110167159	chr1	110080095	110080971	8.03	AMPD2*NM_001257361*+*110166610*.
chr1	110165542	110167159	chr1	110129840	110130283	5.38	AMPD2*NM_001257361*+*110166610*.
chr1	110165542	110167159	chr1	110209116	110211696	7.09	AMPD2*NM_001257361*+*110166610*GSTM2*NM_000848*+*110210644
chr1	110165542	110167159	chr1	110282178	110282705	5.25	AMPD2*NM_001257361*+*110166610*.
chr1	110165542	110167159	chr1	110282785	110284490	17.25	AMPD2*NM_001257361*+*110166610*GSTM3*NM_000849*-*110283660
chr1	110165542	110167159	chr1	110296218	110298203	5.47	AMPD2*NM_001257361*+*110166610*.
chr1	110165542	110167159	chr1	110302942	110303697	5.5	AMPD2*NM_001257361*+*110166610*.
chr1	110165542	110167159	chr1	110304738	110305056	5.5	AMPD2*NM_001257361*+*110166610*.
chr1	110165542	110167159	chr1	110305823	110307605	21.29	AMPD2*NM_001257361*+*110166610*EPS8L3*NM_133181*-*110306644
chr1	110165542	110167159	chr1	110308779	110309257	8.31	AMPD2*NM_001257361*+*110166610*.
chr1	110165542	110167159	chr1	110313176	110313474	6.16	AMPD2*NM_001257361*+*110166610*.
chr1	110165542	110167159	chr1	110320366	110320595	5.7	AMPD2*NM_001257361*+*110166610*.
chr1	110165542	110167159	chr1	110329452	110330240	5.85	AMPD2*NM_001257361*+*110166610*.
chr1	110165542	110167159	chr1	110330240	110331044	5.96	AMPD2*NM_001257361*+*110166610*.
chr1	110165542	110167159	chr1	110512320	110513383	6.96	AMPD2*NM_001257361*+*110166610*.
chr1	110165542	110167159	chr1	110528998	110529825	6.57	AMPD2*NM_001257361*+*110166610*.
chr1	110165542	110167159	chr1	110573747	110575199	6.52	AMPD2*NM_001257361*+*110166610*STRIP1*NM_001270768*+*110574199
chr1	110167641	110168397	chr1	110051571	110053774	6.27	AMPD2*NM_203404*+*110168049*AMIGO1*NM_020703*-*110052336
chr1	110167641	110168397	chr1	110081101	110083042	5.17	AMPD2*NM_203404*+*110168049*GPR61*NM_031936*+*110082494
chr1	110167641	110168397	chr1	110083042	110083387	5.67	AMPD2*NM_203404*+*110168049*.
chr1	110167641	110168397	chr1	110085842	110086685	5.31	AMPD2*NM_203404*+*110168049*.
chr1	110167641	110168397	chr1	110088315	110089036	5.59	AMPD2*NM_203404*+*110168049*.
chr1	110167641	110168397	chr1	110092226	110093219	6.31	AMPD2*NM_203404*+*110168049*.
chr1	110167641	110168397	chr1	110094049	110094560	5.41	AMPD2*NM_203404*+*110168049*.
chr1	110167641	110168397	chr1	110282785	110284490	11.03	AMPD2*NM_203404*+*110168049*GSTM3*NM_000849*-*110283660
chr1	110167641	110168397	chr1	110305823	110307605	6.17	AMPD2*NM_203404*+*110168049*EPS8L3*NM_133181*-*110306644
chr1	110167641	110168397	chr1	110463177	110464010	5.39	AMPD2*NM_203404*+*110168049*.
chr1	110167641	110168397	chr1	110464010	110464456	5.21	AMPD2*NM_203404*+*110168049*.
chr1	110167641	110168397	chr1	110512320	110513383	8.29	AMPD2*NM_203404*+*110168049*.
chr1	110167641	110168397	chr1	110540476	110541019	5.51	AMPD2*NM_203404*+*110168049*.
chr1	110167641	110168397	chr1	110543066	110545347	5.38	AMPD2*NM_203404*+*110168049*AHCYL1*NM_001242674*+*110543549
chr1	110167641	110168397	chr1	110544046	110547578	5.21	AMPD2*NM_203404*+*110168049*AHCYL1*NM_001242676*+*110546570
chr1	110167641	110168397	chr1	110549157	110550378	5.51	AMPD2*NM_203404*+*110168049*.
chr1	110167641	110168397	chr1	110577082	110577915	5.35	AMPD2*NM_203404*+*110168049*STRIP1*NM_033088*+*110577223
chr1	110198081	110199731	chr1	110025890	110028913	5.73	GSTM4*NM_147148*+*110198698*ATXN7L2*NM_153340*+*110026561
chr1	110198081	110199731	chr1	110159057	110164077	15.58	GSTM4*NM_147148*+*110198698*AMPD2*NM_139156*+*110162435
chr1	110198081	110199731	chr1	110282785	110284490	24.87	GSTM4*NM_147148*+*110198698*GSTM3*NM_000849*-*110283660
chr1	110198081	110199731	chr1	110302348	110302942	5.26	GSTM4*NM_147148*+*110198698*.
chr1	110198081	110199731	chr1	110302942	110303697	6.25	GSTM4*NM_147148*+*110198698*.
chr1	110198081	110199731	chr1	110305823	110307605	41.05	GSTM4*NM_147148*+*110198698*EPS8L3*NM_133181*-*110306644
chr1	110198081	110199731	chr1	110309421	110312696	5.39	GSTM4*NM_147148*+*110198698*.
chr1	110198081	110199731	chr1	110313176	110313474	6.93	GSTM4*NM_147148*+*110198698*.
chr1	110198081	110199731	chr1	110313828	110315065	12.8	GSTM4*NM_147148*+*110198698*.
chr1	110198081	110199731	chr1	110317447	110318556	5.18	GSTM4*NM_147148*+*110198698*.
chr1	110198081	110199731	chr1	110318556	110319092	5.47	GSTM4*NM_147148*+*110198698*.
chr1	110198081	110199731	chr1	110320595	110320841	5.23	GSTM4*NM_147148*+*110198698*.
chr1	110198081	110199731	chr1	110322817	110323298	7.08	GSTM4*NM_147148*+*110198698*.
chr1	110198081	110199731	chr1	110427468	110428151	5.71	GSTM4*NM_147148*+*110198698*.
chr1	110198081	110199731	chr1	110428151	110428901	5.26	GSTM4*NM_147148*+*110198698*.
chr1	110198081	110199731	chr1	110448072	110450162	5.43	GSTM4*NM_147148*+*110198698*.
chr1	110198081	110199731	chr1	110452040	110455524	8.49	GSTM4*NM_147148*+*110198698*CSF1*NM_172212*+*110453233
chr1	110198081	110199731	chr1	110525773	110528010	5.43	GSTM4*NM_147148*+*110198698*AHCYL1*NM_001242673*+*110527387
chr1	110198081	110199731	chr1	110528010	110528424	16.04	GSTM4*NM_147148*+*110198698*.
chr1	110198081	110199731	chr1	110528998	110529825	5.62	GSTM4*NM_147148*+*110198698*.
chr1	110198081	110199731	chr1	110540476	110541019	5.9	GSTM4*NM_147148*+*110198698*.
chr1	110198081	110199731	chr1	110541338	110541729	5.64	GSTM4*NM_147148*+*110198698*.
chr1	110198081	110199731	chr1	110544046	110547578	8.77	GSTM4*NM_147148*+*110198698*AHCYL1*NM_001242676*+*110546570
chr1	110198081	110199731	chr1	110547757	110548207	9.28	GSTM4*NM_147148*+*110198698*.
chr1	110198081	110199731	chr1	110557313	110558046	8.61	GSTM4*NM_147148*+*110198698*.
chr1	110198081	110199731	chr1	110558685	110560473	6.18	GSTM4*NM_147148*+*110198698*.
chr1	110198081	110199731	chr1	110578340	110578851	5.94	GSTM4*NM_147148*+*110198698*.
chr1	110198081	110199731	chr1	110579962	110580476	6.22	GSTM4*NM_147148*+*110198698*.
chr1	110198081	110199731	chr1	110580476	110581150	6.25	GSTM4*NM_147148*+*110198698*.
chr1	110198081	110199731	chr1	110611723	110613809	6.57	GSTM4*NM_147148*+*110198698*ALX3*NM_006492*-*110613322
chr1	110209116	110211696	chr1	110080095	110080971	5.62	GSTM2*NM_000848*+*110210644*.
chr1	110209116	110211696	chr1	110109699	110110844	7.57	GSTM2*NM_000848*+*110210644*.
chr1	110209116	110211696	chr1	110159057	110164077	6.72	GSTM2*NM_000848*+*110210644*AMPD2*NM_139156*+*110162435
chr1	110209116	110211696	chr1	110262023	110262834	6.47	GSTM2*NM_000848*+*110210644*.
chr1	110209116	110211696	chr1	110264548	110265412	5.71	GSTM2*NM_000848*+*110210644*.
chr1	110209116	110211696	chr1	110276323	110277158	5.76	GSTM2*NM_000848*+*110210644*.
chr1	110209116	110211696	chr1	110277158	110277466	5.03	GSTM2*NM_000848*+*110210644*.
chr1	110209116	110211696	chr1	110277466	110277796	5.08	GSTM2*NM_000848*+*110210644*.
chr1	110209116	110211696	chr1	110278956	110279755	10.65	GSTM2*NM_000848*+*110210644*.
chr1	110209116	110211696	chr1	110280956	110281543	7.38	GSTM2*NM_000848*+*110210644*.
chr1	110209116	110211696	chr1	110281543	110281948	5.19	GSTM2*NM_000848*+*110210644*.
chr1	110209116	110211696	chr1	110282785	110284490	17.68	GSTM2*NM_000848*+*110210644*GSTM3*NM_000849*-*110283660
chr1	110209116	110211696	chr1	110291785	110292919	7.05	GSTM2*NM_000848*+*110210644*.
chr1	110209116	110211696	chr1	110293069	110293687	5.55	GSTM2*NM_000848*+*110210644*.
chr1	110209116	110211696	chr1	110301183	110302348	8.72	GSTM2*NM_000848*+*110210644*.
chr1	110209116	110211696	chr1	110303969	110304738	6.01	GSTM2*NM_000848*+*110210644*.
chr1	110209116	110211696	chr1	110305823	110307605	13.72	GSTM2*NM_000848*+*110210644*EPS8L3*NM_133181*-*110306644
chr1	110209116	110211696	chr1	110308458	110308779	6.77	GSTM2*NM_000848*+*110210644*.
chr1	110209116	110211696	chr1	110308779	110309257	5.08	GSTM2*NM_000848*+*110210644*.
chr1	110209116	110211696	chr1	110315070	110315752	10.9	GSTM2*NM_000848*+*110210644*.
chr1	110209116	110211696	chr1	110315856	110316418	6.2	GSTM2*NM_000848*+*110210644*.
chr1	110209116	110211696	chr1	110317447	110318556	10.42	GSTM2*NM_000848*+*110210644*.
chr1	110209116	110211696	chr1	110331423	110332071	6.51	GSTM2*NM_000848*+*110210644*.
chr1	110209116	110211696	chr1	110332534	110333300	5.13	GSTM2*NM_000848*+*110210644*.
chr1	110209116	110211696	chr1	110333300	110333849	5.14	GSTM2*NM_000848*+*110210644*.
chr1	110209116	110211696	chr1	110334951	110335458	5.24	GSTM2*NM_000848*+*110210644*.
chr1	110209116	110211696	chr1	110414730	110415158	6.49	GSTM2*NM_000848*+*110210644*.
chr1	110209116	110211696	chr1	110415388	110416307	6.25	GSTM2*NM_000848*+*110210644*.
chr1	110209116	110211696	chr1	110507129	110508139	7.1	GSTM2*NM_000848*+*110210644*.
chr1	110209116	110211696	chr1	110508738	110510107	6.6	GSTM2*NM_000848*+*110210644*.
chr1	110209116	110211696	chr1	110525180	110525759	6.76	GSTM2*NM_000848*+*110210644*.
chr1	110209116	110211696	chr1	110525773	110528010	18.02	GSTM2*NM_000848*+*110210644*AHCYL1*NM_001242673*+*110527387
chr1	110209116	110211696	chr1	110529825	110530175	7.17	GSTM2*NM_000848*+*110210644*.
chr1	110209116	110211696	chr1	110544046	110547578	6.69	GSTM2*NM_000848*+*110210644*AHCYL1*NM_001242676*+*110546570
chr1	110229732	110231444	chr1	110282785	110284490	6.99	GSTM1*NM_146421*+*110230418*GSTM3*NM_000849*-*110283660
chr1	110229732	110231444	chr1	110305823	110307605	16.41	GSTM1*NM_146421*+*110230418*EPS8L3*NM_133181*-*110306644
chr1	110282785	110284490	chr1	109731788	109732231	6.46	GSTM3*NM_000849*-*110283660*.
chr1	110282785	110284490	chr1	110036101	110037068	7.02	GSTM3*NM_000849*-*110283660*CYB561D1*NM_001134402*+*110036658
chr1	110282785	110284490	chr1	110078738	110079104	5.2	GSTM3*NM_000849*-*110283660*.
chr1	110282785	110284490	chr1	110079104	110079510	5.19	GSTM3*NM_000849*-*110283660*.
chr1	110282785	110284490	chr1	110081101	110083042	6.58	GSTM3*NM_000849*-*110283660*GPR61*NM_031936*+*110082494
chr1	110282785	110284490	chr1	110086685	110087068	5.16	GSTM3*NM_000849*-*110283660*.
chr1	110282785	110284490	chr1	110088041	110088315	7.0	GSTM3*NM_000849*-*110283660*.
chr1	110282785	110284490	chr1	110089355	110089773	5.76	GSTM3*NM_000849*-*110283660*.
chr1	110282785	110284490	chr1	110089773	110090475	11.4	GSTM3*NM_000849*-*110283660*.
chr1	110282785	110284490	chr1	110090848	110092226	5.19	GSTM3*NM_000849*-*110283660*GNAI3*NM_006496*+*110091186
chr1	110282785	110284490	chr1	110092226	110093219	5.09	GSTM3*NM_000849*-*110283660*.
chr1	110282785	110284490	chr1	110098777	110099621	6.75	GSTM3*NM_000849*-*110283660*.
chr1	110282785	110284490	chr1	110100821	110101577	8.31	GSTM3*NM_000849*-*110283660*.
chr1	110282785	110284490	chr1	110128285	110128861	6.24	GSTM3*NM_000849*-*110283660*.
chr1	110282785	110284490	chr1	110129091	110129550	5.82	GSTM3*NM_000849*-*110283660*.
chr1	110282785	110284490	chr1	110130353	110130711	5.28	GSTM3*NM_000849*-*110283660*.
chr1	110282785	110284490	chr1	110155233	110156312	6.27	GSTM3*NM_000849*-*110283660*GNAT2*NM_005272*-*110155705
chr1	110282785	110284490	chr1	110156833	110158030	5.8	GSTM3*NM_000849*-*110283660*.
chr1	110282785	110284490	chr1	110159057	110164077	19.23	GSTM3*NM_000849*-*110283660*AMPD2*NM_139156*+*110162435
chr1	110282785	110284490	chr1	110164937	110165542	5.81	GSTM3*NM_000849*-*110283660*.
chr1	110282785	110284490	chr1	110165542	110167159	6.62	GSTM3*NM_000849*-*110283660*AMPD2*NM_001257361*+*110166610
chr1	110282785	110284490	chr1	110167641	110168397	7.88	GSTM3*NM_000849*-*110283660*AMPD2*NM_203404*+*110168049
chr1	110282785	110284490	chr1	110174562	110175799	9.17	GSTM3*NM_000849*-*110283660*.
chr1	110282785	110284490	chr1	110175799	110176169	5.43	GSTM3*NM_000849*-*110283660*.
chr1	110282785	110284490	chr1	110180765	110182332	6.69	GSTM3*NM_000849*-*110283660*.
chr1	110282785	110284490	chr1	110182332	110183225	5.27	GSTM3*NM_000849*-*110283660*.
chr1	110282785	110284490	chr1	110183555	110184197	5.86	GSTM3*NM_000849*-*110283660*.
chr1	110282785	110284490	chr1	110184313	110184950	6.69	GSTM3*NM_000849*-*110283660*.
chr1	110282785	110284490	chr1	110186065	110186468	5.83	GSTM3*NM_000849*-*110283660*.
chr1	110282785	110284490	chr1	110188261	110189034	8.6	GSTM3*NM_000849*-*110283660*.
chr1	110282785	110284490	chr1	110190324	110190736	5.09	GSTM3*NM_000849*-*110283660*.
chr1	110282785	110284490	chr1	110191710	110192481	10.28	GSTM3*NM_000849*-*110283660*.
chr1	110282785	110284490	chr1	110192481	110193199	5.06	GSTM3*NM_000849*-*110283660*.
chr1	110282785	110284490	chr1	110193585	110194080	5.06	GSTM3*NM_000849*-*110283660*.
chr1	110282785	110284490	chr1	110195351	110196304	19.66	GSTM3*NM_000849*-*110283660*.
chr1	110282785	110284490	chr1	110198081	110199731	15.17	GSTM3*NM_000849*-*110283660*GSTM4*NM_147148*+*110198698
chr1	110282785	110284490	chr1	110200584	110201621	7.99	GSTM3*NM_000849*-*110283660*.
chr1	110282785	110284490	chr1	110202253	110202770	5.33	GSTM3*NM_000849*-*110283660*.
chr1	110282785	110284490	chr1	110209116	110211696	21.74	GSTM3*NM_000849*-*110283660*GSTM2*NM_000848*+*110210644
chr1	110282785	110284490	chr1	110213387	110214094	5.49	GSTM3*NM_000849*-*110283660*.
chr1	110282785	110284490	chr1	110260833	110261466	5.58	GSTM3*NM_000849*-*110283660*.
chr1	110282785	110284490	chr1	110262023	110262834	7.83	GSTM3*NM_000849*-*110283660*.
chr1	110282785	110284490	chr1	110262834	110264126	5.23	GSTM3*NM_000849*-*110283660*.
chr1	110282785	110284490	chr1	110264548	110265412	7.65	GSTM3*NM_000849*-*110283660*.
chr1	110282785	110284490	chr1	110295240	110296218	5.98	GSTM3*NM_000849*-*110283660*.
chr1	110282785	110284490	chr1	110296218	110298203	8.31	GSTM3*NM_000849*-*110283660*.
chr1	110282785	110284490	chr1	110299098	110299743	5.11	GSTM3*NM_000849*-*110283660*.
chr1	110282785	110284490	chr1	110299785	110300445	8.22	GSTM3*NM_000849*-*110283660*.
chr1	110282785	110284490	chr1	110301183	110302348	11.03	GSTM3*NM_000849*-*110283660*.
chr1	110282785	110284490	chr1	110302942	110303697	6.01	GSTM3*NM_000849*-*110283660*.
chr1	110282785	110284490	chr1	110303969	110304738	6.13	GSTM3*NM_000849*-*110283660*.
chr1	110282785	110284490	chr1	110305056	110305430	5.6	GSTM3*NM_000849*-*110283660*.
chr1	110282785	110284490	chr1	110305823	110307605	36.31	GSTM3*NM_000849*-*110283660*EPS8L3*NM_133181*-*110306644
chr1	110282785	110284490	chr1	110307687	110308458	5.04	GSTM3*NM_000849*-*110283660*.
chr1	110282785	110284490	chr1	110315070	110315752	5.85	GSTM3*NM_000849*-*110283660*.
chr1	110282785	110284490	chr1	110315856	110316418	6.5	GSTM3*NM_000849*-*110283660*.
chr1	110282785	110284490	chr1	110316418	110317297	6.63	GSTM3*NM_000849*-*110283660*.
chr1	110282785	110284490	chr1	110317447	110318556	5.39	GSTM3*NM_000849*-*110283660*.
chr1	110282785	110284490	chr1	110455534	110456354	5.64	GSTM3*NM_000849*-*110283660*.
chr1	110282785	110284490	chr1	110456384	110458095	14.3	GSTM3*NM_000849*-*110283660*.
chr1	110282785	110284490	chr1	110458469	110459306	6.4	GSTM3*NM_000849*-*110283660*.
chr1	110282785	110284490	chr1	110470281	110472168	5.87	GSTM3*NM_000849*-*110283660*.
chr1	110282785	110284490	chr1	110472168	110474320	5.09	GSTM3*NM_000849*-*110283660*.
chr1	110282785	110284490	chr1	110474423	110475303	7.7	GSTM3*NM_000849*-*110283660*.
chr1	110282785	110284490	chr1	110488685	110489583	7.0	GSTM3*NM_000849*-*110283660*.
chr1	110282785	110284490	chr1	110490399	110490800	5.25	GSTM3*NM_000849*-*110283660*.
chr1	110282785	110284490	chr1	110495473	110496230	5.97	GSTM3*NM_000849*-*110283660*.
chr1	110282785	110284490	chr1	110497639	110497871	5.34	GSTM3*NM_000849*-*110283660*.
chr1	110282785	110284490	chr1	110505470	110506667	10.66	GSTM3*NM_000849*-*110283660*.
chr1	110282785	110284490	chr1	110507129	110508139	7.14	GSTM3*NM_000849*-*110283660*.
chr1	110282785	110284490	chr1	110514369	110515169	7.34	GSTM3*NM_000849*-*110283660*.
chr1	110282785	110284490	chr1	110516071	110516633	12.87	GSTM3*NM_000849*-*110283660*.
chr1	110282785	110284490	chr1	110516633	110518007	7.24	GSTM3*NM_000849*-*110283660*.
chr1	110282785	110284490	chr1	110518765	110519267	5.46	GSTM3*NM_000849*-*110283660*.
chr1	110282785	110284490	chr1	110519267	110519942	6.13	GSTM3*NM_000849*-*110283660*.
chr1	110282785	110284490	chr1	110519942	110520356	6.14	GSTM3*NM_000849*-*110283660*.
chr1	110282785	110284490	chr1	110522959	110523372	6.14	GSTM3*NM_000849*-*110283660*.
chr1	110282785	110284490	chr1	110523959	110524780	9.13	GSTM3*NM_000849*-*110283660*.
chr1	110282785	110284490	chr1	110525773	110528010	7.0	GSTM3*NM_000849*-*110283660*AHCYL1*NM_001242673*+*110527387
chr1	110282785	110284490	chr1	110528010	110528424	13.11	GSTM3*NM_000849*-*110283660*.
chr1	110282785	110284490	chr1	110528998	110529825	6.3	GSTM3*NM_000849*-*110283660*.
chr1	110282785	110284490	chr1	110531333	110531739	5.56	GSTM3*NM_000849*-*110283660*.
chr1	110282785	110284490	chr1	110532257	110533301	5.54	GSTM3*NM_000849*-*110283660*.
chr1	110282785	110284490	chr1	110533301	110534334	7.39	GSTM3*NM_000849*-*110283660*.
chr1	110282785	110284490	chr1	110534334	110534807	5.56	GSTM3*NM_000849*-*110283660*.
chr1	110282785	110284490	chr1	110535484	110536265	8.31	GSTM3*NM_000849*-*110283660*.
chr1	110282785	110284490	chr1	110537149	110538087	5.63	GSTM3*NM_000849*-*110283660*.
chr1	110282785	110284490	chr1	110543066	110545347	5.43	GSTM3*NM_000849*-*110283660*AHCYL1*NM_001242674*+*110543549
chr1	110282785	110284490	chr1	110544046	110547578	17.14	GSTM3*NM_000849*-*110283660*AHCYL1*NM_001242676*+*110546570
chr1	110282785	110284490	chr1	110548471	110549157	7.69	GSTM3*NM_000849*-*110283660*.
chr1	110282785	110284490	chr1	110560489	110560827	5.7	GSTM3*NM_000849*-*110283660*.
chr1	110282785	110284490	chr1	110561540	110561796	6.4	GSTM3*NM_000849*-*110283660*.
chr1	110282785	110284490	chr1	110573747	110575199	5.53	GSTM3*NM_000849*-*110283660*STRIP1*NM_001270768*+*110574199
chr1	110282785	110284490	chr1	110593640	110594712	6.31	GSTM3*NM_000849*-*110283660*.
chr1	110282785	110284490	chr1	110596286	110596572	5.85	GSTM3*NM_000849*-*110283660*.
chr1	110305823	110307605	chr1	110022674	110023111	5.71	EPS8L3*NM_133181*-*110306644*.
chr1	110305823	110307605	chr1	110031468	110031942	7.0	EPS8L3*NM_133181*-*110306644*.
chr1	110305823	110307605	chr1	110031942	110032287	5.57	EPS8L3*NM_133181*-*110306644*.
chr1	110305823	110307605	chr1	110033547	110034937	5.88	EPS8L3*NM_133181*-*110306644*.
chr1	110305823	110307605	chr1	110037235	110038458	5.66	EPS8L3*NM_133181*-*110306644*.
chr1	110305823	110307605	chr1	110039097	110039739	10.43	EPS8L3*NM_133181*-*110306644*.
chr1	110305823	110307605	chr1	110046359	110046831	5.1	EPS8L3*NM_133181*-*110306644*.
chr1	110305823	110307605	chr1	110047532	110048390	5.22	EPS8L3*NM_133181*-*110306644*.
chr1	110305823	110307605	chr1	110048551	110049425	6.81	EPS8L3*NM_133181*-*110306644*.
chr1	110305823	110307605	chr1	110049425	110050100	5.16	EPS8L3*NM_133181*-*110306644*.
chr1	110305823	110307605	chr1	110050256	110050674	5.61	EPS8L3*NM_133181*-*110306644*.
chr1	110305823	110307605	chr1	110051571	110053774	12.57	EPS8L3*NM_133181*-*110306644*AMIGO1*NM_020703*-*110052336
chr1	110305823	110307605	chr1	110069566	110070309	9.95	EPS8L3*NM_133181*-*110306644*.
chr1	110305823	110307605	chr1	110071196	110072627	5.49	EPS8L3*NM_133181*-*110306644*.
chr1	110305823	110307605	chr1	110072627	110073037	5.44	EPS8L3*NM_133181*-*110306644*.
chr1	110305823	110307605	chr1	110074554	110075359	6.57	EPS8L3*NM_133181*-*110306644*.
chr1	110305823	110307605	chr1	110075359	110075947	10.45	EPS8L3*NM_133181*-*110306644*.
chr1	110305823	110307605	chr1	110076648	110077712	6.98	EPS8L3*NM_133181*-*110306644*.
chr1	110305823	110307605	chr1	110078738	110079104	5.4	EPS8L3*NM_133181*-*110306644*.
chr1	110305823	110307605	chr1	110079104	110079510	7.02	EPS8L3*NM_133181*-*110306644*.
chr1	110305823	110307605	chr1	110080095	110080971	6.54	EPS8L3*NM_133181*-*110306644*.
chr1	110305823	110307605	chr1	110081101	110083042	17.43	EPS8L3*NM_133181*-*110306644*GPR61*NM_031936*+*110082494
chr1	110305823	110307605	chr1	110083042	110083387	5.35	EPS8L3*NM_133181*-*110306644*.
chr1	110305823	110307605	chr1	110083387	110084171	13.74	EPS8L3*NM_133181*-*110306644*.
chr1	110305823	110307605	chr1	110084331	110084995	11.94	EPS8L3*NM_133181*-*110306644*.
chr1	110305823	110307605	chr1	110085220	110085463	7.13	EPS8L3*NM_133181*-*110306644*.
chr1	110305823	110307605	chr1	110085842	110086685	12.73	EPS8L3*NM_133181*-*110306644*.
chr1	110305823	110307605	chr1	110087194	110087525	5.16	EPS8L3*NM_133181*-*110306644*.
chr1	110305823	110307605	chr1	110087525	110087735	6.47	EPS8L3*NM_133181*-*110306644*.
chr1	110305823	110307605	chr1	110088041	110088315	6.52	EPS8L3*NM_133181*-*110306644*.
chr1	110305823	110307605	chr1	110088315	110089036	8.63	EPS8L3*NM_133181*-*110306644*.
chr1	110305823	110307605	chr1	110089773	110090475	9.04	EPS8L3*NM_133181*-*110306644*.
chr1	110305823	110307605	chr1	110090848	110092226	19.42	EPS8L3*NM_133181*-*110306644*GNAI3*NM_006496*+*110091186
chr1	110305823	110307605	chr1	110092226	110093219	5.3	EPS8L3*NM_133181*-*110306644*.
chr1	110305823	110307605	chr1	110093471	110094049	7.07	EPS8L3*NM_133181*-*110306644*.
chr1	110305823	110307605	chr1	110094049	110094560	9.55	EPS8L3*NM_133181*-*110306644*.
chr1	110305823	110307605	chr1	110094817	110095705	7.11	EPS8L3*NM_133181*-*110306644*.
chr1	110305823	110307605	chr1	110095795	110098383	7.99	EPS8L3*NM_133181*-*110306644*.
chr1	110305823	110307605	chr1	110098777	110099621	5.11	EPS8L3*NM_133181*-*110306644*.
chr1	110305823	110307605	chr1	110099898	110100372	5.29	EPS8L3*NM_133181*-*110306644*.
chr1	110305823	110307605	chr1	110100821	110101577	5.26	EPS8L3*NM_133181*-*110306644*.
chr1	110305823	110307605	chr1	110101577	110102421	8.71	EPS8L3*NM_133181*-*110306644*.
chr1	110305823	110307605	chr1	110103518	110104116	7.02	EPS8L3*NM_133181*-*110306644*.
chr1	110305823	110307605	chr1	110104116	110104810	5.09	EPS8L3*NM_133181*-*110306644*.
chr1	110305823	110307605	chr1	110106052	110107354	6.32	EPS8L3*NM_133181*-*110306644*.
chr1	110305823	110307605	chr1	110109699	110110844	7.0	EPS8L3*NM_133181*-*110306644*.
chr1	110305823	110307605	chr1	110111805	110112841	7.11	EPS8L3*NM_133181*-*110306644*.
chr1	110305823	110307605	chr1	110113572	110113957	5.13	EPS8L3*NM_133181*-*110306644*.
chr1	110305823	110307605	chr1	110115746	110117256	14.64	EPS8L3*NM_133181*-*110306644*.
chr1	110305823	110307605	chr1	110117334	110118390	5.09	EPS8L3*NM_133181*-*110306644*.
chr1	110305823	110307605	chr1	110120316	110120869	6.1	EPS8L3*NM_133181*-*110306644*.
chr1	110305823	110307605	chr1	110121947	110122428	5.06	EPS8L3*NM_133181*-*110306644*.
chr1	110305823	110307605	chr1	110126451	110127043	6.67	EPS8L3*NM_133181*-*110306644*.
chr1	110305823	110307605	chr1	110128285	110128861	6.64	EPS8L3*NM_133181*-*110306644*.
chr1	110305823	110307605	chr1	110129840	110130283	7.56	EPS8L3*NM_133181*-*110306644*.
chr1	110305823	110307605	chr1	110150811	110151062	6.34	EPS8L3*NM_133181*-*110306644*.
chr1	110305823	110307605	chr1	110151112	110152205	12.12	EPS8L3*NM_133181*-*110306644*.
chr1	110305823	110307605	chr1	110152527	110152800	6.0	EPS8L3*NM_133181*-*110306644*.
chr1	110305823	110307605	chr1	110152973	110153563	5.59	EPS8L3*NM_133181*-*110306644*.
chr1	110305823	110307605	chr1	110155233	110156312	15.84	EPS8L3*NM_133181*-*110306644*GNAT2*NM_005272*-*110155705
chr1	110305823	110307605	chr1	110159057	110164077	36.22	EPS8L3*NM_133181*-*110306644*AMPD2*NM_139156*+*110162435
chr1	110305823	110307605	chr1	110164937	110165542	8.19	EPS8L3*NM_133181*-*110306644*.
chr1	110305823	110307605	chr1	110165542	110167159	6.87	EPS8L3*NM_133181*-*110306644*AMPD2*NM_001257361*+*110166610
chr1	110305823	110307605	chr1	110167159	110167457	5.75	EPS8L3*NM_133181*-*110306644*.
chr1	110305823	110307605	chr1	110167641	110168397	5.06	EPS8L3*NM_133181*-*110306644*AMPD2*NM_203404*+*110168049
chr1	110305823	110307605	chr1	110169326	110170322	6.04	EPS8L3*NM_133181*-*110306644*.
chr1	110305823	110307605	chr1	110170322	110170678	6.25	EPS8L3*NM_133181*-*110306644*.
chr1	110305823	110307605	chr1	110170794	110171060	5.68	EPS8L3*NM_133181*-*110306644*.
chr1	110305823	110307605	chr1	110173002	110174029	6.63	EPS8L3*NM_133181*-*110306644*.
chr1	110305823	110307605	chr1	110174029	110174498	13.39	EPS8L3*NM_133181*-*110306644*.
chr1	110305823	110307605	chr1	110174562	110175799	18.23	EPS8L3*NM_133181*-*110306644*.
chr1	110305823	110307605	chr1	110175799	110176169	7.96	EPS8L3*NM_133181*-*110306644*.
chr1	110305823	110307605	chr1	110176253	110176622	5.38	EPS8L3*NM_133181*-*110306644*.
chr1	110305823	110307605	chr1	110176897	110177607	8.85	EPS8L3*NM_133181*-*110306644*.
chr1	110305823	110307605	chr1	110178181	110179347	20.41	EPS8L3*NM_133181*-*110306644*.
chr1	110305823	110307605	chr1	110179736	110180414	7.74	EPS8L3*NM_133181*-*110306644*.
chr1	110305823	110307605	chr1	110180765	110182332	11.22	EPS8L3*NM_133181*-*110306644*.
chr1	110305823	110307605	chr1	110182332	110183225	16.16	EPS8L3*NM_133181*-*110306644*.
chr1	110305823	110307605	chr1	110183555	110184197	14.63	EPS8L3*NM_133181*-*110306644*.
chr1	110305823	110307605	chr1	110184313	110184950	23.92	EPS8L3*NM_133181*-*110306644*.
chr1	110305823	110307605	chr1	110184950	110185429	6.28	EPS8L3*NM_133181*-*110306644*.
chr1	110305823	110307605	chr1	110185429	110186065	12.12	EPS8L3*NM_133181*-*110306644*.
chr1	110305823	110307605	chr1	110186065	110186468	17.35	EPS8L3*NM_133181*-*110306644*.
chr1	110305823	110307605	chr1	110187158	110187422	5.93	EPS8L3*NM_133181*-*110306644*.
chr1	110305823	110307605	chr1	110187613	110187961	13.6	EPS8L3*NM_133181*-*110306644*.
chr1	110305823	110307605	chr1	110187961	110188261	6.28	EPS8L3*NM_133181*-*110306644*.
chr1	110305823	110307605	chr1	110188261	110189034	11.93	EPS8L3*NM_133181*-*110306644*.
chr1	110305823	110307605	chr1	110191710	110192481	13.77	EPS8L3*NM_133181*-*110306644*.
chr1	110305823	110307605	chr1	110192481	110193199	7.83	EPS8L3*NM_133181*-*110306644*.
chr1	110305823	110307605	chr1	110193585	110194080	5.35	EPS8L3*NM_133181*-*110306644*.
chr1	110305823	110307605	chr1	110194835	110195202	7.74	EPS8L3*NM_133181*-*110306644*.
chr1	110305823	110307605	chr1	110195351	110196304	13.72	EPS8L3*NM_133181*-*110306644*.
chr1	110305823	110307605	chr1	110197359	110197663	8.42	EPS8L3*NM_133181*-*110306644*.
chr1	110305823	110307605	chr1	110198081	110199731	22.39	EPS8L3*NM_133181*-*110306644*GSTM4*NM_147148*+*110198698
chr1	110305823	110307605	chr1	110200584	110201621	6.32	EPS8L3*NM_133181*-*110306644*.
chr1	110305823	110307605	chr1	110203189	110203798	5.38	EPS8L3*NM_133181*-*110306644*.
chr1	110305823	110307605	chr1	110209116	110211696	17.86	EPS8L3*NM_133181*-*110306644*GSTM2*NM_000848*+*110210644
chr1	110305823	110307605	chr1	110212984	110213387	6.45	EPS8L3*NM_133181*-*110306644*.
chr1	110305823	110307605	chr1	110213387	110214094	8.22	EPS8L3*NM_133181*-*110306644*.
chr1	110305823	110307605	chr1	110229732	110231444	6.82	EPS8L3*NM_133181*-*110306644*GSTM1*NM_146421*+*110230418
chr1	110305823	110307605	chr1	110262023	110262834	6.88	EPS8L3*NM_133181*-*110306644*.
chr1	110305823	110307605	chr1	110262834	110264126	6.15	EPS8L3*NM_133181*-*110306644*.
chr1	110305823	110307605	chr1	110265412	110266052	5.52	EPS8L3*NM_133181*-*110306644*.
chr1	110305823	110307605	chr1	110276323	110277158	5.74	EPS8L3*NM_133181*-*110306644*.
chr1	110305823	110307605	chr1	110278501	110278956	5.15	EPS8L3*NM_133181*-*110306644*.
chr1	110305823	110307605	chr1	110278956	110279755	8.82	EPS8L3*NM_133181*-*110306644*.
chr1	110305823	110307605	chr1	110280406	110280956	5.93	EPS8L3*NM_133181*-*110306644*.
chr1	110305823	110307605	chr1	110280956	110281543	7.57	EPS8L3*NM_133181*-*110306644*.
chr1	110305823	110307605	chr1	110282785	110284490	30.24	EPS8L3*NM_133181*-*110306644*GSTM3*NM_000849*-*110283660
chr1	110305823	110307605	chr1	110291785	110292919	14.65	EPS8L3*NM_133181*-*110306644*.
chr1	110305823	110307605	chr1	110293069	110293687	6.84	EPS8L3*NM_133181*-*110306644*.
chr1	110305823	110307605	chr1	110319555	110320366	6.39	EPS8L3*NM_133181*-*110306644*.
chr1	110305823	110307605	chr1	110321954	110322684	5.5	EPS8L3*NM_133181*-*110306644*.
chr1	110305823	110307605	chr1	110413377	110414096	6.01	EPS8L3*NM_133181*-*110306644*.
chr1	110305823	110307605	chr1	110415388	110416307	5.33	EPS8L3*NM_133181*-*110306644*.
chr1	110305823	110307605	chr1	110423810	110425008	6.62	EPS8L3*NM_133181*-*110306644*.
chr1	110305823	110307605	chr1	110426070	110427468	5.1	EPS8L3*NM_133181*-*110306644*.
chr1	110305823	110307605	chr1	110428151	110428901	5.76	EPS8L3*NM_133181*-*110306644*.
chr1	110305823	110307605	chr1	110430519	110431188	5.43	EPS8L3*NM_133181*-*110306644*.
chr1	110305823	110307605	chr1	110432794	110435466	9.66	EPS8L3*NM_133181*-*110306644*.
chr1	110305823	110307605	chr1	110436495	110437877	5.27	EPS8L3*NM_133181*-*110306644*.
chr1	110305823	110307605	chr1	110439867	110440750	6.03	EPS8L3*NM_133181*-*110306644*.
chr1	110305823	110307605	chr1	110441605	110442310	6.68	EPS8L3*NM_133181*-*110306644*.
chr1	110305823	110307605	chr1	110443820	110444636	5.87	EPS8L3*NM_133181*-*110306644*.
chr1	110305823	110307605	chr1	110445496	110446414	6.81	EPS8L3*NM_133181*-*110306644*.
chr1	110305823	110307605	chr1	110450162	110450979	9.24	EPS8L3*NM_133181*-*110306644*.
chr1	110305823	110307605	chr1	110450979	110452040	5.83	EPS8L3*NM_133181*-*110306644*.
chr1	110305823	110307605	chr1	110452040	110455524	8.17	EPS8L3*NM_133181*-*110306644*CSF1*NM_172212*+*110453233
chr1	110305823	110307605	chr1	110455534	110456354	7.02	EPS8L3*NM_133181*-*110306644*.
chr1	110305823	110307605	chr1	110456384	110458095	7.42	EPS8L3*NM_133181*-*110306644*.
chr1	110305823	110307605	chr1	110458095	110458438	5.96	EPS8L3*NM_133181*-*110306644*.
chr1	110305823	110307605	chr1	110458469	110459306	5.97	EPS8L3*NM_133181*-*110306644*.
chr1	110305823	110307605	chr1	110460937	110461308	5.99	EPS8L3*NM_133181*-*110306644*.
chr1	110305823	110307605	chr1	110463177	110464010	6.46	EPS8L3*NM_133181*-*110306644*.
chr1	110305823	110307605	chr1	110464010	110464456	6.36	EPS8L3*NM_133181*-*110306644*.
chr1	110305823	110307605	chr1	110464866	110465976	5.72	EPS8L3*NM_133181*-*110306644*.
chr1	110305823	110307605	chr1	110467841	110468247	5.76	EPS8L3*NM_133181*-*110306644*.
chr1	110305823	110307605	chr1	110468447	110470281	5.8	EPS8L3*NM_133181*-*110306644*.
chr1	110305823	110307605	chr1	110470281	110472168	7.33	EPS8L3*NM_133181*-*110306644*.
chr1	110305823	110307605	chr1	110488685	110489583	8.05	EPS8L3*NM_133181*-*110306644*.
chr1	110305823	110307605	chr1	110489636	110489949	5.83	EPS8L3*NM_133181*-*110306644*.
chr1	110305823	110307605	chr1	110490800	110491605	6.72	EPS8L3*NM_133181*-*110306644*.
chr1	110305823	110307605	chr1	110492433	110493303	8.15	EPS8L3*NM_133181*-*110306644*.
chr1	110305823	110307605	chr1	110495473	110496230	6.78	EPS8L3*NM_133181*-*110306644*.
chr1	110305823	110307605	chr1	110496351	110497639	8.13	EPS8L3*NM_133181*-*110306644*.
chr1	110305823	110307605	chr1	110498498	110499237	6.11	EPS8L3*NM_133181*-*110306644*.
chr1	110305823	110307605	chr1	110499587	110500208	9.21	EPS8L3*NM_133181*-*110306644*.
chr1	110305823	110307605	chr1	110500208	110501756	7.79	EPS8L3*NM_133181*-*110306644*.
chr1	110305823	110307605	chr1	110501756	110504524	8.66	EPS8L3*NM_133181*-*110306644*.
chr1	110305823	110307605	chr1	110505023	110505470	5.01	EPS8L3*NM_133181*-*110306644*.
chr1	110305823	110307605	chr1	110507129	110508139	8.27	EPS8L3*NM_133181*-*110306644*.
chr1	110305823	110307605	chr1	110508139	110508738	5.01	EPS8L3*NM_133181*-*110306644*.
chr1	110305823	110307605	chr1	110508738	110510107	7.12	EPS8L3*NM_133181*-*110306644*.
chr1	110305823	110307605	chr1	110512320	110513383	12.35	EPS8L3*NM_133181*-*110306644*.
chr1	110305823	110307605	chr1	110513383	110513825	12.3	EPS8L3*NM_133181*-*110306644*.
chr1	110305823	110307605	chr1	110513924	110514369	5.26	EPS8L3*NM_133181*-*110306644*.
chr1	110305823	110307605	chr1	110514369	110515169	6.35	EPS8L3*NM_133181*-*110306644*.
chr1	110305823	110307605	chr1	110515676	110516071	5.25	EPS8L3*NM_133181*-*110306644*.
chr1	110305823	110307605	chr1	110516071	110516633	5.25	EPS8L3*NM_133181*-*110306644*.
chr1	110305823	110307605	chr1	110516633	110518007	8.5	EPS8L3*NM_133181*-*110306644*.
chr1	110305823	110307605	chr1	110518007	110518210	5.63	EPS8L3*NM_133181*-*110306644*.
chr1	110305823	110307605	chr1	110518210	110518733	8.47	EPS8L3*NM_133181*-*110306644*.
chr1	110305823	110307605	chr1	110518765	110519267	11.24	EPS8L3*NM_133181*-*110306644*.
chr1	110305823	110307605	chr1	110519267	110519942	10.16	EPS8L3*NM_133181*-*110306644*.
chr1	110305823	110307605	chr1	110520356	110521561	11.08	EPS8L3*NM_133181*-*110306644*.
chr1	110305823	110307605	chr1	110521561	110521860	11.23	EPS8L3*NM_133181*-*110306644*.
chr1	110305823	110307605	chr1	110521860	110522226	6.48	EPS8L3*NM_133181*-*110306644*.
chr1	110305823	110307605	chr1	110522442	110522786	6.05	EPS8L3*NM_133181*-*110306644*.
chr1	110305823	110307605	chr1	110522959	110523372	11.26	EPS8L3*NM_133181*-*110306644*.
chr1	110305823	110307605	chr1	110523372	110523699	7.08	EPS8L3*NM_133181*-*110306644*.
chr1	110305823	110307605	chr1	110523959	110524780	14.16	EPS8L3*NM_133181*-*110306644*.
chr1	110305823	110307605	chr1	110525180	110525759	9.9	EPS8L3*NM_133181*-*110306644*.
chr1	110305823	110307605	chr1	110525773	110528010	29.31	EPS8L3*NM_133181*-*110306644*AHCYL1*NM_001242673*+*110527387
chr1	110305823	110307605	chr1	110528010	110528424	8.3	EPS8L3*NM_133181*-*110306644*.
chr1	110305823	110307605	chr1	110528656	110528998	13.93	EPS8L3*NM_133181*-*110306644*.
chr1	110305823	110307605	chr1	110528998	110529825	13.69	EPS8L3*NM_133181*-*110306644*.
chr1	110305823	110307605	chr1	110529825	110530175	6.9	EPS8L3*NM_133181*-*110306644*.
chr1	110305823	110307605	chr1	110530180	110530728	6.94	EPS8L3*NM_133181*-*110306644*.
chr1	110305823	110307605	chr1	110530728	110531021	5.39	EPS8L3*NM_133181*-*110306644*.
chr1	110305823	110307605	chr1	110531333	110531739	7.47	EPS8L3*NM_133181*-*110306644*.
chr1	110305823	110307605	chr1	110532257	110533301	19.29	EPS8L3*NM_133181*-*110306644*.
chr1	110305823	110307605	chr1	110533301	110534334	5.22	EPS8L3*NM_133181*-*110306644*.
chr1	110305823	110307605	chr1	110534334	110534807	9.01	EPS8L3*NM_133181*-*110306644*.
chr1	110305823	110307605	chr1	110535484	110536265	10.4	EPS8L3*NM_133181*-*110306644*.
chr1	110305823	110307605	chr1	110537149	110538087	12.67	EPS8L3*NM_133181*-*110306644*.
chr1	110305823	110307605	chr1	110538290	110538618	7.27	EPS8L3*NM_133181*-*110306644*.
chr1	110305823	110307605	chr1	110538883	110539111	6.59	EPS8L3*NM_133181*-*110306644*.
chr1	110305823	110307605	chr1	110540476	110541019	8.37	EPS8L3*NM_133181*-*110306644*.
chr1	110305823	110307605	chr1	110541929	110542547	8.28	EPS8L3*NM_133181*-*110306644*.
chr1	110305823	110307605	chr1	110542547	110543066	5.45	EPS8L3*NM_133181*-*110306644*.
chr1	110305823	110307605	chr1	110543066	110545347	12.76	EPS8L3*NM_133181*-*110306644*AHCYL1*NM_001242674*+*110543549
chr1	110305823	110307605	chr1	110544046	110547578	53.18	EPS8L3*NM_133181*-*110306644*AHCYL1*NM_001242676*+*110546570
chr1	110305823	110307605	chr1	110548471	110549157	19.66	EPS8L3*NM_133181*-*110306644*.
chr1	110305823	110307605	chr1	110549157	110550378	7.14	EPS8L3*NM_133181*-*110306644*.
chr1	110305823	110307605	chr1	110550378	110550708	5.04	EPS8L3*NM_133181*-*110306644*.
chr1	110305823	110307605	chr1	110550880	110551717	17.47	EPS8L3*NM_133181*-*110306644*.
chr1	110305823	110307605	chr1	110553452	110554244	6.71	EPS8L3*NM_133181*-*110306644*.
chr1	110305823	110307605	chr1	110554301	110554721	11.96	EPS8L3*NM_133181*-*110306644*.
chr1	110305823	110307605	chr1	110556742	110557313	8.48	EPS8L3*NM_133181*-*110306644*.
chr1	110305823	110307605	chr1	110558308	110558685	7.23	EPS8L3*NM_133181*-*110306644*.
chr1	110305823	110307605	chr1	110561321	110561540	5.59	EPS8L3*NM_133181*-*110306644*.
chr1	110305823	110307605	chr1	110562398	110562899	10.31	EPS8L3*NM_133181*-*110306644*.
chr1	110305823	110307605	chr1	110562915	110563551	6.84	EPS8L3*NM_133181*-*110306644*.
chr1	110305823	110307605	chr1	110564183	110564863	7.25	EPS8L3*NM_133181*-*110306644*.
chr1	110305823	110307605	chr1	110568385	110568591	5.0	EPS8L3*NM_133181*-*110306644*.
chr1	110305823	110307605	chr1	110568901	110569423	9.46	EPS8L3*NM_133181*-*110306644*.
chr1	110305823	110307605	chr1	110573747	110575199	9.21	EPS8L3*NM_133181*-*110306644*STRIP1*NM_001270768*+*110574199
chr1	110305823	110307605	chr1	110578340	110578851	5.16	EPS8L3*NM_133181*-*110306644*.
chr1	110305823	110307605	chr1	110579962	110580476	5.67	EPS8L3*NM_133181*-*110306644*.
chr1	110305823	110307605	chr1	110583860	110584278	9.52	EPS8L3*NM_133181*-*110306644*.
chr1	110305823	110307605	chr1	110584278	110585986	5.59	EPS8L3*NM_133181*-*110306644*.
chr1	110305823	110307605	chr1	110597552	110601235	8.06	EPS8L3*NM_133181*-*110306644*.
chr1	110305823	110307605	chr1	110606904	110607145	6.44	EPS8L3*NM_133181*-*110306644*.
chr1	110305823	110307605	chr1	110608466	110608726	11.06	EPS8L3*NM_133181*-*110306644*.
chr1	110305823	110307605	chr1	110626186	110626811	5.47	EPS8L3*NM_133181*-*110306644*.
chr1	110305823	110307605	chr1	110627593	110628591	5.3	EPS8L3*NM_133181*-*110306644*.
chr1	110305823	110307605	chr1	110629124	110629802	7.81	EPS8L3*NM_133181*-*110306644*.
chr1	110305823	110307605	chr1	110656487	110658003	5.91	EPS8L3*NM_133181*-*110306644*.
chr1	110452040	110455524	chr1	110159057	110164077	5.83	CSF1*NM_172212*+*110453233*AMPD2*NM_139156*+*110162435
chr1	110452040	110455524	chr1	110305823	110307605	7.75	CSF1*NM_172212*+*110453233*EPS8L3*NM_133181*-*110306644
chr1	110452040	110455524	chr1	110317447	110318556	5.46	CSF1*NM_172212*+*110453233*.
chr1	110452040	110455524	chr1	110318556	110319092	5.33	CSF1*NM_172212*+*110453233*.
chr1	110452040	110455524	chr1	110321954	110322684	5.41	CSF1*NM_172212*+*110453233*.
chr1	110452040	110455524	chr1	110324521	110327568	5.37	CSF1*NM_172212*+*110453233*.
chr1	110525773	110528010	chr1	110025890	110028913	6.22	AHCYL1*NM_001242673*+*110527387*ATXN7L2*NM_153340*+*110026561
chr1	110525773	110528010	chr1	110088315	110089036	6.64	AHCYL1*NM_001242673*+*110527387*.
chr1	110525773	110528010	chr1	110090848	110092226	6.29	AHCYL1*NM_001242673*+*110527387*GNAI3*NM_006496*+*110091186
chr1	110525773	110528010	chr1	110098777	110099621	6.67	AHCYL1*NM_001242673*+*110527387*.
chr1	110525773	110528010	chr1	110100372	110100821	7.13	AHCYL1*NM_001242673*+*110527387*.
chr1	110525773	110528010	chr1	110154735	110155179	6.55	AHCYL1*NM_001242673*+*110527387*.
chr1	110525773	110528010	chr1	110155233	110156312	12.9	AHCYL1*NM_001242673*+*110527387*GNAT2*NM_005272*-*110155705
chr1	110525773	110528010	chr1	110156833	110158030	6.84	AHCYL1*NM_001242673*+*110527387*.
chr1	110525773	110528010	chr1	110159057	110164077	23.82	AHCYL1*NM_001242673*+*110527387*AMPD2*NM_139156*+*110162435
chr1	110525773	110528010	chr1	110164937	110165542	6.41	AHCYL1*NM_001242673*+*110527387*.
chr1	110525773	110528010	chr1	110188261	110189034	6.4	AHCYL1*NM_001242673*+*110527387*.
chr1	110525773	110528010	chr1	110189034	110189219	6.82	AHCYL1*NM_001242673*+*110527387*.
chr1	110525773	110528010	chr1	110195351	110196304	6.48	AHCYL1*NM_001242673*+*110527387*.
chr1	110525773	110528010	chr1	110198081	110199731	6.23	AHCYL1*NM_001242673*+*110527387*GSTM4*NM_147148*+*110198698
chr1	110525773	110528010	chr1	110209116	110211696	25.35	AHCYL1*NM_001242673*+*110527387*GSTM2*NM_000848*+*110210644
chr1	110525773	110528010	chr1	110274809	110275250	6.17	AHCYL1*NM_001242673*+*110527387*.
chr1	110525773	110528010	chr1	110275250	110275636	5.98	AHCYL1*NM_001242673*+*110527387*.
chr1	110525773	110528010	chr1	110276323	110277158	6.52	AHCYL1*NM_001242673*+*110527387*.
chr1	110525773	110528010	chr1	110280956	110281543	6.08	AHCYL1*NM_001242673*+*110527387*.
chr1	110525773	110528010	chr1	110282785	110284490	14.13	AHCYL1*NM_001242673*+*110527387*GSTM3*NM_000849*-*110283660
chr1	110525773	110528010	chr1	110298391	110298924	8.83	AHCYL1*NM_001242673*+*110527387*.
chr1	110525773	110528010	chr1	110299785	110300445	6.1	AHCYL1*NM_001242673*+*110527387*.
chr1	110525773	110528010	chr1	110301183	110302348	6.52	AHCYL1*NM_001242673*+*110527387*.
chr1	110525773	110528010	chr1	110302942	110303697	5.95	AHCYL1*NM_001242673*+*110527387*.
chr1	110525773	110528010	chr1	110305823	110307605	50.88	AHCYL1*NM_001242673*+*110527387*EPS8L3*NM_133181*-*110306644
chr1	110525773	110528010	chr1	110307687	110308458	5.95	AHCYL1*NM_001242673*+*110527387*.
chr1	110525773	110528010	chr1	110312696	110312988	5.91	AHCYL1*NM_001242673*+*110527387*.
chr1	110525773	110528010	chr1	110313828	110315065	6.43	AHCYL1*NM_001242673*+*110527387*.
chr1	110525773	110528010	chr1	110315070	110315752	15.52	AHCYL1*NM_001242673*+*110527387*.
chr1	110525773	110528010	chr1	110315856	110316418	5.99	AHCYL1*NM_001242673*+*110527387*.
chr1	110525773	110528010	chr1	110316418	110317297	5.99	AHCYL1*NM_001242673*+*110527387*.
chr1	110525773	110528010	chr1	110317447	110318556	5.95	AHCYL1*NM_001242673*+*110527387*.
chr1	110525773	110528010	chr1	110319092	110319555	5.88	AHCYL1*NM_001242673*+*110527387*.
chr1	110525773	110528010	chr1	110321318	110321705	5.86	AHCYL1*NM_001242673*+*110527387*.
chr1	110525773	110528010	chr1	110321954	110322684	8.76	AHCYL1*NM_001242673*+*110527387*.
chr1	110525773	110528010	chr1	110323298	110324424	5.83	AHCYL1*NM_001242673*+*110527387*.
chr1	110525773	110528010	chr1	110324521	110327568	5.85	AHCYL1*NM_001242673*+*110527387*.
chr1	110525773	110528010	chr1	110327568	110329136	5.84	AHCYL1*NM_001242673*+*110527387*.
chr1	110525773	110528010	chr1	110329136	110329388	5.81	AHCYL1*NM_001242673*+*110527387*.
chr1	110525773	110528010	chr1	110329452	110330240	8.7	AHCYL1*NM_001242673*+*110527387*.
chr1	110525773	110528010	chr1	110332090	110332534	5.79	AHCYL1*NM_001242673*+*110527387*.
chr1	110525773	110528010	chr1	110332534	110333300	5.86	AHCYL1*NM_001242673*+*110527387*.
chr1	110525773	110528010	chr1	110333300	110333849	5.77	AHCYL1*NM_001242673*+*110527387*.
chr1	110525773	110528010	chr1	110333868	110334306	5.76	AHCYL1*NM_001242673*+*110527387*.
chr1	110525773	110528010	chr1	110334306	110334773	11.65	AHCYL1*NM_001242673*+*110527387*.
chr1	110525773	110528010	chr1	110336409	110337540	5.75	AHCYL1*NM_001242673*+*110527387*.
chr1	110525773	110528010	chr1	110339005	110339524	5.73	AHCYL1*NM_001242673*+*110527387*.
chr1	110525773	110528010	chr1	110339731	110339904	5.85	AHCYL1*NM_001242673*+*110527387*.
chr1	110525773	110528010	chr1	110340102	110341353	6.19	AHCYL1*NM_001242673*+*110527387*.
chr1	110525773	110528010	chr1	110544046	110547578	8.24	AHCYL1*NM_001242673*+*110527387*AHCYL1*NM_001242676*+*110546570
chr1	110543066	110545347	chr1	110090848	110092226	7.24	AHCYL1*NM_001242674*+*110543549*GNAI3*NM_006496*+*110091186
chr1	110543066	110545347	chr1	110122428	110122842	7.02	AHCYL1*NM_001242674*+*110543549*.
chr1	110543066	110545347	chr1	110159057	110164077	17.53	AHCYL1*NM_001242674*+*110543549*AMPD2*NM_139156*+*110162435
chr1	110543066	110545347	chr1	110167641	110168397	7.02	AHCYL1*NM_001242674*+*110543549*AMPD2*NM_203404*+*110168049
chr1	110543066	110545347	chr1	110209116	110211696	6.8	AHCYL1*NM_001242674*+*110543549*GSTM2*NM_000848*+*110210644
chr1	110543066	110545347	chr1	110282785	110284490	9.83	AHCYL1*NM_001242674*+*110543549*GSTM3*NM_000849*-*110283660
chr1	110543066	110545347	chr1	110305823	110307605	25.09	AHCYL1*NM_001242674*+*110543549*EPS8L3*NM_133181*-*110306644
chr1	110543066	110545347	chr1	110347695	110348369	6.23	AHCYL1*NM_001242674*+*110543549*.
chr1	110543066	110545347	chr1	110573747	110575199	5.42	AHCYL1*NM_001242674*+*110543549*STRIP1*NM_001270768*+*110574199
chr1	110544046	110547578	chr1	110081101	110083042	5.23	AHCYL1*NM_001242676*+*110546570*GPR61*NM_031936*+*110082494
chr1	110544046	110547578	chr1	110083387	110084171	5.8	AHCYL1*NM_001242676*+*110546570*.
chr1	110544046	110547578	chr1	110085463	110085842	5.52	AHCYL1*NM_001242676*+*110546570*.
chr1	110544046	110547578	chr1	110090848	110092226	7.24	AHCYL1*NM_001242676*+*110546570*GNAI3*NM_006496*+*110091186
chr1	110544046	110547578	chr1	110095795	110098383	5.32	AHCYL1*NM_001242676*+*110546570*.
chr1	110544046	110547578	chr1	110098383	110098777	5.32	AHCYL1*NM_001242676*+*110546570*.
chr1	110544046	110547578	chr1	110098777	110099621	5.33	AHCYL1*NM_001242676*+*110546570*.
chr1	110544046	110547578	chr1	110099898	110100372	5.8	AHCYL1*NM_001242676*+*110546570*.
chr1	110544046	110547578	chr1	110103518	110104116	5.36	AHCYL1*NM_001242676*+*110546570*.
chr1	110544046	110547578	chr1	110104810	110105780	5.34	AHCYL1*NM_001242676*+*110546570*.
chr1	110544046	110547578	chr1	110106052	110107354	5.78	AHCYL1*NM_001242676*+*110546570*.
chr1	110544046	110547578	chr1	110115746	110117256	5.52	AHCYL1*NM_001242676*+*110546570*.
chr1	110544046	110547578	chr1	110123749	110124709	5.49	AHCYL1*NM_001242676*+*110546570*.
chr1	110544046	110547578	chr1	110132135	110133261	5.29	AHCYL1*NM_001242676*+*110546570*.
chr1	110544046	110547578	chr1	110159057	110164077	25.07	AHCYL1*NM_001242676*+*110546570*AMPD2*NM_139156*+*110162435
chr1	110544046	110547578	chr1	110167641	110168397	7.02	AHCYL1*NM_001242676*+*110546570*AMPD2*NM_203404*+*110168049
chr1	110544046	110547578	chr1	110168748	110169221	5.68	AHCYL1*NM_001242676*+*110546570*.
chr1	110544046	110547578	chr1	110171157	110172376	7.92	AHCYL1*NM_001242676*+*110546570*.
chr1	110544046	110547578	chr1	110174029	110174498	5.25	AHCYL1*NM_001242676*+*110546570*.
chr1	110544046	110547578	chr1	110174562	110175799	5.26	AHCYL1*NM_001242676*+*110546570*.
chr1	110544046	110547578	chr1	110176253	110176622	5.18	AHCYL1*NM_001242676*+*110546570*.
chr1	110544046	110547578	chr1	110178181	110179347	10.66	AHCYL1*NM_001242676*+*110546570*.
chr1	110544046	110547578	chr1	110180765	110182332	8.02	AHCYL1*NM_001242676*+*110546570*.
chr1	110544046	110547578	chr1	110192481	110193199	5.23	AHCYL1*NM_001242676*+*110546570*.
chr1	110544046	110547578	chr1	110193585	110194080	5.25	AHCYL1*NM_001242676*+*110546570*.
chr1	110544046	110547578	chr1	110195351	110196304	5.23	AHCYL1*NM_001242676*+*110546570*.
chr1	110544046	110547578	chr1	110197663	110197904	5.2	AHCYL1*NM_001242676*+*110546570*.
chr1	110544046	110547578	chr1	110198081	110199731	8.05	AHCYL1*NM_001242676*+*110546570*GSTM4*NM_147148*+*110198698
chr1	110544046	110547578	chr1	110209116	110211696	11.9	AHCYL1*NM_001242676*+*110546570*GSTM2*NM_000848*+*110210644
chr1	110544046	110547578	chr1	110282178	110282705	9.86	AHCYL1*NM_001242676*+*110546570*.
chr1	110544046	110547578	chr1	110282785	110284490	17.69	AHCYL1*NM_001242676*+*110546570*GSTM3*NM_000849*-*110283660
chr1	110544046	110547578	chr1	110300517	110301081	7.31	AHCYL1*NM_001242676*+*110546570*.
chr1	110544046	110547578	chr1	110302942	110303697	10.21	AHCYL1*NM_001242676*+*110546570*.
chr1	110544046	110547578	chr1	110305823	110307605	62.52	AHCYL1*NM_001242676*+*110546570*EPS8L3*NM_133181*-*110306644
chr1	110544046	110547578	chr1	110312988	110313176	5.21	AHCYL1*NM_001242676*+*110546570*.
chr1	110544046	110547578	chr1	110313828	110315065	5.02	AHCYL1*NM_001242676*+*110546570*.
chr1	110544046	110547578	chr1	110315070	110315752	7.23	AHCYL1*NM_001242676*+*110546570*.
chr1	110544046	110547578	chr1	110315856	110316418	12.3	AHCYL1*NM_001242676*+*110546570*.
chr1	110544046	110547578	chr1	110316418	110317297	7.33	AHCYL1*NM_001242676*+*110546570*.
chr1	110544046	110547578	chr1	110317447	110318556	5.18	AHCYL1*NM_001242676*+*110546570*.
chr1	110544046	110547578	chr1	110318556	110319092	7.76	AHCYL1*NM_001242676*+*110546570*.
chr1	110544046	110547578	chr1	110319555	110320366	7.8	AHCYL1*NM_001242676*+*110546570*.
chr1	110544046	110547578	chr1	110321022	110321318	7.14	AHCYL1*NM_001242676*+*110546570*.
chr1	110544046	110547578	chr1	110321318	110321705	5.16	AHCYL1*NM_001242676*+*110546570*.
chr1	110544046	110547578	chr1	110321954	110322684	10.28	AHCYL1*NM_001242676*+*110546570*.
chr1	110544046	110547578	chr1	110322817	110323298	5.17	AHCYL1*NM_001242676*+*110546570*.
chr1	110544046	110547578	chr1	110323298	110324424	5.19	AHCYL1*NM_001242676*+*110546570*.
chr1	110544046	110547578	chr1	110324521	110327568	14.93	AHCYL1*NM_001242676*+*110546570*.
chr1	110544046	110547578	chr1	110327568	110329136	7.06	AHCYL1*NM_001242676*+*110546570*.
chr1	110544046	110547578	chr1	110330240	110331044	5.12	AHCYL1*NM_001242676*+*110546570*.
chr1	110544046	110547578	chr1	110331044	110331423	12.09	AHCYL1*NM_001242676*+*110546570*.
chr1	110544046	110547578	chr1	110332534	110333300	5.17	AHCYL1*NM_001242676*+*110546570*.
chr1	110544046	110547578	chr1	110334306	110334773	7.03	AHCYL1*NM_001242676*+*110546570*.
chr1	110544046	110547578	chr1	110336409	110337540	7.42	AHCYL1*NM_001242676*+*110546570*.
chr1	110544046	110547578	chr1	110349383	110349705	9.72	AHCYL1*NM_001242676*+*110546570*.
chr1	110544046	110547578	chr1	110525773	110528010	5.47	AHCYL1*NM_001242676*+*110546570*AHCYL1*NM_001242673*+*110527387
chr1	110544046	110547578	chr1	110572793	110573747	5.11	AHCYL1*NM_001242676*+*110546570*.
chr1	110573747	110575199	chr1	110159057	110164077	5.11	STRIP1*NM_001270768*+*110574199*AMPD2*NM_139156*+*110162435
chr1	110573747	110575199	chr1	110282785	110284490	12.74	STRIP1*NM_001270768*+*110574199*GSTM3*NM_000849*-*110283660
chr1	110573747	110575199	chr1	110305823	110307605	15.9	STRIP1*NM_001270768*+*110574199*EPS8L3*NM_133181*-*110306644
chr1	110573747	110575199	chr1	110329452	110330240	6.9	STRIP1*NM_001270768*+*110574199*.
chr1	110573747	110575199	chr1	110332090	110332534	6.55	STRIP1*NM_001270768*+*110574199*.
chr1	110573747	110575199	chr1	110333868	110334306	6.19	STRIP1*NM_001270768*+*110574199*.
chr1	110573747	110575199	chr1	110544046	110547578	7.07	STRIP1*NM_001270768*+*110574199*AHCYL1*NM_001242676*+*110546570
chr1	110573747	110575199	chr1	110611723	110613809	5.66	STRIP1*NM_001270768*+*110574199*ALX3*NM_006492*-*110613322
chr1	110573747	110575199	chr1	110691958	110696079	5.2	STRIP1*NM_001270768*+*110574199*SLC6A17*NM_001010898*+*110693132
chr1	110573747	110575199	chr1	110880368	110883132	10.0	STRIP1*NM_001270768*+*110574199*RBM15*NM_001201545*+*110881945
chr1	110577082	110577915	chr1	110159057	110164077	9.73	STRIP1*NM_033088*+*110577223*AMPD2*NM_139156*+*110162435
chr1	110577082	110577915	chr1	110167641	110168397	7.22	STRIP1*NM_033088*+*110577223*AMPD2*NM_203404*+*110168049
chr1	110577082	110577915	chr1	110282785	110284490	6.69	STRIP1*NM_033088*+*110577223*GSTM3*NM_000849*-*110283660
chr1	110577082	110577915	chr1	110305823	110307605	13.34	STRIP1*NM_033088*+*110577223*EPS8L3*NM_133181*-*110306644
chr1	110577082	110577915	chr1	110611723	110613809	15.67	STRIP1*NM_033088*+*110577223*ALX3*NM_006492*-*110613322
chr1	110577082	110577915	chr1	110691958	110696079	13.74	STRIP1*NM_033088*+*110577223*SLC6A17*NM_001010898*+*110693132
chr1	110611723	110613809	chr1	110198081	110199731	6.62	ALX3*NM_006492*-*110613322*GSTM4*NM_147148*+*110198698
chr1	110611723	110613809	chr1	110535484	110536265	7.77	ALX3*NM_006492*-*110613322*.
chr1	110611723	110613809	chr1	110536265	110536948	5.93	ALX3*NM_006492*-*110613322*.
chr1	110611723	110613809	chr1	110626186	110626811	6.75	ALX3*NM_006492*-*110613322*.
chr1	110611723	110613809	chr1	110642577	110643419	7.47	ALX3*NM_006492*-*110613322*.
chr1	110611723	110613809	chr1	110645598	110646626	8.1	ALX3*NM_006492*-*110613322*.
chr1	110611723	110613809	chr1	110654557	110655673	5.47	ALX3*NM_006492*-*110613322*UBL4B*NM_203412*+*110655062
chr1	110611723	110613809	chr1	110656487	110658003	5.8	ALX3*NM_006492*-*110613322*.
chr1	110611723	110613809	chr1	110685191	110686007	10.34	ALX3*NM_006492*-*110613322*.
chr1	110611723	110613809	chr1	110691958	110696079	23.87	ALX3*NM_006492*-*110613322*SLC6A17*NM_001010898*+*110693132
chr1	110611723	110613809	chr1	110717249	110718111	5.12	ALX3*NM_006492*-*110613322*.
chr1	110611723	110613809	chr1	110718194	110718889	5.12	ALX3*NM_006492*-*110613322*.
chr1	110611723	110613809	chr1	110718889	110719984	5.19	ALX3*NM_006492*-*110613322*.
chr1	110611723	110613809	chr1	110725045	110726622	5.05	ALX3*NM_006492*-*110613322*.
chr1	110611723	110613809	chr1	110727738	110728837	6.91	ALX3*NM_006492*-*110613322*.
chr1	110611723	110613809	chr1	110730621	110731281	5.34	ALX3*NM_006492*-*110613322*.
chr1	110611723	110613809	chr1	110732832	110733704	6.72	ALX3*NM_006492*-*110613322*.
chr1	110611723	110613809	chr1	110855081	110855715	6.59	ALX3*NM_006492*-*110613322*.
chr1	110611723	110613809	chr1	110855715	110856393	6.73	ALX3*NM_006492*-*110613322*.
chr1	110654557	110655673	chr1	110305823	110307605	6.29	UBL4B*NM_203412*+*110655062*EPS8L3*NM_133181*-*110306644
chr1	110654557	110655673	chr1	110609949	110610535	6.2	UBL4B*NM_203412*+*110655062*.
chr1	110654557	110655673	chr1	110611723	110613809	13.31	UBL4B*NM_203412*+*110655062*ALX3*NM_006492*-*110613322
chr1	110654557	110655673	chr1	110640205	110640633	5.01	UBL4B*NM_203412*+*110655062*.
chr1	110654557	110655673	chr1	110642577	110643419	8.21	UBL4B*NM_203412*+*110655062*.
chr1	110654557	110655673	chr1	110691958	110696079	13.75	UBL4B*NM_203412*+*110655062*SLC6A17*NM_001010898*+*110693132
chr1	110654557	110655673	chr1	110703170	110704133	5.38	UBL4B*NM_203412*+*110655062*.
chr1	110654557	110655673	chr1	110705218	110705621	5.02	UBL4B*NM_203412*+*110655062*.
chr1	110654557	110655673	chr1	110705621	110706894	5.21	UBL4B*NM_203412*+*110655062*.
chr1	110654557	110655673	chr1	110708933	110710484	6.72	UBL4B*NM_203412*+*110655062*.
chr1	110654557	110655673	chr1	110710706	110711136	6.51	UBL4B*NM_203412*+*110655062*.
chr1	110654557	110655673	chr1	110875732	110877456	6.96	UBL4B*NM_203412*+*110655062*.
chr1	110654557	110655673	chr1	110879286	110880136	6.84	UBL4B*NM_203412*+*110655062*.
chr1	110654557	110655673	chr1	111003499	111003849	5.0	UBL4B*NM_203412*+*110655062*.
chr1	110654557	110655673	chr1	111005806	111006266	5.0	UBL4B*NM_203412*+*110655062*.
chr1	110654557	110655673	chr1	111027466	111027824	5.05	UBL4B*NM_203412*+*110655062*.
chr1	110654557	110655673	chr1	111028847	111029285	7.68	UBL4B*NM_203412*+*110655062*.
chr1	110654557	110655673	chr1	111029594	111029883	7.7	UBL4B*NM_203412*+*110655062*.
chr1	110691958	110696079	chr1	110573747	110575199	5.08	SLC6A17*NM_001010898*+*110693132*STRIP1*NM_001270768*+*110574199
chr1	110691958	110696079	chr1	110577082	110577915	5.3	SLC6A17*NM_001010898*+*110693132*STRIP1*NM_033088*+*110577223
chr1	110691958	110696079	chr1	110611723	110613809	26.11	SLC6A17*NM_001010898*+*110693132*ALX3*NM_006492*-*110613322
chr1	110691958	110696079	chr1	110621049	110622043	8.11	SLC6A17*NM_001010898*+*110693132*.
chr1	110691958	110696079	chr1	110630653	110632675	5.24	SLC6A17*NM_001010898*+*110693132*.
chr1	110691958	110696079	chr1	110632675	110633154	6.58	SLC6A17*NM_001010898*+*110693132*.
chr1	110691958	110696079	chr1	110656487	110658003	6.48	SLC6A17*NM_001010898*+*110693132*.
chr1	110691958	110696079	chr1	110668599	110670170	7.09	SLC6A17*NM_001010898*+*110693132*.
chr1	110691958	110696079	chr1	110671047	110674221	9.4	SLC6A17*NM_001010898*+*110693132*.
chr1	110691958	110696079	chr1	110678252	110678960	6.58	SLC6A17*NM_001010898*+*110693132*.
chr1	110691958	110696079	chr1	110679116	110679718	5.88	SLC6A17*NM_001010898*+*110693132*.
chr1	110691958	110696079	chr1	110722646	110723968	5.72	SLC6A17*NM_001010898*+*110693132*.
chr1	110691958	110696079	chr1	110727738	110728837	6.55	SLC6A17*NM_001010898*+*110693132*.
chr1	110691958	110696079	chr1	110853946	110855081	5.36	SLC6A17*NM_001010898*+*110693132*.
chr1	110691958	110696079	chr1	110855081	110855715	6.36	SLC6A17*NM_001010898*+*110693132*.
chr1	110691958	110696079	chr1	110855715	110856393	5.79	SLC6A17*NM_001010898*+*110693132*.
chr1	110691958	110696079	chr1	110959305	110959750	6.25	SLC6A17*NM_001010898*+*110693132*.
chr1	110691958	110696079	chr1	111008945	111010466	6.03	SLC6A17*NM_001010898*+*110693132*.
chr1	110691958	110696079	chr1	111011059	111011360	7.82	SLC6A17*NM_001010898*+*110693132*.
chr1	110691958	110696079	chr1	111021943	111022311	6.02	SLC6A17*NM_001010898*+*110693132*.
chr1	110691958	110696079	chr1	111022944	111023721	6.08	SLC6A17*NM_001010898*+*110693132*.
chr1	110691958	110696079	chr1	111024269	111024723	6.65	SLC6A17*NM_001010898*+*110693132*.
chr1	110691958	110696079	chr1	111025278	111026553	6.24	SLC6A17*NM_001010898*+*110693132*.
chr1	110691958	110696079	chr1	111038351	111039078	6.15	SLC6A17*NM_001010898*+*110693132*.
chr1	110691958	110696079	chr1	111040317	111041668	5.06	SLC6A17*NM_001010898*+*110693132*.
chr1	110691958	110696079	chr1	111050446	111051249	7.97	SLC6A17*NM_001010898*+*110693132*.
chr1	110691958	110696079	chr1	111051259	111052932	11.53	SLC6A17*NM_001010898*+*110693132*.
chr1	11072069	11074086	chr1	10570181	10571804	6.96	TARDBP*NM_007375*+*11072679*.
chr1	11072069	11074086	chr1	10571804	10572253	6.37	TARDBP*NM_007375*+*11072679*.
chr1	11072069	11074086	chr1	10572992	10573684	7.01	TARDBP*NM_007375*+*11072679*.
chr1	11072069	11074086	chr1	10580907	10582039	6.51	TARDBP*NM_007375*+*11072679*.
chr1	11072069	11074086	chr1	10582593	10585048	6.92	TARDBP*NM_007375*+*11072679*.
chr1	11072069	11074086	chr1	10855279	10856165	5.5	TARDBP*NM_007375*+*11072679*.
chr1	1108303	1110097	chr1	1049783	1052501	6.83	TTLL10*NM_001130045*+*1109286*C1orf159*NM_017891*-*1051736
chr1	1108303	1110097	chr1	1052501	1053176	6.24	TTLL10*NM_001130045*+*1109286*.
chr1	1108303	1110097	chr1	1054446	1055126	5.78	TTLL10*NM_001130045*+*1109286*.
chr1	1108303	1110097	chr1	1141602	1142670	6.79	TTLL10*NM_001130045*+*1109286*TNFRSF18*NM_148901*-*1142089
chr1	1108303	1110097	chr1	1145942	1150005	15.55	TTLL10*NM_001130045*+*1109286*TNFRSF4*NM_003327*-*1149548
chr1	1108303	1110097	chr1	1166394	1168930	10.65	TTLL10*NM_001130045*+*1109286*SDF4*NM_016176*-*1167447
chr1	1108303	1110097	chr1	1215145	1218196	9.44	TTLL10*NM_001130045*+*1109286*SCNN1D*NM_001130413*+*1215816
chr1	1108303	1110097	chr1	1237448	1240234	5.43	TTLL10*NM_001130045*+*1109286*.
chr1	1108303	1110097	chr1	1242020	1245868	5.11	TTLL10*NM_001130045*+*1109286*PUSL1*NM_153339*+*1243994
chr1	110752848	110754773	chr1	110691958	110696079	12.15	KCNC4*NM_001039574*+*110753336*SLC6A17*NM_001010898*+*110693132
chr1	110752848	110754773	chr1	110774769	110776332	8.56	KCNC4*NM_001039574*+*110753336*.
chr1	110752848	110754773	chr1	110834270	110834852	7.98	KCNC4*NM_001039574*+*110753336*.
chr1	110752848	110754773	chr1	110843284	110844388	11.72	KCNC4*NM_001039574*+*110753336*.
chr1	110752848	110754773	chr1	110846976	110848621	8.21	KCNC4*NM_001039574*+*110753336*.
chr1	110752848	110754773	chr1	110848621	110849303	6.58	KCNC4*NM_001039574*+*110753336*.
chr1	110752848	110754773	chr1	110849303	110849747	5.07	KCNC4*NM_001039574*+*110753336*.
chr1	110752848	110754773	chr1	110849984	110850434	15.45	KCNC4*NM_001039574*+*110753336*.
chr1	110752848	110754773	chr1	110850447	110851487	6.68	KCNC4*NM_001039574*+*110753336*.
chr1	110752848	110754773	chr1	110851487	110852013	6.7	KCNC4*NM_001039574*+*110753336*.
chr1	110752848	110754773	chr1	110852013	110852427	8.36	KCNC4*NM_001039574*+*110753336*.
chr1	110752848	110754773	chr1	110852473	110852645	5.05	KCNC4*NM_001039574*+*110753336*.
chr1	110752848	110754773	chr1	110852645	110853946	10.26	KCNC4*NM_001039574*+*110753336*.
chr1	110752848	110754773	chr1	110853946	110855081	5.21	KCNC4*NM_001039574*+*110753336*.
chr1	110752848	110754773	chr1	110855081	110855715	8.56	KCNC4*NM_001039574*+*110753336*.
chr1	110752848	110754773	chr1	110855715	110856393	5.22	KCNC4*NM_001039574*+*110753336*.
chr1	110752848	110754773	chr1	110856393	110857245	6.94	KCNC4*NM_001039574*+*110753336*.
chr1	110752848	110754773	chr1	110857856	110858772	5.15	KCNC4*NM_001039574*+*110753336*.
chr1	110752848	110754773	chr1	110858812	110859062	5.27	KCNC4*NM_001039574*+*110753336*.
chr1	110752848	110754773	chr1	110859328	110860282	10.32	KCNC4*NM_001039574*+*110753336*.
chr1	110752848	110754773	chr1	110860282	110861915	6.98	KCNC4*NM_001039574*+*110753336*.
chr1	110752848	110754773	chr1	110861915	110862380	7.06	KCNC4*NM_001039574*+*110753336*.
chr1	110752848	110754773	chr1	110862410	110862698	5.24	KCNC4*NM_001039574*+*110753336*.
chr1	110752848	110754773	chr1	110864027	110864523	5.38	KCNC4*NM_001039574*+*110753336*.
chr1	110752848	110754773	chr1	110864523	110865006	8.72	KCNC4*NM_001039574*+*110753336*.
chr1	110752848	110754773	chr1	110868668	110869463	5.45	KCNC4*NM_001039574*+*110753336*.
chr1	110752848	110754773	chr1	110871121	110871751	7.13	KCNC4*NM_001039574*+*110753336*.
chr1	110752848	110754773	chr1	110875732	110877456	5.61	KCNC4*NM_001039574*+*110753336*.
chr1	110752848	110754773	chr1	110878190	110878621	5.62	KCNC4*NM_001039574*+*110753336*.
chr1	110752848	110754773	chr1	110879286	110880136	5.54	KCNC4*NM_001039574*+*110753336*.
chr1	110752848	110754773	chr1	110880368	110883132	16.39	KCNC4*NM_001039574*+*110753336*RBM15*NM_001201545*+*110881945
chr1	110752848	110754773	chr1	110906025	110907074	5.97	KCNC4*NM_001039574*+*110753336*.
chr1	110752848	110754773	chr1	110909020	110909529	6.1	KCNC4*NM_001039574*+*110753336*.
chr1	110752848	110754773	chr1	110913272	110914557	6.14	KCNC4*NM_001039574*+*110753336*.
chr1	110752848	110754773	chr1	110915669	110915962	6.02	KCNC4*NM_001039574*+*110753336*.
chr1	110752848	110754773	chr1	110949397	110950366	6.44	KCNC4*NM_001039574*+*110753336*.
chr1	110752848	110754773	chr1	111004343	111005396	7.09	KCNC4*NM_001039574*+*110753336*.
chr1	110752848	110754773	chr1	111005396	111005806	6.83	KCNC4*NM_001039574*+*110753336*.
chr1	110752848	110754773	chr1	111006266	111006494	6.83	KCNC4*NM_001039574*+*110753336*.
chr1	110752848	110754773	chr1	111016027	111016600	7.17	KCNC4*NM_001039574*+*110753336*.
chr1	110752848	110754773	chr1	111016652	111017644	9.42	KCNC4*NM_001039574*+*110753336*.
chr1	110752848	110754773	chr1	111018070	111019257	9.49	KCNC4*NM_001039574*+*110753336*.
chr1	110752848	110754773	chr1	111020306	111021110	6.97	KCNC4*NM_001039574*+*110753336*.
chr1	110752848	110754773	chr1	111021260	111021938	7.18	KCNC4*NM_001039574*+*110753336*.
chr1	110752848	110754773	chr1	111022944	111023721	9.34	KCNC4*NM_001039574*+*110753336*.
chr1	110752848	110754773	chr1	111027824	111028847	9.75	KCNC4*NM_001039574*+*110753336*.
chr1	110752848	110754773	chr1	111029883	111031060	11.72	KCNC4*NM_001039574*+*110753336*.
chr1	110752848	110754773	chr1	111039245	111040311	9.72	KCNC4*NM_001039574*+*110753336*.
chr1	110752848	110754773	chr1	111040317	111041668	7.1	KCNC4*NM_001039574*+*110753336*.
chr1	110752848	110754773	chr1	111042035	111042716	7.14	KCNC4*NM_001039574*+*110753336*.
chr1	110880368	110883132	chr1	110573747	110575199	10.69	RBM15*NM_001201545*+*110881945*STRIP1*NM_001270768*+*110574199
chr1	110880368	110883132	chr1	110575286	110576226	5.23	RBM15*NM_001201545*+*110881945*.
chr1	110880368	110883132	chr1	110732832	110733704	8.87	RBM15*NM_001201545*+*110881945*.
chr1	110880368	110883132	chr1	110735069	110735444	6.46	RBM15*NM_001201545*+*110881945*.
chr1	110880368	110883132	chr1	110736810	110737323	6.12	RBM15*NM_001201545*+*110881945*.
chr1	110880368	110883132	chr1	110738479	110739361	6.57	RBM15*NM_001201545*+*110881945*.
chr1	110880368	110883132	chr1	110739373	110740209	8.6	RBM15*NM_001201545*+*110881945*.
chr1	110880368	110883132	chr1	110740209	110740745	10.67	RBM15*NM_001201545*+*110881945*.
chr1	110880368	110883132	chr1	110746132	110746872	11.0	RBM15*NM_001201545*+*110881945*.
chr1	110880368	110883132	chr1	110747516	110748298	6.68	RBM15*NM_001201545*+*110881945*.
chr1	110880368	110883132	chr1	110749458	110750952	14.68	RBM15*NM_001201545*+*110881945*.
chr1	110880368	110883132	chr1	110750952	110751559	6.23	RBM15*NM_001201545*+*110881945*.
chr1	110880368	110883132	chr1	110752848	110754773	12.36	RBM15*NM_001201545*+*110881945*KCNC4*NM_001039574*+*110753336
chr1	110880368	110883132	chr1	110790682	110791504	10.73	RBM15*NM_001201545*+*110881945*.
chr1	110880368	110883132	chr1	110801096	110801957	8.3	RBM15*NM_001201545*+*110881945*.
chr1	110880368	110883132	chr1	110822771	110823551	5.92	RBM15*NM_001201545*+*110881945*.
chr1	110880368	110883132	chr1	110823648	110824397	7.62	RBM15*NM_001201545*+*110881945*.
chr1	110880368	110883132	chr1	110951625	110951942	6.35	RBM15*NM_001201545*+*110881945*.
chr1	110880368	110883132	chr1	110957909	110958218	5.17	RBM15*NM_001201545*+*110881945*.
chr1	110880368	110883132	chr1	110959305	110959750	5.19	RBM15*NM_001201545*+*110881945*.
chr1	110880368	110883132	chr1	110989836	110990902	6.02	RBM15*NM_001201545*+*110881945*.
chr1	110880368	110883132	chr1	110992805	110994599	5.53	RBM15*NM_001201545*+*110881945*PROK1*NM_032414*+*110993788
chr1	110880368	110883132	chr1	110998656	110999089	6.09	RBM15*NM_001201545*+*110881945*.
chr1	110880368	110883132	chr1	110999808	111000764	7.68	RBM15*NM_001201545*+*110881945*.
chr1	110880368	110883132	chr1	111000938	111001632	8.14	RBM15*NM_001201545*+*110881945*.
chr1	110880368	110883132	chr1	111002630	111003373	6.21	RBM15*NM_001201545*+*110881945*.
chr1	110880368	110883132	chr1	111004343	111005396	8.58	RBM15*NM_001201545*+*110881945*.
chr1	110880368	110883132	chr1	111005396	111005806	6.11	RBM15*NM_001201545*+*110881945*.
chr1	110880368	110883132	chr1	111006494	111006908	6.22	RBM15*NM_001201545*+*110881945*.
chr1	110880368	110883132	chr1	111016652	111017644	6.44	RBM15*NM_001201545*+*110881945*.
chr1	110880368	110883132	chr1	111018070	111019257	6.58	RBM15*NM_001201545*+*110881945*.
chr1	110880368	110883132	chr1	111020306	111021110	8.11	RBM15*NM_001201545*+*110881945*.
chr1	110880368	110883132	chr1	111050446	111051249	6.97	RBM15*NM_001201545*+*110881945*.
chr1	110880368	110883132	chr1	111066116	111066654	6.63	RBM15*NM_001201545*+*110881945*.
chr1	110880368	110883132	chr1	111066654	111068575	6.67	RBM15*NM_001201545*+*110881945*.
chr1	110950366	110951325	chr1	110711367	110712259	5.85	LAMTOR5*NM_006402*-*110950546*.
chr1	110950366	110951325	chr1	110714060	110714713	6.11	LAMTOR5*NM_006402*-*110950546*.
chr1	110950366	110951325	chr1	110740209	110740745	6.03	LAMTOR5*NM_006402*-*110950546*.
chr1	110950366	110951325	chr1	110740745	110743219	8.87	LAMTOR5*NM_006402*-*110950546*.
chr1	110950366	110951325	chr1	110744881	110745477	5.48	LAMTOR5*NM_006402*-*110950546*.
chr1	110950366	110951325	chr1	110749458	110750952	5.41	LAMTOR5*NM_006402*-*110950546*.
chr1	110950366	110951325	chr1	110752848	110754773	5.18	LAMTOR5*NM_006402*-*110950546*KCNC4*NM_001039574*+*110753336
chr1	110950366	110951325	chr1	110756247	110757250	5.96	LAMTOR5*NM_006402*-*110950546*.
chr1	110950366	110951325	chr1	110757250	110758464	5.56	LAMTOR5*NM_006402*-*110950546*.
chr1	110950366	110951325	chr1	110875732	110877456	5.37	LAMTOR5*NM_006402*-*110950546*.
chr1	110950366	110951325	chr1	110879286	110880136	6.47	LAMTOR5*NM_006402*-*110950546*.
chr1	110950366	110951325	chr1	110985274	110985766	6.12	LAMTOR5*NM_006402*-*110950546*.
chr1	110950366	110951325	chr1	110986169	110986658	6.27	LAMTOR5*NM_006402*-*110950546*.
chr1	110950366	110951325	chr1	111016027	111016600	6.64	LAMTOR5*NM_006402*-*110950546*.
chr1	110950366	110951325	chr1	111016652	111017644	6.0	LAMTOR5*NM_006402*-*110950546*.
chr1	110950366	110951325	chr1	111029285	111029594	6.37	LAMTOR5*NM_006402*-*110950546*.
chr1	110950366	110951325	chr1	111158821	111159143	5.68	LAMTOR5*NM_006402*-*110950546*.
chr1	110950366	110951325	chr1	111160332	111160636	5.42	LAMTOR5*NM_006402*-*110950546*.
chr1	11106836	11107322	chr1	11592384	11592818	7.15	MASP2*NM_139208*-*11107296*.
chr1	11106836	11107322	chr1	11594243	11594742	7.03	MASP2*NM_139208*-*11107296*.
chr1	111060384	111063315	chr1	110737794	110738055	5.82	KCNA10*NM_005549*-*111061797*.
chr1	111060384	111063315	chr1	110738479	110739361	5.68	KCNA10*NM_005549*-*111061797*.
chr1	111060384	111063315	chr1	110832943	110834270	5.04	KCNA10*NM_005549*-*111061797*.
chr1	111060384	111063315	chr1	110834270	110834852	6.63	KCNA10*NM_005549*-*111061797*.
chr1	111060384	111063315	chr1	111040317	111041668	7.65	KCNA10*NM_005549*-*111061797*.
chr1	111060384	111063315	chr1	111042035	111042716	5.16	KCNA10*NM_005549*-*111061797*.
chr1	111060384	111063315	chr1	111144641	111145767	5.48	KCNA10*NM_005549*-*111061797*.
chr1	111060384	111063315	chr1	111146091	111146880	5.67	KCNA10*NM_005549*-*111061797*.
chr1	111060384	111063315	chr1	111148050	111148602	6.64	KCNA10*NM_005549*-*111061797*.
chr1	111060384	111063315	chr1	111148602	111149691	6.93	KCNA10*NM_005549*-*111061797*KCNA2*NM_004974*-*111148975
chr1	111060384	111063315	chr1	111149691	111150374	6.52	KCNA10*NM_005549*-*111061797*.
chr1	111060384	111063315	chr1	111150478	111151674	6.77	KCNA10*NM_005549*-*111061797*.
[truncated: 399,098 more rows]
