# Supplementary material for: A promoter interaction map for cardiovascular disease genetics
Source: eLife. 2018 Jul 10;7:e35788. doi: 10.7554/eLife.35788 (PMC6053306; doi:10.7554/eLife.35788)
Supplement: Supplementary file 3. — All SNPs in high LD (r2 > 0.9) with CVD tag SNPs are provided. The first four columns indicate the tag SNP position; columns 5–8 indicate the SNPs in LD with the tag SNP; column nine is the degree of LD (r2 value). [file elife-35788-supp3.txt]

chr	start	end	rsID_tag	chr	start	end	rsID_LD	r2-value
chr4	95643957	95643958	rs10027628	chr4	95637141	95637142	rs10016189	0.904033
chr4	95643957	95643958	rs10027628	chr4	95638491	95638492	rs7699444	1
chr4	95643957	95643958	rs10027628	chr4	95639591	95639592	rs28445274	1
chr4	95643957	95643958	rs10027628	chr4	95640131	95640132	rs7661451	1
chr4	95643957	95643958	rs10027628	chr4	95640138	95640139	rs57265865	1
chr4	95643957	95643958	rs10027628	chr4	95640980	95640981	rs113271995	1
chr4	95643957	95643958	rs10027628	chr4	95642184	95642185	rs10009738	1
chr4	95643957	95643958	rs10027628	chr4	95642189	95642190	rs76436171	1
chr4	95643957	95643958	rs10027628	chr4	95643119	95643120	rs7681244	1
chr4	95643957	95643958	rs10027628	chr4	95643957	95643958	rs10027628	1
chr4	111720761	111720762	rs10033464	chr4	111679169	111679170	rs201970646	1
chr4	111720761	111720762	rs10033464	chr4	111679321	111679322	rs371229175	0.922353
chr4	111720761	111720762	rs10033464	chr4	111680273	111680274	rs202198365	1
chr4	111720761	111720762	rs10033464	chr4	111682236	111682237	rs141261729	1
chr4	111720761	111720762	rs10033464	chr4	111684362	111684363	rs12513264	1
chr4	111720761	111720762	rs10033464	chr4	111687271	111687272	rs66578810	1
chr4	111720761	111720762	rs10033464	chr4	111688993	111688994	rs12512819	1
chr4	111720761	111720762	rs10033464	chr4	111692300	111692301	rs9998815	1
chr4	111720761	111720762	rs10033464	chr4	111694206	111694207	rs10016842	1
chr4	111720761	111720762	rs10033464	chr4	111694615	111694616	rs10005432	1
chr4	111720761	111720762	rs10033464	chr4	111697016	111697017	rs67826869	0.975144
chr4	111720761	111720762	rs10033464	chr4	111697016	111697017	rs67826869	1
chr4	111720761	111720762	rs10033464	chr4	111697451	111697452	rs57269388	0.975144
chr4	111720761	111720762	rs10033464	chr4	111697451	111697452	rs57269388	1
chr4	111720761	111720762	rs10033464	chr4	111701067	111701068	rs67539808	0.95261
chr4	111720761	111720762	rs10033464	chr4	111701067	111701068	rs67539808	1
chr4	111720761	111720762	rs10033464	chr4	111706161	111706162	rs12503217	1
chr4	111720761	111720762	rs10033464	chr4	111709010	111709011	rs35694516	0.95261
chr4	111720761	111720762	rs10033464	chr4	111709010	111709011	rs35694516	1
chr4	111720761	111720762	rs10033464	chr4	111709028	111709029	rs12510087	0.976271
chr4	111720761	111720762	rs10033464	chr4	111709028	111709029	rs12510087	1
chr4	111720761	111720762	rs10033464	chr4	111714335	111714336	rs6852357	1
chr4	111720761	111720762	rs10033464	chr4	111716307	111716308	rs4833456	1
chr4	111720761	111720762	rs10033464	chr4	111716673	111716674	rs4400058	1
chr4	111720761	111720762	rs10033464	chr4	111719978	111719979	rs17042198	1
chr4	111720761	111720762	rs10033464	chr4	111720761	111720762	rs10033464	1
chr4	111720761	111720762	rs10033464	chr4	111720788	111720789	rs2171592	1
chr4	111720761	111720762	rs10033464	chr4	111721210	111721211	rs2350539	1
chr4	111720761	111720762	rs10033464	chr4	111723392	111723393	rs1906606	0.907162
chr4	111720761	111720762	rs10033464	chr4	111723392	111723393	rs1906606	0.976271
chr4	111720761	111720762	rs10033464	chr4	111723392	111723393	rs1906606	1
chr4	111720761	111720762	rs10033464	chr4	111723804	111723805	rs4834418	1
chr4	111720761	111720762	rs10033464	chr4	111724471	111724472	rs723364	0.907162
chr4	111720761	111720762	rs10033464	chr4	111724471	111724472	rs723364	0.976271
chr4	111720761	111720762	rs10033464	chr4	111724471	111724472	rs723364	1
chr4	111720761	111720762	rs10033464	chr4	111727485	111727486	rs2220429	0.907162
chr4	111720761	111720762	rs10033464	chr4	111727485	111727486	rs2220429	0.976271
chr4	111720761	111720762	rs10033464	chr4	111727485	111727486	rs2220429	1
chr4	111720761	111720762	rs10033464	chr4	111727729	111727730	rs115419113	0.976271
chr4	111720761	111720762	rs10033464	chr4	111727729	111727730	rs115419113	1
chr4	111720761	111720762	rs10033464	chr4	111728276	111728277	rs575381241	1
chr4	111720761	111720762	rs10033464	chr4	111728767	111728768	rs4032976	1
chr4	111720761	111720762	rs10033464	chr4	111728775	111728776	rs3866829	1
chr4	111720761	111720762	rs10033464	chr4	111728994	111728995	rs3866830	1
chr4	111720761	111720762	rs10033464	chr4	111729609	111729610	rs3853440	1
chr4	111720761	111720762	rs10033464	chr4	111729740	111729741	rs3853441	0.976271
chr4	111720761	111720762	rs10033464	chr4	111729740	111729741	rs3853441	1
chr4	111720761	111720762	rs10033464	chr4	111730028	111730029	rs3853442	0.976271
chr4	111720761	111720762	rs10033464	chr4	111730028	111730029	rs3853442	1
chr4	111720761	111720762	rs10033464	chr4	111730129	111730130	rs3853443	0.976271
chr4	111720761	111720762	rs10033464	chr4	111730129	111730130	rs3853443	1
chr4	111720761	111720762	rs10033464	chr4	111730194	111730195	rs4124158	0.907162
chr4	111720761	111720762	rs10033464	chr4	111730194	111730195	rs4124158	0.976271
chr4	111720761	111720762	rs10033464	chr4	111730194	111730195	rs4124158	1
chr4	111720761	111720762	rs10033464	chr4	111730243	111730244	rs4124159	0.976271
chr4	111720761	111720762	rs10033464	chr4	111730243	111730244	rs4124159	1
chr4	111720761	111720762	rs10033464	chr4	111730412	111730413	rs12506083	0.976271
chr4	111720761	111720762	rs10033464	chr4	111730412	111730413	rs12506083	1
chr4	111720761	111720762	rs10033464	chr4	111730447	111730448	rs7683219	0.95261
chr4	111720761	111720762	rs10033464	chr4	111730447	111730448	rs7683219	1
chr4	111720761	111720762	rs10033464	chr4	111730601	111730602	rs7683756	0.976271
chr4	111720761	111720762	rs10033464	chr4	111730601	111730602	rs7683756	1
chr4	111720761	111720762	rs10033464	chr4	111730655	111730656	rs7683618	0.95261
chr4	111720761	111720762	rs10033464	chr4	111730655	111730656	rs7683618	1
chr4	111720761	111720762	rs10033464	chr4	111730665	111730666	rs7683625	0.95261
chr4	111720761	111720762	rs10033464	chr4	111730665	111730666	rs7683625	1
chr4	111720761	111720762	rs10033464	chr4	111730721	111730722	rs7662050	0.95261
chr4	111720761	111720762	rs10033464	chr4	111730721	111730722	rs7662050	1
chr4	111720761	111720762	rs10033464	chr4	111730794	111730795	rs7684160	0.932654
chr4	111720761	111720762	rs10033464	chr4	111730794	111730795	rs7684160	1
chr4	111720761	111720762	rs10033464	chr4	111730801	111730802	rs7662226	0.932654
chr4	111720761	111720762	rs10033464	chr4	111730801	111730802	rs7662226	1
chr4	111720761	111720762	rs10033464	chr4	111730809	111730810	rs7684164	0.932654
chr4	111720761	111720762	rs10033464	chr4	111730809	111730810	rs7684164	1
chr4	111720761	111720762	rs10033464	chr4	111731004	111731005	rs142412714	0.976271
chr4	111720761	111720762	rs10033464	chr4	111731004	111731005	rs142412714	1
chr4	111720761	111720762	rs10033464	chr4	111731209	111731210	rs7440714	0.976271
chr4	111720761	111720762	rs10033464	chr4	111731209	111731210	rs7440714	1
chr4	111720761	111720762	rs10033464	chr4	111731405	111731406	rs4262044	0.976271
chr4	111720761	111720762	rs10033464	chr4	111731405	111731406	rs4262044	1
chr4	111720761	111720762	rs10033464	chr4	111731426	111731427	rs76620026	0.976271
chr4	111720761	111720762	rs10033464	chr4	111731426	111731427	rs76620026	1
chr4	111720761	111720762	rs10033464	chr4	111731474	111731475	rs4262045	0.976271
chr4	111720761	111720762	rs10033464	chr4	111731474	111731475	rs4262045	1
chr4	111720761	111720762	rs10033464	chr4	111731673	111731674	rs10006881	0.976271
chr4	111720761	111720762	rs10033464	chr4	111731673	111731674	rs10006881	1
chr4	111720761	111720762	rs10033464	chr4	111731885	111731886	rs11333190	0.976271
chr4	111720761	111720762	rs10033464	chr4	111731885	111731886	rs11333190	1
chr4	111720761	111720762	rs10033464	chr4	111732238	111732239	rs4032975	1
chr4	111720761	111720762	rs10033464	chr4	111732536	111732537	rs4032974	0.976271
chr4	111720761	111720762	rs10033464	chr4	111732536	111732537	rs4032974	1
chr5	137573725	137573726	rs10040989	chr5	137449966	137449967	rs111621680	1
chr5	137573725	137573726	rs10040989	chr5	137540453	137540454	rs185184885	1
chr5	137573725	137573726	rs10040989	chr5	137540816	137540817	rs17171780	1
chr5	137573725	137573726	rs10040989	chr5	137548809	137548810	rs2231472	1
chr5	137573725	137573726	rs10040989	chr5	137573725	137573726	rs10040989	1
chr10	104594507	104594508	rs1004467	chr10	104591393	104591394	rs17115100	0.917774
chr10	104594507	104594508	rs1004467	chr10	104594507	104594508	rs1004467	1
chr10	104594507	104594508	rs1004467	chr10	104595849	104595850	rs3824755	0.941835
chr10	104594507	104594508	rs1004467	chr10	104595849	104595850	rs3824755	1
chr10	104594507	104594508	rs1004467	chr10	104598995	104598996	rs138009835	0.917774
chr10	104594507	104594508	rs1004467	chr10	104598995	104598996	rs138009835	0.941835
chr10	104594507	104594508	rs1004467	chr10	104604563	104604564	rs7912206	0.941835
chr10	104594507	104594508	rs1004467	chr10	104604563	104604564	rs7912206	1
chr10	104594507	104594508	rs1004467	chr10	104604916	104604917	rs11191416	0.917774
chr10	104594507	104594508	rs1004467	chr10	104604916	104604917	rs11191416	1
chr10	104594507	104594508	rs1004467	chr10	104612941	104612942	rs150786824	0.917774
chr10	104594507	104594508	rs1004467	chr10	104612941	104612942	rs150786824	0.941835
chr10	104594507	104594508	rs1004467	chr10	104613020	104613021	rs112468006	0.917774
chr10	104594507	104594508	rs1004467	chr10	104613020	104613021	rs112468006	0.941835
chr10	104594507	104594508	rs1004467	chr10	104614350	104614351	rs3824754	0.917774
chr10	104594507	104594508	rs1004467	chr10	104614350	104614351	rs3824754	0.941835
chr10	104594507	104594508	rs1004467	chr10	104616663	104616664	rs4409766	0.922901
chr10	104594507	104594508	rs1004467	chr10	104616663	104616664	rs4409766	1
chr10	104594507	104594508	rs1004467	chr10	104625970	104625971	rs11191425	0.917774
chr10	104594507	104594508	rs1004467	chr10	104627230	104627231	rs11191426	0.917774
chr10	104594507	104594508	rs1004467	chr10	104628234	104628235	rs7098825	0.917774
chr10	104594507	104594508	rs1004467	chr10	104628234	104628235	rs7098825	0.922901
chr10	104594507	104594508	rs1004467	chr10	104630412	104630413	rs17878846	0.917774
chr10	104594507	104594508	rs1004467	chr10	104636276	104636277	rs77335224	0.917774
chr10	104594507	104594508	rs1004467	chr10	104637508	104637509	rs11191434	0.917774
chr8	71386904	71386905	rs10091374	chr8	71383357	71383358	rs6989313	0.938076
chr8	71386904	71386905	rs10091374	chr8	71384567	71384568	rs11391240	0.937687
chr8	71386904	71386905	rs10091374	chr8	71384567	71384568	rs11391240	0.97936
chr8	71386904	71386905	rs10091374	chr8	71384874	71384875	rs34684538	1
chr8	71386904	71386905	rs10091374	chr8	71385557	71385558	rs2380651	1
chr8	71386904	71386905	rs10091374	chr8	71386359	71386360	rs59211000	0.942677
chr8	71386904	71386905	rs10091374	chr8	71386359	71386360	rs59211000	1
chr8	71386904	71386905	rs10091374	chr8	71386365	71386366	rs7460301	0.935592
chr8	71386904	71386905	rs10091374	chr8	71386365	71386366	rs7460301	1
chr8	71386904	71386905	rs10091374	chr8	71386404	71386405	rs28507404	1
chr8	71386904	71386905	rs10091374	chr8	71386481	71386482	rs6472531	0.971252
chr8	71386904	71386905	rs10091374	chr8	71386481	71386482	rs6472531	1
chr8	71386904	71386905	rs10091374	chr8	71386697	71386698	rs7838853	0.971252
chr8	71386904	71386905	rs10091374	chr8	71386697	71386698	rs7838853	1
chr8	71386904	71386905	rs10091374	chr8	71386904	71386905	rs10091374	1
chr8	71386904	71386905	rs10091374	chr8	71389028	71389029	rs33928387	0.97936
chr8	71386904	71386905	rs10091374	chr8	71389028	71389029	rs33928387	1
chr8	71386904	71386905	rs10091374	chr8	71393750	71393751	rs12678139	0.958733
chr14	100145710	100145711	rs10139550	chr14	100140370	100140371	rs11160538	0.930632
chr14	100145710	100145711	rs10139550	chr14	100140370	100140371	rs11160538	0.979924
chr14	100145710	100145711	rs10139550	chr14	100141689	100141690	rs7158073	0.947079
chr14	100145710	100145711	rs10139550	chr14	100141689	100141690	rs7158073	1
chr14	100145710	100145711	rs10139550	chr14	100145710	100145711	rs10139550	1
chr14	100145710	100145711	rs10139550	chr14	100150445	100150446	rs7157609	1
chr14	100145710	100145711	rs10139550	chr14	100150975	100150976	rs61984440	0.982008
chr2	85762048	85762049	rs10176176	chr2	85738374	85738375	rs7591175	0.915111
chr2	85762048	85762049	rs10176176	chr2	85742175	85742176	rs2166529	0.915111
chr2	85762048	85762049	rs10176176	chr2	85754342	85754343	rs13394343	1
chr2	85762048	85762049	rs10176176	chr2	85754450	85754451	rs6735152	1
chr2	85762048	85762049	rs10176176	chr2	85754563	85754564	rs6721924	1
chr2	85762048	85762049	rs10176176	chr2	85755357	85755358	rs6739015	1
chr2	85762048	85762049	rs10176176	chr2	85755928	85755929	rs6547620	0.978558
chr2	85762048	85762049	rs10176176	chr2	85756375	85756376	rs6714709	1
chr2	85762048	85762049	rs10176176	chr2	85757371	85757372	rs6719046	1
chr2	85762048	85762049	rs10176176	chr2	85757379	85757380	rs6733913	1
chr2	85762048	85762049	rs10176176	chr2	85758015	85758016	rs6747828	0.978837
chr2	85762048	85762049	rs10176176	chr2	85758090	85758091	rs6750832	1
chr2	85762048	85762049	rs10176176	chr2	85758144	85758145	rs6750847	1
chr2	85762048	85762049	rs10176176	chr2	85758790	85758791	rs2044474	1
chr2	85762048	85762049	rs10176176	chr2	85759127	85759128	rs17026396	1
chr2	85762048	85762049	rs10176176	chr2	85759494	85759495	rs59877521	1
chr2	85762048	85762049	rs10176176	chr2	85760395	85760396	rs6731005	0.957874
chr2	85762048	85762049	rs10176176	chr2	85760395	85760396	rs6731005	1
chr2	85762048	85762049	rs10176176	chr2	85761279	85761280	rs6705839	1
chr2	85762048	85762049	rs10176176	chr2	85761417	85761418	rs6705971	1
chr2	85762048	85762049	rs10176176	chr2	85761654	85761655	rs10175792	1
chr2	85762048	85762049	rs10176176	chr2	85762048	85762049	rs10176176	1
chr2	85762048	85762049	rs10176176	chr2	85762761	85762762	rs10179195	1
chr2	85762048	85762049	rs10176176	chr2	85763274	85763275	rs6714157	1
chr2	85762048	85762049	rs10176176	chr2	85763520	85763521	rs6743030	0.978558
chr2	85762048	85762049	rs10176176	chr2	85764006	85764007	rs3755014	1
chr2	85762048	85762049	rs10176176	chr2	85764041	85764042	rs3755015	1
chr2	85762048	85762049	rs10176176	chr2	85764960	85764961	rs1446668	1
chr2	85762048	85762049	rs10176176	chr2	85767735	85767736	rs2028900	1
chr2	85762048	85762049	rs10176176	chr2	85769711	85769712	rs1078004	1
chr2	85762048	85762049	rs10176176	chr2	85772548	85772549	rs7605975	1
chr2	85762048	85762049	rs10176176	chr2	85773061	85773062	rs12473819	1
chr2	85762048	85762049	rs10176176	chr2	85773654	85773655	rs565245309	0.918131
chr2	85762048	85762049	rs10176176	chr2	85773654	85773655	rs565245309	1
chr2	85762048	85762049	rs10176176	chr2	85774676	85774677	rs6547621	1
chr2	85762048	85762049	rs10176176	chr2	85776490	85776491	rs5832649	0.957589
chr2	85762048	85762049	rs10176176	chr2	85783128	85783129	rs6738645	1
chr2	85762048	85762049	rs10176176	chr2	85787341	85787342	rs12714145	0.978837
chr2	85762048	85762049	rs10176176	chr2	85788175	85788176	rs7568458	1
chr2	85762048	85762049	rs10176176	chr2	85788270	85788271	rs10172544	0.978837
chr2	85762048	85762049	rs10176176	chr2	85788401	85788402	rs11350741	0.958638
chr2	85762048	85762049	rs10176176	chr2	85792384	85792385	rs35215812	1
chr2	85762048	85762049	rs10176176	chr2	85793758	85793759	rs71390080	0.91426
chr2	85762048	85762049	rs10176176	chr2	85794297	85794298	rs10187424	1
chr2	85762048	85762049	rs10176176	chr2	85794415	85794416	rs10198569	1
chr2	85762048	85762049	rs10176176	chr2	85796101	85796102	rs11891260	1
chr2	85762048	85762049	rs10176176	chr2	85796961	85796962	rs532988600	0.978837
chr2	85762048	85762049	rs10176176	chr2	85802134	85802135	rs6547624	0.978558
chr2	85762048	85762049	rs10176176	chr2	85803542	85803543	rs6757263	0.978558
chr2	85762048	85762049	rs10176176	chr2	85805367	85805368	rs3770098	0.978558
chr2	85762048	85762049	rs10176176	chr2	85806068	85806069	rs3731827	0.978558
chr2	85762048	85762049	rs10176176	chr2	85807079	85807080	rs368912301	0.978558
chr2	85762048	85762049	rs10176176	chr2	85808573	85808574	rs1972297	0.978558
chr2	85762048	85762049	rs10176176	chr2	85808737	85808738	rs1009	0.978558
chr2	85762048	85762049	rs10176176	chr2	85808871	85808872	rs1058588	0.978558
chr2	85762048	85762049	rs10176176	chr2	85809711	85809712	rs1562323	0.978558
chr2	85762048	85762049	rs10176176	chr2	85809955	85809956	rs2366639	0.978558
chr2	85762048	85762049	rs10176176	chr2	85809989	85809990	rs1561198	0.978558
chr4	131137761	131137762	rs1024020	chr4	131123253	131123254	rs13103802	0.916068
chr4	131137761	131137762	rs1024020	chr4	131123657	131123658	rs71614804	0.916068
chr4	131137761	131137762	rs1024020	chr4	131124102	131124103	rs7690105	0.916068
chr4	131137761	131137762	rs1024020	chr4	131124681	131124682	rs12646968	0.916068
chr4	131137761	131137762	rs1024020	chr4	131127838	131127839	rs17050898	0.916068
chr4	131137761	131137762	rs1024020	chr4	131132900	131132901	rs13113376	0.916068
chr4	131137761	131137762	rs1024020	chr4	131134129	131134130	rs1472191	0.916068
chr4	131137761	131137762	rs1024020	chr4	131135093	131135094	rs67228741	0.916068
chr4	131137761	131137762	rs1024020	chr4	131137761	131137762	rs1024020	1
chr6	130550063	130550064	rs10447419	chr6	130544509	130544510	rs4895867	1
chr6	130550063	130550064	rs10447419	chr6	130548156	130548157	rs4897380	0.981264
chr6	130550063	130550064	rs10447419	chr6	130549752	130549753	rs10447441	1
chr6	130550063	130550064	rs10447419	chr6	130549801	130549802	rs10447418	1
chr6	130550063	130550064	rs10447419	chr6	130550063	130550064	rs10447419	1
chr6	130550063	130550064	rs10447419	chr6	130552266	130552267	rs12192791	1
chr6	130550063	130550064	rs10447419	chr6	130552744	130552745	rs12194348	1
chr6	130550063	130550064	rs10447419	chr6	130552958	130552959	rs6569670	1
chr6	130550063	130550064	rs10447419	chr6	130553754	130553755	rs1000424	1
chr6	130550063	130550064	rs10447419	chr6	130556201	130556202	rs4897382	1
chr6	130550063	130550064	rs10447419	chr6	130565840	130565841	rs2050407	0.909209
chr6	130550063	130550064	rs10447419	chr6	130565887	130565888	rs150924956	0.909209
chr6	130550063	130550064	rs10447419	chr6	130566688	130566689	rs9492501	0.909209
chr6	130550063	130550064	rs10447419	chr6	130570115	130570116	rs2024974	0.909209
chr6	130550063	130550064	rs10447419	chr6	130573517	130573518	rs990187	0.909209
chr6	130550063	130550064	rs10447419	chr6	130575370	130575371	rs4897385	0.909209
chr6	130550063	130550064	rs10447419	chr6	130575521	130575522	rs12216539	0.909209
chr6	130550063	130550064	rs10447419	chr6	130575800	130575801	rs79282001	0.909209
chr6	130550063	130550064	rs10447419	chr6	130576615	130576616	rs2326946	0.909209
chr6	130550063	130550064	rs10447419	chr6	130576835	130576836	rs2086163	0.909209
chr6	130550063	130550064	rs10447419	chr6	130576999	130577000	rs2086164	0.909209
chr6	130550063	130550064	rs10447419	chr6	130577395	130577396	rs962010	0.909209
chr6	130550063	130550064	rs10447419	chr6	130577677	130577678	rs962011	0.909209
chr6	130550063	130550064	rs10447419	chr6	130578089	130578090	rs1999684	0.909209
chr6	130550063	130550064	rs10447419	chr6	130578185	130578186	rs1999683	0.909209
chr6	130550063	130550064	rs10447419	chr6	130578360	130578361	rs61196062	0.909209
chr6	130550063	130550064	rs10447419	chr6	130578638	130578639	rs7751789	0.909209
chr6	130550063	130550064	rs10447419	chr6	130578697	130578698	rs7751801	0.909209
chr6	130550063	130550064	rs10447419	chr6	130579679	130579680	rs6920699	0.909209
chr6	130550063	130550064	rs10447419	chr6	130579933	130579934	rs9483100	0.909209
chr6	130550063	130550064	rs10447419	chr6	130581553	130581554	rs11154537	0.909209
chr6	130550063	130550064	rs10447419	chr6	130581631	130581632	rs6932655	0.909209
chr6	130550063	130550064	rs10447419	chr6	130581678	130581679	rs6932805	0.909209
chr6	130550063	130550064	rs10447419	chr6	130581773	130581774	rs1830555	0.909209
chr6	130550063	130550064	rs10447419	chr6	130581876	130581877	rs1830556	0.909209
chr6	130550063	130550064	rs10447419	chr6	130581920	130581921	rs1830557	0.909209
chr6	130550063	130550064	rs10447419	chr6	130582277	130582278	rs9492510	0.909209
chr6	130550063	130550064	rs10447419	chr6	130582468	130582469	rs56200261	0.909209
chr6	130550063	130550064	rs10447419	chr6	130582537	130582538	rs56320805	0.909209
chr6	130550063	130550064	rs10447419	chr6	130582992	130582993	rs7756111	0.909209
chr6	130550063	130550064	rs10447419	chr6	130583007	130583008	rs7773962	0.909209
chr6	130550063	130550064	rs10447419	chr6	130583306	130583307	rs11154541	0.909209
chr6	130550063	130550064	rs10447419	chr6	130583306	130583307	rs11154541	0.947089
chr6	130550063	130550064	rs10447419	chr6	130583350	130583351	rs11154542	0.909209
chr6	130550063	130550064	rs10447419	chr6	130583350	130583351	rs11154542	0.947089
chr6	130550063	130550064	rs10447419	chr6	130583729	130583730	rs143157089	0.922572
chr6	130550063	130550064	rs10447419	chr6	130584114	130584115	rs10872354	0.909209
chr6	130550063	130550064	rs10447419	chr6	130584114	130584115	rs10872354	0.922572
chr6	130550063	130550064	rs10447419	chr6	130584360	130584361	rs11154543	0.909209
chr6	130550063	130550064	rs10447419	chr6	130584360	130584361	rs11154543	0.922572
chr6	130550063	130550064	rs10447419	chr6	130584575	130584576	rs11758487	0.909209
chr6	130550063	130550064	rs10447419	chr6	130584575	130584576	rs11758487	0.922572
chr6	130550063	130550064	rs10447419	chr6	130584986	130584987	rs12198181	0.909209
chr6	130550063	130550064	rs10447419	chr6	130585119	130585120	rs6931783	0.909209
chr6	130550063	130550064	rs10447419	chr6	130585119	130585120	rs6931783	0.922572
chr6	130550063	130550064	rs10447419	chr6	130585222	130585223	rs6931969	0.909209
chr6	130550063	130550064	rs10447419	chr6	130585222	130585223	rs6931969	0.922572
chr6	130550063	130550064	rs10447419	chr6	130585314	130585315	rs6932138	0.909209
chr6	130550063	130550064	rs10447419	chr6	130585314	130585315	rs6932138	0.922572
chr6	130550063	130550064	rs10447419	chr6	130585387	130585388	rs6932308	0.909209
chr6	130550063	130550064	rs10447419	chr6	130585387	130585388	rs6932308	0.922572
chr6	130550063	130550064	rs10447419	chr6	130585421	130585422	rs6932329	0.909209
chr6	130550063	130550064	rs10447419	chr6	130585422	130585423	rs6909868	0.909209
chr6	130550063	130550064	rs10447419	chr6	130585422	130585423	rs6909868	0.922572
chr6	130550063	130550064	rs10447419	chr6	130585491	130585492	rs6932481	0.909209
chr6	130550063	130550064	rs10447419	chr6	130585491	130585492	rs6932481	0.922572
chr6	130550063	130550064	rs10447419	chr6	130585658	130585659	rs12189804	0.909209
chr6	130550063	130550064	rs10447419	chr6	130585658	130585659	rs12189804	0.922572
chr6	130550063	130550064	rs10447419	chr6	130585773	130585774	rs12196934	0.909209
chr6	130550063	130550064	rs10447419	chr6	130585773	130585774	rs12196934	0.922572
chr6	130550063	130550064	rs10447419	chr6	130586046	130586047	rs1824811	0.909209
chr6	130550063	130550064	rs10447419	chr6	130586046	130586047	rs1824811	0.922572
chr6	130550063	130550064	rs10447419	chr6	130586269	130586270	rs1824812	0.909209
chr6	130550063	130550064	rs10447419	chr6	130586269	130586270	rs1824812	0.922572
chr6	130550063	130550064	rs10447419	chr6	130586651	130586652	rs11154545	0.909209
chr6	130550063	130550064	rs10447419	chr6	130586651	130586652	rs11154545	0.922572
chr6	130550063	130550064	rs10447419	chr6	130586909	130586910	rs11154546	0.909209
chr6	130550063	130550064	rs10447419	chr6	130586909	130586910	rs11154546	0.922572
chr6	130550063	130550064	rs10447419	chr6	130586915	130586916	rs34778014	0.909209
chr6	130550063	130550064	rs10447419	chr6	130586915	130586916	rs34778014	0.922572
chr6	130550063	130550064	rs10447419	chr6	130586939	130586940	rs11154547	0.909209
chr6	130550063	130550064	rs10447419	chr6	130586939	130586940	rs11154547	0.922572
chr6	130550063	130550064	rs10447419	chr6	130586987	130586988	rs11154548	0.909209
chr6	130550063	130550064	rs10447419	chr6	130586987	130586988	rs11154548	0.922572
chr6	130550063	130550064	rs10447419	chr6	130587115	130587116	rs7749299	0.909209
chr6	130550063	130550064	rs10447419	chr6	130587766	130587767	rs56960362	0.909209
chr6	130550063	130550064	rs10447419	chr6	130587766	130587767	rs56960362	0.922572
chr6	130550063	130550064	rs10447419	chr6	130587952	130587953	rs12200842	0.901099
chr6	130550063	130550064	rs10447419	chr6	130587952	130587953	rs12200842	0.909209
chr6	130550063	130550064	rs10447419	chr6	130587954	130587955	rs12193763	0.901099
chr6	130550063	130550064	rs10447419	chr6	130587954	130587955	rs12193763	0.909209
chr6	130550063	130550064	rs10447419	chr6	130588102	130588103	rs12200943	0.909209
chr6	130550063	130550064	rs10447419	chr6	130588102	130588103	rs12200943	0.922572
chr6	130550063	130550064	rs10447419	chr6	130588288	130588289	rs11154549	0.909209
chr6	130550063	130550064	rs10447419	chr6	130588288	130588289	rs11154549	0.922572
chr6	130550063	130550064	rs10447419	chr6	130588437	130588438	rs11154550	0.909209
chr6	130550063	130550064	rs10447419	chr6	130588437	130588438	rs11154550	0.922572
chr6	130550063	130550064	rs10447419	chr6	130588478	130588479	rs11154551	0.909209
chr6	130550063	130550064	rs10447419	chr6	130588478	130588479	rs11154551	0.922572
chr6	130550063	130550064	rs10447419	chr6	130588657	130588658	rs11154552	0.909209
chr6	130550063	130550064	rs10447419	chr6	130588657	130588658	rs11154552	0.922572
chr6	130550063	130550064	rs10447419	chr6	130588759	130588760	rs11154553	0.909209
chr6	130550063	130550064	rs10447419	chr6	130588759	130588760	rs11154553	0.922572
chr6	130550063	130550064	rs10447419	chr6	130588949	130588950	rs11154554	0.909209
chr6	130550063	130550064	rs10447419	chr6	130588972	130588973	rs10872355	0.909209
chr6	130550063	130550064	rs10447419	chr6	130588985	130588986	rs10872356	0.909209
chr6	130550063	130550064	rs10447419	chr6	130589173	130589174	rs7739747	0.909209
chr6	130550063	130550064	rs10447419	chr6	130589173	130589174	rs7739747	0.922572
chr6	130550063	130550064	rs10447419	chr6	130589951	130589952	rs11154555	0.909209
chr6	130550063	130550064	rs10447419	chr6	130590131	130590132	rs10457541	0.922572
chr6	130550063	130550064	rs10447419	chr6	130590237	130590238	rs10457542	0.909209
chr6	130550063	130550064	rs10447419	chr6	130590237	130590238	rs10457542	0.922572
chr6	130550063	130550064	rs10447419	chr6	130590421	130590422	rs6907836	0.909209
chr6	130550063	130550064	rs10447419	chr6	130590421	130590422	rs6907836	0.922572
chr6	130550063	130550064	rs10447419	chr6	130590587	130590588	rs6569671	0.909209
chr6	130550063	130550064	rs10447419	chr6	130590859	130590860	rs35275370	0.909209
chr6	130550063	130550064	rs10447419	chr6	130590859	130590860	rs35275370	0.922572
chr6	130550063	130550064	rs10447419	chr6	130590993	130590994	rs6935902	0.909209
chr6	130550063	130550064	rs10447419	chr6	130590993	130590994	rs6935902	0.922572
chr6	130550063	130550064	rs10447419	chr6	130591072	130591073	rs6936096	0.909209
chr6	130550063	130550064	rs10447419	chr6	130591072	130591073	rs6936096	0.922572
chr6	130550063	130550064	rs10447419	chr6	130591289	130591290	rs4897388	0.909209
chr6	130550063	130550064	rs10447419	chr6	130591289	130591290	rs4897388	0.922572
chr6	130550063	130550064	rs10447419	chr6	130591318	130591319	rs4895868	0.909209
chr6	130550063	130550064	rs10447419	chr6	130591318	130591319	rs4895868	0.922572
chr6	130550063	130550064	rs10447419	chr6	130591337	130591338	rs4897389	0.909209
chr6	130550063	130550064	rs10447419	chr6	130591337	130591338	rs4897389	0.922572
chr6	130550063	130550064	rs10447419	chr6	130591558	130591559	rs6913808	0.909209
chr6	130550063	130550064	rs10447419	chr6	130591558	130591559	rs6913808	0.922572
chr6	130550063	130550064	rs10447419	chr6	130591788	130591789	rs6918983	0.909209
chr6	130550063	130550064	rs10447419	chr6	130591788	130591789	rs6918983	0.922572
chr6	130550063	130550064	rs10447419	chr6	130591818	130591819	rs6941660	0.909209
chr6	130550063	130550064	rs10447419	chr6	130591839	130591840	rs6918577	0.909209
chr6	130550063	130550064	rs10447419	chr6	130591839	130591840	rs6918577	0.922572
chr6	130550063	130550064	rs10447419	chr6	130591861	130591862	rs6941691	0.909209
chr6	130550063	130550064	rs10447419	chr6	130591861	130591862	rs6941691	0.922572
chr6	130550063	130550064	rs10447419	chr6	130592012	130592013	rs6918930	0.909209
chr6	130550063	130550064	rs10447419	chr6	130592012	130592013	rs6918930	0.922572
chr6	130550063	130550064	rs10447419	chr6	130592141	130592142	rs67556691	0.909209
chr6	130550063	130550064	rs10447419	chr6	130592161	130592162	rs10457545	0.909209
chr6	130550063	130550064	rs10447419	chr6	130592161	130592162	rs10457545	0.922572
chr6	130550063	130550064	rs10447419	chr6	130592310	130592311	rs4895872	0.909209
chr6	130550063	130550064	rs10447419	chr6	130592310	130592311	rs4895872	0.922572
chr6	130550063	130550064	rs10447419	chr6	130592684	130592685	rs4897391	0.909209
chr6	130550063	130550064	rs10447419	chr6	130592684	130592685	rs4897391	0.922572
chr6	130550063	130550064	rs10447419	chr6	130593028	130593029	rs7761486	0.909209
chr6	130550063	130550064	rs10447419	chr6	130593028	130593029	rs7761486	0.922572
chr6	130550063	130550064	rs10447419	chr6	130593194	130593195	rs4302686	0.909209
chr6	130550063	130550064	rs10447419	chr6	130593194	130593195	rs4302686	0.922572
chr6	130550063	130550064	rs10447419	chr6	130593348	130593349	rs1478569	0.909209
chr6	130550063	130550064	rs10447419	chr6	130593348	130593349	rs1478569	0.922572
chr6	130550063	130550064	rs10447419	chr6	130593355	130593356	rs1478570	0.909209
chr6	130550063	130550064	rs10447419	chr6	130593355	130593356	rs1478570	0.922572
chr6	130550063	130550064	rs10447419	chr6	130593554	130593555	rs1478571	0.909209
chr6	130550063	130550064	rs10447419	chr6	130593554	130593555	rs1478571	0.922572
chr6	130550063	130550064	rs10447419	chr6	130593667	130593668	rs1478572	0.909209
chr6	130550063	130550064	rs10447419	chr6	130593667	130593668	rs1478572	0.922572
chr6	130550063	130550064	rs10447419	chr6	130593687	130593688	rs4479965	0.909209
chr6	130550063	130550064	rs10447419	chr6	130593687	130593688	rs4479965	0.922572
chr6	130550063	130550064	rs10447419	chr6	130593768	130593769	rs4568476	0.909209
chr6	130550063	130550064	rs10447419	chr6	130593768	130593769	rs4568476	0.922572
chr6	130550063	130550064	rs10447419	chr6	130593848	130593849	rs4460227	0.909209
chr6	130550063	130550064	rs10447419	chr6	130593848	130593849	rs4460227	0.922572
chr6	130550063	130550064	rs10447419	chr6	130594017	130594018	rs6569672	0.901099
chr6	130550063	130550064	rs10447419	chr6	130594017	130594018	rs6569672	0.909209
chr6	130550063	130550064	rs10447419	chr6	130594120	130594121	rs4513812	0.909209
chr6	130550063	130550064	rs10447419	chr6	130594120	130594121	rs4513812	0.922572
chr6	130550063	130550064	rs10447419	chr6	130594208	130594209	rs68023244	0.909209
chr6	130550063	130550064	rs10447419	chr6	130594208	130594209	rs68023244	0.922572
chr6	130550063	130550064	rs10447419	chr6	130594386	130594387	rs6932063	0.909209
chr6	130550063	130550064	rs10447419	chr6	130594386	130594387	rs6932063	0.922572
chr6	130550063	130550064	rs10447419	chr6	130594442	130594443	rs6931937	0.909209
chr6	130550063	130550064	rs10447419	chr6	130594442	130594443	rs6931937	0.922572
chr6	130550063	130550064	rs10447419	chr6	130594454	130594455	rs6911840	0.909209
chr6	130550063	130550064	rs10447419	chr6	130594454	130594455	rs6911840	0.922572
chr6	130550063	130550064	rs10447419	chr6	130594984	130594985	rs7772314	0.909209
chr6	130550063	130550064	rs10447419	chr6	130594984	130594985	rs7772314	0.922572
chr6	130550063	130550064	rs10447419	chr6	130595007	130595008	rs7772321	0.909209
chr6	130550063	130550064	rs10447419	chr6	130595007	130595008	rs7772321	0.922572
chr6	130550063	130550064	rs10447419	chr6	130595047	130595048	rs7772341	0.909209
chr6	130550063	130550064	rs10447419	chr6	130595099	130595100	rs139123087	0.909209
chr6	130550063	130550064	rs10447419	chr6	130595271	130595272	rs7772495	0.909209
chr6	130550063	130550064	rs10447419	chr6	130595271	130595272	rs7772495	0.922572
chr6	130550063	130550064	rs10447419	chr6	130595534	130595535	rs11154556	0.909209
chr6	130550063	130550064	rs10447419	chr6	130595534	130595535	rs11154556	0.922572
chr6	130550063	130550064	rs10447419	chr6	130595594	130595595	rs11154557	0.909209
chr6	130550063	130550064	rs10447419	chr6	130595594	130595595	rs11154557	0.922572
chr6	130550063	130550064	rs10447419	chr6	130595785	130595786	rs74828300	0.909209
chr6	130550063	130550064	rs10447419	chr6	130595785	130595786	rs74828300	0.922572
chr6	130550063	130550064	rs10447419	chr6	130595956	130595957	rs11154558	0.909209
chr6	130550063	130550064	rs10447419	chr6	130595956	130595957	rs11154558	0.922572
chr6	130550063	130550064	rs10447419	chr6	130596391	130596392	rs12189819	0.909209
chr6	130550063	130550064	rs10447419	chr6	130596391	130596392	rs12189819	0.922572
chr6	130550063	130550064	rs10447419	chr6	130597266	130597267	rs4897392	0.909209
chr6	130550063	130550064	rs10447419	chr6	130597266	130597267	rs4897392	0.922572
chr6	130550063	130550064	rs10447419	chr6	130597554	130597555	rs4897394	0.909209
chr6	130550063	130550064	rs10447419	chr6	130597900	130597901	rs4897395	0.909209
chr6	130550063	130550064	rs10447419	chr6	130597900	130597901	rs4897395	0.922572
chr6	130550063	130550064	rs10447419	chr6	130597919	130597920	rs4897396	0.909209
chr6	130550063	130550064	rs10447419	chr6	130597919	130597920	rs4897396	0.922572
chr6	130550063	130550064	rs10447419	chr6	130598237	130598238	rs12193492	0.909209
chr6	130550063	130550064	rs10447419	chr6	130598237	130598238	rs12193492	0.922572
chr6	130550063	130550064	rs10447419	chr6	130598271	130598272	rs12206915	0.922572
chr6	130550063	130550064	rs10447419	chr6	130598340	130598341	rs12193542	0.909209
chr6	130550063	130550064	rs10447419	chr6	130598340	130598341	rs12193542	0.922572
chr6	130550063	130550064	rs10447419	chr6	130598459	130598460	rs12200674	0.909209
chr6	130550063	130550064	rs10447419	chr6	130598623	130598624	rs12202107	0.909209
chr6	130550063	130550064	rs10447419	chr6	130598623	130598624	rs12202107	0.922572
chr6	130550063	130550064	rs10447419	chr6	130598939	130598940	rs4106122	0.909209
chr6	130550063	130550064	rs10447419	chr6	130598939	130598940	rs4106122	0.922572
chr6	130550063	130550064	rs10447419	chr6	130599148	130599149	rs4106120	0.909209
chr6	130550063	130550064	rs10447419	chr6	130599148	130599149	rs4106120	0.922572
chr6	130550063	130550064	rs10447419	chr6	130599209	130599210	rs9492522	0.909209
chr6	130550063	130550064	rs10447419	chr6	130599209	130599210	rs9492522	0.922572
chr6	130550063	130550064	rs10447419	chr6	130599252	130599253	rs6900234	0.909209
chr6	130550063	130550064	rs10447419	chr6	130599533	130599534	rs3914331	0.909209
chr6	130550063	130550064	rs10447419	chr6	130599533	130599534	rs3914331	0.922572
chr6	130550063	130550064	rs10447419	chr6	130599567	130599568	rs4084965	0.909209
chr6	130550063	130550064	rs10447419	chr6	130599567	130599568	rs4084965	0.922572
chr6	130550063	130550064	rs10447419	chr6	130599709	130599710	rs3914332	0.909209
chr6	130550063	130550064	rs10447419	chr6	130599709	130599710	rs3914332	0.922572
chr6	130550063	130550064	rs10447419	chr6	130599739	130599740	rs3914333	0.909209
chr6	130550063	130550064	rs10447419	chr6	130599739	130599740	rs3914333	0.922572
chr6	130550063	130550064	rs10447419	chr6	130599902	130599903	rs12197027	0.909209
chr6	130550063	130550064	rs10447419	chr6	130599902	130599903	rs12197027	0.922572
chr6	130550063	130550064	rs10447419	chr6	130600040	130600041	rs12210502	0.909209
chr6	130550063	130550064	rs10447419	chr6	130600056	130600057	rs12197194	0.909209
chr3	53441376	53441377	rs10452033	chr3	53441376	53441377	rs10452033	1
chr6	161010118	161010119	rs10455872	chr6	160963230	160963231	rs11751605	1
chr6	161010118	161010119	rs10455872	chr6	160985526	160985527	rs118039278	1
chr6	161010118	161010119	rs10455872	chr6	160997118	160997119	rs74617384	1
chr6	161010118	161010119	rs10455872	chr6	161005610	161005611	rs55730499	0.953214
chr6	161010118	161010119	rs10455872	chr6	161005610	161005611	rs55730499	1
chr6	161010118	161010119	rs10455872	chr6	161010118	161010119	rs10455872	1
chr6	161010118	161010119	rs10455872	chr6	161103805	161103806	rs374071816	1
chr6	161010118	161010119	rs10455872	chr6	161121050	161121051	rs143350628	1
chr7	37076854	37076855	rs10488031	chr7	37064353	37064354	rs13240213	0.932881
chr7	37076854	37076855	rs10488031	chr7	37073212	37073213	rs17170841	0.936949
chr7	37076854	37076855	rs10488031	chr7	37076854	37076855	rs10488031	1
chr7	37076854	37076855	rs10488031	chr7	37076901	37076902	rs13242167	0.932881
chr7	37076854	37076855	rs10488031	chr7	37076901	37076902	rs13242167	1
chr7	37076854	37076855	rs10488031	chr7	37077886	37077887	rs36002098	0.932881
chr7	37076854	37076855	rs10488031	chr7	37077886	37077887	rs36002098	1
chr7	37076854	37076855	rs10488031	chr7	37078931	37078932	rs17170843	0.936949
chr7	37076854	37076855	rs10488031	chr7	37078931	37078932	rs17170843	1
chr7	37076854	37076855	rs10488031	chr7	37080404	37080405	rs35708118	0.936949
chr7	37076854	37076855	rs10488031	chr7	37080404	37080405	rs35708118	1
chr7	37076854	37076855	rs10488031	chr7	37081691	37081692	rs34352136	1
chr7	37076854	37076855	rs10488031	chr7	37081705	37081706	rs34043512	1
chr7	37076854	37076855	rs10488031	chr7	37082670	37082671	rs35186675	1
chr7	37076854	37076855	rs10488031	chr7	37087232	37087233	rs17170851	0.932881
chr7	37076854	37076855	rs10488031	chr7	37087232	37087233	rs17170851	1
chr7	37076854	37076855	rs10488031	chr7	37087977	37087978	rs35156424	0.932881
chr7	37076854	37076855	rs10488031	chr7	37087977	37087978	rs35156424	1
chr7	37076854	37076855	rs10488031	chr7	37094330	37094331	rs34879382	0.936949
chr7	37076854	37076855	rs10488031	chr7	37094330	37094331	rs34879382	1
chr7	37076854	37076855	rs10488031	chr7	37097747	37097748	rs7779582	0.932881
chr7	37076854	37076855	rs10488031	chr7	37097747	37097748	rs7779582	0.951559
chr7	37076854	37076855	rs10488031	chr7	37099249	37099250	rs13239208	0.932881
chr7	37076854	37076855	rs10488031	chr7	37099249	37099250	rs13239208	1
chr7	37076854	37076855	rs10488031	chr7	37102687	37102688	rs35297123	0.932881
chr7	37076854	37076855	rs10488031	chr7	37102687	37102688	rs35297123	0.951559
chr7	37076854	37076855	rs10488031	chr7	37103127	37103128	rs71539814	0.932881
chr7	37076854	37076855	rs10488031	chr7	37103127	37103128	rs71539814	0.951559
chr7	37076854	37076855	rs10488031	chr7	37113433	37113434	rs7805102	0.943935
chr11	30502175	30502176	rs10488821	chr11	30501921	30501922	rs16920762	0.977186
chr11	30502175	30502176	rs10488821	chr11	30502175	30502176	rs10488821	1
chr11	30502175	30502176	rs10488821	chr11	30503194	30503195	rs12286198	1
chr11	30502175	30502176	rs10488821	chr11	30503297	30503298	rs12286337	1
chr11	30502175	30502176	rs10488821	chr11	30504621	30504622	rs2242144	0.977186
chr11	30502175	30502176	rs10488821	chr11	30505879	30505880	rs1458726	1
chr11	30502175	30502176	rs10488821	chr11	30507095	30507096	rs16920793	0.965275
chr11	30502175	30502176	rs10488821	chr11	30507095	30507096	rs16920793	1
chr11	30502175	30502176	rs10488821	chr11	30508344	30508345	rs3781845	0.977186
chr11	30502175	30502176	rs10488821	chr11	30508562	30508563	rs56304028	0.977186
chr11	30502175	30502176	rs10488821	chr11	30512438	30512439	rs35621060	1
chr11	30502175	30502176	rs10488821	chr11	30512636	30512637	rs7103321	0.977186
chr11	30502175	30502176	rs10488821	chr11	30515211	30515212	rs5790819	0.933674
chr11	30502175	30502176	rs10488821	chr11	30515682	30515683	rs61884729	0.965275
chr11	30502175	30502176	rs10488821	chr11	30515682	30515683	rs61884729	1
chr11	30502175	30502176	rs10488821	chr11	30517996	30517997	rs1458727	0.965275
chr11	30502175	30502176	rs10488821	chr11	30517996	30517997	rs1458727	1
chr1	66310865	66310866	rs10493389	chr1	66289889	66289890	rs34692920	1
chr1	66310865	66310866	rs10493389	chr1	66290078	66290079	rs17128024	1
chr1	66310865	66310866	rs10493389	chr1	66290295	66290296	rs151293766	1
chr1	66310865	66310866	rs10493389	chr1	66292706	66292707	rs11576180	1
chr1	66310865	66310866	rs10493389	chr1	66292955	66292956	rs35748045	1
chr1	66310865	66310866	rs10493389	chr1	66293420	66293421	rs34347295	1
chr1	66310865	66310866	rs10493389	chr1	66293871	66293872	rs34476153	1
chr1	66310865	66310866	rs10493389	chr1	66294248	66294249	rs12563191	1
chr1	66310865	66310866	rs10493389	chr1	66294761	66294762	rs137888212	1
chr1	66310865	66310866	rs10493389	chr1	66295035	66295036	rs12563451	1
chr1	66310865	66310866	rs10493389	chr1	66295838	66295839	rs12758390	1
chr1	66310865	66310866	rs10493389	chr1	66296325	66296326	rs34103804	1
chr1	66310865	66310866	rs10493389	chr1	66299835	66299836	rs141989857	1
chr1	66310865	66310866	rs10493389	chr1	66303793	66303794	rs12734395	1
chr1	66310865	66310866	rs10493389	chr1	66304803	66304804	rs140737395	1
chr1	66310865	66310866	rs10493389	chr1	66305573	66305574	rs12128190	1
chr1	66310865	66310866	rs10493389	chr1	66308433	66308434	rs12133189	1
chr1	66310865	66310866	rs10493389	chr1	66309343	66309344	rs11208759	1
chr1	66310865	66310866	rs10493389	chr1	66310865	66310866	rs10493389	1
chr1	66310865	66310866	rs10493389	chr1	66311760	66311761	rs12125534	1
chr1	66310865	66310866	rs10493389	chr1	66313852	66313853	rs12127678	0.943071
chr1	66310865	66310866	rs10493389	chr1	66313992	66313993	rs12128395	1
chr1	66310865	66310866	rs10493389	chr1	66314896	66314897	rs10493391	1
chr1	66310865	66310866	rs10493389	chr1	66316249	66316250	rs4405117	1
chr1	66310865	66310866	rs10493389	chr1	66316981	66316982	rs12129539	1
chr1	66310865	66310866	rs10493389	chr1	66318560	66318561	rs34101598	1
chr1	66310865	66310866	rs10493389	chr1	66318696	66318697	rs12130802	1
chr1	66310865	66310866	rs10493389	chr1	66319261	66319262	rs11208760	0.943071
chr1	66310865	66310866	rs10493389	chr1	66319370	66319371	rs12124334	1
chr1	66310865	66310866	rs10493389	chr1	66320259	66320260	rs10889588	1
chr1	66310865	66310866	rs10493389	chr1	66320604	66320605	rs11208761	1
chr1	66310865	66310866	rs10493389	chr1	66321311	66321312	rs35478578	0.943071
chr1	66310865	66310866	rs10493389	chr1	66321920	66321921	rs12141435	1
chr1	66310865	66310866	rs10493389	chr1	66322396	66322397	rs11208762	1
chr1	66310865	66310866	rs10493389	chr1	66322876	66322877	rs12131591	1
chr1	66310865	66310866	rs10493389	chr1	66324269	66324270	rs4310420	1
chr1	66310865	66310866	rs10493389	chr1	66325683	66325684	rs10493392	1
chr1	66310865	66310866	rs10493389	chr1	66326442	66326443	rs12566670	1
chr1	66310865	66310866	rs10493389	chr1	66327745	66327746	rs71244506	1
chr1	66310865	66310866	rs10493389	chr1	66328911	66328912	rs117391947	0.926966
chr1	66310865	66310866	rs10493389	chr1	66330594	66330595	rs12134350	1
chr1	66310865	66310866	rs10493389	chr1	66331244	66331245	rs12722982	1
chr1	162085685	162085686	rs10494366	chr1	162042313	162042314	rs1123015	0.97893
chr1	162085685	162085686	rs10494366	chr1	162043427	162043428	rs7514962	0.97893
chr1	162085685	162085686	rs10494366	chr1	162043505	162043506	rs7548348	0.97893
chr1	162085685	162085686	rs10494366	chr1	162045564	162045565	rs11398400	0.919101
chr1	162085685	162085686	rs10494366	chr1	162046135	162046136	rs1415262	0.97893
chr1	162085685	162085686	rs10494366	chr1	162054018	162054019	rs12404369	0.97893
chr1	162085685	162085686	rs10494366	chr1	162055806	162055807	rs6670339	0.938264
chr1	162085685	162085686	rs10494366	chr1	162061265	162061266	rs4657140	1
chr1	162085685	162085686	rs10494366	chr1	162062044	162062045	rs1415257	1
chr1	162085685	162085686	rs10494366	chr1	162062568	162062569	rs7551959	1
chr1	162085685	162085686	rs10494366	chr1	162063512	162063513	rs138700792	1
chr1	162085685	162085686	rs10494366	chr1	162066932	162066933	rs10753754	0.979639
chr1	162085685	162085686	rs10494366	chr1	162066932	162066933	rs10753754	1
chr1	162085685	162085686	rs10494366	chr1	162067222	162067223	rs11579850	1
chr1	162085685	162085686	rs10494366	chr1	162067299	162067300	rs10918671	1
chr1	162085685	162085686	rs10494366	chr1	162067528	162067529	rs4657142	1
chr1	162085685	162085686	rs10494366	chr1	162068042	162068043	rs11580365	1
chr1	162085685	162085686	rs10494366	chr1	162068428	162068429	rs12727810	1
chr1	162085685	162085686	rs10494366	chr1	162068960	162068961	rs7417931	1
chr1	162085685	162085686	rs10494366	chr1	162068987	162068988	rs71581447	0.909588
chr1	162085685	162085686	rs10494366	chr1	162068987	162068988	rs71581447	0.936274
chr1	162085685	162085686	rs10494366	chr1	162069070	162069071	rs10800298	1
chr1	162085685	162085686	rs10494366	chr1	162069609	162069610	rs9724968	0.91906
chr1	162085685	162085686	rs10494366	chr1	162069609	162069610	rs9724968	0.976986
chr1	162085685	162085686	rs10494366	chr1	162069669	162069670	rs9728868	0.91906
chr1	162085685	162085686	rs10494366	chr1	162069669	162069670	rs9728868	0.953977
chr1	162085685	162085686	rs10494366	chr1	162070646	162070647	rs12727141	1
chr1	162085685	162085686	rs10494366	chr1	162071818	162071819	rs6688966	1
chr1	162085685	162085686	rs10494366	chr1	162072081	162072082	rs10918680	1
chr1	162085685	162085686	rs10494366	chr1	162072120	162072121	rs10918681	1
chr1	162085685	162085686	rs10494366	chr1	162072429	162072430	rs12406484	1
chr1	162085685	162085686	rs10494366	chr1	162072782	162072783	rs12406785	1
chr1	162085685	162085686	rs10494366	chr1	162075187	162075188	rs2210942	1
chr1	162085685	162085686	rs10494366	chr1	162075321	162075322	rs7521236	1
chr1	162085685	162085686	rs10494366	chr1	162075433	162075434	rs10800303	1
chr1	162085685	162085686	rs10494366	chr1	162075932	162075933	rs2095626	1
chr1	162085685	162085686	rs10494366	chr1	162077060	162077061	rs10918684	1
chr1	162085685	162085686	rs10494366	chr1	162077101	162077102	rs6672881	0.979639
chr1	162085685	162085686	rs10494366	chr1	162077101	162077102	rs6672881	1
chr1	162085685	162085686	rs10494366	chr1	162078118	162078119	rs10800305	1
chr1	162085685	162085686	rs10494366	chr1	162078772	162078773	rs7541332	1
chr1	162085685	162085686	rs10494366	chr1	162081173	162081174	rs10918687	1
chr1	162085685	162085686	rs10494366	chr1	162082749	162082750	rs3922867	1
chr1	162085685	162085686	rs10494366	chr1	162083341	162083342	rs12407513	1
chr1	162085685	162085686	rs10494366	chr1	162083509	162083510	rs10918688	1
chr1	162085685	162085686	rs10494366	chr1	162084658	162084659	rs1572499	0.976082
chr1	162085685	162085686	rs10494366	chr1	162084658	162084659	rs1572499	1
chr1	162085685	162085686	rs10494366	chr1	162084886	162084887	rs1572498	1
chr1	162085685	162085686	rs10494366	chr1	162085147	162085148	rs1415260	1
chr1	162085685	162085686	rs10494366	chr1	162085182	162085183	rs4657145	1
chr1	162085685	162085686	rs10494366	chr1	162085309	162085310	rs1415259	1
chr1	162085685	162085686	rs10494366	chr1	162085523	162085524	rs1415258	1
chr1	162085685	162085686	rs10494366	chr1	162085685	162085686	rs10494366	1
chr1	162085685	162085686	rs10494366	chr1	162086111	162086112	rs10800311	1
chr1	162085685	162085686	rs10494366	chr1	162086409	162086410	rs11808624	1
chr1	162085685	162085686	rs10494366	chr1	162086691	162086692	rs12733821	0.953569
chr1	162085685	162085686	rs10494366	chr1	162086691	162086692	rs12733821	1
chr1	162085685	162085686	rs10494366	chr1	162090536	162090537	rs10918701	0.957342
chr1	162085685	162085686	rs10494366	chr1	162091836	162091837	rs16827674	0.957342
chr1	162085685	162085686	rs10494366	chr1	162093151	162093152	rs11590763	0.957342
chr1	162085685	162085686	rs10494366	chr1	162093958	162093959	rs7555508	0.957342
chr1	162085685	162085686	rs10494366	chr1	162093960	162093961	rs12140905	0.957342
chr1	162085685	162085686	rs10494366	chr1	162094719	162094720	rs7513365	0.957342
chr1	162085685	162085686	rs10494366	chr1	162094732	162094733	rs7548169	0.957342
chr1	162085685	162085686	rs10494366	chr1	162095605	162095606	rs2225845	0.957342
chr1	162085685	162085686	rs10494366	chr1	162097764	162097765	rs12139560	0.957342
chr1	162085685	162085686	rs10494366	chr1	162101098	162101099	rs885148	0.957342
chr1	162085685	162085686	rs10494366	chr1	162102064	162102065	rs4657150	0.936426
chr1	162085685	162085686	rs10494366	chr1	162103110	162103111	rs12144992	0.936426
chr1	162085685	162085686	rs10494366	chr1	162105697	162105698	rs2152761	0.936426
chr1	162085685	162085686	rs10494366	chr1	162108015	162108016	rs4657153	0.936426
chr1	162085685	162085686	rs10494366	chr1	162108321	162108322	rs4657156	0.936426
chr1	162085685	162085686	rs10494366	chr1	162109096	162109097	rs6677140	0.936426
chr2	69063909	69063910	rs10496166	chr2	69036013	69036014	rs11891985	0.919324
chr2	69063909	69063910	rs10496166	chr2	69036201	69036202	rs17035975	0.919324
chr2	69063909	69063910	rs10496166	chr2	69056101	69056102	rs10193109	0.965316
chr2	69063909	69063910	rs10496166	chr2	69060158	69060159	rs2271836	1
chr2	69063909	69063910	rs10496166	chr2	69062338	69062339	rs3749133	1
chr2	69063909	69063910	rs10496166	chr2	69063909	69063910	rs10496166	1
chr2	221899444	221899445	rs10498091	chr2	221864808	221864809	rs10498092	0.942205
chr2	221899444	221899445	rs10498091	chr2	221865062	221865063	rs7603288	0.942205
chr2	221899444	221899445	rs10498091	chr2	221866898	221866899	rs6747964	0.942205
chr2	221899444	221899445	rs10498091	chr2	221867061	221867062	rs6436232	0.942205
chr2	221899444	221899445	rs10498091	chr2	221873490	221873491	rs2392775	0.942205
chr2	221899444	221899445	rs10498091	chr2	221875273	221875274	rs75261866	0.942205
chr2	221899444	221899445	rs10498091	chr2	221876057	221876058	rs2012777	0.942205
chr2	221899444	221899445	rs10498091	chr2	221883145	221883146	rs12467875	0.942205
chr2	221899444	221899445	rs10498091	chr2	221886066	221886067	rs80090564	1
chr2	221899444	221899445	rs10498091	chr2	221888594	221888595	rs73993813	1
chr2	221899444	221899445	rs10498091	chr2	221893290	221893291	rs73993814	1
chr2	221899444	221899445	rs10498091	chr2	221895083	221895084	rs60234407	1
chr2	221899444	221899445	rs10498091	chr2	221895249	221895250	rs139787160	1
chr2	221899444	221899445	rs10498091	chr2	221896659	221896660	rs2198585	1
chr2	221899444	221899445	rs10498091	chr2	221897722	221897723	rs56267548	1
chr2	221899444	221899445	rs10498091	chr2	221899308	221899309	rs12474539	1
chr2	221899444	221899445	rs10498091	chr2	221899444	221899445	rs10498091	1
chr2	221899444	221899445	rs10498091	chr2	221900884	221900885	rs1435172	1
chr2	221899444	221899445	rs10498091	chr2	221900993	221900994	rs1435173	1
chr2	221899444	221899445	rs10498091	chr2	221901084	221901085	rs1435174	1
chr2	221899444	221899445	rs10498091	chr2	221901185	221901186	rs34819997	1
chr2	221899444	221899445	rs10498091	chr2	221901263	221901264	rs11689122	1
chr2	221899444	221899445	rs10498091	chr2	221901290	221901291	rs11683927	1
chr2	221899444	221899445	rs10498091	chr2	221901413	221901414	rs12470860	1
chr2	221899444	221899445	rs10498091	chr2	221901988	221901989	rs16862096	1
chr2	221899444	221899445	rs10498091	chr2	221902103	221902104	rs16862098	0.908528
chr2	221899444	221899445	rs10498091	chr2	221902103	221902104	rs16862098	1
chr2	221899444	221899445	rs10498091	chr2	221903590	221903591	rs7600022	1
chr2	221899444	221899445	rs10498091	chr2	221903618	221903619	rs10680724	1
chr2	221899444	221899445	rs10498091	chr2	221905185	221905186	rs12471062	1
chr2	221899444	221899445	rs10498091	chr2	221905280	221905281	rs12471145	1
chr2	221899444	221899445	rs10498091	chr2	221906488	221906489	rs9784075	1
chr2	221899444	221899445	rs10498091	chr2	221906523	221906524	rs9784076	1
chr2	221899444	221899445	rs10498091	chr2	221907457	221907458	rs73993817	1
chr7	80258810	80258811	rs10499859	chr7	80218961	80218962	rs6961069	0.970836
chr7	80258810	80258811	rs10499859	chr7	80222614	80222615	rs819441	0.90305
chr7	80258810	80258811	rs10499859	chr7	80222614	80222615	rs819441	1
chr7	80258810	80258811	rs10499859	chr7	80223996	80223997	rs819437	0.921685
chr7	80258810	80258811	rs10499859	chr7	80223996	80223997	rs819437	1
chr7	80258810	80258811	rs10499859	chr7	80224314	80224315	rs819436	0.921685
chr7	80258810	80258811	rs10499859	chr7	80224314	80224315	rs819436	1
chr7	80258810	80258811	rs10499859	chr7	80224372	80224373	rs819435	0.921685
chr7	80258810	80258811	rs10499859	chr7	80224372	80224373	rs819435	1
chr7	80258810	80258811	rs10499859	chr7	80226885	80226886	rs7807607	0.921685
chr7	80258810	80258811	rs10499859	chr7	80226885	80226886	rs7807607	1
chr7	80258810	80258811	rs10499859	chr7	80231504	80231505	rs1194182	0.942556
chr7	80258810	80258811	rs10499859	chr7	80231504	80231505	rs1194182	1
chr7	80258810	80258811	rs10499859	chr7	80232973	80232974	rs1194179	0.942556
chr7	80258810	80258811	rs10499859	chr7	80232973	80232974	rs1194179	1
chr7	80258810	80258811	rs10499859	chr7	80234607	80234608	rs1194178	0.942556
chr7	80258810	80258811	rs10499859	chr7	80234607	80234608	rs1194178	1
chr7	80258810	80258811	rs10499859	chr7	80235095	80235096	rs1194177	0.942556
chr7	80258810	80258811	rs10499859	chr7	80235095	80235096	rs1194177	1
chr7	80258810	80258811	rs10499859	chr7	80238041	80238042	rs1761661	0.960855
chr7	80258810	80258811	rs10499859	chr7	80238041	80238042	rs1761661	1
chr7	80258810	80258811	rs10499859	chr7	80238463	80238464	rs1761662	0.960855
chr7	80258810	80258811	rs10499859	chr7	80238463	80238464	rs1761662	1
chr7	80258810	80258811	rs10499859	chr7	80240689	80240690	rs1722505	0.98012
chr7	80258810	80258811	rs10499859	chr7	80240689	80240690	rs1722505	1
chr7	80258810	80258811	rs10499859	chr7	80241874	80241875	rs1722502	0.98012
chr7	80258810	80258811	rs10499859	chr7	80241874	80241875	rs1722502	1
chr7	80258810	80258811	rs10499859	chr7	80242079	80242080	rs1761665	0.98012
chr7	80258810	80258811	rs10499859	chr7	80242079	80242080	rs1761665	1
chr7	80258810	80258811	rs10499859	chr7	80243003	80243004	rs1413661	0.98012
chr7	80258810	80258811	rs10499859	chr7	80243003	80243004	rs1413661	1
chr7	80258810	80258811	rs10499859	chr7	80244939	80244940	rs1761667	1
chr7	80258810	80258811	rs10499859	chr7	80248029	80248030	rs4731643	1
chr7	80258810	80258811	rs10499859	chr7	80249671	80249672	rs6961024	1
chr7	80258810	80258811	rs10499859	chr7	80250122	80250123	rs10480808	1
chr7	80258810	80258811	rs10499859	chr7	80251202	80251203	rs1537477	1
chr7	80258810	80258811	rs10499859	chr7	80252518	80252519	rs4545029	1
chr7	80258810	80258811	rs10499859	chr7	80253455	80253456	rs2366855	1
chr7	80258810	80258811	rs10499859	chr7	80256003	80256004	rs4728183	1
chr7	80258810	80258811	rs10499859	chr7	80258630	80258631	rs11770907	1
chr7	80258810	80258811	rs10499859	chr7	80258810	80258811	rs10499859	1
chr7	80258810	80258811	rs10499859	chr7	80259988	80259989	rs4316098	1
chr7	80258810	80258811	rs10499859	chr7	80260023	80260024	rs4626520	1
chr7	80258810	80258811	rs10499859	chr7	80262224	80262225	rs13438282	1
chr7	80258810	80258811	rs10499859	chr7	80265451	80265452	rs1953298	0.980421
chr7	80258810	80258811	rs10499859	chr7	80265451	80265452	rs1953298	1
chr7	80258810	80258811	rs10499859	chr7	80265625	80265626	rs1953299	0.980421
chr7	80258810	80258811	rs10499859	chr7	80265625	80265626	rs1953299	1
chr7	80258810	80258811	rs10499859	chr7	80270822	80270823	rs13233631	0.980421
chr7	80258810	80258811	rs10499859	chr7	80270822	80270823	rs13233631	1
chr7	80258810	80258811	rs10499859	chr7	80271327	80271328	rs11771152	0.980421
chr7	80258810	80258811	rs10499859	chr7	80271327	80271328	rs11771152	1
chr7	80258810	80258811	rs10499859	chr7	80271330	80271331	rs11770358	0.980421
chr7	80258810	80258811	rs10499859	chr7	80271330	80271331	rs11770358	1
chr7	80258810	80258811	rs10499859	chr7	80272568	80272569	rs1527479	0.980421
chr7	80258810	80258811	rs10499859	chr7	80272568	80272569	rs1527479	1
chr7	80258810	80258811	rs10499859	chr7	80273308	80273309	rs3212160	0.980421
chr7	80258810	80258811	rs10499859	chr7	80273308	80273309	rs3212160	1
chr7	80258810	80258811	rs10499859	chr7	80275455	80275456	rs1049654	0.961815
chr7	80258810	80258811	rs10499859	chr7	80275455	80275456	rs1049654	1
chr7	80258810	80258811	rs10499859	chr7	80276574	80276575	rs71518999	0.903427
chr7	80258810	80258811	rs10499859	chr7	80278563	80278564	rs3211821	0.961815
chr7	80258810	80258811	rs10499859	chr7	80278563	80278564	rs3211821	1
chr7	80258810	80258811	rs10499859	chr7	80280462	80280463	rs3211839	0.972563
chr7	80258810	80258811	rs10499859	chr7	80283323	80283324	rs3211849	0.972563
chr7	80258810	80258811	rs10499859	chr7	80284942	80284943	rs1054516	0.980421
chr11	99493173	99493174	rs10501920	chr11	99480175	99480176	rs10790841	0.900332
chr11	99493173	99493174	rs10501920	chr11	99490768	99490769	rs11220664	0.900332
chr11	99493173	99493174	rs10501920	chr11	99490768	99490769	rs11220664	1
chr11	99493173	99493174	rs10501920	chr11	99491081	99491082	rs10893607	0.972588
chr11	99493173	99493174	rs10501920	chr11	99491081	99491082	rs10893607	1
chr11	99493173	99493174	rs10501920	chr11	99492475	99492476	rs11220671	0.948869
chr11	99493173	99493174	rs10501920	chr11	99492475	99492476	rs11220671	1
chr11	99493173	99493174	rs10501920	chr11	99493173	99493174	rs10501920	1
chr11	99493173	99493174	rs10501920	chr11	99495795	99495796	rs10893609	0.948869
chr11	99493173	99493174	rs10501920	chr11	99495795	99495796	rs10893609	1
chr11	99493173	99493174	rs10501920	chr11	99497070	99497071	rs5794006	0.948869
chr11	99493173	99493174	rs10501920	chr11	99497070	99497071	rs5794006	0.972531
chr11	99493173	99493174	rs10501920	chr11	99497070	99497071	rs5794006	1
chr11	99493173	99493174	rs10501920	chr11	99498323	99498324	rs17093177	1
chr11	99493173	99493174	rs10501920	chr11	99498760	99498761	rs7120757	0.948869
chr11	99493173	99493174	rs10501920	chr11	99498760	99498761	rs7120757	1
chr11	99493173	99493174	rs10501920	chr11	99498966	99498967	rs10716337	1
chr11	99493173	99493174	rs10501920	chr11	99499110	99499111	rs7107325	0.948869
chr11	99493173	99493174	rs10501920	chr11	99499110	99499111	rs7107325	1
chr11	99493173	99493174	rs10501920	chr11	99500351	99500352	rs5794008	1
chr11	99493173	99493174	rs10501920	chr11	99501264	99501265	rs7103504	0.900332
chr11	99493173	99493174	rs10501920	chr11	99501264	99501265	rs7103504	0.926339
chr11	99493173	99493174	rs10501920	chr11	99501264	99501265	rs7103504	1
chr11	99493173	99493174	rs10501920	chr11	99501474	99501475	rs10529677	0.900332
chr11	99493173	99493174	rs10501920	chr11	99501474	99501475	rs10529677	0.926339
chr11	99493173	99493174	rs10501920	chr11	99501474	99501475	rs10529677	1
chr11	99493173	99493174	rs10501920	chr11	99503355	99503356	rs11220742	1
chr11	99493173	99493174	rs10501920	chr11	99505423	99505424	rs7928892	1
chr11	99493173	99493174	rs10501920	chr11	99512812	99512813	rs1565848	1
chr11	99493173	99493174	rs10501920	chr11	99517072	99517073	rs7358381	1
chr11	99493173	99493174	rs10501920	chr11	99524825	99524826	rs77421649	0.972531
chr11	99493173	99493174	rs10501920	chr11	99527310	99527311	rs17134138	0.972531
chr11	99493173	99493174	rs10501920	chr11	99534719	99534720	rs79039931	0.920535
chr11	99493173	99493174	rs10501920	chr11	99537023	99537024	rs10893674	0.920535
chr8	73778642	73778643	rs10504543	chr8	73778642	73778643	rs10504543	1
chr8	73778642	73778643	rs10504543	chr8	73780787	73780788	rs35256324	0.977063
chr8	73778642	73778643	rs10504543	chr8	73780787	73780788	rs35256324	1
chr8	73778642	73778643	rs10504543	chr8	73780856	73780857	rs10104536	1
chr12	60797703	60797704	rs10506410	chr12	60797703	60797704	rs10506410	1
chr12	60797703	60797704	rs10506410	chr12	60799522	60799523	rs73112714	0.968023
chr12	60797703	60797704	rs10506410	chr12	60799840	60799841	rs56298045	0.968023
chr12	60797703	60797704	rs10506410	chr12	60800078	60800079	rs10506411	0.961394
chr12	60797703	60797704	rs10506410	chr12	60800078	60800079	rs10506411	1
chr12	60797703	60797704	rs10506410	chr12	60806316	60806317	rs2174322	0.968023
chr12	60797703	60797704	rs10506410	chr12	60806316	60806317	rs2174322	1
chr12	60797703	60797704	rs10506410	chr12	60806993	60806994	rs12426853	0.961394
chr12	60797703	60797704	rs10506410	chr12	60806993	60806994	rs12426853	1
chr12	60797703	60797704	rs10506410	chr12	60808097	60808098	rs2062866	0.961394
chr12	60797703	60797704	rs10506410	chr12	60808097	60808098	rs2062866	1
chr12	60797703	60797704	rs10506410	chr12	60808926	60808927	rs76077147	0.961394
chr12	60797703	60797704	rs10506410	chr12	60808926	60808927	rs76077147	1
chr12	60797703	60797704	rs10506410	chr12	60810104	60810105	rs7958827	0.968023
chr12	60797703	60797704	rs10506410	chr12	60810184	60810185	rs7958861	1
chr12	60797703	60797704	rs10506410	chr12	60810585	60810586	rs12422791	0.961394
chr12	60797703	60797704	rs10506410	chr12	60810585	60810586	rs12422791	1
chr12	60797703	60797704	rs10506410	chr12	60815272	60815273	rs1986503	1
chr12	60797703	60797704	rs10506410	chr12	60822008	60822009	rs4547136	1
chr12	60797703	60797704	rs10506410	chr12	60822066	60822067	rs4477471	0.968023
chr12	60797703	60797704	rs10506410	chr12	60823204	60823205	rs73125243	1
chr12	60797703	60797704	rs10506410	chr12	60823772	60823773	rs7978104	1
chr12	60797703	60797704	rs10506410	chr12	60824289	60824290	rs67829929	0.968023
chr12	60797703	60797704	rs10506410	chr12	60831139	60831140	rs4448720	1
chr12	60797703	60797704	rs10506410	chr12	60831791	60831792	rs4462385	1
chr12	60797703	60797704	rs10506410	chr12	60832133	60832134	rs12581330	1
chr12	60797703	60797704	rs10506410	chr12	60833197	60833198	rs7299843	1
chr12	60797703	60797704	rs10506410	chr12	60833283	60833284	rs7300123	1
chr12	60797703	60797704	rs10506410	chr12	60835563	60835564	rs73125264	1
chr12	60797703	60797704	rs10506410	chr12	60835696	60835697	rs55859022	1
chr12	60797703	60797704	rs10506410	chr12	60835829	60835830	rs55946365	1
chr12	60797703	60797704	rs10506410	chr12	60837345	60837346	rs73125270	0.968023
chr12	60797703	60797704	rs10506410	chr12	60839315	60839316	rs4537796	1
chr12	60797703	60797704	rs10506410	chr12	60840074	60840075	rs113818271	0.920641
chr12	60797703	60797704	rs10506410	chr12	60840543	60840544	rs4639967	1
chr12	60797703	60797704	rs10506410	chr12	60841035	60841036	rs113596913	1
chr12	60797703	60797704	rs10506410	chr12	60842934	60842935	rs143394243	0.968023
chr12	60797703	60797704	rs10506410	chr12	60842934	60842935	rs143394243	1
chr12	60797703	60797704	rs10506410	chr12	60842936	60842937	rs59882008	0.968023
chr12	60797703	60797704	rs10506410	chr12	60842936	60842937	rs59882008	1
chr12	60797703	60797704	rs10506410	chr12	60844649	60844650	rs77047011	0.926319
chr12	60797703	60797704	rs10506410	chr12	60846094	60846095	rs73125277	1
chr12	60797703	60797704	rs10506410	chr12	60846313	60846314	rs73125280	1
chr12	60797703	60797704	rs10506410	chr12	60846662	60846663	rs202247520	1
chr12	60797703	60797704	rs10506410	chr12	60847146	60847147	rs113004822	0.907537
chr12	60797703	60797704	rs10506410	chr12	60847146	60847147	rs113004822	1
chr13	27879526	27879527	rs10507380	chr13	27845548	27845549	rs9512592	0.966734
chr13	27879526	27879527	rs10507380	chr13	27848507	27848508	rs80130407	0.966734
chr13	27879526	27879527	rs10507380	chr13	27850378	27850379	rs74833627	0.966734
chr13	27879526	27879527	rs10507380	chr13	27852665	27852666	rs9512594	0.966734
chr13	27879526	27879527	rs10507380	chr13	27853549	27853550	rs9512596	0.966734
chr13	27879526	27879527	rs10507380	chr13	27854199	27854200	rs9512597	0.966734
chr13	27879526	27879527	rs10507380	chr13	27855365	27855366	rs9512598	0.966734
chr13	27879526	27879527	rs10507380	chr13	27855600	27855601	rs9507868	0.966734
chr13	27879526	27879527	rs10507380	chr13	27857542	27857543	rs9512599	0.966734
chr13	27879526	27879527	rs10507380	chr13	27859246	27859247	rs74615458	0.966734
chr13	27879526	27879527	rs10507380	chr13	27859483	27859484	rs147611675	0.966734
chr13	27879526	27879527	rs10507380	chr13	27860230	27860231	rs144492220	0.966734
chr13	27879526	27879527	rs10507380	chr13	27860790	27860791	rs144239426	0.966734
chr13	27879526	27879527	rs10507380	chr13	27861786	27861787	rs370589749	0.905057
chr13	27879526	27879527	rs10507380	chr13	27862213	27862214	rs375921957	0.935126
chr13	27879526	27879527	rs10507380	chr13	27862899	27862900	rs9512601	0.966734
chr13	27879526	27879527	rs10507380	chr13	27864668	27864669	rs9512603	0.935126
chr13	27879526	27879527	rs10507380	chr13	27865241	27865242	rs9507869	0.935126
chr13	27879526	27879527	rs10507380	chr13	27866127	27866128	rs112230209	0.935126
chr13	27879526	27879527	rs10507380	chr13	27866217	27866218	rs112699457	0.935126
chr13	27879526	27879527	rs10507380	chr13	27866444	27866445	rs117507848	1
chr13	27879526	27879527	rs10507380	chr13	27866988	27866989	rs7998745	0.935126
chr13	27879526	27879527	rs10507380	chr13	27867977	27867978	rs73501714	0.935126
chr13	27879526	27879527	rs10507380	chr13	27868251	27868252	rs79231778	1
chr13	27879526	27879527	rs10507380	chr13	27869754	27869755	rs9652069	0.935126
chr13	27879526	27879527	rs10507380	chr13	27871603	27871604	rs76695000	1
chr13	27879526	27879527	rs10507380	chr13	27872309	27872310	rs10507379	1
chr13	27879526	27879527	rs10507380	chr13	27873390	27873391	rs75997334	1
chr13	27879526	27879527	rs10507380	chr13	27873817	27873818	rs1556537	0.935126
chr13	27879526	27879527	rs10507380	chr13	27876329	27876330	rs7982886	0.935126
chr13	27879526	27879527	rs10507380	chr13	27878484	27878485	rs9507870	1
chr13	27879526	27879527	rs10507380	chr13	27879526	27879527	rs10507380	1
chr13	27879526	27879527	rs10507380	chr13	27879607	27879608	rs17523405	1
chr13	27879526	27879527	rs10507380	chr13	27880846	27880847	rs17085414	1
chr13	27879526	27879527	rs10507380	chr13	27881514	27881515	rs79061620	1
chr13	27879526	27879527	rs10507380	chr13	27881533	27881534	rs117220255	1
chr13	27879526	27879527	rs10507380	chr13	27882249	27882250	rs9512606	1
chr13	27879526	27879527	rs10507380	chr13	27883614	27883615	rs9512607	1
chr13	27879526	27879527	rs10507380	chr13	27884409	27884410	rs9512608	1
chr13	27879526	27879527	rs10507380	chr13	27885487	27885488	rs9512610	1
chr13	27879526	27879527	rs10507380	chr13	27888393	27888394	rs9507872	1
chr13	27879526	27879527	rs10507380	chr13	27888804	27888805	rs9512613	1
chr13	27879526	27879527	rs10507380	chr13	27890560	27890561	rs41485749	1
chr13	27879526	27879527	rs10507380	chr13	27891925	27891926	rs74729249	1
chr13	27879526	27879527	rs10507380	chr13	27892119	27892120	rs78469943	1
chr13	27879526	27879527	rs10507380	chr13	27893264	27893265	rs79916747	1
chr13	27879526	27879527	rs10507380	chr13	27894213	27894214	rs9512616	1
chr13	27879526	27879527	rs10507380	chr13	27898721	27898722	rs76419004	0.93289
chr5	65739439	65739440	rs10514995	chr5	65733058	65733059	rs11750803	1
chr5	65739439	65739440	rs10514995	chr5	65733385	65733386	rs2371237	0.977105
chr5	65739439	65739440	rs10514995	chr5	65733385	65733386	rs2371237	1
chr5	65739439	65739440	rs10514995	chr5	65734250	65734251	rs13157836	0.977105
chr5	65739439	65739440	rs10514995	chr5	65734250	65734251	rs13157836	1
chr5	65739439	65739440	rs10514995	chr5	65734530	65734531	rs111275390	0.977105
chr5	65739439	65739440	rs10514995	chr5	65734530	65734531	rs111275390	1
chr5	65739439	65739440	rs10514995	chr5	65734971	65734972	rs11746099	0.977105
chr5	65739439	65739440	rs10514995	chr5	65734971	65734972	rs11746099	1
chr5	65739439	65739440	rs10514995	chr5	65735405	65735406	rs34664333	0.904531
chr5	65739439	65739440	rs10514995	chr5	65735405	65735406	rs34664333	1
chr5	65739439	65739440	rs10514995	chr5	65736502	65736503	rs2105443	0.977105
chr5	65739439	65739440	rs10514995	chr5	65736502	65736503	rs2105443	1
chr5	65739439	65739440	rs10514995	chr5	65737166	65737167	rs12513889	0.95421
chr5	65739439	65739440	rs10514995	chr5	65737166	65737167	rs12513889	1
chr5	65739439	65739440	rs10514995	chr5	65737290	65737291	rs6449809	0.977105
chr5	65739439	65739440	rs10514995	chr5	65737290	65737291	rs6449809	1
chr5	65739439	65739440	rs10514995	chr5	65739098	65739099	rs62359473	0.932032
chr5	65739439	65739440	rs10514995	chr5	65739098	65739099	rs62359473	0.977105
chr5	65739439	65739440	rs10514995	chr5	65739098	65739099	rs62359473	1
chr5	65739439	65739440	rs10514995	chr5	65739439	65739440	rs10514995	1
chr5	65739439	65739440	rs10514995	chr5	65740115	65740116	rs13154839	0.954713
chr5	65739439	65739440	rs10514995	chr5	65740211	65740212	rs4431304	0.977105
chr5	65739439	65739440	rs10514995	chr5	65740211	65740212	rs4431304	0.981004
chr5	65739439	65739440	rs10514995	chr5	65740211	65740212	rs4431304	1
chr5	65739439	65739440	rs10514995	chr5	65743970	65743971	rs112402074	0.932032
chr5	65739439	65739440	rs10514995	chr5	65743970	65743971	rs112402074	0.977105
chr5	65739439	65739440	rs10514995	chr5	65743970	65743971	rs112402074	1
chr5	65739439	65739440	rs10514995	chr5	65744986	65744987	rs7379119	0.901682
chr5	65739439	65739440	rs10514995	chr5	65744986	65744987	rs7379119	1
chr5	65739439	65739440	rs10514995	chr5	65745439	65745440	rs149725153	0.932032
chr5	65739439	65739440	rs10514995	chr5	65745439	65745440	rs149725153	0.977105
chr5	65739439	65739440	rs10514995	chr5	65745439	65745440	rs149725153	1
chr5	65739439	65739440	rs10514995	chr5	65746152	65746153	rs4699868	1
chr5	65739439	65739440	rs10514995	chr5	65746468	65746469	rs1317632	1
chr5	65739439	65739440	rs10514995	chr5	65748842	65748843	rs4700112	1
chr15	63737925	63737926	rs10519210	chr15	63737925	63737926	rs10519210	1
chr15	63737925	63737926	rs10519210	chr15	63749705	63749706	rs72748986	1
chr15	63737925	63737926	rs10519210	chr15	63751139	63751140	rs115213498	1
chr15	63737925	63737926	rs10519210	chr15	63767782	63767783	rs57171684	1
chr15	63737925	63737926	rs10519210	chr15	63767855	63767856	rs60427954	1
chr15	63737925	63737926	rs10519210	chr15	63767872	63767873	rs72749000	1
chr15	63737925	63737926	rs10519210	chr15	63768293	63768294	rs66644898	1
chr15	63737925	63737926	rs10519210	chr15	63768320	63768321	rs73441103	1
chr15	63737925	63737926	rs10519210	chr15	63769481	63769482	rs111938233	1
chr15	63737925	63737926	rs10519210	chr15	63769754	63769755	rs113240421	1
chr15	63737925	63737926	rs10519210	chr15	63770087	63770088	rs41415146	1
chr15	63737925	63737926	rs10519210	chr15	63770131	63770132	rs66522037	1
chr15	63737925	63737926	rs10519210	chr15	63770226	63770227	rs74430814	1
chr15	63737925	63737926	rs10519210	chr15	63770228	63770229	rs73441109	1
chr15	63737925	63737926	rs10519210	chr15	63770252	63770253	rs66481064	1
chr15	63737925	63737926	rs10519210	chr15	63772466	63772467	rs142232542	1
chr15	63737925	63737926	rs10519210	chr15	63772565	63772566	rs111685749	1
chr15	63737925	63737926	rs10519210	chr15	63773076	63773077	rs72750905	1
chr15	63737925	63737926	rs10519210	chr15	63773322	63773323	rs1544706	1
chr15	63737925	63737926	rs10519210	chr15	63775293	63775294	rs67887043	1
chr15	63737925	63737926	rs10519210	chr15	63778365	63778366	rs72750909	1
chr15	63737925	63737926	rs10519210	chr15	63778509	63778510	rs146518128	1
chr15	63737925	63737926	rs10519210	chr15	63778932	63778933	rs72750911	1
chr15	63737925	63737926	rs10519210	chr15	63779273	63779274	rs72750912	1
chr17	33331575	33331576	rs1052536	chr17	33301215	33301216	rs978202	0.906139
chr17	33331575	33331576	rs1052536	chr17	33301215	33301216	rs978202	0.965834
chr17	33331575	33331576	rs1052536	chr17	33307586	33307587	rs12945428	0.952903
chr17	33331575	33331576	rs1052536	chr17	33307586	33307587	rs12945428	0.95426
chr17	33331575	33331576	rs1052536	chr17	33307586	33307587	rs12945428	1
chr17	33331575	33331576	rs1052536	chr17	33313729	33313730	rs3135967	0.909026
chr17	33331575	33331576	rs1052536	chr17	33313729	33313730	rs3135967	0.95426
chr17	33331575	33331576	rs1052536	chr17	33313729	33313730	rs3135967	1
chr17	33331575	33331576	rs1052536	chr17	33324382	33324383	rs2074518	0.95426
chr17	33331575	33331576	rs1052536	chr17	33324382	33324383	rs2074518	0.965834
chr17	33331575	33331576	rs1052536	chr17	33324382	33324383	rs2074518	1
chr17	33331575	33331576	rs1052536	chr17	33331575	33331576	rs1052536	1
chr17	33331575	33331576	rs1052536	chr17	33332177	33332178	rs1003918	1
chr17	33331575	33331576	rs1052536	chr17	33332629	33332630	rs12948362	0.965563
chr17	33331575	33331576	rs1052536	chr17	33332629	33332630	rs12948362	1
chr17	33331575	33331576	rs1052536	chr17	33351917	33351918	rs10853174	0.965563
chr17	33331575	33331576	rs1052536	chr17	33351917	33351918	rs10853174	0.976408
chr17	33331575	33331576	rs1052536	chr17	33351917	33351918	rs10853174	1
chr17	33331575	33331576	rs1052536	chr17	33356540	33356541	rs34986105	0.903192
chr17	33331575	33331576	rs1052536	chr17	33356540	33356541	rs34986105	0.949167
chr17	33331575	33331576	rs1052536	chr17	33356907	33356908	rs11650512	0.965563
chr17	33331575	33331576	rs1052536	chr17	33356907	33356908	rs11650512	0.976408
chr17	33331575	33331576	rs1052536	chr17	33356907	33356908	rs11650512	1
chr17	33331575	33331576	rs1052536	chr17	33360374	33360375	rs1634802	0.95426
chr17	33331575	33331576	rs1052536	chr17	33360374	33360375	rs1634802	0.965563
chr17	33331575	33331576	rs1052536	chr17	33360374	33360375	rs1634802	0.976408
chr9	22088094	22088095	rs10738607	chr9	22081397	22081398	rs10116277	0.908458
chr9	22088094	22088095	rs10738607	chr9	22081850	22081851	rs6475606	0.908458
chr9	22088094	22088095	rs10738607	chr9	22084310	22084311	rs1537370	0.908458
chr9	22088094	22088095	rs10738607	chr9	22087473	22087474	rs7857345	0.959034
chr9	22088094	22088095	rs10738607	chr9	22088090	22088091	rs10738606	1
chr9	22088094	22088095	rs10738607	chr9	22088094	22088095	rs10738607	1
chr9	22088094	22088095	rs10738607	chr9	22088260	22088261	rs10757272	0.981322
chr9	22088094	22088095	rs10738607	chr9	22088260	22088261	rs10757272	1
chr9	22088094	22088095	rs10738607	chr9	22090301	22090302	rs10757273	0.979175
chr9	22088094	22088095	rs10738607	chr9	22090521	22090522	rs9644859	0.979175
chr9	22088094	22088095	rs10738607	chr9	22090521	22090522	rs9644859	1
chr9	22088094	22088095	rs10738607	chr9	22090603	22090604	rs9644860	0.979175
chr9	22088094	22088095	rs10738607	chr9	22090603	22090604	rs9644860	0.981322
chr9	22088094	22088095	rs10738607	chr9	22090935	22090936	rs9644861	1
chr9	22088094	22088095	rs10738607	chr9	22090936	22090937	rs9644862	1
chr9	22088094	22088095	rs10738607	chr9	22091069	22091070	rs10811653	0.979175
chr9	22088094	22088095	rs10738607	chr9	22091069	22091070	rs10811653	1
chr9	22088094	22088095	rs10738607	chr9	22091924	22091925	rs7866503	0.979175
chr9	22088094	22088095	rs10738607	chr9	22091924	22091925	rs7866503	1
chr9	22088094	22088095	rs10738607	chr9	22092257	22092258	rs2210538	1
chr9	22088094	22088095	rs10738607	chr9	22092924	22092925	rs10811654	0.981322
chr9	22088094	22088095	rs10738607	chr9	22093299	22093300	rs4007642	0.962671
chr9	22088094	22088095	rs10738607	chr9	22093299	22093300	rs4007642	0.979175
chr9	22088094	22088095	rs10738607	chr9	22094330	22094331	rs4977757	0.959034
chr9	22088094	22088095	rs10738607	chr9	22094330	22094331	rs4977757	0.981322
chr9	22088094	22088095	rs10738607	chr9	22094796	22094797	rs10738608	0.959034
chr9	22088094	22088095	rs10738607	chr9	22094796	22094797	rs10738608	0.981322
chr9	22088094	22088095	rs10738607	chr9	22096055	22096056	rs10757274	0.981322
chr9	22088094	22088095	rs10738607	chr9	22098574	22098575	rs4977574	0.981322
chr9	22088094	22088095	rs10738607	chr9	22098619	22098620	rs2891168	0.981322
chr9	22088094	22088095	rs10738607	chr9	22099568	22099569	rs1537371	0.939546
chr9	22088094	22088095	rs10738607	chr9	22099568	22099569	rs1537371	1
chr9	22088094	22088095	rs10738607	chr9	22100176	22100177	rs1556516	0.939546
chr9	22088094	22088095	rs10738607	chr9	22100176	22100177	rs1556516	1
chr9	22088094	22088095	rs10738607	chr9	22101702	22101703	rs6475608	0.959034
chr9	22088094	22088095	rs10738607	chr9	22102165	22102166	rs7859727	0.959034
chr9	22088094	22088095	rs10738607	chr9	22102165	22102166	rs7859727	1
chr9	22088094	22088095	rs10738607	chr9	22103341	22103342	rs1537373	0.939546
chr9	22088094	22088095	rs10738607	chr9	22103341	22103342	rs1537373	1
chr9	22088094	22088095	rs10738607	chr9	22103813	22103814	rs1333042	0.939546
chr9	22088094	22088095	rs10738607	chr9	22103813	22103814	rs1333042	0.981032
chr9	22088094	22088095	rs10738607	chr9	22105927	22105928	rs7859362	0.918137
chr9	22088094	22088095	rs10738607	chr9	22105927	22105928	rs7859362	0.944264
chr9	22088094	22088095	rs10738607	chr9	22106225	22106226	rs10757275	0.962454
chr9	22088094	22088095	rs10738607	chr9	22106271	22106272	rs6475609	0.918137
chr9	22088094	22088095	rs10738607	chr9	22106271	22106272	rs6475609	0.962454
chr9	22088094	22088095	rs10738607	chr9	22106731	22106732	rs1333043	0.918137
chr9	22088094	22088095	rs10738607	chr9	22106731	22106732	rs1333043	0.962454
chr9	22088094	22088095	rs10738607	chr9	22110131	22110132	rs1412834	0.939546
chr9	22088094	22088095	rs10738607	chr9	22110131	22110132	rs1412834	0.944264
chr9	22088094	22088095	rs10738607	chr9	22111584	22111585	rs112917455	0.926988
chr9	22088094	22088095	rs10738607	chr9	22111584	22111585	rs112917455	0.959034
chr9	22088094	22088095	rs10738607	chr9	22112241	22112242	rs7341786	0.926988
chr9	22088094	22088095	rs10738607	chr9	22112241	22112242	rs7341786	0.959034
chr9	22088094	22088095	rs10738607	chr9	22112427	22112428	rs7341791	0.926988
chr9	22088094	22088095	rs10738607	chr9	22112427	22112428	rs7341791	0.959034
chr9	22088094	22088095	rs10738607	chr9	22112599	22112600	rs10511701	0.926988
chr9	22088094	22088095	rs10738607	chr9	22112599	22112600	rs10511701	0.959034
chr9	22088094	22088095	rs10738607	chr9	22114469	22114470	rs10733376	0.944264
chr9	22088094	22088095	rs10738607	chr9	22114495	22114496	rs10738609	0.944264
chr9	22088094	22088095	rs10738607	chr9	22115026	22115027	rs2383206	0.944264
chr9	22088094	22088095	rs10738607	chr9	22115286	22115287	rs944797	0.944264
chr9	22088094	22088095	rs10738607	chr9	22115589	22115590	rs1004638	0.944264
chr9	22088094	22088095	rs10738607	chr9	22115589	22115590	rs1004638	0.959034
chr9	22088094	22088095	rs10738607	chr9	22115959	22115960	rs2383207	0.944264
chr9	22088094	22088095	rs10738607	chr9	22115959	22115960	rs2383207	0.959034
chr9	22088094	22088095	rs10738607	chr9	22116046	22116047	rs1537374	0.944264
chr9	22088094	22088095	rs10738607	chr9	22116046	22116047	rs1537374	0.959034
chr9	22088094	22088095	rs10738607	chr9	22116071	22116072	rs1537375	0.944264
chr9	22088094	22088095	rs10738607	chr9	22116071	22116072	rs1537375	0.959034
chr9	22088094	22088095	rs10738607	chr9	22116220	22116221	rs1537376	0.944264
chr9	22088094	22088095	rs10738607	chr9	22123766	22123767	rs10738610	0.962454
chr9	22088094	22088095	rs10738607	chr9	22124123	22124124	rs1333046	0.962454
chr9	22088094	22088095	rs10738607	chr9	22124140	22124141	rs7857118	0.959034
chr9	22088094	22088095	rs10738607	chr9	22124140	22124141	rs7857118	0.962454
chr9	22088094	22088095	rs10738607	chr9	22124450	22124451	rs10757277	0.924352
chr9	22088094	22088095	rs10738607	chr9	22124472	22124473	rs10811656	0.906939
chr9	22088094	22088095	rs10738607	chr9	22124477	22124478	rs10757278	0.924352
chr9	22088094	22088095	rs10738607	chr9	22124504	22124505	rs1333047	0.924352
chr9	22088094	22088095	rs10738607	chr9	22124504	22124505	rs1333047	0.939546
chr9	22088094	22088095	rs10738607	chr9	22124630	22124631	rs10757279	0.924352
chr9	22088094	22088095	rs10738607	chr9	22124744	22124745	rs4977575	0.924352
chr9	22088094	22088095	rs10738607	chr9	22124744	22124745	rs4977575	0.959034
chr9	22088094	22088095	rs10738607	chr9	22125347	22125348	rs1333048	0.981032
chr9	22124477	22124478	rs10757278	chr9	22088090	22088091	rs10738606	0.924352
chr9	22124477	22124478	rs10757278	chr9	22088094	22088095	rs10738607	0.924352
chr9	22124477	22124478	rs10757278	chr9	22088260	22088261	rs10757272	0.906133
chr9	22124477	22124478	rs10757278	chr9	22090521	22090522	rs9644859	0.924352
chr9	22124477	22124478	rs10757278	chr9	22090603	22090604	rs9644860	0.906133
chr9	22124477	22124478	rs10757278	chr9	22090935	22090936	rs9644861	0.924352
chr9	22124477	22124478	rs10757278	chr9	22090936	22090937	rs9644862	0.924352
chr9	22124477	22124478	rs10757278	chr9	22091069	22091070	rs10811653	0.924352
chr9	22124477	22124478	rs10757278	chr9	22091924	22091925	rs7866503	0.924352
chr9	22124477	22124478	rs10757278	chr9	22092257	22092258	rs2210538	0.924352
chr9	22124477	22124478	rs10757278	chr9	22092924	22092925	rs10811654	0.906133
chr9	22124477	22124478	rs10757278	chr9	22093299	22093300	rs4007642	0.923135
chr9	22124477	22124478	rs10757278	chr9	22094330	22094331	rs4977757	0.906133
chr9	22124477	22124478	rs10757278	chr9	22094796	22094797	rs10738608	0.906133
chr9	22124477	22124478	rs10757278	chr9	22096055	22096056	rs10757274	0.906133
chr9	22124477	22124478	rs10757278	chr9	22098574	22098575	rs4977574	0.906133
chr9	22124477	22124478	rs10757278	chr9	22098619	22098620	rs2891168	0.906133
chr9	22124477	22124478	rs10757278	chr9	22099568	22099569	rs1537371	0.924352
chr9	22124477	22124478	rs10757278	chr9	22100176	22100177	rs1556516	0.924352
chr9	22124477	22124478	rs10757278	chr9	22102165	22102166	rs7859727	0.924352
chr9	22124477	22124478	rs10757278	chr9	22103341	22103342	rs1537373	0.924352
chr9	22124477	22124478	rs10757278	chr9	22103813	22103814	rs1333042	0.905493
chr9	22124477	22124478	rs10757278	chr9	22105927	22105928	rs7859362	0.906773
chr9	22124477	22124478	rs10757278	chr9	22106225	22106226	rs10757275	0.92238
chr9	22124477	22124478	rs10757278	chr9	22106225	22106226	rs10757275	0.924962
chr9	22124477	22124478	rs10757278	chr9	22106271	22106272	rs6475609	0.924962
chr9	22124477	22124478	rs10757278	chr9	22106731	22106732	rs1333043	0.924962
chr9	22124477	22124478	rs10757278	chr9	22110131	22110132	rs1412834	0.906773
chr9	22124477	22124478	rs10757278	chr9	22114469	22114470	rs10733376	0.906773
chr9	22124477	22124478	rs10757278	chr9	22114495	22114496	rs10738609	0.906773
chr9	22124477	22124478	rs10757278	chr9	22114495	22114496	rs10738609	0.92238
chr9	22124477	22124478	rs10757278	chr9	22115026	22115027	rs2383206	0.906773
chr9	22124477	22124478	rs10757278	chr9	22115026	22115027	rs2383206	0.916471
chr9	22124477	22124478	rs10757278	chr9	22115286	22115287	rs944797	0.906773
chr9	22124477	22124478	rs10757278	chr9	22115286	22115287	rs944797	0.916471
chr9	22124477	22124478	rs10757278	chr9	22115589	22115590	rs1004638	0.906773
chr9	22124477	22124478	rs10757278	chr9	22115959	22115960	rs2383207	0.906773
chr9	22124477	22124478	rs10757278	chr9	22116046	22116047	rs1537374	0.906773
chr9	22124477	22124478	rs10757278	chr9	22116071	22116072	rs1537375	0.906773
chr9	22124477	22124478	rs10757278	chr9	22116220	22116221	rs1537376	0.906773
chr9	22124477	22124478	rs10757278	chr9	22116220	22116221	rs1537376	0.916471
chr9	22124477	22124478	rs10757278	chr9	22119195	22119196	rs1333045	0.965442
chr9	22124477	22124478	rs10757278	chr9	22120482	22120483	rs67452501	0.948671
chr9	22124477	22124478	rs10757278	chr9	22121349	22121350	rs10217586	0.965442
chr9	22124477	22124478	rs10757278	chr9	22122059	22122060	rs35831924	0.948671
chr9	22124477	22124478	rs10757278	chr9	22123766	22123767	rs10738610	0.924962
chr9	22124477	22124478	rs10757278	chr9	22123766	22123767	rs10738610	0.961096
chr9	22124477	22124478	rs10757278	chr9	22123766	22123767	rs10738610	0.982552
chr9	22124477	22124478	rs10757278	chr9	22124123	22124124	rs1333046	0.924962
chr9	22124477	22124478	rs10757278	chr9	22124123	22124124	rs1333046	0.982552
chr9	22124477	22124478	rs10757278	chr9	22124140	22124141	rs7857118	0.924962
chr9	22124477	22124478	rs10757278	chr9	22124450	22124451	rs10757277	1
chr9	22124477	22124478	rs10757278	chr9	22124472	22124473	rs10811656	0.980421
chr9	22124477	22124478	rs10757278	chr9	22124477	22124478	rs10757278	1
chr9	22124477	22124478	rs10757278	chr9	22124504	22124505	rs1333047	1
chr9	22124477	22124478	rs10757278	chr9	22124630	22124631	rs10757279	0.982552
chr9	22124477	22124478	rs10757278	chr9	22124630	22124631	rs10757279	1
chr9	22124477	22124478	rs10757278	chr9	22124744	22124745	rs4977575	1
chr9	22124477	22124478	rs10757278	chr9	22125347	22125348	rs1333048	0.943526
chr9	22124477	22124478	rs10757278	chr9	22125347	22125348	rs1333048	0.982552
chr9	22124477	22124478	rs10757278	chr9	22125503	22125504	rs1333049	0.960225
chr9	22124477	22124478	rs10757278	chr9	22125503	22125504	rs1333049	0.982552
chr17	68325868	68325869	rs10775360	chr17	68296614	68296615	rs1606655	0.967541
chr17	68325868	68325869	rs10775360	chr17	68296785	68296786	rs1606656	0.967541
chr17	68325868	68325869	rs10775360	chr17	68314281	68314282	rs5821770	0.967541
chr17	68325868	68325869	rs10775360	chr17	68314281	68314282	rs5821770	0.971682
chr17	68325868	68325869	rs10775360	chr17	68315648	68315649	rs17715938	0.967541
chr17	68325868	68325869	rs10775360	chr17	68315648	68315649	rs17715938	1
chr17	68325868	68325869	rs10775360	chr17	68322828	68322829	rs17778418	0.971642
chr17	68325868	68325869	rs10775360	chr17	68322828	68322829	rs17778418	1
chr17	68325868	68325869	rs10775360	chr17	68325744	68325745	rs10852724	1
chr17	68325868	68325869	rs10775360	chr17	68325868	68325869	rs10775360	1
chr12	82576220	82576221	rs10778876	chr12	82553600	82553601	rs11115208	1
chr12	82576220	82576221	rs10778876	chr12	82555851	82555852	rs11115209	1
chr12	82576220	82576221	rs10778876	chr12	82559308	82559309	rs11115210	1
chr12	82576220	82576221	rs10778876	chr12	82562988	82562989	rs10778873	1
chr12	82576220	82576221	rs10778876	chr12	82565732	82565733	rs4531555	1
chr12	82576220	82576221	rs10778876	chr12	82566478	82566479	rs10862455	1
chr12	82576220	82576221	rs10778876	chr12	82567376	82567377	rs10862456	1
chr12	82576220	82576221	rs10778876	chr12	82567707	82567708	rs10862458	1
chr12	82576220	82576221	rs10778876	chr12	82567918	82567919	rs3935341	1
chr12	82576220	82576221	rs10778876	chr12	82568575	82568576	rs12824805	0.918686
chr12	82576220	82576221	rs10778876	chr12	82568709	82568710	rs11115211	1
chr12	82576220	82576221	rs10778876	chr12	82569180	82569181	rs10862459	1
chr12	82576220	82576221	rs10778876	chr12	82571525	82571526	rs4329744	1
chr12	82576220	82576221	rs10778876	chr12	82571909	82571910	rs12372054	1
chr12	82576220	82576221	rs10778876	chr12	82573405	82573406	rs10862460	1
chr12	82576220	82576221	rs10778876	chr12	82576040	82576041	rs10778875	1
chr12	82576220	82576221	rs10778876	chr12	82576220	82576221	rs10778876	1
chr12	82576220	82576221	rs10778876	chr12	82576947	82576948	rs10862462	1
chr12	69523923	69523924	rs10784762	chr12	69523779	69523780	rs10784761	1
chr12	69523923	69523924	rs10784762	chr12	69523923	69523924	rs10784762	1
chr9	27533984	27533985	rs10812610	chr9	27525751	27525752	rs10967973	1
chr9	27533984	27533985	rs10812610	chr9	27527479	27527480	rs4879540	1
chr9	27533984	27533985	rs10812610	chr9	27528294	27528295	rs10757664	1
chr9	27533984	27533985	rs10812610	chr9	27529274	27529275	rs58933219	0.955565
chr9	27533984	27533985	rs10812610	chr9	27529278	27529279	rs5897238	0.955565
chr9	27533984	27533985	rs10812610	chr9	27529316	27529317	rs903603	0.955565
chr9	27533984	27533985	rs10812610	chr9	27529820	27529821	rs3202601	0.955565
chr9	27533984	27533985	rs10812610	chr9	27529863	27529864	rs3736319	1
chr9	27533984	27533985	rs10812610	chr9	27530467	27530468	rs10812609	0.955565
chr9	27533984	27533985	rs10812610	chr9	27533452	27533453	rs4879541	1
chr9	27533984	27533985	rs10812610	chr9	27533984	27533985	rs10812610	1
chr9	27533984	27533985	rs10812610	chr9	27540048	27540049	rs36021887	0.938306
chr9	27533984	27533985	rs10812610	chr9	27541041	27541042	rs7469146	0.938306
chr9	27533984	27533985	rs10812610	chr9	27542261	27542262	rs10812611	0.938306
chr9	27533984	27533985	rs10812610	chr9	27544943	27544944	rs10967976	0.938306
chr9	98867813	98867814	rs10819861	chr9	98847030	98847031	rs10124975	0.917748
chr9	98867813	98867814	rs10819861	chr9	98847160	98847161	rs11302077	0.917748
chr9	98867813	98867814	rs10819861	chr9	98847469	98847470	rs11302076	0.917748
chr9	98867813	98867814	rs10819861	chr9	98847691	98847692	rs7025349	0.917748
chr9	98867813	98867814	rs10819861	chr9	98849009	98849010	rs4743525	0.922146
chr9	98867813	98867814	rs10819861	chr9	98849624	98849625	rs4623574	0.936104
chr9	98867813	98867814	rs10819861	chr9	98849911	98849912	rs10819810	0.936104
chr9	98867813	98867814	rs10819861	chr9	98851044	98851045	rs10640479	0.936104
chr9	98867813	98867814	rs10819861	chr9	98851075	98851076	rs4743527	0.936104
chr9	98867813	98867814	rs10819861	chr9	98851504	98851505	rs10760747	0.936104
chr9	98867813	98867814	rs10819861	chr9	98851767	98851768	rs4443780	0.936104
chr9	98867813	98867814	rs10819861	chr9	98851777	98851778	rs4620409	0.981166
chr9	98867813	98867814	rs10819861	chr9	98852303	98852304	rs12686105	0.936104
chr9	98867813	98867814	rs10819861	chr9	98852579	98852580	rs140916895	0.981166
chr9	98867813	98867814	rs10819861	chr9	98853170	98853171	rs10739800	0.936104
chr9	98867813	98867814	rs10819861	chr9	98854019	98854020	rs6479090	0.981166
chr9	98867813	98867814	rs10819861	chr9	98854722	98854723	rs10819815	0.936104
chr9	98867813	98867814	rs10819861	chr9	98855039	98855040	rs7045648	0.936104
chr9	98867813	98867814	rs10819861	chr9	98856401	98856402	rs7041954	0.936104
chr9	98867813	98867814	rs10819861	chr9	98856744	98856745	rs7862829	0.936104
chr9	98867813	98867814	rs10819861	chr9	98856772	98856773	rs10989244	0.936104
chr9	98867813	98867814	rs10819861	chr9	98857026	98857027	rs35499941	0.936104
chr9	98867813	98867814	rs10819861	chr9	98857473	98857474	rs10819834	0.936104
chr9	98867813	98867814	rs10819861	chr9	98857953	98857954	rs4743535	0.936104
chr9	98867813	98867814	rs10819861	chr9	98857986	98857987	rs4743536	0.936104
chr9	98867813	98867814	rs10819861	chr9	98858268	98858269	rs7019587	0.947365
chr9	98867813	98867814	rs10819861	chr9	98858268	98858269	rs7019587	0.950841
chr9	98867813	98867814	rs10819861	chr9	98858268	98858269	rs7019587	1
chr9	98867813	98867814	rs10819861	chr9	98858665	98858666	rs10819835	0.966412
chr9	98867813	98867814	rs10819861	chr9	98859938	98859939	rs3802440	0.982879
chr9	98867813	98867814	rs10819861	chr9	98860981	98860982	rs7041071	0.945487
chr9	98867813	98867814	rs10819861	chr9	98860981	98860982	rs7041071	0.982879
chr9	98867813	98867814	rs10819861	chr9	98860981	98860982	rs7041071	1
chr9	98867813	98867814	rs10819861	chr9	98861229	98861230	rs10760765	0.982879
chr9	98867813	98867814	rs10819861	chr9	98862861	98862862	rs4743537	1
chr9	98867813	98867814	rs10819861	chr9	98863169	98863170	rs4078421	1
chr9	98867813	98867814	rs10819861	chr9	98864599	98864600	rs7854100	1
chr9	98867813	98867814	rs10819861	chr9	98867813	98867814	rs10819861	1
chr9	98867813	98867814	rs10819861	chr9	98867848	98867849	rs10989287	1
chr9	98867813	98867814	rs10819861	chr9	98868372	98868373	rs55821317	1
chr9	98867813	98867814	rs10819861	chr9	98871378	98871379	rs10819868	1
chr9	98867813	98867814	rs10819861	chr9	98872791	98872792	rs10760780	0.982879
chr9	98867813	98867814	rs10819861	chr9	98872831	98872832	rs10760781	0.982879
chr9	97713459	97713460	rs10821415	chr9	97669673	97669674	rs2183958	0.952337
chr9	97713459	97713460	rs10821415	chr9	97669673	97669674	rs2183958	0.958473
chr9	97713459	97713460	rs10821415	chr9	97670558	97670559	rs4744403	0.938607
chr9	97713459	97713460	rs10821415	chr9	97677556	97677557	rs12235316	0.976545
chr9	97713459	97713460	rs10821415	chr9	97677556	97677557	rs12235316	0.979478
chr9	97713459	97713460	rs10821415	chr9	97678911	97678912	rs10993394	0.952337
chr9	97713459	97713460	rs10821415	chr9	97678911	97678912	rs10993394	0.979478
chr9	97713459	97713460	rs10821415	chr9	97679771	97679772	rs10993397	0.952337
chr9	97713459	97713460	rs10821415	chr9	97679771	97679772	rs10993397	0.979478
chr9	97713459	97713460	rs10821415	chr9	97682075	97682076	rs10993398	0.952337
chr9	97713459	97713460	rs10821415	chr9	97682075	97682076	rs10993398	0.979478
chr9	97713459	97713460	rs10821415	chr9	97685298	97685299	rs7853195	0.951279
chr9	97713459	97713460	rs10821415	chr9	97685298	97685299	rs7853195	1
chr9	97713459	97713460	rs10821415	chr9	97689045	97689046	rs4744411	0.951279
chr9	97713459	97713460	rs10821415	chr9	97689045	97689046	rs4744411	0.952337
chr9	97713459	97713460	rs10821415	chr9	97689045	97689046	rs4744411	1
chr9	97713459	97713460	rs10821415	chr9	97709725	97709726	rs1123534	0.976545
chr9	97713459	97713460	rs10821415	chr9	97709725	97709726	rs1123534	1
chr9	97713459	97713460	rs10821415	chr9	97713459	97713460	rs10821415	1
chr9	97713459	97713460	rs10821415	chr9	97723266	97723267	rs7864171	0.979478
chr9	97713459	97713460	rs10821415	chr9	97723266	97723267	rs7864171	1
chr9	97713459	97713460	rs10821415	chr9	97723449	97723450	rs7865239	0.941045
chr9	97713459	97713460	rs10821415	chr9	97723449	97723450	rs7865239	1
chr9	97713459	97713460	rs10821415	chr9	97732256	97732257	rs10993418	0.921063
chr10	75421208	75421209	rs10824026	chr10	75416789	75416790	rs12570126	0.956957
chr10	75421208	75421209	rs10824026	chr10	75416789	75416790	rs12570126	1
chr10	75421208	75421209	rs10824026	chr10	75417249	75417250	rs4746140	0.956957
chr10	75421208	75421209	rs10824026	chr10	75417249	75417250	rs4746140	1
chr10	75421208	75421209	rs10824026	chr10	75419663	75419664	rs11000734	0.956957
chr10	75421208	75421209	rs10824026	chr10	75419663	75419664	rs11000734	1
chr10	75421208	75421209	rs10824026	chr10	75420114	75420115	rs6480708	0.956957
chr10	75421208	75421209	rs10824026	chr10	75420114	75420115	rs6480708	1
chr10	75421208	75421209	rs10824026	chr10	75421208	75421209	rs10824026	1
chr10	75421208	75421209	rs10824026	chr10	75421648	75421649	rs7394190	0.934013
chr10	75421208	75421209	rs10824026	chr10	75421648	75421649	rs7394190	0.957674
chr10	75421208	75421209	rs10824026	chr10	75430001	75430002	rs4745719	0.939091
chr10	75421208	75421209	rs10824026	chr10	75430001	75430002	rs4745719	0.955565
chr10	75421208	75421209	rs10824026	chr10	75430001	75430002	rs4745719	1
chr12	115381740	115381741	rs10850409	chr12	115360866	115360867	rs7132593	0.955961
chr12	115381740	115381741	rs10850409	chr12	115361191	115361192	rs1896358	0.955961
chr12	115381740	115381741	rs10850409	chr12	115361364	115361365	rs6416327	0.97803
chr12	115381740	115381741	rs10850409	chr12	115361757	115361758	rs9630280	0.955961
chr12	115381740	115381741	rs10850409	chr12	115361930	115361931	rs7487962	0.97803
chr12	115381740	115381741	rs10850409	chr12	115362278	115362279	rs2384554	0.919596
chr12	115381740	115381741	rs10850409	chr12	115362614	115362615	rs7976673	0.955961
chr12	115381740	115381741	rs10850409	chr12	115362972	115362973	rs7977151	0.919596
chr12	115381740	115381741	rs10850409	chr12	115363111	115363112	rs7980361	0.955961
chr12	115381740	115381741	rs10850409	chr12	115363443	115363444	rs11067327	0.919596
chr12	115381740	115381741	rs10850409	chr12	115363751	115363752	rs3914956	0.97803
chr12	115381740	115381741	rs10850409	chr12	115363954	115363955	rs4122458	0.919596
chr12	115381740	115381741	rs10850409	chr12	115365211	115365212	rs7966951	0.97803
chr12	115381740	115381741	rs10850409	chr12	115366025	115366026	rs141028468	0.919596
chr12	115381740	115381741	rs10850409	chr12	115366285	115366286	rs10850404	0.955961
chr12	115381740	115381741	rs10850409	chr12	115366669	115366670	rs10850405	0.955961
chr12	115381740	115381741	rs10850409	chr12	115367286	115367287	rs1896356	0.955961
chr12	115381740	115381741	rs10850409	chr12	115367657	115367658	rs2384555	0.955961
chr12	115381740	115381741	rs10850409	chr12	115367840	115367841	rs10850406	0.955961
chr12	115381740	115381741	rs10850409	chr12	115368079	115368080	rs4767281	0.919596
chr12	115381740	115381741	rs10850409	chr12	115368470	115368471	rs146652951	0.955961
chr12	115381740	115381741	rs10850409	chr12	115368569	115368570	rs67439522	0.955961
chr12	115381740	115381741	rs10850409	chr12	115368570	115368571	rs34707539	0.955961
chr12	115381740	115381741	rs10850409	chr12	115368572	115368573	rs61933462	0.955961
chr12	115381740	115381741	rs10850409	chr12	115369038	115369039	rs4767282	0.955961
chr12	115381740	115381741	rs10850409	chr12	115369950	115369951	rs11309954	0.934337
chr12	115381740	115381741	rs10850409	chr12	115370514	115370515	rs11366498	0.903703
chr12	115381740	115381741	rs10850409	chr12	115370526	115370527	rs7972037	0.903703
chr12	115381740	115381741	rs10850409	chr12	115370538	115370539	rs7959283	0.903703
chr12	115381740	115381741	rs10850409	chr12	115370540	115370541	rs7972041	0.903703
chr12	115381740	115381741	rs10850409	chr12	115371028	115371029	rs138699609	0.955961
chr12	115381740	115381741	rs10850409	chr12	115371181	115371182	rs7300371	0.97803
chr12	115381740	115381741	rs10850409	chr12	115371208	115371209	rs7311039	0.955961
chr12	115381740	115381741	rs10850409	chr12	115371742	115371743	rs10744836	0.955961
chr12	115381740	115381741	rs10850409	chr12	115371958	115371959	rs7966651	0.955961
chr12	115381740	115381741	rs10850409	chr12	115372552	115372553	rs7980129	0.955961
chr12	115381740	115381741	rs10850409	chr12	115381071	115381072	rs7132327	1
chr12	115381740	115381741	rs10850409	chr12	115381147	115381148	rs7301677	1
chr12	115381740	115381741	rs10850409	chr12	115381740	115381741	rs10850409	1
chr18	42436652	42436653	rs10853525	chr18	42399119	42399120	rs10541552	0.935983
chr18	42436652	42436653	rs10853525	chr18	42424594	42424595	rs1126225	0.916667
chr18	42436652	42436653	rs10853525	chr18	42424594	42424595	rs1126225	1
chr18	42436652	42436653	rs10853525	chr18	42430344	42430345	rs71372689	1
chr18	42436652	42436653	rs10853525	chr18	42431244	42431245	rs4890489	1
chr18	42436652	42436653	rs10853525	chr18	42434615	42434616	rs12454763	1
chr18	42436652	42436653	rs10853525	chr18	42436652	42436653	rs10853525	1
chr18	42436652	42436653	rs10853525	chr18	42437268	42437269	rs4890490	1
chr18	42436652	42436653	rs10853525	chr18	42439886	42439887	rs991014	1
chr18	42436652	42436653	rs10853525	chr18	42441443	42441444	rs11661654	1
chr18	42436652	42436653	rs10853525	chr18	42448710	42448711	rs12455887	0.954378
chr18	42436652	42436653	rs10853525	chr18	42448710	42448711	rs12455887	0.977616
chr18	42436652	42436653	rs10853525	chr18	42449598	42449599	rs12954183	0.97775
chr18	42436652	42436653	rs10853525	chr18	42449615	42449616	rs582521	0.977616
chr18	42436652	42436653	rs10853525	chr18	42449615	42449616	rs582521	1
chr18	42436652	42436653	rs10853525	chr18	42453069	42453070	rs2308289	0.977616
chr18	42436652	42436653	rs10853525	chr18	42453069	42453070	rs2308289	1
chr12	92805433	92805434	rs10859313	chr12	92792761	92792762	rs73220197	1
chr12	92805433	92805434	rs10859313	chr12	92793757	92793758	rs34570789	1
chr12	92805433	92805434	rs10859313	chr12	92793867	92793868	rs10859312	1
chr12	92805433	92805434	rs10859313	chr12	92803923	92803924	rs11612446	1
chr12	92805433	92805434	rs10859313	chr12	92805433	92805434	rs10859313	1
chr2	66764997	66764998	rs10865355	chr2	66749108	66749109	rs4316926	0.937226
chr2	66764997	66764998	rs10865355	chr2	66749108	66749109	rs4316926	0.980059
chr2	66764997	66764998	rs10865355	chr2	66749610	66749611	rs4430933	0.916971
chr2	66764997	66764998	rs10865355	chr2	66749610	66749611	rs4430933	0.980059
chr2	66764997	66764998	rs10865355	chr2	66750017	66750018	rs4544423	0.9029
chr2	66764997	66764998	rs10865355	chr2	66750017	66750018	rs4544423	0.916521
chr2	66764997	66764998	rs10865355	chr2	66752251	66752252	rs4233937	0.97845
chr2	66764997	66764998	rs10865355	chr2	66752251	66752252	rs4233937	0.980059
chr2	66764997	66764998	rs10865355	chr2	66752251	66752252	rs4233937	1
chr2	66764997	66764998	rs10865355	chr2	66756270	66756271	rs13003040	0.980059
chr2	66764997	66764998	rs10865355	chr2	66756270	66756271	rs13003040	1
chr2	66764997	66764998	rs10865355	chr2	66756413	66756414	rs11677371	0.980059
chr2	66764997	66764998	rs10865355	chr2	66756413	66756414	rs11677371	1
chr2	66764997	66764998	rs10865355	chr2	66756976	66756977	rs3891585	0.980059
chr2	66764997	66764998	rs10865355	chr2	66756976	66756977	rs3891585	1
chr2	66764997	66764998	rs10865355	chr2	66757847	66757848	rs5831815	0.939766
chr2	66764997	66764998	rs10865355	chr2	66757847	66757848	rs5831815	0.978397
chr2	66764997	66764998	rs10865355	chr2	66760311	66760312	rs4433986	0.980059
chr2	66764997	66764998	rs10865355	chr2	66760311	66760312	rs4433986	1
chr2	66764997	66764998	rs10865355	chr2	66761655	66761656	rs7600007	1
chr2	66764997	66764998	rs10865355	chr2	66762411	66762412	rs7603236	1
chr2	66764997	66764998	rs10865355	chr2	66764997	66764998	rs10865355	1
chr2	66764997	66764998	rs10865355	chr2	66768262	66768263	rs9798015	1
chr2	66764997	66764998	rs10865355	chr2	66768583	66768584	rs17625694	1
chr2	66764997	66764998	rs10865355	chr2	66771047	66771048	rs997153	0.97845
chr2	66764997	66764998	rs10865355	chr2	66771047	66771048	rs997153	1
chr2	66764997	66764998	rs10865355	chr2	66771863	66771864	rs10194077	0.97845
chr2	66764997	66764998	rs10865355	chr2	66771863	66771864	rs10194077	1
chr2	66764997	66764998	rs10865355	chr2	66772000	66772001	rs11897119	0.97845
chr2	66764997	66764998	rs10865355	chr2	66772000	66772001	rs11897119	1
chr2	66764997	66764998	rs10865355	chr2	66772962	66772963	rs13029520	0.97845
chr2	66764997	66764998	rs10865355	chr2	66772962	66772963	rs13029520	0.980059
chr2	66764997	66764998	rs10865355	chr2	66773469	66773470	rs10188003	0.97845
chr2	66764997	66764998	rs10865355	chr2	66773469	66773470	rs10188003	0.980059
chr2	66764997	66764998	rs10865355	chr2	66779866	66779867	rs3772026	0.97845
chr2	66764997	66764998	rs10865355	chr2	66779866	66779867	rs3772026	0.980059
chr2	66764997	66764998	rs10865355	chr2	66782467	66782468	rs2300481	0.961847
chr2	66764997	66764998	rs10865355	chr2	66782467	66782468	rs2300481	0.97845
chr3	38577362	38577363	rs10865879	chr3	38556802	38556803	rs11717146	0.919722
chr3	38577362	38577363	rs10865879	chr3	38558210	38558211	rs6599210	0.919722
chr3	38577362	38577363	rs10865879	chr3	38571289	38571290	rs11711260	0.919722
chr3	38577362	38577363	rs10865879	chr3	38572005	38572006	rs9860525	0.919722
chr3	38577362	38577363	rs10865879	chr3	38575865	38575866	rs12497866	0.955887
chr3	38577362	38577363	rs10865879	chr3	38575865	38575866	rs12497866	1
chr3	38577362	38577363	rs10865879	chr3	38576390	38576391	rs1473804	0.976929
chr3	38577362	38577363	rs10865879	chr3	38576390	38576391	rs1473804	1
chr3	38577362	38577363	rs10865879	chr3	38576665	38576666	rs11710498	1
chr3	38577362	38577363	rs10865879	chr3	38577362	38577363	rs10865879	1
chr3	38577362	38577363	rs10865879	chr3	38577679	38577680	rs1473805	0.976956
chr3	38577362	38577363	rs10865879	chr3	38577679	38577680	rs1473805	1
chr3	38577362	38577363	rs10865879	chr3	38578264	38578265	rs6771881	0.976956
chr3	38577362	38577363	rs10865879	chr3	38578264	38578265	rs6771881	1
chr3	38577362	38577363	rs10865879	chr3	38579207	38579208	rs3796387	1
chr3	38577362	38577363	rs10865879	chr3	38581435	38581436	rs55872442	0.976956
chr3	38577362	38577363	rs10865879	chr3	38581435	38581436	rs55872442	1
chr3	38577362	38577363	rs10865879	chr3	38582191	38582192	rs6762565	0.976956
chr3	38577362	38577363	rs10865879	chr3	38582191	38582192	rs6762565	1
chr3	38577362	38577363	rs10865879	chr3	38583041	38583042	rs55880069	1
chr3	38577362	38577363	rs10865879	chr3	38584647	38584648	rs142257829	1
chr3	38577362	38577363	rs10865879	chr3	38585434	38585435	rs6781009	0.976956
chr3	38577362	38577363	rs10865879	chr3	38585434	38585435	rs6781009	1
chr3	38577362	38577363	rs10865879	chr3	38586415	38586416	rs12490047	0.976956
chr3	38577362	38577363	rs10865879	chr3	38586415	38586416	rs12490047	1
chr3	38577362	38577363	rs10865879	chr3	38586706	38586707	rs56283404	0.976956
chr3	38577362	38577363	rs10865879	chr3	38586706	38586707	rs56283404	1
chr3	38577362	38577363	rs10865879	chr3	38587093	38587094	rs62239356	1
chr3	38577362	38577363	rs10865879	chr3	38587308	38587309	rs149624457	0.976956
chr3	38577362	38577363	rs10865879	chr3	38587308	38587309	rs149624457	1
chr3	38577362	38577363	rs10865879	chr3	38589163	38589164	rs11129795	0.976956
chr3	38577362	38577363	rs10865879	chr3	38589163	38589164	rs11129795	1
chr3	38577362	38577363	rs10865879	chr3	38589408	38589409	rs35231307	0.976956
chr3	38577362	38577363	rs10865879	chr3	38589408	38589409	rs35231307	1
chr3	38577362	38577363	rs10865879	chr3	38590275	38590276	rs41315485	1
chr11	108873119	108873120	rs10890920	chr11	108861193	108861194	rs12363414	0.943012
chr11	108873119	108873120	rs10890920	chr11	108872333	108872334	rs10890919	1
chr11	108873119	108873120	rs10890920	chr11	108873119	108873120	rs10890920	1
chr10	12675061	12675062	rs10906189	chr10	12675061	12675062	rs10906189	1
chr1	224256348	224256349	rs10916248	chr1	224256348	224256349	rs10916248	1
chr1	169099037	169099038	rs10919070	chr1	169088679	169088680	rs2143290	1
chr1	169099037	169099038	rs10919070	chr1	169088947	169088948	rs10919062	1
chr1	169099037	169099038	rs10919070	chr1	169091229	169091230	rs3834008	1
chr1	169099037	169099038	rs10919070	chr1	169092972	169092973	rs12568473	1
chr1	169099037	169099038	rs10919070	chr1	169097463	169097464	rs2000321	0.95339
chr1	169099037	169099038	rs10919070	chr1	169097463	169097464	rs2000321	1
chr1	169099037	169099038	rs10919070	chr1	169098734	169098735	rs72706963	1
chr1	169099037	169099038	rs10919070	chr1	169099037	169099038	rs10919070	1
chr1	169099037	169099038	rs10919070	chr1	169099483	169099484	rs10919071	1
chr1	169099037	169099038	rs10919070	chr1	169099795	169099796	rs12406341	1
chr1	169099037	169099038	rs10919070	chr1	169101273	169101274	rs1779796	1
chr1	169099037	169099038	rs10919070	chr1	169102340	169102341	rs12035622	0.95339
chr1	169099037	169099038	rs10919070	chr1	169102340	169102341	rs12035622	1
chr1	169099037	169099038	rs10919070	chr1	169103954	169103955	rs10919074	1
chr1	169099037	169099038	rs10919070	chr1	169112694	169112695	rs72706975	1
chr1	169099037	169099038	rs10919070	chr1	169122617	169122618	rs17345156	1
chr1	169099037	169099038	rs10919070	chr1	169133273	169133274	rs146012639	1
chr1	169099037	169099038	rs10919070	chr1	169136358	169136359	rs12410548	1
chr1	169099037	169099038	rs10919070	chr1	169145038	169145039	rs10919085	1
chr1	169099037	169099038	rs10919070	chr1	169146582	169146583	rs12025566	1
chr1	169099483	169099484	rs10919071	chr1	169088679	169088680	rs2143290	1
chr1	169099483	169099484	rs10919071	chr1	169088947	169088948	rs10919062	1
chr1	169099483	169099484	rs10919071	chr1	169091229	169091230	rs3834008	1
chr1	169099483	169099484	rs10919071	chr1	169092972	169092973	rs12568473	1
chr1	169099483	169099484	rs10919071	chr1	169097463	169097464	rs2000321	0.95339
chr1	169099483	169099484	rs10919071	chr1	169097463	169097464	rs2000321	1
chr1	169099483	169099484	rs10919071	chr1	169098734	169098735	rs72706963	1
chr1	169099483	169099484	rs10919071	chr1	169099037	169099038	rs10919070	1
chr1	169099483	169099484	rs10919071	chr1	169099483	169099484	rs10919071	1
chr1	169099483	169099484	rs10919071	chr1	169099795	169099796	rs12406341	1
chr1	169099483	169099484	rs10919071	chr1	169101273	169101274	rs1779796	1
chr1	169099483	169099484	rs10919071	chr1	169102340	169102341	rs12035622	0.95339
chr1	169099483	169099484	rs10919071	chr1	169102340	169102341	rs12035622	1
chr1	169099483	169099484	rs10919071	chr1	169103954	169103955	rs10919074	1
chr1	169099483	169099484	rs10919071	chr1	169112694	169112695	rs72706975	1
chr1	169099483	169099484	rs10919071	chr1	169122617	169122618	rs17345156	1
chr1	169099483	169099484	rs10919071	chr1	169133273	169133274	rs146012639	1
chr1	169099483	169099484	rs10919071	chr1	169136358	169136359	rs12410548	1
chr1	169099483	169099484	rs10919071	chr1	169145038	169145039	rs10919085	1
chr1	169099483	169099484	rs10919071	chr1	169146582	169146583	rs12025566	1
chr1	116320833	116320834	rs10923445	chr1	116312824	116312825	rs3827737	0.947287
chr1	116320833	116320834	rs10923445	chr1	116312824	116312825	rs3827737	0.953928
chr1	116320833	116320834	rs10923445	chr1	116313263	116313264	rs3827736	0.953928
chr1	116320833	116320834	rs10923445	chr1	116313263	116313264	rs3827736	1
chr1	116320833	116320834	rs10923445	chr1	116314321	116314322	rs6668528	0.909091
chr1	116320833	116320834	rs10923445	chr1	116314321	116314322	rs6668528	0.953928
chr1	116320833	116320834	rs10923445	chr1	116314321	116314322	rs6668528	0.973178
chr1	116320833	116320834	rs10923445	chr1	116315536	116315537	rs10737736	0.909091
chr1	116320833	116320834	rs10923445	chr1	116315536	116315537	rs10737736	0.953928
chr1	116320833	116320834	rs10923445	chr1	116315536	116315537	rs10737736	1
chr1	116320833	116320834	rs10923445	chr1	116315610	116315611	rs10802001	0.909091
chr1	116320833	116320834	rs10923445	chr1	116315610	116315611	rs10802001	0.953928
chr1	116320833	116320834	rs10923445	chr1	116315610	116315611	rs10802001	1
chr1	116320833	116320834	rs10923445	chr1	116316459	116316460	rs35657763	0.909091
chr1	116320833	116320834	rs10923445	chr1	116316459	116316460	rs35657763	0.953928
chr1	116320833	116320834	rs10923445	chr1	116316459	116316460	rs35657763	1
chr1	116320833	116320834	rs10923445	chr1	116317441	116317442	rs10923440	0.909091
chr1	116320833	116320834	rs10923445	chr1	116317441	116317442	rs10923440	0.953928
chr1	116320833	116320834	rs10923445	chr1	116317441	116317442	rs10923440	1
chr1	116320833	116320834	rs10923445	chr1	116317694	116317695	rs10923441	0.909091
chr1	116320833	116320834	rs10923445	chr1	116317694	116317695	rs10923441	0.953928
chr1	116320833	116320834	rs10923445	chr1	116317694	116317695	rs10923441	1
chr1	116320833	116320834	rs10923445	chr1	116319088	116319089	rs12123600	0.909091
chr1	116320833	116320834	rs10923445	chr1	116319088	116319089	rs12123600	0.953928
chr1	116320833	116320834	rs10923445	chr1	116319088	116319089	rs12123600	1
chr1	116320833	116320834	rs10923445	chr1	116319284	116319285	rs58158330	0.909091
chr1	116320833	116320834	rs10923445	chr1	116319284	116319285	rs58158330	0.953928
chr1	116320833	116320834	rs10923445	chr1	116319284	116319285	rs58158330	1
chr1	116320833	116320834	rs10923445	chr1	116319365	116319366	rs28563907	0.909091
chr1	116320833	116320834	rs10923445	chr1	116319365	116319366	rs28563907	1
chr1	116320833	116320834	rs10923445	chr1	116319387	116319388	rs28849080	0.909091
chr1	116320833	116320834	rs10923445	chr1	116319387	116319388	rs28849080	0.953928
chr1	116320833	116320834	rs10923445	chr1	116319387	116319388	rs28849080	1
chr1	116320833	116320834	rs10923445	chr1	116319761	116319762	rs12741300	0.909091
chr1	116320833	116320834	rs10923445	chr1	116319761	116319762	rs12741300	0.953928
chr1	116320833	116320834	rs10923445	chr1	116319761	116319762	rs12741300	1
chr1	116320833	116320834	rs10923445	chr1	116320833	116320834	rs10923445	1
chr1	116320833	116320834	rs10923445	chr1	116321310	116321311	rs12125807	0.909091
chr1	116320833	116320834	rs10923445	chr1	116321310	116321311	rs12125807	0.953928
chr1	116320833	116320834	rs10923445	chr1	116321310	116321311	rs12125807	1
chr1	116320833	116320834	rs10923445	chr1	116321978	116321979	rs10923446	1
chr1	116320833	116320834	rs10923445	chr1	116322516	116322517	rs12036387	1
chr1	116320833	116320834	rs10923445	chr1	116322834	116322835	rs114150777	1
chr1	116320833	116320834	rs10923445	chr1	116323567	116323568	rs10923447	1
chr1	116320833	116320834	rs10923445	chr1	116325219	116325220	rs10754365	0.953928
chr1	116320833	116320834	rs10923445	chr1	116325219	116325220	rs10754365	1
chr1	116320833	116320834	rs10923445	chr1	116333038	116333039	rs10923474	0.980902
chr1	116320833	116320834	rs10923445	chr1	116333111	116333112	rs12039739	0.980902
chr1	116320833	116320834	rs10923445	chr1	116333628	116333629	rs12042796	0.980902
chr1	116320833	116320834	rs10923445	chr1	116333773	116333774	rs12040622	0.961855
chr1	116320833	116320834	rs10923445	chr1	116333793	116333794	rs12041970	0.929398
chr1	116320833	116320834	rs10923445	chr1	116333816	116333817	rs12040653	0.929398
chr1	116320833	116320834	rs10923445	chr1	116334373	116334374	rs10923478	0.980902
chr1	116320833	116320834	rs10923445	chr1	116334594	116334595	rs4279854	0.980902
chr1	116320833	116320834	rs10923445	chr1	116334706	116334707	rs4281325	0.980902
chr1	116320833	116320834	rs10923445	chr1	116334813	116334814	rs4515784	0.980902
chr1	16299312	16299313	rs10927875	chr1	16296039	16296040	rs4661674	1
chr1	16299312	16299313	rs10927875	chr1	16296982	16296983	rs5772655	1
chr1	16299312	16299313	rs10927875	chr1	16297189	16297190	rs6684328	1
chr1	16299312	16299313	rs10927875	chr1	16297738	16297739	rs34763423	0.976294
chr1	16299312	16299313	rs10927875	chr1	16297959	16297960	rs201195651	0.976491
chr1	16299312	16299313	rs10927875	chr1	16297959	16297960	rs201195651	1
chr1	16299312	16299313	rs10927875	chr1	16299312	16299313	rs10927875	1
chr1	16299312	16299313	rs10927875	chr1	16304398	16304399	rs34178196	1
chr1	16299312	16299313	rs10927875	chr1	16305279	16305280	rs12138117	1
chr1	16299312	16299313	rs10927875	chr1	16306846	16306847	rs3979179	1
chr1	16299312	16299313	rs10927875	chr1	16307371	16307372	rs6656953	1
chr1	16299312	16299313	rs10927875	chr1	16310737	16310738	rs371236917	0.930902
chr1	16299312	16299313	rs10927875	chr1	16312083	16312084	rs34764449	1
chr1	16299312	16299313	rs10927875	chr1	16313172	16313173	rs3961710	1
chr1	16299312	16299313	rs10927875	chr1	16313788	16313789	rs4307563	1
chr1	16299312	16299313	rs10927875	chr1	16319957	16319958	rs10927878	0.976294
chr1	16299312	16299313	rs10927875	chr1	16320499	16320500	rs34957618	0.976294
chr6	30093364	30093365	rs10947055	chr6	30080955	30080956	rs9501314	1
chr6	30093364	30093365	rs10947055	chr6	30082962	30082963	rs116187716	1
chr6	30093364	30093365	rs10947055	chr6	30084587	30084588	rs9501315	1
chr6	30093364	30093365	rs10947055	chr6	30088750	30088751	rs12204708	1
chr6	30093364	30093365	rs10947055	chr6	30093364	30093365	rs10947055	1
chr6	30093364	30093365	rs10947055	chr6	30095603	30095604	rs10947056	1
chr6	30093364	30093365	rs10947055	chr6	30120637	30120638	rs9468693	0.949546
chr6	30093364	30093365	rs10947055	chr6	30127873	30127874	rs1318638	0.901776
chr6	30093364	30093365	rs10947055	chr6	30127873	30127874	rs1318638	0.93349
chr6	30093364	30093365	rs10947055	chr6	30128442	30128443	rs12212092	0.901776
chr6	30093364	30093365	rs10947055	chr6	30128442	30128443	rs12212092	0.93349
chr6	30093364	30093365	rs10947055	chr6	30137649	30137650	rs1018846	0.93349
chr10	30834632	30834633	rs11008099	chr10	30833242	30833243	rs147975699	1
chr10	30834632	30834633	rs11008099	chr10	30834182	30834183	rs529764837	1
chr10	30834632	30834633	rs11008099	chr10	30834343	30834344	rs113320150	0.932927
chr10	30834632	30834633	rs11008099	chr10	30834343	30834344	rs113320150	1
chr10	30834632	30834633	rs11008099	chr10	30834632	30834633	rs11008099	1
chr10	30834632	30834633	rs11008099	chr10	30835837	30835838	rs55691055	1
chr10	30834632	30834633	rs11008099	chr10	30837502	30837503	rs2135598	1
chr12	24788339	24788340	rs11047543	chr12	24758480	24758481	rs4963772	0.962156
chr12	24788339	24788340	rs11047543	chr12	24758480	24758481	rs4963772	1
chr12	24788339	24788340	rs11047543	chr12	24760456	24760457	rs34219605	0.962156
chr12	24788339	24788340	rs11047543	chr12	24760456	24760457	rs34219605	1
chr12	24788339	24788340	rs11047543	chr12	24762501	24762502	rs11047527	0.962156
chr12	24788339	24788340	rs11047543	chr12	24762501	24762502	rs11047527	1
chr12	24788339	24788340	rs11047543	chr12	24770878	24770879	rs17287293	1
chr12	24788339	24788340	rs11047543	chr12	24771967	24771968	rs10842383	1
chr12	24788339	24788340	rs11047543	chr12	24773562	24773563	rs12829213	1
chr12	24788339	24788340	rs11047543	chr12	24773919	24773920	rs112630705	1
chr12	24788339	24788340	rs11047543	chr12	24774691	24774692	rs111504119	0.949367
chr12	24788339	24788340	rs11047543	chr12	24774691	24774692	rs111504119	1
chr12	24788339	24788340	rs11047543	chr12	24776752	24776753	rs137913153	0.948
chr12	24788339	24788340	rs11047543	chr12	24776752	24776753	rs137913153	1
chr12	24788339	24788340	rs11047543	chr12	24776799	24776800	rs12826024	0.948
chr12	24788339	24788340	rs11047543	chr12	24776799	24776800	rs12826024	1
chr12	24788339	24788340	rs11047543	chr12	24779491	24779492	rs4963776	1
chr12	24788339	24788340	rs11047543	chr12	24781446	24781447	rs11047539	0.948
chr12	24788339	24788340	rs11047543	chr12	24781446	24781447	rs11047539	1
chr12	24788339	24788340	rs11047543	chr12	24784139	24784140	rs4246224	1
chr12	24788339	24788340	rs11047543	chr12	24788339	24788340	rs11047543	1
chr12	24788339	24788340	rs11047543	chr12	24800607	24800608	rs4963778	1
chr12	24788339	24788340	rs11047543	chr12	24800775	24800776	rs4963779	1
chr12	24788339	24788340	rs11047543	chr12	24801081	24801082	rs4963780	1
chr17	53373550	53373551	rs11079159	chr17	53366566	53366567	rs876719	1
chr17	53373550	53373551	rs11079159	chr17	53367788	53367789	rs10445344	1
chr17	53373550	53373551	rs11079159	chr17	53371047	53371048	rs11656277	1
chr17	53373550	53373551	rs11079159	chr17	53373550	53373551	rs11079159	1
chr17	53373550	53373551	rs11079159	chr17	53374610	53374611	rs12452367	0.926128
chr17	53373550	53373551	rs11079159	chr17	53374610	53374611	rs12452367	1
chr17	53373550	53373551	rs11079159	chr17	53376942	53376943	rs17817857	0.951842
chr17	53373550	53373551	rs11079159	chr17	53379811	53379812	rs4794562	0.951842
chr17	53373550	53373551	rs11079159	chr17	53382829	53382830	rs3794752	0.951842
chr12	89897388	89897389	rs11105306	chr12	89851166	89851167	rs10858867	1
chr12	89897388	89897389	rs11105306	chr12	89857204	89857205	rs145187641	0.968462
chr12	89897388	89897389	rs11105306	chr12	89857611	89857612	rs10858869	1
chr12	89897388	89897389	rs11105306	chr12	89860319	89860320	rs3803128	1
chr12	89897388	89897389	rs11105306	chr12	89861529	89861530	rs10506972	1
chr12	89897388	89897389	rs11105306	chr12	89862030	89862031	rs12228177	1
chr12	89897388	89897389	rs11105306	chr12	89871613	89871614	rs10858871	1
chr12	89897388	89897389	rs11105306	chr12	89872932	89872933	rs10858872	0.959152
chr12	89897388	89897389	rs11105306	chr12	89872932	89872933	rs10858872	1
chr12	89897388	89897389	rs11105306	chr12	89873919	89873920	rs557388611	0.909926
chr12	89897388	89897389	rs11105306	chr12	89873919	89873920	rs557388611	0.91712
chr12	89897388	89897389	rs11105306	chr12	89873919	89873920	rs557388611	1
chr12	89897388	89897389	rs11105306	chr12	89876143	89876144	rs11105298	1
chr12	89897388	89897389	rs11105306	chr12	89876923	89876924	rs112511312	1
chr12	89897388	89897389	rs11105306	chr12	89877943	89877944	rs11105299	1
chr12	89897388	89897389	rs11105306	chr12	89881564	89881565	rs4842488	1
chr12	89897388	89897389	rs11105306	chr12	89884278	89884279	rs10858877	1
chr12	89897388	89897389	rs11105306	chr12	89884294	89884295	rs10858878	1
chr12	89897388	89897389	rs11105306	chr12	89885923	89885924	rs6538189	1
chr12	89897388	89897389	rs11105306	chr12	89885942	89885943	rs6538190	0.920641
chr12	89897388	89897389	rs11105306	chr12	89885942	89885943	rs6538190	1
chr12	89897388	89897389	rs11105306	chr12	89886578	89886579	rs10858879	1
chr12	89897388	89897389	rs11105306	chr12	89887649	89887650	rs1008764	1
chr12	89897388	89897389	rs11105306	chr12	89891366	89891367	rs11105302	1
chr12	89897388	89897389	rs11105306	chr12	89891474	89891475	rs10858881	1
chr12	89897388	89897389	rs11105306	chr12	89893297	89893298	rs145073307	1
chr12	89897388	89897389	rs11105306	chr12	89893396	89893397	rs143090619	0.959152
chr12	89897388	89897389	rs11105306	chr12	89893396	89893397	rs143090619	1
chr12	89897388	89897389	rs11105306	chr12	89896897	89896898	rs10858885	1
chr12	89897388	89897389	rs11105306	chr12	89897161	89897162	rs10858886	1
chr12	89897388	89897389	rs11105306	chr12	89897334	89897335	rs11105305	1
chr12	89897388	89897389	rs11105306	chr12	89897388	89897389	rs11105306	1
chr12	89897388	89897389	rs11105306	chr12	89902604	89902605	rs10858889	1
chr12	89897388	89897389	rs11105306	chr12	89907166	89907167	rs10858890	0.920641
chr12	89897388	89897389	rs11105306	chr12	89907166	89907167	rs10858890	1
chr12	89897388	89897389	rs11105306	chr12	89909850	89909851	rs11105309	1
chr12	89897388	89897389	rs11105306	chr12	89913419	89913420	rs1054807	1
chr12	89897388	89897389	rs11105306	chr12	89914261	89914262	rs10858894	1
chr12	89897388	89897389	rs11105306	chr12	89918677	89918678	rs11105310	1
chr12	89897388	89897389	rs11105306	chr12	89919568	89919569	rs10777184	1
chr12	89897388	89897389	rs11105306	chr12	89919630	89919631	rs67346689	0.962925
chr12	89897388	89897389	rs11105306	chr12	89919630	89919631	rs67346689	1
chr12	89897388	89897389	rs11105306	chr12	89920184	89920185	rs10858896	1
chr12	89897388	89897389	rs11105306	chr12	89920733	89920734	rs11105312	1
chr12	89897388	89897389	rs11105306	chr12	89921275	89921276	rs10777185	1
chr12	89897388	89897389	rs11105306	chr12	89921277	89921278	rs10777186	1
chr12	89897388	89897389	rs11105306	chr12	89922032	89922033	rs10858897	1
chr12	89897388	89897389	rs11105306	chr12	89922111	89922112	rs10858898	1
chr12	89897388	89897389	rs11105306	chr12	89922989	89922990	rs370841245	0.959152
chr12	89897388	89897389	rs11105306	chr12	89922989	89922990	rs370841245	1
chr12	89897388	89897389	rs11105306	chr12	89923811	89923812	rs10858899	1
chr12	89897388	89897389	rs11105306	chr12	89923929	89923930	rs138463178	1
chr12	89897388	89897389	rs11105306	chr12	89924373	89924374	rs112698976	1
chr12	89897388	89897389	rs11105306	chr12	89924559	89924560	rs11105314	1
chr12	89897388	89897389	rs11105306	chr12	89925200	89925201	rs11105316	1
chr12	89897388	89897389	rs11105306	chr12	89925533	89925534	rs184750986	0.968541
chr12	89897388	89897389	rs11105306	chr12	89926658	89926659	rs11105318	1
chr12	89897388	89897389	rs11105306	chr12	89927177	89927178	rs11105319	1
chr12	89897388	89897389	rs11105306	chr12	89927789	89927790	rs10858902	1
chr12	89897388	89897389	rs11105306	chr12	89927972	89927973	rs10858903	1
chr12	89897388	89897389	rs11105306	chr12	89928905	89928906	rs12369685	1
chr12	89897388	89897389	rs11105306	chr12	89930399	89930400	rs4842661	1
chr12	89897388	89897389	rs11105306	chr12	89933446	89933447	rs4842662	1
chr12	89897388	89897389	rs11105306	chr12	89933710	89933711	rs3825330	1
chr12	89897388	89897389	rs11105306	chr12	89933763	89933764	rs3741898	1
chr12	89897388	89897389	rs11105306	chr12	89933931	89933932	rs3741899	1
chr12	89897388	89897389	rs11105306	chr12	89934474	89934475	rs10858906	1
chr12	89897388	89897389	rs11105306	chr12	89934851	89934852	rs71897440	1
chr12	89897388	89897389	rs11105306	chr12	89934972	89934973	rs12369195	1
chr12	89897388	89897389	rs11105306	chr12	89935387	89935388	rs10858909	1
chr12	89897388	89897389	rs11105306	chr12	89938590	89938591	rs11105325	1
chr1	221028508	221028509	rs11118620	chr1	221023295	221023296	rs1603047	1
chr1	221028508	221028509	rs11118620	chr1	221028508	221028509	rs11118620	1
chr1	221028508	221028509	rs11118620	chr1	221034009	221034010	rs4295884	1
chr1	221028508	221028509	rs11118620	chr1	221034035	221034036	rs4587570	1
chr1	221028508	221028509	rs11118620	chr1	221038177	221038178	rs12037861	1
chr1	221028508	221028509	rs11118620	chr1	221042175	221042176	rs11118622	0.957874
chr1	221028508	221028509	rs11118620	chr1	221042175	221042176	rs11118622	1
chr3	38589163	38589164	rs11129795	chr3	38556802	38556803	rs11717146	0.919722
chr3	38589163	38589164	rs11129795	chr3	38558210	38558211	rs6599210	0.919722
chr3	38589163	38589164	rs11129795	chr3	38571289	38571290	rs11711260	0.919722
chr3	38589163	38589164	rs11129795	chr3	38572005	38572006	rs9860525	0.919722
chr3	38589163	38589164	rs11129795	chr3	38575865	38575866	rs12497866	0.976956
chr3	38589163	38589164	rs11129795	chr3	38575865	38575866	rs12497866	1
chr3	38589163	38589164	rs11129795	chr3	38576390	38576391	rs1473804	0.954611
chr3	38589163	38589164	rs11129795	chr3	38576390	38576391	rs1473804	1
chr3	38589163	38589164	rs11129795	chr3	38576665	38576666	rs11710498	0.976956
chr3	38589163	38589164	rs11129795	chr3	38576665	38576666	rs11710498	1
chr3	38589163	38589164	rs11129795	chr3	38577362	38577363	rs10865879	0.976956
chr3	38589163	38589164	rs11129795	chr3	38577362	38577363	rs10865879	1
chr3	38589163	38589164	rs11129795	chr3	38577679	38577680	rs1473805	1
chr3	38589163	38589164	rs11129795	chr3	38578264	38578265	rs6771881	1
chr3	38589163	38589164	rs11129795	chr3	38579207	38579208	rs3796387	1
chr3	38589163	38589164	rs11129795	chr3	38581435	38581436	rs55872442	1
chr3	38589163	38589164	rs11129795	chr3	38582191	38582192	rs6762565	1
chr3	38589163	38589164	rs11129795	chr3	38583041	38583042	rs55880069	0.976956
chr3	38589163	38589164	rs11129795	chr3	38583041	38583042	rs55880069	1
chr3	38589163	38589164	rs11129795	chr3	38584647	38584648	rs142257829	0.976956
chr3	38589163	38589164	rs11129795	chr3	38584647	38584648	rs142257829	1
chr3	38589163	38589164	rs11129795	chr3	38585434	38585435	rs6781009	0.953739
chr3	38589163	38589164	rs11129795	chr3	38585434	38585435	rs6781009	1
chr3	38589163	38589164	rs11129795	chr3	38586415	38586416	rs12490047	1
chr3	38589163	38589164	rs11129795	chr3	38586706	38586707	rs56283404	1
chr3	38589163	38589164	rs11129795	chr3	38587093	38587094	rs62239356	0.976956
chr3	38589163	38589164	rs11129795	chr3	38587093	38587094	rs62239356	1
chr3	38589163	38589164	rs11129795	chr3	38587308	38587309	rs149624457	1
chr3	38589163	38589164	rs11129795	chr3	38589163	38589164	rs11129795	1
chr3	38589163	38589164	rs11129795	chr3	38589408	38589409	rs35231307	1
chr3	38589163	38589164	rs11129795	chr3	38590275	38590276	rs41315485	0.976956
chr3	38589163	38589164	rs11129795	chr3	38590275	38590276	rs41315485	1
chr6	118667522	118667523	rs11153730	chr6	118639387	118639388	rs1334489	0.954102
chr6	118667522	118667523	rs11153730	chr6	118642268	118642269	rs10544781	0.954102
chr6	118667522	118667523	rs11153730	chr6	118646016	118646017	rs7772845	0.954102
chr6	118667522	118667523	rs11153730	chr6	118649044	118649045	rs2093369	0.910826
chr6	118667522	118667523	rs11153730	chr6	118653621	118653622	rs6911339	0.954102
chr6	118667522	118667523	rs11153730	chr6	118655020	118655021	rs72967533	0.954102
chr6	118667522	118667523	rs11153730	chr6	118655020	118655021	rs72967533	0.957366
chr6	118667522	118667523	rs11153730	chr6	118667522	118667523	rs11153730	1
chr12	59259628	59259629	rs11172782	chr12	59222240	59222241	rs11561433	1
chr12	59259628	59259629	rs11172782	chr12	59227554	59227555	rs17121530	1
chr12	59259628	59259629	rs11172782	chr12	59231796	59231797	rs190325146	1
chr12	59259628	59259629	rs11172782	chr12	59231833	59231834	rs113734259	1
chr12	59259628	59259629	rs11172782	chr12	59234864	59234865	rs74636842	1
chr12	59259628	59259629	rs11172782	chr12	59238889	59238890	rs74099628	1
chr12	59259628	59259629	rs11172782	chr12	59239608	59239609	rs17121549	1
chr12	59259628	59259629	rs11172782	chr12	59241403	59241404	rs17121555	1
chr12	59259628	59259629	rs11172782	chr12	59241918	59241919	rs17121559	1
chr12	59259628	59259629	rs11172782	chr12	59242690	59242691	rs17121564	1
chr12	59259628	59259629	rs11172782	chr12	59243541	59243542	rs726392	1
chr12	59259628	59259629	rs11172782	chr12	59244252	59244253	rs74099631	1
chr12	59259628	59259629	rs11172782	chr12	59244691	59244692	rs17121572	1
chr12	59259628	59259629	rs11172782	chr12	59245209	59245210	rs56083606	1
chr12	59259628	59259629	rs11172782	chr12	59245210	59245211	rs60416061	1
chr12	59259628	59259629	rs11172782	chr12	59246329	59246330	rs113430939	1
chr12	59259628	59259629	rs11172782	chr12	59247028	59247029	rs113569493	1
chr12	59259628	59259629	rs11172782	chr12	59247124	59247125	rs56275742	1
chr12	59259628	59259629	rs11172782	chr12	59247351	59247352	rs56362331	1
chr12	59259628	59259629	rs11172782	chr12	59247954	59247955	rs59806220	1
chr12	59259628	59259629	rs11172782	chr12	59248210	59248211	rs58716286	1
chr12	59259628	59259629	rs11172782	chr12	59252785	59252786	rs113839516	1
chr12	59259628	59259629	rs11172782	chr12	59254331	59254332	rs116450900	1
chr12	59259628	59259629	rs11172782	chr12	59254977	59254978	rs7296438	1
chr12	59259628	59259629	rs11172782	chr12	59257198	59257199	rs143510526	1
chr12	59259628	59259629	rs11172782	chr12	59257477	59257478	rs73354904	1
chr12	59259628	59259629	rs11172782	chr12	59257631	59257632	rs11172776	1
chr12	59259628	59259629	rs11172782	chr12	59258906	59258907	rs17121606	1
chr12	59259628	59259629	rs11172782	chr12	59259222	59259223	rs11172781	1
chr12	59259628	59259629	rs11172782	chr12	59259628	59259629	rs11172782	1
chr12	59259628	59259629	rs11172782	chr12	59260283	59260284	rs79848071	1
chr12	59259628	59259629	rs11172782	chr12	59260826	59260827	rs11172785	1
chr12	59259628	59259629	rs11172782	chr12	59263008	59263009	rs17121621	1
chr12	59259628	59259629	rs11172782	chr12	59267439	59267440	rs10506360	1
chr12	59259628	59259629	rs11172782	chr12	59268924	59268925	rs17121643	1
chr12	59259628	59259629	rs11172782	chr12	59269006	59269007	rs112892224	1
chr12	59259628	59259629	rs11172782	chr12	59269749	59269750	rs10877181	1
chr12	59259628	59259629	rs11172782	chr12	59272373	59272374	rs2293660	1
chr10	90964614	90964615	rs11203032	chr10	90916562	90916563	rs4294494	1
chr10	90964614	90964615	rs11203032	chr10	90917892	90917893	rs4933494	1
chr10	90964614	90964615	rs11203032	chr10	90921893	90921894	rs144984636	1
chr10	90964614	90964615	rs11203032	chr10	90922828	90922829	rs12217507	1
chr10	90964614	90964615	rs11203032	chr10	90924258	90924259	rs7477966	1
chr10	90964614	90964615	rs11203032	chr10	90927163	90927164	rs11203009	1
chr10	90964614	90964615	rs11203032	chr10	90950033	90950034	rs28895299	1
chr10	90964614	90964615	rs11203032	chr10	90951027	90951028	rs12570154	1
chr10	90964614	90964615	rs11203032	chr10	90952338	90952339	rs4933496	1
chr10	90964614	90964615	rs11203032	chr10	90952774	90952775	rs11203019	1
chr10	90964614	90964615	rs11203032	chr10	90952852	90952853	rs11528443	1
chr10	90964614	90964615	rs11203032	chr10	90954068	90954069	rs11203022	1
chr10	90964614	90964615	rs11203032	chr10	90955239	90955240	rs11203024	1
chr10	90964614	90964615	rs11203032	chr10	90955474	90955475	rs11203025	1
chr10	90964614	90964615	rs11203032	chr10	90955962	90955963	rs7896174	1
chr10	90964614	90964615	rs11203032	chr10	90956290	90956291	rs11203027	1
chr10	90964614	90964615	rs11203032	chr10	90956550	90956551	rs11203028	1
chr10	90964614	90964615	rs11203032	chr10	90958000	90958001	rs4073283	0.945
chr10	90964614	90964615	rs11203032	chr10	90958000	90958001	rs4073283	0.950992
chr10	90964614	90964615	rs11203032	chr10	90958000	90958001	rs4073283	1
chr10	90964614	90964615	rs11203032	chr10	90958293	90958294	rs7097416	1
chr10	90964614	90964615	rs11203032	chr10	90958618	90958619	rs4074851	1
chr10	90964614	90964615	rs11203032	chr10	90960906	90960907	rs7098394	1
chr10	90964614	90964615	rs11203032	chr10	90961500	90961501	rs61853072	1
chr10	90964614	90964615	rs11203032	chr10	90961799	90961800	rs17117088	0.976471
chr10	90964614	90964615	rs11203032	chr10	90961799	90961800	rs17117088	1
chr10	90964614	90964615	rs11203032	chr10	90963230	90963231	rs61212031	1
chr10	90964614	90964615	rs11203032	chr10	90963528	90963529	rs58916689	0.976471
chr10	90964614	90964615	rs11203032	chr10	90963528	90963529	rs58916689	1
chr10	90964614	90964615	rs11203032	chr10	90963997	90963998	rs17117124	0.976471
chr10	90964614	90964615	rs11203032	chr10	90963997	90963998	rs17117124	1
chr10	90964614	90964615	rs11203032	chr10	90964026	90964027	rs17117126	1
chr10	90964614	90964615	rs11203032	chr10	90964286	90964287	rs11203030	1
chr10	90964614	90964615	rs11203032	chr10	90964395	90964396	rs11203031	1
chr10	90964614	90964615	rs11203032	chr10	90964614	90964615	rs11203032	1
chr10	90964614	90964615	rs11203032	chr10	90964731	90964732	rs11203033	1
chr10	90964614	90964615	rs11203032	chr10	90965691	90965692	rs3802658	0.926567
chr10	90964614	90964615	rs11203032	chr10	90965691	90965692	rs3802658	1
chr10	90964614	90964615	rs11203032	chr10	90965708	90965709	rs3802657	1
chr10	90964614	90964615	rs11203032	chr10	90966546	90966547	rs4078488	1
chr10	90964614	90964615	rs11203032	chr10	90966996	90966997	rs10887932	1
chr10	90964614	90964615	rs11203032	chr10	90967093	90967094	rs4417181	1
chr10	90964614	90964615	rs11203032	chr10	90968759	90968760	rs4511206	0.953133
chr10	90964614	90964615	rs11203032	chr10	90968776	90968777	rs5786862	0.953133
chr1	55496039	55496040	rs11206510	chr1	55487648	55487649	rs11588151	1
chr1	55496039	55496040	rs11206510	chr1	55494017	55494018	rs12748266	1
chr1	55496039	55496040	rs11206510	chr1	55496039	55496040	rs11206510	1
chr19	11163601	11163602	rs1122608	chr19	11159096	11159097	rs12052201	1
chr19	11163601	11163602	rs1122608	chr19	11159525	11159526	rs12052058	0.973236
chr19	11163601	11163602	rs1122608	chr19	11159525	11159526	rs12052058	1
chr19	11163601	11163602	rs1122608	chr19	11159889	11159890	rs55948246	1
chr19	11163601	11163602	rs1122608	chr19	11161537	11161538	rs3786722	1
chr19	11163601	11163602	rs1122608	chr19	11163601	11163602	rs1122608	1
chr19	11163601	11163602	rs1122608	chr19	11163824	11163825	rs10417578	1
chr19	11163601	11163602	rs1122608	chr19	11163847	11163848	rs10411252	1
chr19	11163601	11163602	rs1122608	chr19	11164460	11164461	rs112369586	1
chr19	11163601	11163602	rs1122608	chr19	11164568	11164569	rs8108935	1
chr19	11163601	11163602	rs1122608	chr19	11164781	11164782	rs6511718	1
chr19	11163601	11163602	rs1122608	chr19	11166016	11166017	rs60314748	1
chr19	11163601	11163602	rs1122608	chr19	11166431	11166432	rs3837950	0.936353
chr19	11163601	11163602	rs1122608	chr19	11166431	11166432	rs3837950	1
chr19	11163601	11163602	rs1122608	chr19	11166827	11166828	rs3786725	1
chr19	11163601	11163602	rs1122608	chr19	11167219	11167220	rs12609863	1
chr19	11163601	11163602	rs1122608	chr19	11168029	11168030	rs3786727	1
chr19	11163601	11163602	rs1122608	chr19	11168038	11168039	rs3786728	1
chr19	11163601	11163602	rs1122608	chr19	11168261	11168262	rs112186070	1
chr19	11163601	11163602	rs1122608	chr19	11168798	11168799	rs60448955	1
chr19	11163601	11163602	rs1122608	chr19	11168896	11168897	rs8104480	1
chr19	11163601	11163602	rs1122608	chr19	11173928	11173929	rs12609500	1
chr19	11163601	11163602	rs1122608	chr19	11174742	11174743	rs73013198	0.973236
chr19	11163601	11163602	rs1122608	chr19	11174742	11174743	rs73013198	1
chr19	11163601	11163602	rs1122608	chr19	11179709	11179710	rs73013202	1
chr19	11163601	11163602	rs1122608	chr19	11183577	11183578	rs113113862	0.973244
chr19	11163601	11163602	rs1122608	chr19	11183577	11183578	rs113113862	1
chr19	11163601	11163602	rs1122608	chr19	11183837	11183838	rs73015007	0.92027
chr19	11163601	11163602	rs1122608	chr19	11183837	11183838	rs73015007	1
chr14	64680848	64680849	rs1152591	chr14	64651663	64651664	rs1266927	0.948698
chr14	64680848	64680849	rs1152591	chr14	64655161	64655162	rs1255986	0.948698
chr14	64680848	64680849	rs1152591	chr14	64657684	64657685	rs1255988	0.948698
chr14	64680848	64680849	rs1152591	chr14	64673560	64673561	rs10713745	0.940804
chr14	64680848	64680849	rs1152591	chr14	64673560	64673561	rs10713745	1
chr14	64680848	64680849	rs1152591	chr14	64679960	64679961	rs2738413	0.976407
chr14	64680848	64680849	rs1152591	chr14	64679960	64679961	rs2738413	1
chr14	64680848	64680849	rs1152591	chr14	64680848	64680849	rs1152591	1
chr14	64680848	64680849	rs1152591	chr14	64683926	64683927	rs1152589	0.940804
chr14	64680848	64680849	rs1152591	chr14	64683926	64683927	rs1152589	0.947596
chr14	64680848	64680849	rs1152591	chr14	64683926	64683927	rs1152589	0.955253
chr14	64680848	64680849	rs1152591	chr14	64686207	64686208	rs915057	0.947596
chr14	64680848	64680849	rs1152591	chr14	64688175	64688176	rs1152588	0.947596
chr14	64680848	64680849	rs1152591	chr14	64692630	64692631	rs1152582	0.947596
chr14	64680848	64680849	rs1152591	chr14	64694195	64694196	rs928554	0.947596
chr14	64680848	64680849	rs1152591	chr14	64695087	64695088	rs1152579	0.947596
chr14	64680848	64680849	rs1152591	chr14	64696813	64696814	rs1760988	0.947596
chr14	64680848	64680849	rs1152591	chr14	64697037	64697038	rs1152578	0.947596
chr14	64680848	64680849	rs1152591	chr14	64697485	64697486	rs1152577	0.947596
chr14	64680848	64680849	rs1152591	chr14	64698932	64698933	rs1256065	0.947596
chr14	64680848	64680849	rs1152591	chr14	64700292	64700293	rs944047	0.947596
chr14	64680848	64680849	rs1152591	chr14	64700299	64700300	rs944046	0.947596
chr14	64680848	64680849	rs1152591	chr14	64710417	64710418	rs1256059	0.947596
chr14	64680848	64680849	rs1152591	chr14	64712626	64712627	rs1256056	0.947596
chr14	64680848	64680849	rs1152591	chr14	64728280	64728281	rs1256048	0.947596
chr14	64680848	64680849	rs1152591	chr14	64729356	64729357	rs1256046	0.947596
chr14	64680848	64680849	rs1152591	chr14	64729760	64729761	rs1256045	0.947596
chr7	129663496	129663497	rs11556924	chr7	129663496	129663497	rs11556924	1
chr7	129663496	129663497	rs11556924	chr7	129685597	129685598	rs56179563	0.934544
chr13	110818102	110818103	rs11617955	chr13	110818102	110818103	rs11617955	1
chr17	75004213	75004214	rs11653989	chr17	75001361	75001362	rs112323046	1
chr17	75004213	75004214	rs11653989	chr17	75001647	75001648	rs4318238	1
chr17	75004213	75004214	rs11653989	chr17	75004213	75004214	rs11653989	1
chr17	75004213	75004214	rs11653989	chr17	75007965	75007966	rs113483908	0.943045
chr17	75004213	75004214	rs11653989	chr17	75007965	75007966	rs113483908	1
chr17	75004213	75004214	rs11653989	chr17	75011537	75011538	rs112254333	0.943045
chr17	75004213	75004214	rs11653989	chr17	75011635	75011636	rs112715182	0.943045
chr17	75004213	75004214	rs11653989	chr17	75012600	75012601	rs140243611	0.943045
chr17	75004213	75004214	rs11653989	chr17	75013214	75013215	rs11656681	0.943045
chr17	75004213	75004214	rs11653989	chr17	75013593	75013594	rs80176617	0.943045
chr18	74735135	74735136	rs11663697	chr18	74735135	74735136	rs11663697	1
chr2	66760079	66760080	rs11678354	chr2	66745450	66745451	rs6707678	0.920261
chr2	66760079	66760080	rs11678354	chr2	66745450	66745451	rs6707678	0.936895
chr2	66760079	66760080	rs11678354	chr2	66745450	66745451	rs6707678	0.976519
chr2	66760079	66760080	rs11678354	chr2	66746532	66746533	rs4300815	0.936895
chr2	66760079	66760080	rs11678354	chr2	66746532	66746533	rs4300815	0.976519
chr2	66760079	66760080	rs11678354	chr2	66746532	66746533	rs4300815	1
chr2	66760079	66760080	rs11678354	chr2	66746551	66746552	rs4300816	0.936895
chr2	66760079	66760080	rs11678354	chr2	66746551	66746552	rs4300816	0.976519
chr2	66760079	66760080	rs11678354	chr2	66746551	66746552	rs4300816	1
chr2	66760079	66760080	rs11678354	chr2	66749310	66749311	rs62144055	0.920261
chr2	66760079	66760080	rs11678354	chr2	66749310	66749311	rs62144055	0.96804
chr2	66760079	66760080	rs11678354	chr2	66749310	66749311	rs62144055	1
chr2	66760079	66760080	rs11678354	chr2	66749828	66749829	rs6724747	0.936895
chr2	66760079	66760080	rs11678354	chr2	66749828	66749829	rs6724747	1
chr2	66760079	66760080	rs11678354	chr2	66750152	66750153	rs6742861	0.920261
chr2	66760079	66760080	rs11678354	chr2	66750152	66750153	rs6742861	0.936895
chr2	66760079	66760080	rs11678354	chr2	66750152	66750153	rs6742861	1
chr2	66760079	66760080	rs11678354	chr2	66750265	66750266	rs6728018	0.936895
chr2	66760079	66760080	rs11678354	chr2	66750265	66750266	rs6728018	1
chr2	66760079	66760080	rs11678354	chr2	66752346	66752347	rs145264250	1
chr2	66760079	66760080	rs11678354	chr2	66752556	66752557	rs62144057	0.96804
chr2	66760079	66760080	rs11678354	chr2	66752556	66752557	rs62144057	0.976519
chr2	66760079	66760080	rs11678354	chr2	66752556	66752557	rs62144057	1
chr2	66760079	66760080	rs11678354	chr2	66755374	66755375	rs56383906	1
chr2	66760079	66760080	rs11678354	chr2	66755949	66755950	rs11687267	1
chr2	66760079	66760080	rs11678354	chr2	66756550	66756551	rs11688599	1
chr2	66760079	66760080	rs11678354	chr2	66756636	66756637	rs11694675	1
chr2	66760079	66760080	rs11678354	chr2	66757067	66757068	rs55742206	1
chr2	66760079	66760080	rs11678354	chr2	66757450	66757451	rs62145760	1
chr2	66760079	66760080	rs11678354	chr2	66759843	66759844	rs11693646	1
chr2	66760079	66760080	rs11678354	chr2	66760079	66760080	rs11678354	1
chr2	66760079	66760080	rs11678354	chr2	66761300	66761301	rs142456824	0.976519
chr2	66760079	66760080	rs11678354	chr2	66761300	66761301	rs142456824	1
chr2	66760079	66760080	rs11678354	chr2	66762148	66762149	rs9789607	0.976519
chr2	66760079	66760080	rs11678354	chr2	66762148	66762149	rs9789607	1
chr2	66760079	66760080	rs11678354	chr2	66764700	66764701	rs11681729	0.976519
chr2	66760079	66760080	rs11678354	chr2	66764700	66764701	rs11681729	1
chr2	66760079	66760080	rs11678354	chr2	66768975	66768976	rs17625724	0.976519
chr2	66760079	66760080	rs11678354	chr2	66768975	66768976	rs17625724	1
chr2	66760079	66760080	rs11678354	chr2	66769154	66769155	rs17625742	0.976519
chr2	66760079	66760080	rs11678354	chr2	66769154	66769155	rs17625742	1
chr2	66760079	66760080	rs11678354	chr2	66770035	66770036	rs11678796	0.976519
chr2	66760079	66760080	rs11678354	chr2	66770035	66770036	rs11678796	1
chr2	66760079	66760080	rs11678354	chr2	66778063	66778064	rs62145814	0.96804
chr2	66760079	66760080	rs11678354	chr2	66778063	66778064	rs62145814	1
chr2	66760079	66760080	rs11678354	chr2	66784219	66784220	rs11688578	0.906045
chr2	66760079	66760080	rs11678354	chr2	66784943	66784944	rs72824824	0.906045
chr2	66760079	66760080	rs11678354	chr2	66788314	66788315	rs2300484	0.906045
chr2	66760079	66760080	rs11678354	chr2	66788772	66788773	rs2110975	0.906045
chr21	30154239	30154240	rs11700980	chr21	30107787	30107788	rs7283800	0.938548
chr21	30154239	30154240	rs11700980	chr21	30109997	30109998	rs73901414	0.938548
chr21	30154239	30154240	rs11700980	chr21	30110080	30110081	rs2832009	0.938548
chr21	30154239	30154240	rs11700980	chr21	30110332	30110333	rs79441013	0.938548
chr21	30154239	30154240	rs11700980	chr21	30112285	30112286	rs2832021	0.938548
chr21	30154239	30154240	rs11700980	chr21	30115419	30115420	rs2832039	0.938548
chr21	30154239	30154240	rs11700980	chr21	30117319	30117320	rs11700653	0.938548
chr21	30154239	30154240	rs11700980	chr21	30120562	30120563	rs12482718	0.938548
chr21	30154239	30154240	rs11700980	chr21	30121450	30121451	rs16983164	0.938548
chr21	30154239	30154240	rs11700980	chr21	30121871	30121872	rs59996589	0.938548
chr21	30154239	30154240	rs11700980	chr21	30122076	30122077	rs56103672	0.938548
chr21	30154239	30154240	rs11700980	chr21	30123965	30123966	rs35893000	0.938548
chr21	30154239	30154240	rs11700980	chr21	30124308	30124309	rs35611337	0.938548
chr21	30154239	30154240	rs11700980	chr21	30125196	30125197	rs73898414	0.938548
chr21	30154239	30154240	rs11700980	chr21	30125709	30125710	rs77484014	0.938548
chr21	30154239	30154240	rs11700980	chr21	30125827	30125828	rs73898415	0.938548
chr21	30154239	30154240	rs11700980	chr21	30127779	30127780	rs11701697	0.938548
chr21	30154239	30154240	rs11700980	chr21	30129226	30129227	rs59580249	0.938548
chr21	30154239	30154240	rs11700980	chr21	30129277	30129278	rs2832049	0.938548
chr21	30154239	30154240	rs11700980	chr21	30130977	30130978	rs2832053	0.938548
chr21	30154239	30154240	rs11700980	chr21	30131840	30131841	rs56288550	0.938548
chr21	30154239	30154240	rs11700980	chr21	30133234	30133235	rs2832058	0.938548
chr21	30154239	30154240	rs11700980	chr21	30133234	30133235	rs2832058	0.960366
chr21	30154239	30154240	rs11700980	chr21	30135236	30135237	rs2832064	0.938548
chr21	30154239	30154240	rs11700980	chr21	30135236	30135237	rs2832064	0.960366
chr21	30154239	30154240	rs11700980	chr21	30149022	30149023	rs139470477	1
chr21	30154239	30154240	rs11700980	chr21	30154239	30154240	rs11700980	1
chr21	30154239	30154240	rs11700980	chr21	30158534	30158535	rs17726585	1
chr3	38633923	38633924	rs11708996	chr3	38621237	38621238	rs41312411	0.9604
chr3	38633923	38633924	rs11708996	chr3	38621237	38621238	rs41312411	1
chr3	38633923	38633924	rs11708996	chr3	38631431	38631432	rs73070977	1
chr3	38633923	38633924	rs11708996	chr3	38631723	38631724	rs111831627	1
chr3	38633923	38633924	rs11708996	chr3	38631838	38631839	rs73070981	1
chr3	38633923	38633924	rs11708996	chr3	38632786	38632787	rs141384382	1
chr3	38633923	38633924	rs11708996	chr3	38633923	38633924	rs11708996	1
chr3	38633923	38633924	rs11708996	chr3	38648062	38648063	rs6599222	1
chr3	38657899	38657900	rs11710077	chr3	38654024	38654025	rs7430191	0.909226
chr3	38657899	38657900	rs11710077	chr3	38654024	38654025	rs7430191	1
chr3	38657899	38657900	rs11710077	chr3	38657899	38657900	rs11710077	1
chr3	149193107	149193108	rs11710088	chr3	149185518	149185519	rs57196609	0.936353
chr3	149193107	149193108	rs11710088	chr3	149185680	149185681	rs67153990	0.936353
chr3	149193107	149193108	rs11710088	chr3	149186236	149186237	rs76494644	0.936353
chr3	149193107	149193108	rs11710088	chr3	149186381	149186382	rs79550570	0.936353
chr3	149193107	149193108	rs11710088	chr3	149186438	149186439	rs78033693	0.936353
chr3	149193107	149193108	rs11710088	chr3	149187085	149187086	rs56873139	0.936353
chr3	149193107	149193108	rs11710088	chr3	149187200	149187201	rs58566169	0.936353
chr3	149193107	149193108	rs11710088	chr3	149187581	149187582	rs144164215	0.936353
chr3	149193107	149193108	rs11710088	chr3	149187679	149187680	rs141053063	0.936353
chr3	149193107	149193108	rs11710088	chr3	149187702	149187703	rs201322486	0.936353
chr3	149193107	149193108	rs11710088	chr3	149187783	149187784	rs79520883	0.936353
chr3	149193107	149193108	rs11710088	chr3	149188162	149188163	rs78900599	0.936353
chr3	149193107	149193108	rs11710088	chr3	149188232	149188233	rs75247982	0.936353
chr3	149193107	149193108	rs11710088	chr3	149188390	149188391	rs79382824	0.936353
chr3	149193107	149193108	rs11710088	chr3	149188434	149188435	rs79477854	0.936353
chr3	149193107	149193108	rs11710088	chr3	149188465	149188466	rs80286710	0.936353
chr3	149193107	149193108	rs11710088	chr3	149188474	149188475	rs76193281	0.936353
chr3	149193107	149193108	rs11710088	chr3	149188592	149188593	rs78215498	0.936353
chr3	149193107	149193108	rs11710088	chr3	149189075	149189076	rs75550574	0.936353
chr3	149193107	149193108	rs11710088	chr3	149189501	149189502	rs78473215	0.936353
chr3	149193107	149193108	rs11710088	chr3	149189502	149189503	rs80037287	0.936353
chr3	149193107	149193108	rs11710088	chr3	149189906	149189907	rs79764258	0.936353
chr3	149193107	149193108	rs11710088	chr3	149190352	149190353	rs78031853	0.936353
chr3	149193107	149193108	rs11710088	chr3	149190447	149190448	rs79948101	0.936353
chr3	149193107	149193108	rs11710088	chr3	149190625	149190626	rs76992048	0.936353
chr3	149193107	149193108	rs11710088	chr3	149190759	149190760	rs80130075	0.936353
chr3	149193107	149193108	rs11710088	chr3	149191383	149191384	rs74346110	0.936353
chr3	149193107	149193108	rs11710088	chr3	149191543	149191544	rs74420255	0.936353
chr3	149193107	149193108	rs11710088	chr3	149192906	149192907	rs74723974	0.936353
chr3	149193107	149193108	rs11710088	chr3	149193107	149193108	rs11710088	1
chr3	149193107	149193108	rs11710088	chr3	149193684	149193685	rs1802837	1
chr3	149193107	149193108	rs11710088	chr3	149194041	149194042	rs3890113	1
chr3	149193107	149193108	rs11710088	chr3	149194261	149194262	rs144933326	1
chr3	149193107	149193108	rs11710088	chr3	149195738	149195739	rs4321472	1
chr3	149193107	149193108	rs11710088	chr3	149195749	149195750	rs4577407	1
chr3	149193107	149193108	rs11710088	chr3	149195774	149195775	rs5853405	1
chr3	149193107	149193108	rs11710088	chr3	149195995	149195996	rs4321473	1
chr3	149193107	149193108	rs11710088	chr3	149196752	149196753	rs34573045	1
chr3	149193107	149193108	rs11710088	chr3	149197922	149197923	rs67744174	0.958245
chr3	149193107	149193108	rs11710088	chr3	149197922	149197923	rs67744174	1
chr3	149193107	149193108	rs11710088	chr3	149197987	149197988	rs5853408	0.916789
chr3	149193107	149193108	rs11710088	chr3	149197987	149197988	rs5853408	1
chr3	149193107	149193108	rs11710088	chr3	149198330	149198331	rs34897827	1
chr3	149193107	149193108	rs11710088	chr3	149198676	149198677	rs4314111	0.938824
chr3	149193107	149193108	rs11710088	chr3	149198681	149198682	rs4482615	0.938824
chr3	149193107	149193108	rs11710088	chr3	149198681	149198682	rs4482615	1
chr3	149193107	149193108	rs11710088	chr3	149198926	149198927	rs6440617	0.938824
chr3	149193107	149193108	rs11710088	chr3	149198926	149198927	rs6440617	1
chr3	149193107	149193108	rs11710088	chr3	149199160	149199161	rs4630883	0.938824
chr3	149193107	149193108	rs11710088	chr3	149199160	149199161	rs4630883	1
chr3	149193107	149193108	rs11710088	chr3	149199255	149199256	rs4320033	0.938824
chr3	149193107	149193108	rs11710088	chr3	149199255	149199256	rs4320033	1
chr3	149193107	149193108	rs11710088	chr3	149199592	149199593	rs13067320	0.938824
chr3	149193107	149193108	rs11710088	chr3	149199592	149199593	rs13067320	1
chr3	149193107	149193108	rs11710088	chr3	149199869	149199870	rs11920457	0.938824
chr3	149193107	149193108	rs11710088	chr3	149199869	149199870	rs11920457	1
chr3	149193107	149193108	rs11710088	chr3	149199996	149199997	rs144269924	0.938824
chr3	149193107	149193108	rs11710088	chr3	149199996	149199997	rs144269924	1
chr3	149193107	149193108	rs11710088	chr3	149200080	149200081	rs66482463	0.938824
chr3	149193107	149193108	rs11710088	chr3	149200080	149200081	rs66482463	1
chr3	149193107	149193108	rs11710088	chr3	149200132	149200133	rs66609533	0.938824
chr3	149193107	149193108	rs11710088	chr3	149200132	149200133	rs66609533	1
chr3	149193107	149193108	rs11710088	chr3	149200362	149200363	rs34659397	0.938824
chr3	149193107	149193108	rs11710088	chr3	149200362	149200363	rs34659397	1
chr3	149193107	149193108	rs11710088	chr3	149200630	149200631	rs4481102	0.938824
chr3	149193107	149193108	rs11710088	chr3	149200936	149200937	rs147933548	0.938824
chr3	149193107	149193108	rs11710088	chr3	149200936	149200937	rs147933548	1
chr3	149193107	149193108	rs11710088	chr3	149201255	149201256	rs11462474	0.938824
chr4	86683560	86683561	rs11732231	chr4	86606785	86606786	rs57825725	0.947566
chr4	86683560	86683561	rs11732231	chr4	86606785	86606786	rs57825725	1
chr4	86683560	86683561	rs11732231	chr4	86610001	86610002	rs1116117	0.947566
chr4	86683560	86683561	rs11732231	chr4	86610001	86610002	rs1116117	1
chr4	86683560	86683561	rs11732231	chr4	86610747	86610748	rs13113784	1
chr4	86683560	86683561	rs11732231	chr4	86611363	86611364	rs3971933	0.947566
chr4	86683560	86683561	rs11732231	chr4	86611363	86611364	rs3971933	1
chr4	86683560	86683561	rs11732231	chr4	86612349	86612350	rs2101134	0.947566
chr4	86683560	86683561	rs11732231	chr4	86612349	86612350	rs2101134	1
chr4	86683560	86683561	rs11732231	chr4	86614493	86614494	rs6828509	1
chr4	86683560	86683561	rs11732231	chr4	86620868	86620869	rs7655100	0.947566
chr4	86683560	86683561	rs11732231	chr4	86620868	86620869	rs7655100	1
chr4	86683560	86683561	rs11732231	chr4	86630512	86630513	rs1482085	0.947566
chr4	86683560	86683561	rs11732231	chr4	86630512	86630513	rs1482085	1
chr4	86683560	86683561	rs11732231	chr4	86633787	86633788	rs28505541	0.947566
chr4	86683560	86683561	rs11732231	chr4	86633787	86633788	rs28505541	1
chr4	86683560	86683561	rs11732231	chr4	86634349	86634350	rs900205	0.947566
chr4	86683560	86683561	rs11732231	chr4	86634349	86634350	rs900205	1
chr4	86683560	86683561	rs11732231	chr4	86634421	86634422	rs900203	0.947566
chr4	86683560	86683561	rs11732231	chr4	86634421	86634422	rs900203	1
chr4	86683560	86683561	rs11732231	chr4	86641149	86641150	rs7692808	0.906018
chr4	86683560	86683561	rs11732231	chr4	86654154	86654155	rs343854	0.947566
chr4	86683560	86683561	rs11732231	chr4	86654154	86654155	rs343854	0.951279
chr4	86683560	86683561	rs11732231	chr4	86654154	86654155	rs343854	1
chr4	86683560	86683561	rs11732231	chr4	86657420	86657421	rs2624021	0.906018
chr4	86683560	86683561	rs11732231	chr4	86658224	86658225	rs28621471	1
chr4	86683560	86683561	rs11732231	chr4	86663055	86663056	rs343849	0.906018
chr4	86683560	86683561	rs11732231	chr4	86666560	86666561	rs36201845	0.906018
chr4	86683560	86683561	rs11732231	chr4	86668052	86668053	rs28490560	0.951279
chr4	86683560	86683561	rs11732231	chr4	86668673	86668674	rs13150566	0.951279
chr4	86683560	86683561	rs11732231	chr4	86672039	86672040	rs28528923	1
chr4	86683560	86683561	rs11732231	chr4	86675725	86675726	rs6848047	1
chr4	86683560	86683561	rs11732231	chr4	86677076	86677077	rs11724267	0.951279
chr4	86683560	86683561	rs11732231	chr4	86681216	86681217	rs68088177	0.951279
chr4	86683560	86683561	rs11732231	chr4	86682968	86682969	rs13111293	0.951279
chr4	86683560	86683561	rs11732231	chr4	86683121	86683122	rs13111662	0.951279
chr4	86683560	86683561	rs11732231	chr4	86683560	86683561	rs11732231	1
chr4	86683560	86683561	rs11732231	chr4	86683729	86683730	rs11736641	0.951279
chr4	86683560	86683561	rs11732231	chr4	86686764	86686765	rs2869384	0.951279
chr4	86683560	86683561	rs11732231	chr4	86688417	86688418	rs17010812	0.951279
chr4	86683560	86683561	rs11732231	chr4	86689371	86689372	rs17010816	0.951279
chr4	86683560	86683561	rs11732231	chr4	86690556	86690557	rs7660252	0.951279
chr4	86683560	86683561	rs11732231	chr4	86691032	86691033	rs34422670	0.951279
chr4	86683560	86683561	rs11732231	chr4	86694978	86694979	rs17010847	0.951279
chr5	4029789	4029790	rs11748327	chr5	4006143	4006144	rs11745500	0.913475
chr5	4029789	4029790	rs11748327	chr5	4008448	4008449	rs6555241	1
chr5	4029789	4029790	rs11748327	chr5	4008585	4008586	rs7732134	1
chr5	4029789	4029790	rs11748327	chr5	4011156	4011157	rs11738929	1
chr5	4029789	4029790	rs11748327	chr5	4018380	4018381	rs72246391	1
chr5	4029789	4029790	rs11748327	chr5	4020601	4020602	rs11738089	1
[truncated: 16,162 more rows]
