# Supplementary material for: A promoter interaction map for cardiovascular disease genetics
Source: eLife. 2018 Jul 10;7:e35788. doi: 10.7554/eLife.35788 (PMC6053306; doi:10.7554/eLife.35788)
Supplement: Supplementary file 4. — For each analysis presented in Figure 2, the full output of motifs identified in interacting fragments are listed. [file elife-35788-supp4.xlsx]

## Sheet: Sheet1
Supplemental Table 4: HOMER motif analysis for the distal interacting regions of different sets of promoter interactions; related to Figure 2
Distal interactions to iPSC overexpressed genes			Distal interactions to iPSC underexpressed genes			Distal interactions to CM overexpressed genes			Distal interactions to CM underexpressed genes			iPSC-specific interactions			CM-specific interactions
Motif	P-value	% sites	Motif	P-value	% sites	Motif	P-value	% sites	Motif	P-value	% sites	Motif	P-value	% sites	Motif	P-value	% sites
CTCF(Zf)	1e-107	0.0485	CTCF(Zf)	1e-176	0.0565	CTCF(Zf)	1e-100	0.0459	CTCF(Zf)	1e-126	0.0519	CTCF(Zf)	1e-30	0.0307	CTCF(Zf)	1e-32	0.0328
BORIS(Zf)	1e-81	0.0688	BORIS(Zf)	1e-118	0.0809	BORIS(Zf)	1e-80	0.0657	BORIS(Zf)	1e-94	0.0748	BORIS(Zf)	1e-20	0.0388	STAT6(Stat)	1e-28	0.2052
OCT4-SOX2-TCF-NANOG(POU,Homeobox,HMG)	1e-20	0.0651	Egr1(Zf)	1e-21	0.1861	NeuroD1(bHLH)	1e-33	0.2496	NF1(CTF)	1e-29	0.1394	Sox2(HMG)	1e-17	0.2477	BORIS(Zf)	1e-23	0.0433
PRDM1(Zf)	1e-18	0.1603	Klf4(Zf)	1e-20	0.1119	RBPJ:Ebox(?,bHLH)	1e-29	0.1173	FXR(NR),IR1	1e-27	0.1339	Mef2a(MADS)	1e-15	0.1625	STAT6(Stat)	1e-20	0.1988
NeuroD1(bHLH)	1e-16	0.2306	Klf9(Zf)	1e-17	0.1031	Atoh1(bHLH)	1e-28	0.3146	NeuroD1(bHLH)	1e-22	0.2627	Hnf1(Homeobox)	1e-15	0.0722	AP-1(bZIP)	1e-20	0.2037
Sox2(HMG)	1e-14	0.2246	Fox:Ebox(Forkhead,bHLH)	1e-16	0.2569	MyoD(bHLH)	1e-22	0.22	Zfp809(Zf)	1e-21	0.0887	Sox4(HMG)	1e-14	0.2231	Fra1(bZIP)	1e-19	0.1593
Klf9(Zf)	1e-13	0.09	AP-1(bZIP)	1e-15	0.1773	Klf4(Zf)	1e-21	0.1014	Nr5a2(NR)	1e-20	0.1583	STAT6(Stat)	1e-14	0.1922	MafF(bZIP)	1e-18	0.1068
Arnt:Ahr(bHLH)	1e-13	0.1216	NeuroD1(bHLH)	1e-15	0.245	Tbx20(T-box)	1e-20	0.0646	ZNF467(Zf)	1e-19	0.2852	bZIP:IRF(bZIP,IRF)	1e-14	0.1564	Tbx20(T-box)	1e-17	0.0624
Oct2(POU,Homeobox)	1e-13	0.0887	bHLHE40(bHLH)	1e-15	0.067	PRDM9(Zf)	1e-20	0.1263	Atf1(bZIP)	1e-18	0.1617	Otx2(Homeobox)	1e-14	0.2383	Atf3(bZIP)	1e-16	0.1841
Klf4(Zf)	1e-13	0.0971	KLF10(Zf)	1e-15	0.1503	NF1(CTF)	1e-20	0.1249	Unknown-ESC-element(?)	1e-18	0.2061	Fox:Ebox(Forkhead,bHLH)	1e-13	0.2757	Mef2c(MADS)	1e-16	0.1818
ZNF467(Zf)	1e-12	0.2518	c-Myc(bHLH)	1e-15	0.1308	STAT6(Stat)	1e-19	0.1836	Klf4(Zf)	1e-18	0.1121	Mef2c(MADS)	1e-13	0.1819	bZIP:IRF(bZIP,IRF)	1e-15	0.1576
Egr1(Zf)	1e-12	0.1604	Atf3(bZIP)	1e-14	0.1606	c-Myc(bHLH)	1e-19	0.1313	Atoh1(bHLH)	1e-18	0.3285	CArG(MADS)	1e-13	0.0942	c-Myc(bHLH)	1e-15	0.1139
PRDM9(Zf)	1e-12	0.1176	Fra1(bZIP)	1e-14	0.1379	STAT6(Stat)	1e-19	0.1804	RBPJ:Ebox(?,bHLH)	1e-17	0.1224	OCT4-SOX2-TCF-NANOG(POU,Homeobox,HMG)	1e-13	0.088	Otx2(Homeobox)	1e-14	0.245
Atoh1(bHLH)	1e-11	0.2907	Rfx5(HTH)	1e-13	0.0772	Klf9(Zf)	1e-18	0.0911	VDR(NR),DR3	1e-17	0.0713	Foxa2(Forkhead)	1e-11	0.2603	EWS:ERG-fusion(ETS)	1e-14	0.2289
Zfp809(Zf)	1e-11	0.073	Nr5a2(NR)	1e-13	0.148	n-Myc(bHLH)	1e-18	0.1697	MafA(bZIP)	1e-17	0.2158	Gfi1b(Zf)	1e-11	0.1726	BATF(bZIP)	1e-13	0.1815
EWS:ERG-fusion(ETS)	1e-11	0.2054	PRDM1(Zf)	1e-13	0.1583	Esrrb(NR)	1e-18	0.177	Nr5a2(NR)	1e-15	0.2074	STAT6(Stat)	1e-10	0.1963	Zfp809(Zf)	1e-13	0.0542
bZIP:IRF(bZIP,IRF)	1e-11	0.1246	THRa(NR)	1e-13	0.1325	Tlx?(NR)	1e-17	0.1323	Tlx?(NR)	1e-14	0.1422	TEAD4(TEA)	1e-10	0.2229	Mef2a(MADS)	1e-13	0.1666
Tcf21(bHLH)	1e-11	0.2554	c-Myc(bHLH)	1e-13	0.0966	Arnt:Ahr(bHLH)	1e-17	0.1322	p63(p53)	1e-14	0.0937	TEAD2(TEA)	1e-10	0.1448	Foxh1(Forkhead)	1e-13	0.196
Otx2(Homeobox)	1e-10	0.2062	ZNF467(Zf)	1e-13	0.2789	AP-1(bZIP)	1e-17	0.1915	TEAD2(TEA)	1e-14	0.1519	EWS:ERG-fusion(ETS)	1e-10	0.2156	NeuroD1(bHLH)	1e-13	0.2188
Fox:Ebox(Forkhead,bHLH)	1e-10	0.2524	EBF(EBF)	1e-13	0.0854	Unknown(Homeobox)	1e-17	0.2042	Brachyury(T-box)	1e-14	0.0725	Fra1(bZIP)	1e-10	0.1516	Atoh1(bHLH)	1e-12	0.2798
MafA(bZIP)	1e-10	0.1951	Mef2c(MADS)	1e-12	0.1335	Egr1(Zf)	1e-17	0.1664	PRDM9(Zf)	1e-14	0.1339	BATF(bZIP)	1e-10	0.1727	Gata2(Zf)	1e-12	0.2106
Pax8(Paired,Homeobox)	1e-10	0.0916	RFX(HTH)	1e-12	0.0208	Max(bHLH)	1e-16	0.1648	AP-2alpha(AP2)	1e-13	0.2786	PRDM9(Zf)	1e-10	0.104	Unknown(Homeobox)	1e-12	0.2398
Sox4(HMG)	1e-10	0.2106	Fosl2(bZIP)	1e-12	0.0792	Gata1(Zf)	1e-16	0.1665	RAR:RXR(NR),DR5	1e-13	0.0378	STAT4(Stat)	1e-10	0.2942	Mef2d(MADS)	1e-12	0.0784
Ets1-distal(ETS)	1e-10	0.0831	Tlx?(NR)	1e-12	0.1352	Meis1(Homeobox)	1e-16	0.4106	Otx2(Homeobox)	1e-12	0.2087	Pit1+1bp(Homeobox)	1e-10	0.162	Esrrb(NR)	1e-12	0.1678
PAX5(Paired,Homeobox)	1e-09	0.0917	Nr5a2(NR)	1e-12	0.1948	Atf3(bZIP)	1e-15	0.1718	Ets1-distal(ETS)	1e-12	0.0876	Stat3+il21(Stat)	1e-09	0.191	Pit1+1bp(Homeobox)	1e-11	0.1612
Oct6(POU,Homeobox)	1e-09	0.1183	Rfx1(HTH)	1e-12	0.0567	BATF(bZIP)	1e-15	0.1691	EKLF(Zf)	1e-12	0.0705	CEBP:AP1(bZIP)	1e-09	0.2295	Oct4:Sox17(POU,Homeobox,HMG)	1e-11	0.0523
VDR(NR),DR3	1e-09	0.0624	Sp1(Zf)	1e-12	0.0499	MafA(bZIP)	1e-15	0.2089	Reverb(NR),DR2	1e-12	0.0468	TEAD(TEA)	1e-09	0.2104	PRDM9(Zf)	1e-11	0.1175
TEAD2(TEA)	1e-09	0.1421	OCT4-SOX2-TCF-NANOG(POU,Homeobox,HMG)	1e-12	0.0605	EKLF(Zf)	1e-15	0.0635	Rfx1(HTH)	1e-11	0.0553	Oct4:Sox17(POU,Homeobox,HMG)	1e-09	0.0526	STAT4(Stat)	1e-11	0.3091
KLF10(Zf)	1e-09	0.1344	Atoh1(bHLH)	1e-12	0.3073	Nr5a2(NR)	1e-15	0.1481	Tbx20(T-box)	1e-11	0.0655	Pdx1(Homeobox)	1e-09	0.3161	RBPJ:Ebox(?,bHLH)	1e-11	0.0999
Gata2(Zf)	1e-09	0.1741	Jun-AP1(bZIP)	1e-11	0.0565	Nr5a2(NR)	1e-15	0.1965	TEAD(TEA)	1e-11	0.1971	MafK(bZIP)	1e-09	0.0444	NF1(CTF)	1e-10	0.1027
Oct4(POU,Homeobox)	1e-08	0.133	CLOCK(bHLH)	1e-11	0.1224	Mef2c(MADS)	1e-15	0.1497	Myf5(bHLH)	1e-11	0.21	Oct6(POU,Homeobox)	1e-09	0.1523	Nr5a2(NR)	1e-10	0.1336
EKLF(Zf)	1e-08	0.0602	RBPJ:Ebox(?,bHLH)	1e-11	0.1144	Gata2(Zf)	1e-15	0.1872	GRE(NR),IR3	1e-11	0.0361	IRF4(IRF)	1e-09	0.1302	Nr5a2(NR)	1e-10	0.1819
ELF5(ETS)	1e-08	0.197	EKLF(Zf)	1e-11	0.0679	STAT5(Stat)	1e-15	0.1102	Arnt:Ahr(bHLH)	1e-11	0.1347	Oct2(POU,Homeobox)	1e-09	0.1147	THRa(NR)	1e-10	0.1069
Atf1(bZIP)	1e-08	0.1516	p63(p53)	1e-11	0.0885	Myf5(bHLH)	1e-15	0.2001	ZNF143|STAF(Zf)	1e-11	0.1107	Nur77(NR)	1e-09	0.0595	n-Myc(bHLH)	1e-10	0.1478
TEAD(TEA)	1e-08	0.1893	n-Myc(bHLH)	1e-11	0.1678	Fra1(bZIP)	1e-14	0.1475	MyoD(bHLH)	1e-11	0.2317	FOXM1(Forkhead)	1e-09	0.3359	PRDM1(Zf)	1e-10	0.1855
Gata1(Zf)	1e-08	0.1541	MafK(bZIP)	1e-11	0.0539	STAT1(Stat)	1e-14	0.0957	Klf9(Zf)	1e-11	0.1012	STAT1(Stat)	1e-08	0.1029	X-box(HTH)	1e-10	0.0302
E2F6(E2F)	1e-08	0.1016	Bach2(bZIP)	1e-11	0.0494	KLF10(Zf)	1e-14	0.1402	Tcf21(bHLH)	1e-11	0.2886	AP-1(bZIP)	1e-08	0.1886	Smad2(MAD)	1e-10	0.3376
Hnf1(Homeobox)	1e-08	0.0503	Otx2(Homeobox)	1e-11	0.2024	Pknox1(Homeobox)	1e-13	0.0646	Stat3+il21(Stat)	1e-10	0.2108	Oct4(POU,Homeobox)	1e-08	0.1717	Fosl2(bZIP)	1e-10	0.0818
GRE(NR),IR3	1e-08	0.0328	PGR(NR)	1e-10	0.0616	PAX5(Paired,Homeobox),condensed	1e-13	0.0273	Pbx3(Homeobox)	1e-10	0.0676	PRDM1(Zf)	1e-08	0.179	Stat3+il21(Stat)	1e-10	0.2048
Sox15(HMG)	1e-07	0.2705	RUNX(Runt)	1e-10	0.1805	HIF-1b(HLH)	1e-13	0.2263	EWS:ERG-fusion(ETS)	1e-10	0.2162	p63(p53)	1e-08	0.0695	Hnf1(Homeobox)	1e-10	0.0698
Unknown-ESC-element(?)	1e-07	0.1785	BATF(bZIP)	1e-10	0.1567	Otx2(Homeobox)	1e-13	0.217	JunD(bZIP)	1e-10	0.0184	Brn1(POU,Homeobox)	1e-08	0.1128	MyoD(bHLH)	1e-10	0.1851
Fra1(bZIP)	1e-07	0.1378	Tcf21(bHLH)	1e-10	0.2692	VDR(NR),DR3	1e-13	0.0654	ZBTB18(Zf)	1e-10	0.1526	Etv2(ETS)	1e-08	0.2262	Tcf21(bHLH)	1e-10	0.2405
Mef2c(MADS)	1e-07	0.1394	Rfx2(HTH)	1e-10	0.0234	DMRT1(DM)	1e-13	0.0702	GABPA(ETS)	1e-10	0.2337	CHR(?)	1e-08	0.2475	IRF:BATF(IRF:bZIP)	1e-10	0.0476
PAX5(Paired,Homeobox),condensed	1e-07	0.0251	NF1(CTF)	1e-10	0.1292	MyoG(bHLH)	1e-13	0.2916	MyoG(bHLH)	1e-10	0.3103	STAT5(Stat)	1e-08	0.1149	MafA(bZIP)	1e-10	0.1972
Myf5(bHLH)	1e-07	0.184	ZNF189(Zf)	1e-10	0.2306	Stat3+il21(Stat)	1e-13	0.2062	Esrrb(NR)	1e-10	0.1805	EKLF(Zf)	1e-08	0.0393	ZNF136(Zf)	1e-09	0.0369
Tbx20(T-box)	1e-07	0.0569	HIF-1b(HLH)	1e-10	0.2232	Unknown-ESC-element(?)	1e-13	0.1886	PRDM14(Zf)	1e-10	0.0864	Foxh1(Forkhead)	1e-08	0.1912	NPAS2(bHLH)	1e-09	0.2507
Gata4(Zf)	1e-07	0.265	Myf5(bHLH)	1e-10	0.1965	GSC(Homeobox)	1e-12	0.3101	Gata2(Zf)	1e-10	0.1797	Atf3(bZIP)	1e-07	0.1729	STAT5(Stat)	1e-09	0.1208
MyoD(bHLH)	1e-07	0.2023	Gata2(Zf)	1e-09	0.1703	Hoxc9(Homeobox)	1e-12	0.1587	Pknox1(Homeobox)	1e-10	0.066	KLF10(Zf)	1e-07	0.0959	Jun-AP1(bZIP)	1e-09	0.0563
RBPJ:Ebox(?,bHLH)	1e-07	0.105	ZNF322(Zf)	1e-09	0.1002	HRE(HSF)	1e-12	0.0463	TEAD4(TEA)	1e-09	0.2364	RBPJ:Ebox(?,bHLH)	1e-07	0.0848	Brachyury(T-box)	1e-09	0.0809
RAR:RXR(NR),DR5	1e-07	0.0323	VDR(NR),DR3	1e-09	0.0691	c-Myc(bHLH)	1e-12	0.0919	ERE(NR),IR3	1e-09	0.0784	Pax8(Paired,Homeobox)	1e-07	0.0659	IRF4(IRF)	1e-09	0.1348
Gfi1b(Zf)	1e-07	0.1627	HOXA9(Homeobox)	1e-09	0.1837	Pax8(Paired,Homeobox)	1e-12	0.0972	KLF10(Zf)	1e-09	0.152	FOXA1(Forkhead)	1e-07	0.3367	Hoxb4(Homeobox)	1e-09	0.0643
ZNF16(Zf)	1e-07	0.0047	Sox4(HMG)	1e-09	0.2115	Fosl2(bZIP)	1e-12	0.0831	ZNF322(Zf)	1e-09	0.1064	Sox15(HMG)	1e-07	0.3006	NFAT(RHD)	1e-09	0.3009
Tcf12(bHLH)	1e-06	0.2554	Zfp809(Zf)	1e-09	0.083	Reverb(NR),DR2	1e-12	0.0433	ETS(ETS)	1e-09	0.0748	MafA(bZIP)	1e-07	0.1743	ZNF322(Zf)	1e-09	0.0742
Mef2a(MADS)	1e-06	0.13	ZNF675(Zf)	1e-09	0.0447	RUNX1(Runt)	1e-12	0.2755	Egr1(Zf)	1e-09	0.184	Hoxc9(Homeobox)	1e-07	0.1847	Gata4(Zf)	1e-09	0.3161
NF1(CTF)	1e-06	0.115	Max(bHLH)	1e-09	0.1589	Gata4(Zf)	1e-12	0.2814	Gfi1b(Zf)	1e-09	0.1724	Jun-AP1(bZIP)	1e-07	0.0524	Sox4(HMG)	1e-09	0.2339
CTCF-SatelliteElement(Zf?)	1e-06	0.0046	TR4(NR),DR1	1e-09	0.0369	Mef2a(MADS)	1e-12	0.1397	ZNF264(Zf)	1e-09	0.1765	Mef2d(MADS)	1e-07	0.0771	ZFX(Zf)	1e-09	0.3011
DMRT1(DM)	1e-06	0.0638	Gata1(Zf)	1e-09	0.1517	RUNX-AML(Runt)	1e-12	0.1959	THRa(NR)	1e-09	0.1377	FOXP1(Forkhead)	1e-07	0.1471	VDR(NR),DR3	1e-09	0.0577
Jun-AP1(bZIP)	1e-06	0.0533	Sox2(HMG)	1e-09	0.2234	bZIP:IRF(bZIP,IRF)	1e-12	0.1339	c-Myc(bHLH)	1e-09	0.1378	NeuroD1(bHLH)	1e-06	0.1913	Bach2(bZIP)	1e-09	0.0489
Stat3+il21(Stat)	1e-06	0.1918	E2F6(E2F)	1e-09	0.1139	HOXA9(Homeobox)	1e-12	0.202	Gata1(Zf)	1e-09	0.1598	Stat3(Stat)	1e-06	0.1262	PAX5(Paired,Homeobox)	1e-08	0.0836
CRE(bZIP)	1e-06	0.0396	ERE(NR),IR3	1e-09	0.0742	ZNF519(Zf)	1e-12	0.0536	Tcf12(bHLH)	1e-08	0.2925	Nr5a2(NR)	1e-06	0.157	NFAT:AP1(RHD,bZIP)	1e-08	0.0648
MafK(bZIP)	1e-06	0.0501	ETS:RUNX(ETS,Runt)	1e-09	0.0288	CHR(?)	1e-12	0.2071	ARE(NR)	1e-08	0.0699	E2F6(E2F)	1e-06	0.0709	TEAD4(TEA)	1e-08	0.2377
CArG(MADS)	1e-06	0.0862	X-box(HTH)	1e-09	0.0314	Zfp809(Zf)	1e-12	0.0758	STAT6(Stat)	1e-08	0.1707	Arnt:Ahr(bHLH)	1e-06	0.1083	Hoxc9(Homeobox)	1e-08	0.1888
Atf3(bZIP)	1e-06	0.1588	EWS:ERG-fusion(ETS)	1e-09	0.2077	Egr2(Zf)	1e-12	0.0378	Atf2(bZIP)	1e-08	0.0758	Rbpj1(?)	1e-06	0.3628	Mef2b(MADS)	1e-08	0.3006
ZSCAN22(Zf)	1e-06	0.0238	PAX5(Paired,Homeobox)	1e-09	0.0989	ZNF692(Zf)	1e-11	0.0548	PBX1(Homeobox)	1e-08	0.0224	PU.1-IRF(ETS:IRF)	1e-06	0.348	Nur77(NR)	1e-08	0.0626
Nr5a2(NR)	1e-06	0.1365	Tbox:Smad(T-box,MAD)	1e-09	0.0504	Pbx3(Homeobox)	1e-11	0.0654	PAX5(Paired,Homeobox),condensed	1e-08	0.0301	Unknown-ESC-element(?)	1e-06	0.1295	Brn2(POU,Homeobox)	1e-08	0.0455
PGR(NR)	1e-06	0.0615	Egr2(Zf)	1e-09	0.0419	Atf4(bZIP)	1e-11	0.0804	GLI3(Zf)	1e-08	0.0461	Fosl2(bZIP)	1e-06	0.0759	Gata1(Zf)	1e-08	0.1851
MyoG(bHLH)	1e-06	0.2716	MyoD(bHLH)	1e-08	0.2176	Mef2b(MADS)	1e-11	0.2551	ETS:E-box(ETS,bHLH)	1e-07	0.031	Pax7(Paired,Homeobox)	1e-06	0.0447	RUNX-AML(Runt)	1e-08	0.1927
GATA:SCL(Zf,bHLH)	1e-06	0.0301	Esrrb(NR)	1e-08	0.1729	OCT4-SOX2-TCF-NANOG(POU,Homeobox,HMG)	1e-11	0.0652	ELF5(ETS)	1e-07	0.2076	Ets1-distal(ETS)	1e-06	0.0791	Unknown-ESC-element(?)	1e-08	0.1553
CHR(?)	1e-06	0.1957	IRF1(IRF)	1e-08	0.0395	NFAT(RHD)	1e-11	0.2736	PPARE(NR),DR1	1e-07	0.2996	Unknown(Homeobox)	1e-06	0.2352	Meis1(Homeobox)	1e-08	0.3938
Sp1(Zf)	1e-06	0.04	ZNF165(Zf)	1e-08	0.0526	Tcf12(bHLH)	1e-11	0.2748	AP-2gamma(AP2)	1e-07	0.3343	Fli1(ETS)	1e-06	0.2365	Gfi1b(Zf)	1e-08	0.1801
p63(p53)	1e-06	0.0823	FXR(NR),IR1	1e-08	0.122	NFAT:AP1(RHD,bZIP)	1e-11	0.0575	ZFX(Zf)	1e-07	0.3947	EWS:FLI1-fusion(ETS)	1e-06	0.1333	Myf5(bHLH)	1e-08	0.1753
BATF(bZIP)	1e-06	0.1563	FOXP1(Forkhead)	1e-08	0.1165	Foxh1(Forkhead)	1e-11	0.1766	ZNF519(Zf)	1e-07	0.0597	Sox10(HMG)	1e-05	0.3982	MyoG(bHLH)	1e-08	0.252
Pit1(Homeobox)	1e-05	0.2816	Ets1-distal(ETS)	1e-08	0.0843	STAT4(Stat)	1e-11	0.2866	Olig2(bHLH)	1e-07	0.5	ISRE(IRF)	1e-05	0.0191	Oct6(POU,Homeobox)	1e-08	0.1525
Brn1(POU,Homeobox)	1e-05	0.0862	NFkB-p50,p52(RHD)	1e-08	0.0411	p63(p53)	1e-10	0.0878	EWS:FLI1-fusion(ETS)	1e-07	0.1551	Bach2(bZIP)	1e-05	0.0429	OCT4-SOX2-TCF-NANOG(POU,Homeobox,HMG)	1e-08	0.0821
EWS:FLI1-fusion(ETS)	1e-05	0.1416	Reverb(NR),DR2	1e-08	0.0434	RUNX2(Runt)	1e-10	0.2227	ZNF415(Zf)	1e-07	0.1601	ZNF415(Zf)	1e-05	0.1043	Bach1(bZIP)	1e-08	0.0143
GRE(NR),IR3	1e-05	0.0574	HRE(HSF)	1e-08	0.0635	PAX5(Paired,Homeobox)	1e-10	0.0968	HNF4a(NR),DR1	1e-07	0.1438	ELF5(ETS)	1e-05	0.1942	Atf1(bZIP)	1e-08	0.1711
Reverb(NR),DR2	1e-05	0.0388	Foxh1(Forkhead)	1e-08	0.1611	THRa(NR)	1e-10	0.1282	ZNF189(Zf)	1e-07	0.2381	Gata1(Zf)	1e-05	0.1732	RUNX(Runt)	1e-08	0.1855
CEBP:CEBP(bZIP)	1e-05	0.0409	SpiB(ETS)	1e-08	0.0675	Oct4(POU,Homeobox)	1e-10	0.142	Foxa2(Forkhead)	1e-07	0.2176	ZNF675(Zf)	1e-05	0.0446	HIF-1b(HLH)	1e-07	0.2136
TEAD4(TEA)	1e-05	0.221	Pax8(Paired,Homeobox)	1e-08	0.0984	ZNF467(Zf)	1e-10	0.2581	Egr2(Zf)	1e-07	0.0402	GSC(Homeobox)	1e-05	0.3402	Phox2a(Homeobox)	1e-07	0.1799
HIF2a(bHLH)	1e-05	0.0729	Gata4(Zf)	1e-08	0.2553	MafF(bZIP)	1e-10	0.0886	MafF(bZIP)	1e-07	0.0804	Hoxb4(Homeobox)	1e-05	0.0604	HOXA9(Homeobox)	1e-07	0.2365
Sox6(HMG)	1e-05	0.3791	HIF-1a(bHLH)	1e-07	0.0572	CArG(MADS)	1e-10	0.092	Mef2c(MADS)	1e-07	0.133	Mef2b(MADS)	1e-05	0.2939	p63(p53)	1e-07	0.0814
IRF4(IRF)	1e-05	0.1125	ZNF264(Zf)	1e-07	0.1701	RUNX(Runt)	1e-10	0.1895	ETV1(ETS)	1e-06	0.3532	HIF-1b(HLH)	1e-05	0.1901	Stat3(Stat)	1e-07	0.1392
STAT1(Stat)	1e-05	0.0913	FOXA1(Forkhead)	1e-07	0.2582	GLI3(Zf)	1e-10	0.0415	STAT4(Stat)	1e-06	0.2851	Pknox1(Homeobox)	1e-05	0.0527	Brn1(POU,Homeobox)	1e-07	0.1127
CEBP:AP1(bZIP)	1e-05	0.1918	Brachyury(T-box)	1e-07	0.0685	ZNF415(Zf)	1e-10	0.1482	ELF1(ETS)	1e-06	0.1196	IRF1(IRF)	1e-05	0.0465	RUNX1(Runt)	1e-07	0.2742
Maz(Zf)	1e-05	0.3011	ZNF415(Zf)	1e-07	0.1523	E2F6(E2F)	1e-09	0.1037	X-box(HTH)	1e-06	0.0295	Atoh1(bHLH)	1e-05	0.2464	Zic(Zf)	1e-07	0.1978
AP-1(bZIP)	1e-05	0.1762	GSC(Homeobox)	1e-07	0.2858	Zic(Zf)	1e-09	0.2238	E2F6(E2F)	1e-06	0.1137	Elk4(ETS)	1e-05	0.0953	Smad4(MAD)	1e-07	0.3352
PPARE(NR),DR1	1e-05	0.2699	Pbx3(Homeobox)	1e-07	0.0618	Tcf21(bHLH)	1e-09	0.2729	RXR(NR),DR1	1e-06	0.347	Gata2(Zf)	1e-05	0.1977	TEAD(TEA)	1e-07	0.218
RARg(NR)	1e-05	0.0088	TEAD(TEA)	1e-07	0.1889	DMRT6(DM)	1e-09	0.0541	Gata4(Zf)	1e-06	0.2673	CEBP:CEBP(bZIP)	0.0001	0.0527	Pax8(Paired,Homeobox)	1e-07	0.078
Sox3(HMG)	1e-05	0.402	Maz(Zf)	1e-07	0.3444	Mef2d(MADS)	1e-09	0.064	ZSCAN22(Zf)	1e-06	0.0282	Pbx3(Homeobox)	0.0001	0.0548	PAX5(Paired,Homeobox),condensed	1e-07	0.0238
Mef2b(MADS)	1e-05	0.2398	STAT6(Stat)	1e-07	0.168	BMYB(HTH)	1e-09	0.3655	HOXA9(Homeobox)	1e-06	0.1898	PU.1(ETS)	0.0001	0.1207	TEAD2(TEA)	1e-07	0.1539
ERE(NR),IR3	1e-05	0.0691	EWS:FLI1-fusion(ETS)	1e-07	0.1493	ZNF322(Zf)	1e-09	0.0949	Pax7(Paired,Homeobox)	1e-06	0.0311	RUNX1(Runt)	0.0001	0.2506	Tcf12(bHLH)	1e-07	0.2322
Stat3(Stat)	1e-05	0.1329	Oct6(POU,Homeobox)	1e-07	0.1136	Jun-AP1(bZIP)	1e-09	0.0571	Smad4(MAD)	1e-06	0.3828	CEBP(bZIP)	0.0001	0.209	Max(bHLH)	1e-07	0.1484
Unknown(Homeobox)	1e-05	0.1886	Brn1(POU,Homeobox)	1e-07	0.0829	Chop(bZIP)	1e-09	0.0621	Tbox:Smad(T-box,MAD)	1e-06	0.0524	GRE(NR),IR3	0.0001	0.0572	FXR(NR),IR1	1e-07	0.1023
ZNF136(Zf)	0.0001	0.0269	ZNF519(Zf)	1e-07	0.0577	PBX1(Homeobox)	1e-09	0.0213	ZNF416(Zf)	1e-06	0.3935	HIF2a(bHLH)	0.0001	0.064	STAT1(Stat)	1e-07	0.1056
X-box(HTH)	0.0001	0.0281	FOXM1(Forkhead)	1e-07	0.2636	RAR:RXR(NR),DR5	1e-09	0.0339	Fosl2(bZIP)	1e-06	0.0837	MafF(bZIP)	0.0001	0.1005	GLI3(Zf)	1e-06	0.0328
Fli1(ETS)	0.0001	0.2597	HNF4a(NR),DR1	1e-07	0.1346	Olig2(bHLH)	1e-09	0.4906	bZIP:IRF(bZIP,IRF)	1e-06	0.1238	NFAT:AP1(RHD,bZIP)	0.0001	0.0617	E2F6(E2F)	1e-06	0.0809
EBF1(EBF)	0.0001	0.314	Etv2(ETS)	1e-07	0.2521	Bach2(bZIP)	1e-09	0.0509	Bach1(bZIP)	1e-06	0.0143	Ascl1(bHLH)	0.0001	0.3147	ZNF692(Zf)	1e-06	0.0394
RORgt(NR)	0.0001	0.0334	Mef2d(MADS)	1e-07	0.0575	PRDM14(Zf)	1e-09	0.0856	PU.1(ETS)	1e-06	0.1449	Sox9(HMG)	0.0001	0.2193	Ascl1(bHLH)	1e-06	0.3588
GSC(Homeobox)	0.0001	0.2926	Pdx1(Homeobox)	1e-07	0.254	IRF:BATF(IRF:bZIP)	1e-08	0.0407	Elk1(ETS)	1e-06	0.1253	NF1:FOXA1(CTF,Forkhead)	0.0001	0.0185	RUNX2(Runt)	1e-06	0.2231
PU.1-IRF(ETS:IRF)	0.0001	0.3427	STAT6(Stat)	1e-07	0.1674	Pdx1(Homeobox)	1e-08	0.2787	Phox2a(Homeobox)	1e-06	0.1261	CLOCK(bHLH)	0.0001	0.0955	NFY(CCAAT)	1e-06	0.1945
Elk1(ETS)	0.0001	0.1125	CTCF-SatelliteElement(Zf?)	1e-07	0.0046	AMYB(HTH)	1e-08	0.3684	Fox:Ebox(Forkhead,bHLH)	1e-06	0.2637	ZNF165(Zf)	0.0001	0.0272	EKLF(Zf)	1e-06	0.0491
ZBTB18(Zf)	0.0001	0.1332	Atf1(bZIP)	1e-07	0.1525	Tbox:Smad(T-box,MAD)	1e-08	0.0508	p53(p53)	1e-06	0.0236	Mouse_Recombination_Hotspot(Zf)	0.0001	0.0233	MafK(bZIP)	1e-06	0.0508
Zic(Zf)	0.0001	0.2079	ZNF692(Zf)	1e-06	0.0586	ZSCAN22(Zf)	1e-08	0.0244	p53(p53)	1e-06	0.0236	Egr1(Zf)	0.0001	0.1107	ZNF143|STAF(Zf)	1e-06	0.0839
RUNX1(Runt)	0.0001	0.2557	Tcf12(bHLH)	1e-06	0.2753	ZFX(Zf)	1e-08	0.3631	STAT6(Stat)	1e-06	0.1694	HOXA9(Homeobox)	0.0001	0.2272	Ap4(bHLH)	1e-06	0.2913
RXR(NR),DR1	0.0001	0.3094	CArG(MADS)	1e-06	0.0858	Sox4(HMG)	1e-08	0.2209	Zic(Zf)	1e-06	0.2369	PAX5(Paired,Homeobox),condensed	0.0001	0.0192	ISRE(IRF)	1e-06	0.0203
Foxa2(Forkhead)	0.0001	0.2137	ZBTB18(Zf)	1e-06	0.1395	TEAD4(TEA)	1e-08	0.2356	n-Myc(bHLH)	1e-05	0.1766	PAX5(Paired,Homeobox)	0.0001	0.0711	EWS:FLI1-fusion(ETS)	1e-06	0.1439
PU.1(ETS)	0.0001	0.1344	MafA(bZIP)	1e-06	0.1998	Stat3(Stat)	1e-08	0.1419	GSC(Homeobox)	1e-05	0.2907	Tbx20(T-box)	0.0001	0.0516	Rfx1(HTH)	1e-06	0.0507
Rfx5(HTH)	0.0001	0.0732	USF1(bHLH)	1e-06	0.1048	ZNF264(Zf)	1e-08	0.1696	CHR(?)	1e-05	0.19	NFAT(RHD)	0.0001	0.2893	CEBP:CEBP(bZIP)	1e-06	0.0554
ZFX(Zf)	0.0001	0.3444	Hoxc9(Homeobox)	1e-06	0.1417	Ap4(bHLH)	1e-08	0.3281	CRE(bZIP)	1e-05	0.0438	DMRT6(DM)	0.0001	0.062	Rfx2(HTH)	1e-05	0.0196
IRF1(IRF)	0.0001	0.0384	Sox15(HMG)	1e-06	0.2683	Hoxb4(Homeobox)	1e-08	0.057	ZNF16(Zf)	1e-05	0.0052	ZNF692(Zf)	0.0001	0.03	HIF2a(bHLH)	1e-05	0.072
HOXA9(Homeobox)	0.0001	0.189	IRF4(IRF)	1e-06	0.1126	TEAD(TEA)	1e-08	0.1999	Foxh1(Forkhead)	1e-05	0.1627	Sox6(HMG)	0.0001	0.4237	GSC(Homeobox)	1e-05	0.3503
HIF-1b(HLH)	0.0001	0.2087	HIF2a(bHLH)	1e-06	0.0775	ERE(NR),IR3	1e-08	0.0738	ZNF165(Zf)	1e-05	0.053	Pit1(Homeobox)	0.0001	0.3626	Fli1(ETS)	1e-05	0.2541
ZNF675(Zf)	0.0001	0.042	PRDM9(Zf)	1e-06	0.1212	bHLHE40(bHLH)	1e-08	0.0642	Etv2(ETS)	1e-05	0.2598	NFkB-p65(RHD)	0.0001	0.1309	Chop(bZIP)	1e-05	0.0716
STAT4(Stat)	0.0001	0.2672	Fli1(ETS)	1e-06	0.2709	CLOCK(bHLH)	1e-07	0.1233	Mef2b(MADS)	1e-05	0.2353	OCT:OCT(POU,Homeobox,IR1)	0.001	0.0076	Atf4(bZIP)	1e-05	0.0921
RUNX-AML(Runt)	0.0001	0.1805	TEAD2(TEA)	1e-06	0.1452	NPAS2(bHLH)	1e-07	0.2693	Pax8(Paired,Homeobox)	1e-05	0.1032	HIF-1a(bHLH)	0.001	0.0445	RAR:RXR(NR),DR5	1e-05	0.0301
REST-NRSF(Zf)	0.0001	0.0022	Mef2b(MADS)	1e-06	0.2287	NFkB-p65(RHD)	1e-07	0.1585	Bach2(bZIP)	1e-05	0.0519	ZNF467(Zf)	0.001	0.1764	IRF1(IRF)	1e-05	0.0476
DMRT6(DM)	0.0001	0.0481	RUNX1(Runt)	1e-06	0.2594	FXR(NR),IR1	1e-07	0.1204	FOXP1(Forkhead)	1e-05	0.1178	FOXA1(Forkhead)	0.001	0.3851	PU.1:IRF8(ETS:IRF)	1e-05	0.0614
EBF(EBF)	0.0001	0.0746	Stat3+il21(Stat)	1e-06	0.2013	Brachyury(T-box)	1e-07	0.0726	Jun-AP1(bZIP)	1e-05	0.0581	Nr5a2(NR)	0.001	0.1126	EHF(ETS)	1e-05	0.3478
Mouse_Recombination_Hotspot(Zf)	0.0001	0.0184	NPAS2(bHLH)	1e-06	0.2621	ZNF165(Zf)	1e-07	0.0464	Pax7(Paired,Homeobox),longest	1e-05	0.0103	PU.1:IRF8(ETS:IRF)	0.001	0.0581	Oct2(POU,Homeobox)	1e-05	0.1162
NFkB-p50,p52(RHD)	0.0001	0.0339	RUNX-AML(Runt)	1e-06	0.1848	ZNF143|STAF(Zf)	1e-07	0.1012	Smad2(MAD)	1e-05	0.3758	IRF:BATF(IRF:bZIP)	0.001	0.0468	HIF-1a(bHLH)	1e-05	0.0511
Nr5a2(NR)	0.0001	0.182	Cdx2(Homeobox)	1e-05	0.1977	FOXP1(Forkhead)	1e-07	0.1276	Fra1(bZIP)	1e-05	0.1424	ZNF264(Zf)	0.001	0.1387	CArG(MADS)	1e-05	0.096
STAT5(Stat)	0.0001	0.1027	Mouse_Recombination_Hotspot(Zf)	1e-05	0.0194	Fox:Ebox(Forkhead,bHLH)	1e-07	0.2728	Meis1(Homeobox)	1e-05	0.4125	Klf4(Zf)	0.001	0.06	PAX3:FKHR-fusion(Paired,Homeobox)	1e-05	0.0701
RUNX(Runt)	0.0001	0.1743	GATA:SCL(Zf,bHLH)	1e-05	0.0319	TR4(NR),DR1	1e-07	0.0335	NFAT:AP1(RHD,bZIP)	1e-05	0.0553	FoxL2(Forkhead)	0.001	0.2937	FOXA1:AR(Forkhead,NR)	1e-05	0.0242
Phox2a(Homeobox)	0.0001	0.1323	Tbet(T-box)	1e-05	0.2741	IRF4(IRF)	1e-07	0.121	GRE(NR),IR3	1e-05	0.0605	Smad4(MAD)	0.001	0.2963	GRE(NR),IR3	0.0001	0.0627
PAX3:FKHR-fusion(Paired,Homeobox)	0.0001	0.0547	RAR:RXR(NR),DR5	1e-05	0.0345	HRE(HSF)	1e-07	0.0684	Atf3(bZIP)	0.0001	0.1664	HRE(HSF)	0.001	0.0358	Tbet(T-box)	0.0001	0.3111
GLI3(Zf)	0.0001	0.0396	Oct4(POU,Homeobox)	1e-05	0.1271	PGR(NR)	1e-07	0.0669	IRF4(IRF)	0.0001	0.1148	PGR(NR)	0.001	0.071	Egr2(Zf)	0.0001	0.0265
THRa(NR)	0.001	0.1186	HRE(HSF)	1e-05	0.0435	Sox2(HMG)	1e-07	0.2343	EBF(EBF)	0.0001	0.085	DMRT1(DM)	0.001	0.0824	GRHL2(CP2)	0.0001	0.1029
EBNA1(EBV-virus)	0.001	0.0044	PPARE(NR),DR1	1e-05	0.2868	ZNF189(Zf)	1e-07	0.2305	Elk4(ETS)	0.0001	0.1228	Gata4(Zf)	0.001	0.3036	HRE(HSF)	0.0001	0.0426
ZNF415(Zf)	0.001	0.1388	ZNF143|STAF(Zf)	1e-05	0.104	HIF2a(bHLH)	1e-07	0.0776	ETS:RUNX(ETS,Runt)	0.0001	0.0291	RUNX(Runt)	0.001	0.1711	CLOCK(bHLH)	0.0001	0.1113
ZNF322(Zf)	0.001	0.0869	RXR(NR),DR1	1e-05	0.3326	MafK(bZIP)	1e-06	0.0546	STAT1(Stat)	0.0001	0.0939	Esrrb(NR)	0.001	0.1477	ZNF711(Zf)	0.0001	0.3587
Bach2(bZIP)	0.001	0.0462	TEAD4(TEA)	1e-05	0.2278	TEAD2(TEA)	1e-06	0.1493	Chop(bZIP)	0.0001	0.0563	ETS1(ETS)	0.001	0.2365	BMAL1(bHLH)	0.0001	0.399
Mef2d(MADS)	0.001	0.0601	IRF:BATF(IRF:bZIP)	1e-05	0.0356	Rfx1(HTH)	1e-06	0.0542	Rfx2(HTH)	0.0001	0.0222	HOXA2(Homeobox)	0.001	0.0298	Tlx?(NR)	0.0001	0.1096
Etv2(ETS)	0.001	0.2404	ARE(NR)	1e-05	0.0657	EBF(EBF)	1e-06	0.0775	Pit1+1bp(Homeobox)	0.0001	0.1112	IRF2(IRF)	0.001	0.0305	DMRT6(DM)	0.0001	0.0648
Fosl2(bZIP)	0.001	0.0757	FoxL2(Forkhead)	1e-05	0.222	NFkB-p50,p52(RHD)	1e-06	0.0359	Ap4(bHLH)	0.0001	0.3437	ZNF189(Zf)	0.001	0.1979	ZBTB18(Zf)	0.0001	0.1348
EHF(ETS)	0.001	0.3311	Unknown-ESC-element(?)	1e-05	0.1933	PRDM1(Zf)	1e-06	0.1692	PAX5(Paired,Homeobox)	0.0001	0.1023	EBF1(EBF)	0.001	0.2312	Etv2(ETS)	0.0001	0.244
Pax7(Paired,Homeobox),longest	0.001	0.0103	Tbx20(T-box)	1e-05	0.0578	PAX3:FKHR-fusion(Paired,Homeobox)	1e-06	0.0595	OCT4-SOX2-TCF-NANOG(POU,Homeobox,HMG)	0.0001	0.0583	REST-NRSF(Zf)	0.001	0.002	Pbx3(Homeobox)	0.0001	0.0612
NFAT:AP1(RHD,bZIP)	0.001	0.0524	Foxa2(Forkhead)	1e-05	0.2094	EWS:ERG-fusion(ETS)	1e-06	0.2153	HIF-1a(bHLH)	0.0001	0.0575	Elk1(ETS)	0.001	0.094	ELF5(ETS)	0.0001	0.2061
Atf4(bZIP)	0.001	0.0738	ETS1(ETS)	1e-05	0.2666	Cdx2(Homeobox)	1e-06	0.2192	RAR:RXR(NR),DR5	0.0001	0.011	Brachyury(T-box)	0.001	0.0718	PU.1-IRF(ETS:IRF)	0.0001	0.3681
Ascl1(bHLH)	0.001	0.3858	NFAT(RHD)	1e-05	0.2523	Pit1+1bp(Homeobox)	1e-06	0.1256	Stat3(Stat)	0.0001	0.1467	HRE(HSF)	0.001	0.0636	OCT:OCT(POU,Homeobox,IR1)	0.0001	0.0082
Brn2(POU,Homeobox)	0.001	0.0321	FOXA1(Forkhead)	1e-05	0.3025	BMAL1(bHLH)	1e-06	0.4067	ZNF692(Zf)	0.0001	0.06	Atf4(bZIP)	0.001	0.0886	RFX(HTH)	0.0001	0.0156
PU.1:IRF8(ETS:IRF)	0.001	0.0544	Meis1(Homeobox)	0.0001	0.3905	Smad2(MAD)	1e-06	0.3652	Pdx1(Homeobox)	0.0001	0.2626	E2F1(E2F)	0.001	0.0216	ZNF41(Zf)	0.0001	0.0077
Pknox1(Homeobox)	0.001	0.0566	Sox9(HMG)	0.0001	0.2268	Rfx5(HTH)	1e-06	0.0783	RUNX1(Runt)	0.0001	0.2723	Tbet(T-box)	0.001	0.2912	NF-E2(bZIP)	0.0001	0.0138
p53(p53)	0.001	0.0219	Ap4(bHLH)	0.0001	0.325	Oct6(POU,Homeobox)	1e-06	0.1266	Hoxb4(Homeobox)	0.0001	0.0535	X-box(HTH)	0.001	0.0278	CHR(?)	0.0001	0.2478
p53(p53)	0.001	0.0219	GRE(NR),IR3	0.0001	0.0583	SpiB(ETS)	1e-06	0.0702	MafK(bZIP)	0.0001	0.0558	c-Myc(bHLH)	0.001	0.0639	IRF2(IRF)	0.0001	0.0316
FXR(NR),IR1	0.001	0.1141	PRDM14(Zf)	0.0001	0.0826	Phox2a(Homeobox)	1e-06	0.1415	PRDM1(Zf)	0.0001	0.1617	Sox3(HMG)	0.01	0.4341	HOXA2(Homeobox)	0.0001	0.0317
Ap4(bHLH)	0.001	0.3043	Arnt:Ahr(bHLH)	0.0001	0.1301	Brn1(POU,Homeobox)	1e-05	0.0924	Fli1(ETS)	0.0001	0.2808	p53(p53)	0.01	0.0192	Sox2(HMG)	0.0001	0.2523
Foxh1(Forkhead)	0.001	0.1606	RUNX2(Runt)	0.0001	0.2083	Brn2(POU,Homeobox)	1e-05	0.0358	FOXM1(Forkhead)	0.0001	0.268	p53(p53)	0.01	0.0192	Pknox1(Homeobox)	0.0001	0.0588
Pax7(Paired,Homeobox)	0.001	0.0329	p53(p53)	0.0001	0.0217	FOXM1(Forkhead)	1e-05	0.2887	AP-1(bZIP)	0.0001	0.1856	Chop(bZIP)	0.01	0.0682	DMRT1(DM)	0.0001	0.0848
GABPA(ETS)	0.001	0.2135	p53(p53)	0.0001	0.0217	RXR(NR),DR1	1e-05	0.3256	PAX3:FKHR-fusion(Paired,Homeobox)	0.0001	0.0535	Atf1(bZIP)	0.01	0.1532	Cdx2(Homeobox)	0.0001	0.267
Pit1+1bp(Homeobox)	0.001	0.116	ZSCAN22(Zf)	0.0001	0.0269	ARE(NR)	1e-05	0.0674	HIF2a(bHLH)	0.0001	0.0803	GATA3(Zf)	0.01	0.4346	Ets1-distal(ETS)	0.001	0.082
NFAT(RHD)	0.001	0.2522	CEBP:CEBP(bZIP)	0.0001	0.0391	GRE(NR),IR3	1e-05	0.0615	Ascl1(bHLH)	0.001	0.4344	Tcf21(bHLH)	0.01	0.2105	Elk1(ETS)	0.001	0.1024
Chop(bZIP)	0.001	0.0577	Sox10(HMG)	0.0001	0.3733	Tcfcp2l1(CP2)	1e-05	0.0354	EHF(ETS)	0.001	0.3516	NPAS2(bHLH)	0.01	0.2178	Rfx5(HTH)	0.001	0.0753
AP-2alpha(AP2)	0.001	0.2338	EBNA1(EBV-virus)	0.0001	0.0048	Foxa2(Forkhead)	1e-05	0.2309	c-Myc(bHLH)	0.001	0.0964	Brn2(POU,Homeobox)	0.01	0.0434	ZNF675(Zf)	0.001	0.047
TR4(NR),DR1	0.001	0.0317	NFkB-p65(RHD)	0.0001	0.157	HOXA2(Homeobox)	1e-05	0.0289	Nur77(NR)	0.001	0.0519	NF-E2(bZIP)	0.01	0.0122	NFkB-p65-Rel(RHD)	0.001	0.0162
Pbx3(Homeobox)	0.001	0.0584	Mef2a(MADS)	0.001	0.1251	FOXA1(Forkhead)	1e-05	0.2838	ETS1(ETS)	0.001	0.2787	Rfx5(HTH)	0.01	0.0682	Elk4(ETS)	0.001	0.1012
Tlx?(NR)	0.001	0.1201	MyoG(bHLH)	0.001	0.2899	ZNF136(Zf)	1e-05	0.0299	Srebp2(bHLH)	0.001	0.0423	Smad2(MAD)	0.01	0.2933	E2A(bHLH)	0.001	0.3316
Egr2(Zf)	0.001	0.0344	Smad4(MAD)	0.001	0.3662	Atf1(bZIP)	1e-05	0.1608	Mef2a(MADS)	0.001	0.1273	RFX(HTH)	0.01	0.0147	CEBP:AP1(bZIP)	0.001	0.2357
RUNX2(Runt)	0.001	0.2052	Atf4(bZIP)	0.001	0.0708	PU.1(ETS)	1e-05	0.1416	HRE(HSF)	0.001	0.0657	ELF1(ETS)	0.01	0.0838	FOXP1(Forkhead)	0.001	0.1487
KLF14(Zf)	0.001	0.3579	PAX5(Paired,Homeobox),condensed	0.001	0.0263	PU.1-IRF(ETS:IRF)	1e-05	0.3589	Max(bHLH)	0.001	0.1659	ZNF528(Zf)	0.01	0.0024	PGR(NR)	0.001	0.0743
Pdx1(Homeobox)	0.001	0.262	ETV1(ETS)	0.001	0.3408	Ascl1(bHLH)	1e-05	0.4091	PU.1:IRF8(ETS:IRF)	0.001	0.0567	Znf263(Zf)	0.01	0.341	Bcl6(Zf)	0.001	0.4047
NF1:FOXA1(CTF,Forkhead)	0.01	0.0148	Pit1+1bp(Homeobox)	0.001	0.1098	ZNF669(Zf)	1e-05	0.0193	TR4(NR),DR1	0.001	0.0357	n-Myc(bHLH)	0.01	0.126	ZNF264(Zf)	0.001	0.1565
STAT6(Stat)	0.01	0.1655	PU.1(ETS)	0.001	0.1371	EBF1(EBF)	1e-05	0.326	RARg(NR)	0.001	0.0101	ETS(ETS)	0.01	0.0548	ARE(NR)	0.001	0.0629
ELF1(ETS)	0.01	0.1055	NF-E2(bZIP)	0.001	0.0138	EBNA1(EBV-virus)	1e-05	0.0054	NF-E2(bZIP)	0.001	0.0142	VDR(NR),DR3	0.01	0.048	p53(p53)	0.001	0.0042
Rfx1(HTH)	0.01	0.05	STAT4(Stat)	0.001	0.2715	CRE(bZIP)	1e-05	0.0415	Hoxc9(Homeobox)	0.001	0.1445	SpiB(ETS)	0.01	0.0625	bHLHE40(bHLH)	0.001	0.0547
RAR:RXR(NR),DR5	0.01	0.0091	CEBP:AP1(bZIP)	0.001	0.1866	EWS:FLI1-fusion(ETS)	1e-05	0.1484	PGR(NR)	0.001	0.0625	KLF5(Zf)	0.01	0.1957	c-Myc(bHLH)	0.001	0.0747
ETS(ETS)	0.01	0.0661	E2F4(E2F)	0.001	0.0752	Mouse_Recombination_Hotspot(Zf)	1e-05	0.0202	BATF(bZIP)	0.001	0.1633	AP-2gamma(AP2)	0.01	0.2001	ZNF416(Zf)	0.001	0.3225
Bach1(bZIP)	0.01	0.0125	EBF1(EBF)	0.001	0.3487	ZNF711(Zf)	1e-05	0.4279	ZNF136(Zf)	0.001	0.0266	ETS:E-box(ETS,bHLH)	0.01	0.0235	GRE(NR),IR3	0.001	0.0327
RFX(HTH)	0.01	0.0166	Srebp1a(bHLH)	0.001	0.0584	GRE(NR),IR3	1e-05	0.0344	CEBP:CEBP(bZIP)	0.001	0.0413	PAX3:FKHR-fusion(Paired,Homeobox)	0.01	0.0667	ZNF519(Zf)	0.001	0.038
IRF:BATF(IRF:bZIP)	0.01	0.0347	Unknown(Homeobox)	0.001	0.1797	Oct2(POU,Homeobox)	1e-05	0.0925	ZNF711(Zf)	0.001	0.4644	GABPA(ETS)	0.01	0.1894	Pit1(Homeobox)	0.01	0.3595
Hoxc9(Homeobox)	0.01	0.1448	GRHL2(CP2)	0.001	0.0898	ZBTB18(Zf)	0.0001	0.1445	IRF:BATF(IRF:bZIP)	0.001	0.0358	Myf5(bHLH)	0.01	0.1495	PRDM14(Zf)	0.01	0.0835
STAT6(Stat)	0.01	0.1648	Oct2(POU,Homeobox)	0.001	0.0831	MYB(HTH)	0.0001	0.4079	Oct4(POU,Homeobox)	0.001	0.1272	Pax7(Paired,Homeobox),longest	0.01	0.0151	AP-2gamma(AP2)	0.01	0.2341
HOXB13(Homeobox)	0.01	0.2879	Pknox1(Homeobox)	0.001	0.061	Bcl6(Zf)	0.0001	0.396	RFX(HTH)	0.001	0.0187	Rfx1(HTH)	0.01	0.0446	AMYB(HTH)	0.01	0.3805
FOXA1:AR(Forkhead,NR)	0.01	0.0178	ZFX(Zf)	0.001	0.3759	CEBP:AP1(bZIP)	0.0001	0.2056	FOXA1(Forkhead)	0.001	0.261	RUNX-AML(Runt)	0.01	0.175	p53(p53)	0.01	0.0216
c-Myc(bHLH)	0.01	0.0838	Gfi1b(Zf)	0.001	0.1617	Srebp2(bHLH)	0.0001	0.0384	Atf4(bZIP)	0.001	0.072	ZNF416(Zf)	0.01	0.2809	p53(p53)	0.01	0.0216
LXRE(NR),DR4	0.01	0.0121	Srebp2(bHLH)	0.001	0.0387	Gfi1b(Zf)	0.0001	0.1709	HIF-1b(HLH)	0.001	0.2281	NFY(CCAAT)	0.01	0.1799	Lhx2(Homeobox)	0.01	0.3694
ZNF692(Zf)	0.01	0.0496	Elk1(ETS)	0.001	0.1236	PPARE(NR),DR1	0.0001	0.2821	Oct2(POU,Homeobox)	0.001	0.084	RORgt(NR)	0.01	0.0363	ZNF317(Zf)	0.01	0.0216
p53(p53)	0.01	0.0047	Pax7(Paired,Homeobox),longest	0.001	0.0102	p53(p53)	0.0001	0.0226	Sox2(HMG)	0.001	0.2254	Phox2a(Homeobox)	0.01	0.1804	Pdx1(Homeobox)	0.01	0.3222
ZNF165(Zf)	0.01	0.0444	JunD(bZIP)	0.001	0.0165	p53(p53)	0.0001	0.0226	ZNF669(Zf)	0.001	0.0208	Klf9(Zf)	0.01	0.0516	FoxL2(Forkhead)	0.01	0.2965
MafF(bZIP)	0.01	0.0799	AP-2alpha(AP2)	0.001	0.264	NF1-halfsite(CTF)	0.0001	0.4529	NFAT(RHD)	0.001	0.2568	Tcf12(bHLH)	0.01	0.1982	SpiB(ETS)	0.01	0.0707
ZNF264(Zf)	0.01	0.1561	NFAT:AP1(RHD,bZIP)	0.001	0.0509	FOXA1(Forkhead)	0.0001	0.332	NFY(CCAAT)	0.001	0.1869	EBNA1(EBV-virus)	0.01	0.0033	GABPA(ETS)	0.01	0.2084
HIF-1a(bHLH)	0.01	0.0511	GRE(NR),IR3	0.001	0.0327	MITF(bHLH)	0.0001	0.2192	CLOCK(bHLH)	0.001	0.1259	Reverb(NR),DR2	0.01	0.0283	Klf4(Zf)	0.01	0.0733
Elk4(ETS)	0.01	0.112	STAT5(Stat)	0.001	0.1037	Ets1-distal(ETS)	0.0001	0.0844	CTCF-SatelliteElement(Zf?)	0.001	0.0049	Zfp809(Zf)	0.01	0.0425	E2A(bHLH),near_PU.1	0.01	0.3416
Tbox:Smad(T-box,MAD)	0.01	0.0465	GATA3(Zf)	0.001	0.363	FoxL2(Forkhead)	0.0001	0.249	Nrf2(bZIP)	0.001	0.0116	Zic(Zf)	0.01	0.1677	ERG(ETS)	0.01	0.3966
Oct4:Sox17(POU,Homeobox,HMG)	0.01	0.0379	Nrf2(bZIP)	0.001	0.0107	Smad4(MAD)	0.0001	0.3667	Oct6(POU,Homeobox)	0.001	0.1141	RXR(NR),DR1	0.01	0.2528	KLF10(Zf)	0.01	0.1126
HRE(HSF)	0.01	0.0618	Lhx2(Homeobox)	0.001	0.2827	Pit1(Homeobox)	0.0001	0.2964	RUNX2(Runt)	0.001	0.2202	Meis1(Homeobox)	0.01	0.3541	ETS:E-box(ETS,bHLH)	0.01	0.0269
ETV1(ETS)	0.01	0.3238	ZNF317(Zf)	0.001	0.0226	ZNF675(Zf)	0.0001	0.0444	GATA3(Zf)	0.001	0.3756	Lhx1(Homeobox)	0.01	0.3946	Usf2(bHLH)	0.01	0.0662
PRDM14(Zf)	0.01	0.0785	Pit1(Homeobox)	0.001	0.2676	Srebp1a(bHLH)	0.0001	0.0583	CArG(MADS)	0.001	0.0862	E2F4(E2F)	0.01	0.0441	ETS:RUNX(ETS,Runt)	0.01	0.0217
Sox9(HMG)	0.01	0.2203	GABPA(ETS)	0.001	0.2254	USF1(bHLH)	0.001	0.1031	Rfx5(HTH)	0.001	0.0789	RUNX2(Runt)	0.01	0.2034	Reverb(NR),DR2	0.01	0.034
Nur77(NR)	0.01	0.05	Tcfcp2l1(CP2)	0.001	0.0355	IRF1(IRF)	0.001	0.0414	Atf7(bZIP)	0.001	0.1055				MITF(bHLH)	0.01	0.2104
c-Myc(bHLH)	0.01	0.118	Olig2(bHLH)	0.001	0.4719	NFY(CCAAT)	0.001	0.1857	RUNX-AML(Runt)	0.001	0.196				EBNA1(EBV-virus)	0.01	0.004
SpiB(ETS)	0.01	0.0652	ELF5(ETS)	0.001	0.1973	ZNF416(Zf)	0.001	0.3697	PU.1-IRF(ETS:IRF)	0.001	0.3595				NF1-halfsite(CTF)	0.01	0.4252
Atf2(bZIP)	0.01	0.067	Foxo1(Forkhead)	0.001	0.4455	GATA:SCL(Zf,bHLH)	0.001	0.0319	FOXA1:AR(Forkhead,NR)	0.01	0.0174				AP-2alpha(AP2)	0.01	0.186
E2F1(E2F)	0.01	0.0337	CHR(?)	0.001	0.1842	HNF4a(NR),DR1	0.001	0.1342	Mef2d(MADS)	0.01	0.0582				GATA3(Zf)	0.01	0.4442
			Hnf1(Homeobox)	0.001	0.046	GATA3(Zf)	0.001	0.3938	EBNA1(EBV-virus)	0.01	0.0048				HRE(HSF)	0.01	0.0698
			Lhx1(Homeobox)	0.001	0.2973	NF1:FOXA1(CTF,Forkhead)	0.001	0.0161	ZNF675(Zf)	0.01	0.0437				ZNF189(Zf)	0.01	0.2174
			bZIP:IRF(bZIP,IRF)	0.001	0.1181	Nur77(NR)	0.001	0.0554	Hnf1(Homeobox)	0.01	0.0463				EBF1(EBF)	0.01	0.2606
			BMYB(HTH)	0.001	0.3442	Etv2(ETS)	0.001	0.252	Tbet(T-box)	0.01	0.2844				GATA:SCL(Zf,bHLH)	0.01	0.0323
			DMRT1(DM)	0.01	0.0592	Pax7(Paired,Homeobox),long	0.001	0.0099	AMYB(HTH)	0.01	0.3643				Nrf2(bZIP)	0.01	0.0111
			Elk4(ETS)	0.01	0.1203	RAR:RXR(NR),DR5	0.001	0.0098	Maz(Zf)	0.01	0.3391				HOXB13(Homeobox)	0.01	0.3575
			ZNF41(Zf)	0.01	0.0073	KLF5(Zf)	0.001	0.2931	Brn2(POU,Homeobox)	0.01	0.0313				Sox9(HMG)	0.01	0.2368
			Stat3(Stat)	0.01	0.1406	Bach1(bZIP)	0.001	0.0132	HRE(HSF)	0.01	0.045				Srebp1a(bHLH)	0.01	0.0522
			Atf2(bZIP)	0.01	0.0692	p53(p53)	0.001	0.0051	NFkB-p50,p52(RHD)	0.01	0.0405				Arnt:Ahr(bHLH)	0.01	0.1181
			TATA-Box(TBP)	0.01	0.334	Maz(Zf)	0.001	0.3054	SpiB(ETS)	0.01	0.0699				NF1:FOXA1(CTF,Forkhead)	0.01	0.0183
			AMYB(HTH)	0.01	0.3505	HOXD13(Homeobox)	0.001	0.3198	Sp1(Zf)	0.01	0.044				Fox:Ebox(Forkhead,bHLH)	0.01	0.2885
			Zic(Zf)	0.01	0.2248	AP-2alpha(AP2)	0.001	0.2446	Pax7(Paired,Homeobox),long	0.01	0.0087				Tbox:Smad(T-box,MAD)	0.01	0.0451
			STAT1(Stat)	0.01	0.0905	GABPA(ETS)	0.001	0.2242	Sox4(HMG)	0.01	0.2154				EBF(EBF)	0.01	0.0601
			Phox2a(Homeobox)	0.01	0.1228	Sox9(HMG)	0.001	0.2364	HOXA2(Homeobox)	0.01	0.0269				Oct4(POU,Homeobox)	0.01	0.1717
			KLF5(Zf)	0.01	0.318	ZFP3(Zf)	0.001	0.0006	c-Jun-CRE(bZIP)	0.01	0.0673				CRE(bZIP)	0.01	0.0356
			Bach1(bZIP)	0.01	0.0127	KLF14(Zf)	0.001	0.365	STAT5(Stat)	0.01	0.1069				RAR:RXR(NR),DR5	0.01	0.0076
			E2F1(E2F)	0.01	0.0404	Sox15(HMG)	0.001	0.2825	Lhx2(Homeobox)	0.01	0.2906				ETS1(ETS)	0.01	0.2571
			Sox3(HMG)	0.01	0.398	TATA-Box(TBP)	0.001	0.3586	bHLHE40(bHLH)	0.01	0.0659
			PAX6(Paired,Homeobox)	0.01	0.0221	X-box(HTH)	0.001	0.0301	Srebp1a(bHLH)	0.01	0.0625
			Atf7(bZIP)	0.01	0.099	PAX6(Paired,Homeobox)	0.001	0.0224	Sox15(HMG)	0.01	0.2737
			CRE(bZIP)	0.01	0.0411	Hnf1(Homeobox)	0.01	0.0531	ZNF41(Zf)	0.01	0.0076
			Usf2(bHLH)	0.01	0.0657	ZNF41(Zf)	0.01	0.0081	KLF5(Zf)	0.01	0.3212
			MafF(bZIP)	0.01	0.0751	Pax7(Paired,Homeobox),longest	0.01	0.0116	ZNF528(Zf)	0.01	0.0022
			ZNF16(Zf)	0.01	0.0044	Lhx1(Homeobox)	0.01	0.3313	Unknown(Homeobox)	0.01	0.1834
			Oct4:Sox17(POU,Homeobox,HMG)	0.01	0.0372	HIF-1a(bHLH)	0.01	0.0554	IRF1(IRF)	0.01	0.0392
			MITF(bHLH)	0.01	0.2079	CEBP(bZIP)	0.01	0.1789	ZNF317(Zf)	0.01	0.0233
			Pax7(Paired,Homeobox)	0.01	0.0299	GRHL2(CP2)	0.01	0.0957	FoxL2(Forkhead)	0.1	0.2281
			ZNF669(Zf)	0.01	0.0201	IRF2(IRF)	0.01	0.0275	EBF1(EBF)	0.1	0.3572
			Chop(bZIP)	0.01	0.0541	HOXB13(Homeobox)	0.01	0.3037	GATA3(Zf),DR4	0.1	0.0218
			PBX1(Homeobox)	0.01	0.0192	Oct4:Sox17(POU,Homeobox,HMG)	0.01	0.0427	Sox9(HMG)	0.1	0.2332
			Smad2(MAD)	0.01	0.3611	ETV1(ETS)	0.01	0.3399	PAX6(Paired,Homeobox)	0.1	0.0231
			Hoxb4(Homeobox)	0.01	0.0512	Foxo1(Forkhead)	0.01	0.4668	E2A(bHLH)	0.1	0.4097
			NFY(CCAAT)	0.01	0.1798	RORgt(NR)	0.01	0.0355	Brn1(POU,Homeobox)	0.1	0.0819
			AP-2gamma(AP2)	0.1	0.3182	ETS:RUNX(ETS,Runt)	0.01	0.0265	Tcfcp2l1(CP2)	0.1	0.0363
			EHF(ETS)	0.1	0.3355	ETS1(ETS)	0.01	0.2693	DMRT1(DM)	0.1	0.0612
			NF1-halfsite(CTF)	0.1	0.447	CEBP:CEBP(bZIP)	0.01	0.045	HOXB13(Homeobox)	0.1	0.2852
			E-box(bHLH)	0.1	0.0141	Tbet(T-box)	0.01	0.2908	GATA:SCL(Zf,bHLH)	0.1	0.0321
			HOXA2(Homeobox)	0.1	0.0257	NF-E2(bZIP)	0.01	0.0138	RUNX(Runt)	0.1	0.1867
			ELF1(ETS)	0.1	0.1152	RARg(NR)	0.01	0.0093	Mouse_Recombination_Hotspot(Zf)	0.1	0.018
			ETS:E-box(ETS,bHLH)	0.1	0.0284	CTCF-SatelliteElement(Zf?)	0.01	0.0045	Pit1(Homeobox)	0.1	0.2703
			RORgt(NR)	0.1	0.0335	LXRE(NR),DR4	0.01	0.0135	GRHL2(CP2)	0.1	0.0932
			Rbpj1(?)	0.1	0.3959	Nrf2(bZIP)	0.01	0.0107	NRF(NRF)	0.1	0.0211
			IRF2(IRF)	0.1	0.0258	ZNF382(Zf)	0.01	0.0067	T1ISRE(IRF)	0.1	0.0034
			Pax7(Paired,Homeobox),long	0.1	0.0086	OCT:OCT(POU,Homeobox,IR1)	0.01	0.0058	REST-NRSF(Zf)	0.1	0.0024
			FOXA1:AR(Forkhead,NR)	0.1	0.0172				ERG(ETS)	0.1	0.422
			OCT:OCT(POU,Homeobox,IR1)	0.1	0.0048				HEB(bHLH)	0.1	0.4967
			Isl1(Homeobox)	0.1	0.4506				Bcl6(Zf)	0.1	0.3971
			PU.1:IRF8(ETS:IRF)	0.1	0.0529				HOXD13(Homeobox)	0.1	0.2939
			RARg(NR)	0.1	0.0093				FOXA1(Forkhead)	0.1	0.307
			Nur77(NR)	0.1	0.0488				GFY(?)	0.1	0.0155
			PU.1-IRF(ETS:IRF)	0.1	0.343				KLF14(Zf)	0.1	0.4018
			ETS(ETS)	0.1	0.0711				USF1(bHLH)	0.1	0.1069
			ISRE(IRF)	0.1	0.0157				YY1(Zf)	0.1	0.0122
			Lhx3(Homeobox)	0.1	0.3979				Nkx3.1(Homeobox)	1	0.5304
			RAR:RXR(NR),DR5	0.1	0.0098				TATA-Box(TBP)	1	0.3401
			KLF14(Zf)	0.1	0.3962				MITF(bHLH)	1	0.2203
			Ascl1(bHLH)	0.1	0.4106				NF1-halfsite(CTF)	1	0.467
			ZNF711(Zf)	0.1	0.4456				Cdx2(Homeobox)	1	0.1975
			GFY(?)	0.1	0.0148				E2F1(E2F)	1	0.0382
			LXRE(NR),DR4	0.1	0.0133				RORgt(NR)	1	0.035
			GLI3(Zf)	0.1	0.0419				NPAS2(bHLH)	1	0.2726
			NF1:FOXA1(CTF,Forkhead)	0.1	0.0147				OCT:OCT(POU,Homeobox)	1	0.0022
			DMRT6(DM)	1	0.0452				Lhx1(Homeobox)	1	0.3054
			CEBP(bZIP)	1	0.1601				Foxo1(Forkhead)	1	0.4584
			HOXB13(Homeobox)	1	0.2755				BMYB(HTH)	1	0.354
			p53(p53)	1	0.0049				NFkB-p65(RHD)	1	0.1618
			T1ISRE(IRF)	1	0.0035				Bapx1(Homeobox)	1	0.4911
			ZNF416(Zf)	1	0.3723				ISRE(IRF)	1	0.0151
			Sox6(HMG)	1	0.3693				NFkB-p65-Rel(RHD)	1	0.0167
			ZNF382(Zf)	1	0.0061				E2F4(E2F)	1	0.0711
			E2F7(E2F)	1	0.0184				Sox10(HMG)	1	0.3814
			NRF(NRF)	1	0.0212				IRF2(IRF)	1	0.025
			PAX3:FKHR-fusion(Paired,Homeobox)	1	0.0494				DMRT6(DM)	1	0.0467
			NRF1(NRF)	1	0.0124				Usf2(bHLH)	1	0.0691
			HOXD13(Homeobox)	1	0.2857				E-box(bHLH)	1	0.0139
			BMAL1(bHLH)	1	0.3862				Rbpj1(?)	1	0.4078
			OCT:OCT(POU,Homeobox)	1	0.0022				ZFP3(Zf)	1	0.0008
			REST-NRSF(Zf)	1	0.0022				p53(p53)	1	0.0055
			c-Jun-CRE(bZIP)	1	0.0606				OCT:OCT(POU,Homeobox,IR1)	1	0.005
			Bcl6(Zf)	1	0.3788				Sox3(HMG)	1	0.4079
			ZFP3(Zf)	1	0.0006				E2A(bHLH),near_PU.1	1	0.4124
			ZNF528(Zf)	1	0.0018				Oct4:Sox17(POU,Homeobox,HMG)	1	0.0366
			Brn2(POU,Homeobox)	1	0.0295				MYB(HTH)	1	0.4009
			Bapx1(Homeobox)	1	0.4724				LXRE(NR),DR4	1	0.0127
			Znf263(Zf)	1	0.4567				ZNF382(Zf)	1	0.0064
			ERG(ETS)	1	0.4033				BMAL1(bHLH)	1	0.4048
			E2A(bHLH)	1	0.389				Lhx3(Homeobox)	1	0.4069
			NFkB-p65-Rel(RHD)	1	0.0159				NRF1(NRF)	1	0.0098
			MYB(HTH)	1	0.3857				TCFL2(HMG)	1	0.0186
			E2F(E2F)	1	0.0075				Sox6(HMG)	1	0.3807
			Nkx2.5(Homeobox)	1	0.4997				NF1:FOXA1(CTF,Forkhead)	1	0.0131
			Nkx2.2(Homeobox)	1	0.4532				CEBP:AP1(bZIP)	1	0.1894
			GFX(?)	1	0.0009				Znf263(Zf)	1	0.4686
			ZNF136(Zf)	1	0.0238				CEBP(bZIP)	1	0.164
			Nkx3.1(Homeobox)	1	0.5052				Smad3(MAD)	1	0.6121
			ZBTB12(Zf)	1	0.1033				Erra(NR)	1	0.5143
			PR(NR)	1	0.4813				PR(NR)	1	0.5047
			GFY-Staf(?,Zf)	1	0.0066				Nkx2.5(Homeobox)	1	0.5208
			Erra(NR)	1	0.4923				Isl1(Homeobox)	1	0.4618
			GATA3(Zf),DR4	1	0.0188				E2F7(E2F)	1	0.0169
			YY1(Zf)	1	0.0098				E2F(E2F)	1	0.0066
			E2A(bHLH),near_PU.1	1	0.391				Nkx2.2(Homeobox)	1	0.4716
			Eomes(T-box)	1	0.4925				ZBTB12(Zf)	1	0.1073
			HEB(bHLH)	1	0.471				GFY-Staf(?,Zf)	1	0.0069
			TCFL2(HMG)	1	0.0166				Eomes(T-box)	1	0.5106
			Nkx6.1(Homeobox)	1	0.5454				GATA3(Zf),DR8	1	0.0168
			GATA3(Zf),DR8	1	0.0147				Ptf1a(bHLH)	1	0.6021
			Tgif1(Homeobox)	1	0.616				Six1(Homeobox)	1	0.0567
			Smad3(MAD)	1	0.5857				Tgif1(Homeobox)	1	0.6429
			ZBTB33(Zf)	1	0.0031				ZBTB33(Zf)	1	0.0025
			Six1(Homeobox)	1	0.0531				Tcf3(HMG)	1	0.0623
			Ptf1a(bHLH)	1	0.5792				GATA(Zf),IR4	1	0.0174
			Tcf3(HMG)	1	0.0581				GFX(?)	1	0.0004
			CRX(Homeobox)	1	0.4966				AR-halfsite(NR)	1	0.7303
			Tgif2(Homeobox)	1	0.6505				Nkx6.1(Homeobox)	1	0.5559
			GATA(Zf),IR4	1	0.015				Nkx2.1(Homeobox)	1	0.6107
			Nkx2.1(Homeobox)	1	0.5886				Tgif2(Homeobox)	1	0.676
			Tcf4(HMG)	1	0.1024				CRX(Homeobox)	1	0.5094
			AR-halfsite(NR)	1	0.7029				Tcf4(HMG)	1	0.1086
			GATA(Zf),IR3	1	0.0268				GATA(Zf),IR3	1	0.0292
			HNF6(Homeobox)	1	0.1083				HNF6(Homeobox)	1	0.1105
			Nanog(Homeobox)	1	0.7479				Nanog(Homeobox)	1	0.7737
			Pitx1(Homeobox)	1	0.7287				Pitx1(Homeobox)	1	0.7432
			SCL(bHLH)	1	0.7631				SCL(bHLH)	1	0.7861
			SPDEF(ETS)	1	0.2357				SPDEF(ETS)	1	0.2457
			Tbx5(T-box)	1	0.6453				Tbx5(T-box)	1	0.6684
