# Supplementary material for: A promoter interaction map for cardiovascular disease genetics
Source: eLife. 2018 Jul 10;7:e35788. doi: 10.7554/eLife.35788 (PMC6053306; doi:10.7554/eLife.35788)
Supplement: Supplementary file 5. — The full output of the GO enrichment analysis is provided. [file elife-35788-supp5.xlsx]

## Sheet: Description of tables
Supplemental Table 5 - Gene Ontology enrichment analysis
Sheet #	Name	Referring Figure	Description
2.1	Upregulated in CM	Figure 1 - figure supplement 2D	All genes significantly upregulated in CMs compared to iPSCs
2.2	B to A	Figure 4D	All genes switching from B to A compartments (iPSC to CM), Replicate 1
2.3	A to B	Figure 4D; figure 4 - figure supplement 3	All genes switching from A to B compartments (iPSC to CM), Replicate 1
2.4	Target genes	Figure 5C	Genes looping to a GWAS LD SNP
2.5	Disease classes	Figure 6A-C	Genes looping to LD SNPs in the three different disease classes

## Sheet: 5.1 upregulated in CM
Genes upregulated in CMs
GO ID	term	fold change	p-value
GO:0086015	regulation of SA node cell action potential	4.2	1e-30
GO:0086070	SA node cell to atrial cardiac muscle cell communication	4.2	1e-30
GO:0003163	sinoatrial node development	4.2	1e-30
GO:0030240	skeletal muscle thin filament assembly	4.2	1e-30
GO:0086018	SA node cell to atrial cardiac muscle cell signalling	4.2	1e-30
GO:0051891	positive regulation of cardioblast differentiation	4.2	1e-30
GO:0048738	cardiac muscle tissue development	2.53	1.7e-23
GO:0007507	heart development	1.89	8.1e-23
GO:0060537	muscle tissue development	1.95	1.1e-20
GO:0061061	muscle structure development	1.75	1.9e-20
GO:0014706	striated muscle tissue development	1.96	4e-20
GO:0051146	striated muscle cell differentiation	2.09	1.1e-19
GO:0055007	cardiac muscle cell differentiation	2.79	2.9e-18
GO:0042692	muscle cell differentiation	1.89	2e-17
GO:0072359	circulatory system development	1.54	2.3e-17
GO:0072358	cardiovascular system development	1.54	2.3e-17
GO:0015980	energy derivation by oxidation of organic compounds	1.88	3.8e-17
GO:0035051	cardiocyte differentiation	2.61	5.5e-17
GO:0045333	cellular respiration	2.29	6e-17
GO:0022900	electron transport chain	2.58	1.1e-16
GO:0022904	respiratory electron transport chain	2.59	1.5e-16
GO:0055114	oxidation-reduction process	1.47	5.1e-16
GO:0006091	generation of precursor metabolites and energy	1.74	1.3e-15
GO:0003007	heart morphogenesis	2.06	3.1e-15
GO:0030239	myofibril assembly	3.13	3.1e-15
GO:0003205	cardiac chamber development	2.38	4.3e-15
GO:0055002	striated muscle cell development	2.19	9.2e-15
GO:0003206	cardiac chamber morphogenesis	2.47	2e-14
GO:0060047	heart contraction	2.15	2.7e-14
GO:0055013	cardiac muscle cell development	3.02	2.8e-14
GO:0003015	heart process	2.14	3.1e-14
GO:0006793	phosphorus metabolic process	1.23	4.6e-14
GO:0006796	phosphate-containing compound metabolic process	1.23	8.2e-14
GO:0055001	muscle cell development	2.09	1.8e-13
GO:0055006	cardiac cell development	2.92	2.1e-13
GO:0007517	muscle organ development	1.74	2.7e-13
GO:0008016	regulation of heart contraction	2.17	3.3e-13
GO:0090257	regulation of muscle system process	2.08	7.5e-13
GO:0006936	muscle contraction	1.83	8.2e-13
GO:0003012	muscle system process	1.76	8.5e-13
GO:0031032	actomyosin structure organization	2.68	1e-12
GO:0006941	striated muscle contraction	2.3	2.2e-12
GO:0044281	small molecule metabolic process	1.23	2.9e-12
GO:0045214	sarcomere organization	3.36	3e-12
GO:0003013	circulatory system process	1.66	3.7e-12
GO:0008015	blood circulation	1.65	8.5e-12
GO:0044712	single-organism catabolic process	1.33	9.4e-12
GO:0006942	regulation of striated muscle contraction	2.52	1.1e-11
GO:0055008	cardiac muscle tissue morphogenesis	2.83	1.6e-11
GO:0051174	regulation of phosphorus metabolic process	1.28	2e-11
GO:0006937	regulation of muscle contraction	2.12	2.1e-11
GO:0060048	cardiac muscle contraction	2.5	2.8e-11
GO:0044710	single-organism metabolic process	1.14	2.9e-11
GO:0019220	regulation of phosphate metabolic process	1.27	7.6e-11
GO:0016310	phosphorylation	1.26	9.6e-11
GO:0009653	anatomical structure morphogenesis	1.23	1.2e-10
GO:0060415	muscle tissue morphogenesis	2.64	1.2e-10
GO:0071495	cellular response to endogenous stimulus	1.37	1.8e-10
GO:0007167	enzyme linked receptor protein signaling pathway	1.35	2.9e-10
GO:0044057	regulation of system process	1.47	1.4e-09
GO:0003279	cardiac septum development	2.47	1.5e-09
GO:0055117	regulation of cardiac muscle contraction	2.43	2.1e-09
GO:0003231	cardiac ventricle development	2.21	2.4e-09
GO:0048644	muscle organ morphogenesis	2.43	2.9e-09
GO:0060411	cardiac septum morphogenesis	2.69	3.1e-09
GO:0009966	regulation of signal transduction	1.21	4.2e-09
GO:0061337	cardiac conduction	2.62	5.3e-09
GO:0086036	regulation of cardiac muscle cell membrane potential	2.64	6.8e-09
GO:0010646	regulation of cell communication	1.19	8.3e-09
GO:0055003	cardiac myofibril assembly	3.71	1.5e-08
GO:0023051	regulation of signaling	1.18	1.7e-08
GO:0051336	regulation of hydrolase activity	1.3	1.9e-08
GO:0065009	regulation of molecular function	1.2	2.1e-08
GO:0048646	anatomical structure formation involved in morphogenesis	1.32	2.8e-08
GO:0010880	regulation of release of sequestered calcium ion into cytosol by sarcoplasmic reticulum	3.29	4.7e-08
GO:0042325	regulation of phosphorylation	1.29	5.1e-08
GO:0002027	regulation of heart rate	2.24	6.3e-08
GO:0060419	heart growth	2.37	8.1e-08
GO:0051239	regulation of multicellular organismal process	1.2	8.8e-08
GO:0031329	regulation of cellular catabolic process	1.33	9.5e-08
GO:0009719	response to endogenous stimulus	1.26	9.7e-08
GO:0010927	cellular component assembly involved in morphogenesis	1.64	1.2e-07
GO:0006119	oxidative phosphorylation	2.29	1.3e-07
GO:0070887	cellular response to chemical stimulus	1.19	1.9e-07
GO:0003151	outflow tract morphogenesis	2.34	2e-07
GO:0071363	cellular response to growth factor stimulus	1.38	2.2e-07
GO:0086001	regulation of cardiac muscle cell action potential	2.58	2.3e-07
GO:0003208	cardiac ventricle morphogenesis	2.3	2.5e-07
GO:0070252	actin-mediated cell contraction	2.35	2.7e-07
GO:0051345	positive regulation of hydrolase activity	1.34	3e-07
GO:0032989	cellular component morphogenesis	1.26	3.1e-07
GO:0070848	response to growth factor	1.37	3.1e-07
GO:0019395	fatty acid oxidation	2.13	3.1e-07
GO:0006468	protein phosphorylation	1.25	3.4e-07
GO:0055010	ventricular cardiac muscle tissue morphogenesis	2.63	3.7e-07
GO:0086065	cell communication involved in cardiac conduction	2.63	3.7e-07
GO:0009894	regulation of catabolic process	1.3	3.7e-07
GO:0003230	cardiac atrium development	2.85	3.8e-07
GO:0030029	actin filament-based process	1.41	3.9e-07
GO:0009887	organ morphogenesis	1.32	4.1e-07
GO:0071310	cellular response to organic substance	1.21	4.3e-07
GO:0006629	lipid metabolic process	1.27	4.4e-07
GO:0014808	release of sequestered calcium ion into cytosol by sarcoplasmic reticulum	2.96	5e-07
GO:0009888	tissue development	1.22	5.3e-07
GO:0046320	regulation of fatty acid oxidation	3.02	5.4e-07
GO:0009116	nucleoside metabolic process	1.35	5.6e-07
GO:0050801	ion homeostasis	1.38	5.9e-07
GO:0003229	ventricular cardiac muscle tissue development	2.54	5.9e-07
GO:1902531	regulation of intracellular signal transduction	1.23	6.5e-07
GO:0006914	autophagy	1.7	6.7e-07
GO:0090092	regulation of transmembrane receptor protein serine/threonine kinase signaling pathway	1.68	7.3e-07
GO:0048878	chemical homeostasis	1.31	7.5e-07
GO:0034440	lipid oxidation	2.08	7.5e-07
GO:1901657	glycosyl compound metabolic process	1.34	8.6e-07
GO:0042326	negative regulation of phosphorylation	1.53	8.8e-07
GO:0006163	purine nucleotide metabolic process	1.31	9e-07
GO:0035556	intracellular signal transduction	1.19	9e-07
GO:0030049	muscle filament sliding	2.58	1e-06
GO:0033275	actin-myosin filament sliding	2.58	1e-06
GO:0070296	sarcoplasmic reticulum calcium ion transport	2.8	1.1e-06
GO:0001932	regulation of protein phosphorylation	1.29	1.2e-06
GO:0055017	cardiac muscle tissue growth	2.33	1.2e-06
GO:0044255	cellular lipid metabolic process	1.3	1.4e-06
GO:1901135	carbohydrate derivative metabolic process	1.22	1.5e-06
GO:0015672	monovalent inorganic cation transport	1.45	1.9e-06
GO:0001933	negative regulation of protein phosphorylation	1.56	1.9e-06
GO:0030258	lipid modification	1.73	2.1e-06
GO:0032787	monocarboxylic acid metabolic process	1.41	2.6e-06
GO:0007178	transmembrane receptor protein serine/threonine kinase signaling pathway	1.51	2.7e-06
GO:0009205	purine ribonucleoside triphosphate metabolic process	1.38	2.7e-06
GO:0009056	catabolic process	1.17	2.9e-06
GO:0008152	metabolic process	1.05	2.9e-06
GO:0010033	response to organic substance	1.17	3e-06
GO:0006987	activation of signaling protein activity involved in unfolded protein response	2.13	3.1e-06
GO:0009118	regulation of nucleoside metabolic process	1.38	3.5e-06
GO:0009199	ribonucleoside triphosphate metabolic process	1.37	3.8e-06
GO:0072521	purine-containing compound metabolic process	1.29	4e-06
GO:0016192	vesicle-mediated transport	1.25	4.2e-06
GO:0065008	regulation of biological quality	1.14	4.3e-06
GO:0006635	fatty acid beta-oxidation	2.21	4.4e-06
GO:0086091	regulation of heart rate by cardiac conduction	2.86	4.6e-06
GO:0005977	glycogen metabolic process	2.02	4.7e-06
GO:0033121	regulation of purine nucleotide catabolic process	1.37	4.9e-06
GO:0046034	ATP metabolic process	2.26	5e-06
GO:0034220	ion transmembrane transport	1.31	5.3e-06
GO:0006120	mitochondrial electron transport, NADH to ubiquinone	2.48	5.3e-06
GO:0022610	biological adhesion	1.26	5.3e-06
GO:0042592	homeostatic process	1.23	5.5e-06
GO:0030811	regulation of nucleotide catabolic process	1.37	5.6e-06
GO:0010881	regulation of cardiac muscle contraction by regulation of the release of sequestered calcium ion	3.21	5.7e-06
GO:0010882	regulation of cardiac muscle contraction by calcium ion signaling	3	5.7e-06
GO:0019637	organophosphate metabolic process	1.23	5.9e-06
GO:0086005	regulation of ventricular cardiac muscle cell action potential	3.09	5.9e-06
GO:0072329	monocarboxylic acid catabolic process	1.93	6.1e-06
GO:0010959	regulation of metal ion transport	1.54	6.7e-06
GO:0042775	mitochondrial ATP synthesis coupled electron transport	2.26	6.8e-06
GO:0042773	ATP synthesis coupled electron transport	2.26	6.8e-06
GO:0044042	glucan metabolic process	2	6.9e-06
GO:0006073	cellular glucan metabolic process	2	6.9e-06
GO:0006754	ATP biosynthetic process	2.5	7e-06
GO:0048729	tissue morphogenesis	1.37	7.4e-06
GO:0032075	positive regulation of nuclease activity	2.07	7.4e-06
GO:0009605	response to external stimulus	1.21	7.7e-06
GO:0006986	response to unfolded protein	1.73	7.7e-06
GO:0009144	purine nucleoside triphosphate metabolic process	1.35	8.6e-06
GO:0007155	cell adhesion	1.26	8.6e-06
GO:0003209	cardiac atrium morphogenesis	2.7	9.1e-06
GO:0051094	positive regulation of developmental process	1.29	9.3e-06
GO:0042594	response to starvation	1.64	9.6e-06
GO:0031669	cellular response to nutrient levels	1.64	9.6e-06
GO:0048583	regulation of response to stimulus	1.14	9.7e-06
GO:0030036	actin cytoskeleton organization	1.38	9.8e-06
GO:0032012	regulation of ARF protein signal transduction	2.33	9.9e-06
GO:0072523	purine-containing compound catabolic process	1.34	1e-05
GO:0007169	transmembrane receptor protein tyrosine kinase signaling pathway	1.3	1.1e-05
GO:0010644	cell communication by electrical coupling	2.75	1.1e-05
GO:1901565	organonitrogen compound catabolic process	1.28	1.1e-05
GO:0022603	regulation of anatomical structure morphogenesis	1.3	1.2e-05
GO:0030048	actin filament-based movement	2.02	1.2e-05
GO:0050790	regulation of catalytic activity	1.17	1.2e-05
GO:0035295	tube development	1.38	1.2e-05
GO:0051179	localization	1.1	1.3e-05
GO:0051056	regulation of small GTPase mediated signal transduction	1.38	1.4e-05
GO:0042278	purine nucleoside metabolic process	1.32	1.5e-05
GO:0086009	membrane repolarization	2.57	1.6e-05
GO:1901564	organonitrogen compound metabolic process	1.18	1.6e-05
GO:0031667	response to nutrient levels	1.43	1.6e-05
GO:0031589	cell-substrate adhesion	1.5	1.7e-05
GO:0003148	outflow tract septum morphogenesis	3.3	1.7e-05
GO:0001944	vasculature development	1.35	1.7e-05
GO:0035265	organ growth	1.84	1.7e-05
GO:0044248	cellular catabolic process	1.17	1.7e-05
GO:0086064	cell communication by electrical coupling involved in cardiac conduction	2.94	1.8e-05
GO:0055012	ventricular cardiac muscle cell differentiation	2.94	1.8e-05
GO:0006195	purine nucleotide catabolic process	1.34	1.8e-05
GO:0001501	skeletal system development	1.39	1.9e-05
GO:0032409	regulation of transporter activity	1.67	2e-05
GO:0035966	response to topologically incorrect protein	1.67	2e-05
GO:0001568	blood vessel development	1.35	2.1e-05
GO:1901861	regulation of muscle tissue development	1.75	2.1e-05
GO:0048468	cell development	1.18	2.2e-05
GO:0048739	cardiac muscle fiber development	3.73	2.2e-05
GO:0022898	regulation of transmembrane transporter activity	1.7	2.3e-05
GO:0046128	purine ribonucleoside metabolic process	1.32	2.5e-05
GO:0044093	positive regulation of molecular function	1.2	2.5e-05
GO:0006464	cellular protein modification process	1.13	2.9e-05
GO:0036211	protein modification process	1.13	2.9e-05
GO:0010634	positive regulation of epithelial cell migration	1.9	3e-05
GO:0010648	negative regulation of cell communication	1.25	3.1e-05
GO:0034976	response to endoplasmic reticulum stress	1.62	3.2e-05
GO:0032844	regulation of homeostatic process	1.45	3.2e-05
GO:0086004	regulation of cardiac muscle cell contraction	2.38	3.3e-05
GO:0046578	regulation of Ras protein signal transduction	1.39	3.5e-05
GO:0009150	purine ribonucleotide metabolic process	1.28	3.6e-05
GO:0023057	negative regulation of signaling	1.25	3.6e-05
GO:0006812	cation transport	1.26	3.7e-05
GO:0042327	positive regulation of phosphorylation	1.28	3.7e-05
GO:0016202	regulation of striated muscle tissue development	1.73	3.8e-05
GO:0032069	regulation of nuclease activity	1.94	3.8e-05
GO:0043462	regulation of ATPase activity	2.24	4e-05
GO:0010563	negative regulation of phosphorus metabolic process	1.41	4.2e-05
GO:0010632	regulation of epithelial cell migration	1.69	4.2e-05
GO:0045936	negative regulation of phosphate metabolic process	1.41	4.2e-05
GO:0032412	regulation of ion transmembrane transporter activity	1.69	4.2e-05
GO:0034620	cellular response to unfolded protein	1.79	4.3e-05
GO:0055080	cation homeostasis	1.34	4.3e-05
GO:0051153	regulation of striated muscle cell differentiation	1.81	4.4e-05
GO:0009991	response to extracellular stimulus	1.39	4.4e-05
GO:0033540	fatty acid beta-oxidation using acyl-CoA oxidase	3.44	4.4e-05
GO:0060038	cardiac muscle cell proliferation	2.31	4.4e-05
GO:0002028	regulation of sodium ion transport	2.1	4.7e-05
GO:0071417	cellular response to organonitrogen compound	1.36	4.7e-05
GO:0034446	substrate adhesion-dependent cell spreading	1.98	4.8e-05
GO:0044723	single-organism carbohydrate metabolic process	1.3	4.8e-05
GO:0046434	organophosphate catabolic process	1.3	4.8e-05
GO:0055024	regulation of cardiac muscle tissue development	2.19	4.8e-05
GO:0009060	aerobic respiration	2.19	4.8e-05
GO:0009119	ribonucleoside metabolic process	1.3	4.9e-05
GO:0090287	regulation of cellular response to growth factor stimulus	1.6	5e-05
GO:0061448	connective tissue development	1.53	5.1e-05
GO:0009141	nucleoside triphosphate metabolic process	1.32	5.1e-05
GO:0010595	positive regulation of endothelial cell migration	2.06	5.2e-05
GO:0003170	heart valve development	2.55	5.3e-05
GO:0086002	regulation of cardiac muscle cell action potential involved in contraction	2.55	5.3e-05
GO:0019217	regulation of fatty acid metabolic process	1.91	5.4e-05
GO:0070482	response to oxygen levels	1.48	5.5e-05
GO:0045937	positive regulation of phosphate metabolic process	1.26	5.5e-05
GO:0006631	fatty acid metabolic process	1.43	5.5e-05
GO:1901699	cellular response to nitrogen compound	1.35	5.5e-05
GO:0010562	positive regulation of phosphorus metabolic process	1.26	5.5e-05
GO:0009259	ribonucleotide metabolic process	1.27	5.6e-05
GO:0003207	cardiac chamber formation	3.23	5.6e-05
GO:0051147	regulation of muscle cell differentiation	1.69	5.7e-05
GO:0042776	mitochondrial ATP synthesis coupled proton transport	2.96	5.8e-05
GO:0003283	atrial septum development	2.96	5.8e-05
GO:0071407	cellular response to organic cyclic compound	1.44	5.8e-05
GO:0048747	muscle fiber development	1.85	5.8e-05
GO:0010594	regulation of endothelial cell migration	1.81	5.8e-05
GO:0048634	regulation of muscle organ development	1.71	6.4e-05
GO:0009968	negative regulation of signal transduction	1.24	6.4e-05
GO:0036293	response to decreased oxygen levels	1.49	6.5e-05
GO:0000904	cell morphogenesis involved in differentiation	1.26	6.7e-05
GO:0048523	negative regulation of cellular process	1.12	6.8e-05
GO:0031668	cellular response to extracellular stimulus	1.54	7e-05
GO:0009267	cellular response to starvation	1.63	7.1e-05
GO:0035967	cellular response to topologically incorrect protein	1.74	7.2e-05
GO:0000902	cell morphogenesis	1.22	7.4e-05
GO:0005976	polysaccharide metabolic process	1.76	7.5e-05
GO:0044264	cellular polysaccharide metabolic process	1.8	8e-05
GO:0000422	mitochondrion degradation	2.33	8e-05
GO:0019693	ribose phosphate metabolic process	1.26	8e-05
GO:0015985	energy coupled proton transport, down electrochemical gradient	2.63	8.6e-05
GO:0015986	ATP synthesis coupled proton transport	2.63	8.6e-05
GO:0060316	positive regulation of ryanodine-sensitive calcium-release channel activity	3.68	8.6e-05
GO:0051270	regulation of cellular component movement	1.3	8.7e-05
GO:0009166	nucleotide catabolic process	1.31	8.7e-05
GO:1901379	regulation of potassium ion transmembrane transport	2.2	9e-05
GO:0060284	regulation of cell development	1.28	9.4e-05
GO:0030968	endoplasmic reticulum unfolded protein response	1.76	0.0001
GO:0060412	ventricular septum morphogenesis	2.46	0.0001
GO:0086011	membrane repolarization involved in regulation of action potential	2.67	0.00011
GO:0086013	membrane repolarization involved in regulation of cardiac muscle cell action potential	2.67	0.00011
GO:0090100	positive regulation of transmembrane receptor protein serine/threonine kinase signaling pathway	1.81	0.00011
GO:0005975	carbohydrate metabolic process	1.25	0.00011
GO:0045785	positive regulation of cell adhesion	1.59	0.00011
GO:0006006	glucose metabolic process	1.48	0.00011
GO:0043266	regulation of potassium ion transport	2	0.00012
GO:0009117	nucleotide metabolic process	1.23	0.00012
GO:0051051	negative regulation of transport	1.39	0.00012
GO:0055085	transmembrane transport	1.21	0.00012
GO:1900542	regulation of purine nucleotide metabolic process	1.28	0.00012
GO:2000021	regulation of ion homeostasis	1.59	0.00012
GO:0022008	neurogenesis	1.19	0.00012
GO:0014855	striated muscle cell proliferation	2.2	0.00012
GO:0003300	cardiac muscle hypertrophy	2.2	0.00012
GO:0034330	cell junction organization	1.49	0.00012
GO:0032414	positive regulation of ion transmembrane transporter activity	2.15	0.00015
GO:0003281	ventricular septum development	2.15	0.00015
GO:0014896	muscle hypertrophy	2.15	0.00015
GO:0048856	anatomical structure development	1.09	0.00015
GO:0035994	response to muscle stretch	3.36	0.00016
GO:0051918	negative regulation of fibrinolysis	3.36	0.00016
GO:0014874	response to stimulus involved in regulation of muscle adaptation	3.36	0.00016
GO:0006140	regulation of nucleotide metabolic process	1.28	0.00016
GO:0010769	regulation of cell morphogenesis involved in differentiation	1.46	0.00017
GO:0006811	ion transport	1.19	0.00017
GO:0009206	purine ribonucleoside triphosphate biosynthetic process	2.1	0.00017
GO:0034762	regulation of transmembrane transport	1.4	0.00018
GO:0086019	cell-cell signaling involved in cardiac conduction	2.89	0.00018
GO:0016197	endosomal transport	1.49	0.00018
GO:0055065	metal ion homeostasis	1.33	0.00018
GO:0001666	response to hypoxia	1.47	0.00019
GO:0060395	SMAD protein signal transduction	2.06	0.00019
GO:0010463	mesenchymal cell proliferation	2.06	0.00019
GO:0006753	nucleoside phosphate metabolic process	1.22	0.00019
GO:0010649	regulation of cell communication by electrical coupling	3.15	0.00019
GO:1902305	regulation of sodium ion transmembrane transport	2.28	0.00019
GO:0032879	regulation of localization	1.16	0.00019
GO:1901292	nucleoside phosphate catabolic process	1.29	0.0002
GO:0014897	striated muscle hypertrophy	2.15	0.0002
GO:1901700	response to oxygen-containing compound	1.2	0.0002
GO:0045664	regulation of neuron differentiation	1.35	0.00022
GO:1902582	single-organism intracellular transport	1.19	0.00022
GO:0060389	pathway-restricted SMAD protein phosphorylation	1.96	0.00024
GO:0006810	transport	1.1	0.00025
GO:0014902	myotube differentiation	1.66	0.00025
GO:0034765	regulation of ion transmembrane transport	1.4	0.00025
GO:0008285	negative regulation of cell proliferation	1.29	0.00025
GO:0007399	nervous system development	1.15	0.00026
GO:0051693	actin filament capping	2.29	0.00026
GO:0071827	plasma lipoprotein particle organization	2.29	0.00026
GO:0009145	purine nucleoside triphosphate biosynthetic process	2.06	0.00026
GO:1901016	regulation of potassium ion transmembrane transporter activity	2.4	0.00026
GO:1901701	cellular response to oxygen-containing compound	1.24	0.00026
GO:0030308	negative regulation of cell growth	1.6	0.00026
GO:0034329	cell junction assembly	1.5	0.00027
GO:0010830	regulation of myotube differentiation	1.85	0.00027
GO:0002576	platelet degranulation	1.8	0.00027
GO:0009062	fatty acid catabolic process	1.83	0.00027
GO:0019219	regulation of nucleobase-containing compound metabolic process	1.1	0.00028
GO:0048514	blood vessel morphogenesis	1.32	0.00028
GO:0045597	positive regulation of cell differentiation	1.28	0.00029
GO:0009790	embryo development	1.22	0.0003
GO:0048731	system development	1.1	0.00031
GO:0048585	negative regulation of response to stimulus	1.2	0.00031
GO:0060485	mesenchyme development	1.53	0.00032
GO:0017015	regulation of transforming growth factor beta receptor signaling pathway	1.71	0.00032
GO:0010035	response to inorganic substance	1.36	0.00032
GO:0051890	regulation of cardioblast differentiation	3.6	0.00033
GO:0046322	negative regulation of fatty acid oxidation	3.6	0.00033
GO:0043569	negative regulation of insulin-like growth factor receptor signaling pathway	3.6	0.00033
GO:0014866	skeletal myofibril assembly	3.6	0.00033
GO:0030154	cell differentiation	1.11	0.00033
GO:0060947	cardiac vascular smooth muscle cell differentiation	3.6	0.00033
GO:0060373	regulation of ventricular cardiac muscle cell membrane depolarization	3.6	0.00033
GO:0030182	neuron differentiation	1.2	0.00034
GO:0030030	cell projection organization	1.2	0.00034
GO:0007369	gastrulation	1.55	0.00034
GO:0051216	cartilage development	1.53	0.00034
GO:0060343	trabecula formation	2.42	0.00034
GO:0003179	heart valve morphogenesis	2.42	0.00034
GO:0034377	plasma lipoprotein particle assembly	2.65	0.00036
GO:0048869	cellular developmental process	1.1	0.00037
GO:2000026	regulation of multicellular organismal development	1.18	0.0004
GO:0019216	regulation of lipid metabolic process	1.44	0.00041
GO:0048518	positive regulation of biological process	1.09	0.00041
GO:0009250	glucan biosynthetic process	1.98	0.00042
GO:0005978	glycogen biosynthetic process	1.98	0.00042
GO:0048705	skeletal system morphogenesis	1.48	0.00042
GO:0048519	negative regulation of biological process	1.1	0.00043
GO:0010506	regulation of autophagy	1.71	0.00043
GO:0030323	respiratory tube development	1.51	0.00043
GO:0035924	cellular response to vascular endothelial growth factor stimulus	2.22	0.00043
GO:0060420	regulation of heart growth	2.1	0.00043
GO:0071496	cellular response to external stimulus	1.41	0.00044
GO:0006984	ER-nucleus signaling pathway	1.65	0.00045
GO:0002026	regulation of the force of heart contraction	2.45	0.00045
GO:0045823	positive regulation of heart contraction	2.45	0.00045
GO:0030324	lung development	1.51	0.00046
GO:0006099	tricarboxylic acid cycle	2.32	0.00047
GO:0048858	cell projection morphogenesis	1.23	0.00047
GO:0007519	skeletal muscle tissue development	1.51	0.00049
GO:0007160	cell-matrix adhesion	1.51	0.00049
GO:0048522	positive regulation of cellular process	1.1	0.0005
GO:0032970	regulation of actin filament-based process	1.4	0.00051
GO:0048699	generation of neurons	1.18	0.00051
GO:0009261	ribonucleotide catabolic process	1.29	0.00053
GO:2000738	positive regulation of stem cell differentiation	2.8	0.00053
GO:0032387	negative regulation of intracellular transport	1.68	0.00053
GO:0055088	lipid homeostasis	1.68	0.00053
GO:0019222	regulation of metabolic process	1.07	0.00053
GO:0051234	establishment of localization	1.09	0.00054
GO:0006853	carnitine shuttle	3.27	0.00054
GO:0048642	negative regulation of skeletal muscle tissue development	3.27	0.00054
GO:0042135	neurotransmitter catabolic process	3.27	0.00054
GO:0010038	response to metal ion	1.42	0.00055
GO:0055086	nucleobase-containing small molecule metabolic process	1.2	0.00055
GO:0051338	regulation of transferase activity	1.24	0.00056
GO:0031175	neuron projection development	1.23	0.00056
GO:0043085	positive regulation of catalytic activity	1.18	0.00057
GO:0030198	extracellular matrix organization	1.35	0.00057
GO:0010975	regulation of neuron projection development	1.4	0.00058
GO:0071312	cellular response to alkaloid	2.23	0.00059
GO:0051155	positive regulation of striated muscle cell differentiation	2.23	0.00059
GO:0015879	carnitine transport	2.91	0.00059
GO:0003161	cardiac conduction system development	2.91	0.00059
GO:0015838	amino-acid betaine transport	2.91	0.00059
GO:0046321	positive regulation of fatty acid oxidation	2.91	0.00059
GO:0042454	ribonucleoside catabolic process	1.29	0.0006
GO:0097006	regulation of plasma lipoprotein particle levels	1.94	0.0006
GO:0009201	ribonucleoside triphosphate biosynthetic process	1.94	0.0006
GO:0031323	regulation of cellular metabolic process	1.08	0.0006
GO:0070884	regulation of calcineurin-NFAT signaling cascade	3.05	0.0006
GO:0003211	cardiac ventricle formation	3.05	0.0006
GO:0003197	endocardial cushion development	2.33	0.00062
GO:0019318	hexose metabolic process	1.41	0.00062
GO:0060393	regulation of pathway-restricted SMAD protein phosphorylation	1.92	0.00063
GO:0060021	palate development	1.74	0.00063
GO:0040007	growth	1.22	0.00064
GO:0043062	extracellular structure organization	1.35	0.00064
GO:0090317	negative regulation of intracellular protein transport	1.76	0.00066
GO:0006152	purine nucleoside catabolic process	1.29	0.00066
GO:0046130	purine ribonucleoside catabolic process	1.29	0.00066
GO:0044242	cellular lipid catabolic process	1.54	0.00066
GO:0000271	polysaccharide biosynthetic process	1.79	0.00067
GO:0009154	purine ribonucleotide catabolic process	1.29	0.00067
GO:1901658	glycosyl compound catabolic process	1.28	0.00069
GO:0043549	regulation of kinase activity	1.24	0.00069
GO:0071825	protein-lipid complex subunit organization	2.16	0.0007
GO:0033124	regulation of GTP catabolic process	1.29	0.00071
GO:0043087	regulation of GTPase activity	1.29	0.00071
GO:0006184	GTP catabolic process	1.29	0.00071
GO:0009164	nucleoside catabolic process	1.28	0.00071
GO:0060538	skeletal muscle organ development	1.49	0.00071
GO:0072661	protein targeting to plasma membrane	2.52	0.00076
GO:0016049	cell growth	1.33	0.00077
GO:1901068	guanosine-containing compound metabolic process	1.29	0.00077
GO:0051145	smooth muscle cell differentiation	1.97	0.00078
GO:0046039	GTP metabolic process	1.29	0.00078
GO:0009203	ribonucleoside triphosphate catabolic process	1.29	0.00078
GO:0009207	purine ribonucleoside triphosphate catabolic process	1.29	0.00078
GO:0060043	regulation of cardiac muscle cell proliferation	2.24	0.00079
GO:0032312	regulation of ARF GTPase activity	2.24	0.00079
GO:2000257	regulation of protein activation cascade	2.24	0.00079
GO:0045595	regulation of cell differentiation	1.17	0.0008
GO:0060306	regulation of membrane repolarization	2.35	0.00083
GO:0033002	muscle cell proliferation	1.6	0.00083
GO:0043412	macromolecule modification	1.1	0.00084
GO:0048666	neuron development	1.21	0.00086
GO:0019722	calcium-mediated signaling	1.61	0.00088
GO:0042308	negative regulation of protein import into nucleus	1.88	0.00088
GO:0045859	regulation of protein kinase activity	1.24	0.00088
GO:0001667	ameboidal cell migration	1.4	0.00088
GO:0016042	lipid catabolic process	1.41	0.00089
GO:0051279	regulation of release of sequestered calcium ion into cytosol	1.86	0.0009
GO:0051149	positive regulation of muscle cell differentiation	1.84	0.00091
GO:0051592	response to calcium ion	1.66	0.00092
GO:0001704	formation of primary germ layer	1.62	0.00092
GO:1901069	guanosine-containing compound catabolic process	1.29	0.00095
GO:2000736	regulation of stem cell differentiation	1.67	0.00096
GO:0048846	axon extension involved in axon guidance	2.57	0.00097
GO:1902284	neuron projection extension involved in neuron projection guidance	2.57	0.00097
GO:0010811	positive regulation of cell-substrate adhesion	1.68	0.001
GO:1901136	carbohydrate derivative catabolic process	1.24	0.0011
GO:0030837	negative regulation of actin filament polymerization	1.97	0.0011
GO:0051282	regulation of sequestering of calcium ion	1.7	0.0011
GO:0022604	regulation of cell morphogenesis	1.31	0.0011
GO:0000165	MAPK cascade	1.25	0.0011
GO:2000649	regulation of sodium ion transmembrane transporter activity	2.25	0.0011
GO:0034763	negative regulation of transmembrane transport	2.25	0.0011
GO:0051098	regulation of binding	1.43	0.0011
GO:0032990	cell part morphogenesis	1.21	0.0011
GO:0030003	cellular cation homeostasis	1.3	0.0011
GO:0043536	positive regulation of blood vessel endothelial cell migration	2.37	0.0011
GO:0055021	regulation of cardiac muscle tissue growth	2.1	0.0011
GO:0045216	cell-cell junction organization	1.45	0.0011
GO:0007041	lysosomal transport	1.93	0.0011
GO:0015909	long-chain fatty acid transport	1.93	0.0011
GO:0072507	divalent inorganic cation homeostasis	1.34	0.0011
GO:0006875	cellular metal ion homeostasis	1.31	0.0012
GO:0007034	vacuolar transport	1.75	0.0012
GO:0060976	coronary vasculature development	2.63	0.0012
GO:0003215	cardiac right ventricle morphogenesis	2.63	0.0012
GO:1902001	fatty acid transmembrane transport	2.63	0.0012
GO:0030155	regulation of cell adhesion	1.35	0.0012
GO:0003228	atrial cardiac muscle tissue development	3.5	0.0012
GO:0014877	response to muscle inactivity involved in regulation of muscle adaptation	3.5	0.0012
GO:0007182	common-partner SMAD protein phosphorylation	3.5	0.0012
GO:0014870	response to muscle inactivity	3.5	0.0012
GO:0014894	response to denervation involved in regulation of muscle adaptation	3.5	0.0012
GO:0033539	fatty acid beta-oxidation using acyl-CoA dehydrogenase	3.5	0.0012
GO:0060920	cardiac pacemaker cell differentiation	3.5	0.0012
GO:0060372	regulation of atrial cardiac muscle cell membrane repolarization	3.5	0.0012
GO:0055009	atrial cardiac muscle tissue morphogenesis	3.5	0.0012
GO:0001954	positive regulation of cell-matrix adhesion	2.05	0.0012
GO:0050793	regulation of developmental process	1.14	0.0012
GO:0009146	purine nucleoside triphosphate catabolic process	1.28	0.0013
GO:0005996	monosaccharide metabolic process	1.36	0.0013
GO:0000122	negative regulation of transcription from RNA polymerase II promoter	1.24	0.0013
GO:1901575	organic substance catabolic process	1.13	0.0013
GO:0032781	positive regulation of ATPase activity	2.17	0.0013
GO:0090077	foam cell differentiation	2.17	0.0013
GO:0010742	macrophage derived foam cell differentiation	2.17	0.0013
GO:0046395	carboxylic acid catabolic process	1.44	0.0013
GO:0016054	organic acid catabolic process	1.44	0.0013
GO:0023014	signal transduction by phosphorylation	1.24	0.0014
GO:0032318	regulation of Ras GTPase activity	1.34	0.0014
GO:0014070	response to organic cyclic compound	1.23	0.0014
GO:0030834	regulation of actin filament depolymerization	1.96	0.0015
GO:0071230	cellular response to amino acid stimulus	1.96	0.0015
GO:0060314	regulation of ryanodine-sensitive calcium-release channel activity	2.26	0.0015
GO:0050996	positive regulation of lipid catabolic process	2.4	0.0015
GO:0032365	intracellular lipid transport	2.4	0.0015
GO:0065005	protein-lipid complex assembly	2.4	0.0015
GO:0050767	regulation of neurogenesis	1.27	0.0015
GO:0008202	steroid metabolic process	1.38	0.0015
GO:0060413	atrial septum morphogenesis	2.7	0.0015
GO:0035886	vascular smooth muscle cell differentiation	2.7	0.0015
GO:0055015	ventricular cardiac muscle cell development	2.7	0.0015
GO:0010878	cholesterol storage	2.7	0.0015
GO:0043542	endothelial cell migration	1.54	0.0015
GO:0006112	energy reserve metabolic process	1.48	0.0015
GO:0009167	purine ribonucleoside monophosphate metabolic process	1.71	0.0015
GO:0080090	regulation of primary metabolic process	1.07	0.0015
GO:0030042	actin filament depolymerization	1.93	0.0015
GO:0048762	mesenchymal cell differentiation	1.51	0.0016
GO:0043271	negative regulation of ion transport	1.74	0.0016
GO:0032870	cellular response to hormone stimulus	1.26	0.0016
GO:0010631	epithelial cell migration	1.45	0.0016
GO:1901879	regulation of protein depolymerization	1.75	0.0016
GO:0043269	regulation of ion transport	1.27	0.0016
GO:0001706	endoderm formation	1.87	0.0016
GO:0009409	response to cold	2.04	0.0017
GO:0030835	negative regulation of actin filament depolymerization	2.04	0.0017
GO:0009893	positive regulation of metabolic process	1.11	0.0017
GO:0019725	cellular homeostasis	1.24	0.0017
GO:0003188	heart valve formation	2.8	0.0017
GO:0003299	muscle hypertrophy in response to stress	2.8	0.0017
GO:0010664	negative regulation of striated muscle cell apoptotic process	2.8	0.0017
GO:0014898	cardiac muscle hypertrophy in response to stress	2.8	0.0017
GO:0014850	response to muscle activity	2.8	0.0017
GO:0006873	cellular ion homeostasis	1.28	0.0017
GO:0030509	BMP signaling pathway	1.55	0.0018
GO:0014888	striated muscle adaptation	2.17	0.0018
GO:0010667	negative regulation of cardiac muscle cell apoptotic process	3.15	0.0018
GO:0001765	membrane raft assembly	3.15	0.0018
GO:0071316	cellular response to nicotine	3.15	0.0018
GO:0034379	very-low-density lipoprotein particle assembly	3.15	0.0018
GO:0072497	mesenchymal stem cell differentiation	3.15	0.0018
GO:0060502	epithelial cell proliferation involved in lung morphogenesis	3.15	0.0018
GO:0051209	release of sequestered calcium ion into cytosol	1.67	0.0018
GO:0051283	negative regulation of sequestering of calcium ion	1.67	0.0018
GO:0048598	embryonic morphogenesis	1.25	0.0018
GO:0051494	negative regulation of cytoskeleton organization	1.62	0.0018
GO:0090132	epithelium migration	1.44	0.0018
GO:1901018	positive regulation of potassium ion transmembrane transporter activity	2.94	0.0019
GO:0055091	phospholipid homeostasis	2.94	0.0019
GO:0006995	cellular response to nitrogen starvation	2.43	0.0019
GO:2000725	regulation of cardiac muscle cell differentiation	2.43	0.0019
GO:0043562	cellular response to nitrogen levels	2.43	0.0019
GO:0086012	membrane depolarization involved in regulation of cardiac muscle cell action potential	2.43	0.0019
GO:0051171	regulation of nitrogen compound metabolic process	1.08	0.0019
GO:0051347	positive regulation of transferase activity	1.27	0.0019
GO:0010647	positive regulation of cell communication	1.17	0.0019
GO:0009126	purine nucleoside monophosphate metabolic process	1.69	0.0019
GO:0030334	regulation of cell migration	1.26	0.0019
GO:0005980	glycogen catabolic process	2.28	0.0019
GO:0009143	nucleoside triphosphate catabolic process	1.27	0.002
GO:0030001	metal ion transport	1.22	0.002
GO:0034637	cellular carbohydrate biosynthetic process	1.71	0.002
GO:0034405	response to fluid shear stress	2.1	0.0021
GO:0033692	cellular polysaccharide biosynthetic process	1.76	0.0022
GO:0032411	positive regulation of transporter activity	1.86	0.0022
GO:0010717	regulation of epithelial to mesenchymal transition	1.83	0.0022
GO:0035239	tube morphogenesis	1.33	0.0022
GO:0019915	lipid storage	1.81	0.0022
GO:0045892	negative regulation of transcription, DNA-templated	1.19	0.0022
GO:2000145	regulation of cell motility	1.25	0.0023
GO:0010508	positive regulation of autophagy	2.04	0.0023
GO:0097061	dendritic spine organization	2.04	0.0023
GO:0090130	tissue migration	1.43	0.0023
GO:0033674	positive regulation of kinase activity	1.27	0.0024
GO:0045860	positive regulation of protein kinase activity	1.27	0.0024
GO:0051960	regulation of nervous system development	1.24	0.0025
GO:0033173	calcineurin-NFAT signaling cascade	2.47	0.0025
GO:0010662	regulation of striated muscle cell apoptotic process	2.47	0.0025
GO:0006577	amino-acid betaine metabolic process	2.47	0.0025
GO:0007010	cytoskeleton organization	1.19	0.0025
GO:0043547	positive regulation of GTPase activity	1.27	0.0026
GO:0050820	positive regulation of coagulation	2.29	0.0026
GO:0034766	negative regulation of ion transmembrane transport	2.29	0.0026
GO:0055074	calcium ion homeostasis	1.33	0.0026
GO:0031399	regulation of protein modification process	1.16	0.0027
GO:0043393	regulation of protein binding	1.51	0.0027
GO:0001558	regulation of cell growth	1.33	0.0028
GO:0010720	positive regulation of cell development	1.4	0.0029
GO:0032502	developmental process	1.07	0.0029
GO:0060541	respiratory system development	1.41	0.0029
GO:0071229	cellular response to acid	1.88	0.0029
GO:0016236	macroautophagy	1.64	0.003
GO:0043401	steroid hormone mediated signaling pathway	1.78	0.003
GO:1901880	negative regulation of protein depolymerization	1.78	0.003
GO:1901019	regulation of calcium ion transmembrane transporter activity	1.82	0.003
GO:0072503	cellular divalent inorganic cation homeostasis	1.32	0.0031
GO:0001649	osteoblast differentiation	1.42	0.0031
GO:0006928	cellular component movement	1.14	0.0032
GO:0040012	regulation of locomotion	1.23	0.0032
GO:0060307	regulation of ventricular cardiac muscle cell membrane repolarization	2.52	0.0032
GO:0006085	acetyl-CoA biosynthetic process	2.52	0.0032
GO:0048841	regulation of axon extension involved in axon guidance	2.52	0.0032
GO:0060347	heart trabecula formation	2.52	0.0032
GO:0090101	negative regulation of transmembrane receptor protein serine/threonine kinase signaling pathway	1.57	0.0032
GO:0009967	positive regulation of signal transduction	1.17	0.0032
GO:0043408	regulation of MAPK cascade	1.24	0.0032
GO:0009251	glucan catabolic process	2.18	0.0033
GO:0044804	nucleophagy	2.18	0.0033
GO:0035411	catenin import into nucleus	2.18	0.0033
GO:0044767	single-organism developmental process	1.07	0.0033
GO:0007275	multicellular organismal development	1.07	0.0034
GO:0060998	regulation of dendritic spine development	1.98	0.0035
GO:0060045	positive regulation of cardiac muscle cell proliferation	2.31	0.0035
GO:0007413	axonal fasciculation	2.31	0.0035
GO:0010460	positive regulation of heart rate	2.31	0.0035
GO:0050919	negative chemotaxis	2.31	0.0035
GO:0030510	regulation of BMP signaling pathway	1.68	0.0035
GO:0045843	negative regulation of striated muscle tissue development	2.31	0.0035
GO:0030194	positive regulation of blood coagulation	2.31	0.0035
GO:1901862	negative regulation of muscle tissue development	2.31	0.0035
GO:1900048	positive regulation of hemostasis	2.31	0.0035
GO:0043268	positive regulation of potassium ion transport	2.31	0.0035
GO:0038084	vascular endothelial growth factor signaling pathway	2.31	0.0035
GO:0010658	striated muscle cell apoptotic process	2.31	0.0035
GO:0043410	positive regulation of MAPK cascade	1.29	0.0036
GO:0009725	response to hormone	1.19	0.0038
GO:0045926	negative regulation of growth	1.4	0.0038
GO:0010718	positive regulation of epithelial to mesenchymal transition	2.1	0.0039
GO:0060997	dendritic spine morphogenesis	2.1	0.0039
GO:0030449	regulation of complement activation	2.1	0.0039
GO:0001934	positive regulation of protein phosphorylation	1.21	0.0039
GO:0051235	maintenance of location	1.37	0.0039
GO:0006818	hydrogen transport	1.63	0.0039
GO:0048286	lung alveolus development	1.87	0.004
GO:0046907	intracellular transport	1.14	0.004
GO:0010885	regulation of cholesterol storage	2.58	0.004
GO:0034435	cholesterol esterification	2.58	0.004
GO:0071871	response to epinephrine	2.58	0.004
GO:0014887	cardiac muscle adaptation	2.58	0.004
GO:0014912	negative regulation of smooth muscle cell migration	2.58	0.004
GO:0034433	steroid esterification	2.58	0.004
GO:0034434	sterol esterification	2.58	0.004
GO:0050812	regulation of acyl-CoA biosynthetic process	2.58	0.004
GO:0010628	positive regulation of gene expression	1.15	0.004
GO:0040017	positive regulation of locomotion	1.31	0.004
GO:0032272	negative regulation of protein polymerization	1.77	0.004
GO:0010770	positive regulation of cell morphogenesis involved in differentiation	1.77	0.004
GO:0044092	negative regulation of molecular function	1.18	0.0041
GO:0048667	cell morphogenesis involved in neuron differentiation	1.22	0.0041
GO:2000147	positive regulation of cell motility	1.32	0.0041
GO:0042391	regulation of membrane potential	1.29	0.0042
GO:0030335	positive regulation of cell migration	1.32	0.0042
GO:0055082	cellular chemical homeostasis	1.23	0.0043
GO:0048812	neuron projection morphogenesis	1.22	0.0043
GO:0007015	actin filament organization	1.33	0.0043
GO:0008333	endosome to lysosome transport	2.03	0.0043
GO:0071867	response to monoamine	2.19	0.0045
GO:0035412	regulation of catenin import into nucleus	2.19	0.0045
GO:0071869	response to catecholamine	2.19	0.0045
GO:0030511	positive regulation of transforming growth factor beta receptor signaling pathway	2.19	0.0045
GO:0002931	response to ischemia	2.19	0.0045
GO:0090066	regulation of anatomical structure size	1.29	0.0045
GO:0048011	neurotrophin TRK receptor signaling pathway	1.34	0.0045
GO:0014031	mesenchymal cell development	1.48	0.0045
GO:0033673	negative regulation of kinase activity	1.39	0.0046
GO:0006469	negative regulation of protein kinase activity	1.41	0.0046
GO:0006813	potassium ion transport	1.41	0.0046
GO:0023056	positive regulation of signaling	1.16	0.0047
GO:0014904	myotube cell development	1.68	0.0048
GO:2001257	regulation of cation channel activity	1.68	0.0048
GO:0072001	renal system development	1.34	0.0048
GO:0035313	wound healing, spreading of epidermal cells	2.67	0.0049
GO:0071872	cellular response to epinephrine stimulus	2.67	0.0049
GO:0015850	organic hydroxy compound transport	1.43	0.0049
GO:0048741	skeletal muscle fiber development	1.69	0.0049
GO:0006874	cellular calcium ion homeostasis	1.31	0.0051
GO:0044765	single-organism transport	1.08	0.0051
GO:0015992	proton transport	1.62	0.0051
GO:0009628	response to abiotic stimulus	1.17	0.0052
GO:0007584	response to nutrient	1.44	0.0052
GO:0044262	cellular carbohydrate metabolic process	1.33	0.0052
GO:0038179	neurotrophin signaling pathway	1.33	0.0052
GO:0044247	cellular polysaccharide catabolic process	2.1	0.0052
GO:0060996	dendritic spine development	1.86	0.0054
GO:0010464	regulation of mesenchymal cell proliferation	1.86	0.0054
GO:0060349	bone morphogenesis	1.58	0.0054
GO:0001837	epithelial to mesenchymal transition	1.58	0.0054
GO:0006893	Golgi to plasma membrane transport	1.83	0.0054
GO:0010243	response to organonitrogen compound	1.2	0.0055
GO:0048742	regulation of skeletal muscle fiber development	1.8	0.0055
GO:0032006	regulation of TOR signaling	1.8	0.0055
GO:0010522	regulation of calcium ion transport into cytosol	1.64	0.0056
GO:0003139	secondary heart field specification	2.8	0.0056
GO:0032000	positive regulation of fatty acid beta-oxidation	2.8	0.0056
GO:0086069	bundle of His cell to Purkinje myocyte communication	2.8	0.0056
GO:0032780	negative regulation of ATPase activity	2.8	0.0056
GO:0006734	NADH metabolic process	2.8	0.0056
GO:0035414	negative regulation of catenin import into nucleus	2.8	0.0056
GO:0035050	embryonic heart tube development	1.64	0.0056
GO:0003128	heart field specification	2.8	0.0056
GO:1902547	regulation of cellular response to vascular endothelial growth factor stimulus	2.8	0.0056
GO:0060973	cell migration involved in heart development	2.8	0.0056
GO:0002639	positive regulation of immunoglobulin production	2.8	0.0056
GO:0072102	glomerulus morphogenesis	2.8	0.0056
GO:0034975	protein folding in endoplasmic reticulum	2.8	0.0056
GO:0070371	ERK1 and ERK2 cascade	1.41	0.0057
GO:1901844	regulation of cell communication by electrical coupling involved in cardiac conduction	3	0.0057
GO:0031033	myosin filament organization	3	0.0057
GO:0061042	vascular wound healing	3	0.0057
GO:0071313	cellular response to caffeine	3	0.0057
GO:0034983	peptidyl-lysine deacetylation	3	0.0057
GO:0014819	regulation of skeletal muscle contraction	3	0.0057
GO:0050849	negative regulation of calcium-mediated signaling	3	0.0057
GO:0055098	response to low-density lipoprotein particle	3	0.0057
GO:0048842	positive regulation of axon extension involved in axon guidance	3	0.0057
GO:0010694	positive regulation of alkaline phosphatase activity	3	0.0057
GO:2000794	regulation of epithelial cell proliferation involved in lung morphogenesis	3	0.0057
GO:0045634	regulation of melanocyte differentiation	3	0.0057
GO:0031946	regulation of glucocorticoid biosynthetic process	3	0.0057
GO:0071415	cellular response to purine-containing compound	3	0.0057
GO:0031344	regulation of cell projection organization	1.27	0.0058
GO:0006084	acetyl-CoA metabolic process	2.03	0.0058
GO:0045893	positive regulation of transcription, DNA-templated	1.15	0.0059
GO:0060317	cardiac epithelial to mesenchymal transition	2.2	0.0059
GO:0072132	mesenchyme morphogenesis	2.2	0.0059
GO:2000178	negative regulation of neural precursor cell proliferation	2.2	0.0059
GO:0043467	regulation of generation of precursor metabolites and energy	1.66	0.006
GO:0055119	relaxation of cardiac muscle	2.36	0.0061
GO:0032011	ARF protein signal transduction	2.36	0.0061
GO:0034616	response to laminar fluid shear stress	2.36	0.0061
GO:0015918	sterol transport	1.67	0.0062
GO:0043534	blood vessel endothelial cell migration	1.67	0.0062
GO:0030301	cholesterol transport	1.67	0.0062
GO:0045667	regulation of osteoblast differentiation	1.53	0.0063
GO:0001503	ossification	1.29	0.0063
GO:0009142	nucleoside triphosphate biosynthetic process	1.68	0.0064
GO:0055123	digestive system development	1.46	0.0066
GO:0009127	purine nucleoside monophosphate biosynthetic process	1.69	0.0067
GO:0009168	purine ribonucleoside monophosphate biosynthetic process	1.69	0.0067
GO:0007033	vacuole organization	1.53	0.0067
GO:0003254	regulation of membrane depolarization	1.92	0.0067
GO:0032885	regulation of polysaccharide biosynthetic process	1.92	0.0067
GO:0002009	morphogenesis of an epithelium	1.26	0.0068
GO:0043500	muscle adaptation	1.71	0.0069
GO:0006814	sodium ion transport	1.39	0.0069
GO:0042451	purine nucleoside biosynthetic process	1.57	0.007
GO:0046129	purine ribonucleoside biosynthetic process	1.57	0.007
GO:0040008	regulation of growth	1.22	0.007
GO:0002040	sprouting angiogenesis	1.73	0.007
GO:0060562	epithelial tube morphogenesis	1.3	0.007
GO:0045944	positive regulation of transcription from RNA polymerase II promoter	1.17	0.0071
GO:0032881	regulation of polysaccharide metabolic process	1.84	0.0072
GO:0032386	regulation of intracellular transport	1.26	0.0072
GO:0048844	artery morphogenesis	1.76	0.0073
GO:0050994	regulation of lipid catabolic process	1.81	0.0073
GO:0031324	negative regulation of cellular metabolic process	1.12	0.0073
GO:0007179	transforming growth factor beta receptor signaling pathway	1.39	0.0074
GO:0071559	response to transforming growth factor beta	1.36	0.0074
GO:0071560	cellular response to transforming growth factor beta stimulus	1.36	0.0074
GO:0006518	peptide metabolic process	1.54	0.0076
GO:0031325	positive regulation of cellular metabolic process	1.1	0.0076
GO:0051129	negative regulation of cellular component organization	1.24	0.0079
GO:0010810	regulation of cell-substrate adhesion	1.43	0.008
GO:1902533	positive regulation of intracellular signal transduction	1.19	0.008
GO:0035725	sodium ion transmembrane transport	1.5	0.008
GO:0051917	regulation of fibrinolysis	2.4	0.008
GO:0038066	p38MAPK cascade	2.4	0.008
GO:0051196	regulation of coenzyme metabolic process	2.4	0.008
GO:2001026	regulation of endothelial cell chemotaxis	2.4	0.008
GO:0010665	regulation of cardiac muscle cell apoptotic process	2.4	0.008
GO:0009161	ribonucleoside monophosphate metabolic process	1.55	0.008
GO:0031998	regulation of fatty acid beta-oxidation	2.4	0.008
GO:0051193	regulation of cofactor metabolic process	2.4	0.008
GO:0071875	adrenergic receptor signaling pathway	2.21	0.008
GO:0010002	cardioblast differentiation	2.21	0.008
GO:0060914	heart formation	2.21	0.008
GO:0033137	negative regulation of peptidyl-serine phosphorylation	2.21	0.008
GO:0051272	positive regulation of cellular component movement	1.29	0.0083
GO:0016051	carbohydrate biosynthetic process	1.38	0.0084
GO:0060402	calcium ion transport into cytosol	1.5	0.0085
GO:0043242	negative regulation of protein complex disassembly	1.67	0.0086
GO:0001763	morphogenesis of a branching structure	1.36	0.0087
GO:0034067	protein localization to Golgi apparatus	1.96	0.0087
GO:0070328	triglyceride homeostasis	1.96	0.0087
GO:1900407	regulation of cellular response to oxidative stress	1.96	0.0087
GO:0036075	replacement ossification	1.96	0.0087
GO:0055090	acylglycerol homeostasis	1.96	0.0087
GO:0001958	endochondral ossification	1.96	0.0087
GO:0033993	response to lipid	1.19	0.0087
GO:0006979	response to oxidative stress	1.29	0.0088
GO:0048638	regulation of developmental growth	1.44	0.009
GO:0050773	regulation of dendrite development	1.56	0.009
GO:0048641	regulation of skeletal muscle tissue development	1.6	0.0091
GO:0060348	bone development	1.43	0.0091
GO:0031333	negative regulation of protein complex assembly	1.53	0.0091
GO:0070372	regulation of ERK1 and ERK2 cascade	1.4	0.0092
GO:0006357	regulation of transcription from RNA polymerase II promoter	1.12	0.0093
GO:0060425	lung morphogenesis	1.71	0.0094
GO:0048009	insulin-like growth factor receptor signaling pathway	1.87	0.0096
GO:0051090	regulation of sequence-specific DNA binding transcription factor activity	1.28	0.0097
GO:0042149	cellular response to glucose starvation	2.1	0.0097
GO:0048635	negative regulation of muscle organ development	2.1	0.0097
GO:0097485	neuron projection guidance	1.25	0.0097
GO:0007411	axon guidance	1.25	0.0097
GO:0071277	cellular response to calcium ion	1.83	0.0098
GO:0010883	regulation of lipid storage	1.83	0.0098
GO:0003018	vascular process in circulatory system	1.42	0.0098
GO:0030433	ER-associated ubiquitin-dependent protein catabolic process	1.8	0.0099
GO:0010862	positive regulation of pathway-restricted SMAD protein phosphorylation	1.77	0.0099
GO:0043502	regulation of muscle adaptation	1.8	0.0099
GO:0022409	positive regulation of cell-cell adhesion	1.8	0.0099
GO:0042632	cholesterol homeostasis	1.62	0.01
GO:0007266	Rho protein signal transduction	1.57	0.01
GO:0050678	regulation of epithelial cell proliferation	1.31	0.01
GO:0060401	cytosolic calcium ion transport	1.49	0.01
GO:0006086	acetyl-CoA biosynthetic process from pyruvate	2.45	0.01
GO:0033700	phospholipid efflux	2.45	0.01
GO:0010510	regulation of acetyl-CoA biosynthetic process from pyruvate	2.45	0.01
GO:0003301	physiological cardiac muscle hypertrophy	2.45	0.01
GO:0007016	cytoskeletal anchoring at plasma membrane	2.45	0.01
GO:0055094	response to lipoprotein particle	2.45	0.01
GO:0032372	negative regulation of sterol transport	2.45	0.01
GO:0046823	negative regulation of nucleocytoplasmic transport	1.63	0.01
GO:0003298	physiological muscle hypertrophy	2.45	0.01
GO:0060536	cartilage morphogenesis	2.45	0.01
GO:0009437	carnitine metabolic process	2.45	0.01
GO:0061049	cell growth involved in cardiac muscle cell development	2.45	0.01
GO:0032375	negative regulation of cholesterol transport	2.45	0.01
GO:0051348	negative regulation of transferase activity	1.34	0.011
GO:0051049	regulation of transport	1.13	0.011
GO:0008654	phospholipid biosynthetic process	1.34	0.011
GO:0003203	endocardial cushion morphogenesis	2.22	0.011
GO:0070875	positive regulation of glycogen metabolic process	2.22	0.011
GO:0015697	quaternary ammonium group transport	2.22	0.011
GO:0010659	cardiac muscle cell apoptotic process	2.22	0.011
GO:0060039	pericardium development	2.22	0.011
GO:0009791	post-embryonic development	1.51	0.011
GO:0001657	ureteric bud development	1.51	0.011
GO:0090313	regulation of protein targeting to membrane	2.02	0.011
GO:0016125	sterol metabolic process	1.44	0.011
GO:0048193	Golgi vesicle transport	1.33	0.011
GO:0060350	endochondral bone morphogenesis	1.67	0.012
GO:0060840	artery development	1.67	0.012
GO:0006066	alcohol metabolic process	1.26	0.012
GO:0051224	negative regulation of protein transport	1.44	0.012
GO:0046620	regulation of organ growth	1.59	0.012
GO:0001508	regulation of action potential	1.35	0.012
GO:0010743	regulation of macrophage derived foam cell differentiation	1.95	0.012
GO:0051646	mitochondrion localization	1.95	0.012
GO:0000272	polysaccharide catabolic process	1.95	0.012
GO:0042060	wound healing	1.19	0.012
GO:0032851	positive regulation of Rab GTPase activity	1.55	0.012
GO:0010976	positive regulation of neuron projection development	1.55	0.012
GO:0032313	regulation of Rab GTPase activity	1.55	0.012
GO:0032483	regulation of Rab protein signal transduction	1.55	0.012
GO:0019932	second-messenger-mediated signaling	1.36	0.012
GO:0090288	negative regulation of cellular response to growth factor stimulus	1.49	0.012
GO:0008203	cholesterol metabolic process	1.46	0.012
GO:0002062	chondrocyte differentiation	1.52	0.012
GO:0055092	sterol homeostasis	1.6	0.012
GO:0046474	glycerophospholipid biosynthetic process	1.36	0.012
GO:0043436	oxoacid metabolic process	1.15	0.012
GO:0031670	cellular response to nutrient	1.9	0.013
GO:0031346	positive regulation of cell projection organization	1.35	0.013
GO:1901615	organic hydroxy compound metabolic process	1.23	0.013
GO:0044282	small molecule catabolic process	1.3	0.013
GO:0043535	regulation of blood vessel endothelial cell migration	1.73	0.013
GO:0071868	cellular response to monoamine stimulus	2.1	0.013
GO:0060363	cranial suture morphogenesis	2.52	0.013
GO:0032008	positive regulation of TOR signaling	2.1	0.013
GO:0071435	potassium ion export	2.52	0.013
GO:0042178	xenobiotic catabolic process	2.52	0.013
GO:0055093	response to hyperoxia	2.1	0.013
GO:0048703	embryonic viscerocranium morphogenesis	2.52	0.013
GO:0036296	response to increased oxygen levels	2.1	0.013
GO:0071870	cellular response to catecholamine stimulus	2.1	0.013
GO:0097237	cellular response to toxic substance	2.1	0.013
GO:0045989	positive regulation of striated muscle contraction	2.52	0.013
GO:0010831	positive regulation of myotube differentiation	2.52	0.013
GO:0007184	SMAD protein import into nucleus	2.1	0.013
GO:0035767	endothelial cell chemotaxis	2.1	0.013
GO:0071241	cellular response to inorganic substance	1.46	0.013
GO:0090181	regulation of cholesterol metabolic process	2.1	0.013
GO:0003171	atrioventricular valve development	2.52	0.013
GO:0050873	brown fat cell differentiation	1.82	0.013
GO:0032410	negative regulation of transporter activity	1.76	0.013
GO:0048701	embryonic cranial skeleton morphogenesis	1.76	0.013
GO:0050931	pigment cell differentiation	1.82	0.013
GO:0061383	trabecula morphogenesis	1.79	0.013
GO:1900047	negative regulation of hemostasis	1.79	0.013
GO:0030195	negative regulation of blood coagulation	1.79	0.013
GO:1901698	response to nitrogen compound	1.17	0.013
GO:0050673	epithelial cell proliferation	1.28	0.013
GO:0071383	cellular response to steroid hormone stimulus	1.43	0.014
GO:0007492	endoderm development	1.56	0.014
GO:2000027	regulation of organ morphogenesis	1.39	0.014
GO:0070613	regulation of protein processing	1.63	0.014
GO:0001655	urogenital system development	1.28	0.014
GO:0042310	vasoconstriction	1.57	0.014
GO:0071248	cellular response to metal ion	1.48	0.015
GO:0048565	digestive tract development	1.43	0.015
GO:0045725	positive regulation of glycogen biosynthetic process	2.24	0.015
GO:0060841	venous blood vessel development	2.24	0.015
GO:0097094	craniofacial suture morphogenesis	2.24	0.015
GO:0048513	organ development	1.08	0.015
GO:0045913	positive regulation of carbohydrate metabolic process	1.64	0.015
GO:0051253	negative regulation of RNA metabolic process	1.15	0.015
GO:0061001	regulation of dendritic spine morphogenesis	2.01	0.015
GO:0048645	organ formation	1.65	0.016
GO:0019752	carboxylic acid metabolic process	1.16	0.016
GO:2001028	positive regulation of endothelial cell chemotaxis	2.63	0.016
GO:0060297	regulation of sarcomere organization	2.63	0.016
GO:0090037	positive regulation of protein kinase C signaling	2.63	0.016
GO:0071361	cellular response to ethanol	2.63	0.016
GO:1900746	regulation of vascular endothelial growth factor signaling pathway	2.63	0.016
GO:0051261	protein depolymerization	1.51	0.016
GO:0048010	vascular endothelial growth factor receptor signaling pathway	1.43	0.016
GO:0022617	extracellular matrix disassembly	1.43	0.016
GO:2000465	regulation of glycogen (starch) synthase activity	2.63	0.016
GO:1901380	negative regulation of potassium ion transmembrane transport	2.63	0.016
GO:0002934	desmosome organization	2.63	0.016
GO:2000727	positive regulation of cardiac muscle cell differentiation	2.63	0.016
GO:0014854	response to inactivity	2.63	0.016
GO:0010763	positive regulation of fibroblast migration	2.63	0.016
GO:0001952	regulation of cell-matrix adhesion	1.54	0.016
GO:0046950	cellular ketone body metabolic process	2.63	0.016
GO:0086103	G-protein coupled receptor signaling pathway involved in heart process	2.63	0.016
GO:0007613	memory	1.51	0.016
GO:0060688	regulation of morphogenesis of a branching structure	1.66	0.016
GO:1901888	regulation of cell junction assembly	1.66	0.016
GO:0010604	positive regulation of macromolecule metabolic process	1.09	0.017
GO:0044711	single-organism biosynthetic process	1.12	0.017
GO:0006749	glutathione metabolic process	1.7	0.017
GO:0010962	regulation of glucan biosynthetic process	1.88	0.017
GO:0005979	regulation of glycogen biosynthetic process	1.88	0.017
GO:0045923	positive regulation of fatty acid metabolic process	1.88	0.017
GO:0043068	positive regulation of programmed cell death	1.24	0.017
GO:0090407	organophosphate biosynthetic process	1.2	0.017
GO:0050819	negative regulation of coagulation	1.72	0.017
GO:0071396	cellular response to lipid	1.26	0.017
GO:1900024	regulation of substrate adhesion-dependent cell spreading	1.84	0.017
GO:0051641	cellular localization	1.09	0.017
GO:0001570	vasculogenesis	1.55	0.017
GO:0003156	regulation of organ formation	1.8	0.017
GO:0006082	organic acid metabolic process	1.14	0.017
GO:0045646	regulation of erythrocyte differentiation	1.8	0.017
GO:0070873	regulation of glycogen metabolic process	1.8	0.017
GO:0051128	regulation of cellular component organization	1.11	0.017
GO:0045661	regulation of myoblast differentiation	1.74	0.017
GO:0044275	cellular carbohydrate catabolic process	1.6	0.017
GO:0002011	morphogenesis of an epithelial sheet	1.74	0.017
GO:0043244	regulation of protein complex disassembly	1.51	0.017
GO:0048259	regulation of receptor-mediated endocytosis	1.6	0.017
GO:0003143	embryonic heart tube morphogenesis	1.6	0.017
GO:0000301	retrograde transport, vesicle recycling within Golgi	2.1	0.017
GO:0042693	muscle cell fate commitment	2.1	0.017
GO:0050775	positive regulation of dendrite morphogenesis	2.1	0.017
GO:0043691	reverse cholesterol transport	2.1	0.017
GO:1901021	positive regulation of calcium ion transmembrane transporter activity	2.1	0.017
GO:0007498	mesoderm development	1.42	0.017
GO:0050880	regulation of blood vessel size	1.41	0.017
GO:0045669	positive regulation of osteoblast differentiation	1.61	0.018
GO:0031929	TOR signaling	1.61	0.018
GO:0030512	negative regulation of transforming growth factor beta receptor signaling pathway	1.55	0.018
GO:0061041	regulation of wound healing	1.45	0.018
GO:0008217	regulation of blood pressure	1.37	0.019
GO:1902532	negative regulation of intracellular signal transduction	1.24	0.019
GO:0060322	head development	1.62	0.019
GO:2000479	regulation of cAMP-dependent protein kinase activity	2.26	0.019
GO:0061036	positive regulation of cartilage development	2.26	0.019
GO:1901213	regulation of transcription from RNA polymerase II promoter involved in heart development	2.26	0.019
GO:0032232	negative regulation of actin filament bundle assembly	2.26	0.019
GO:0086003	cardiac muscle cell contraction	2.26	0.019
GO:1900120	regulation of receptor binding	2.26	0.019
GO:1900744	regulation of p38MAPK cascade	2.26	0.019
GO:0006637	acyl-CoA metabolic process	1.56	0.019
GO:0035383	thioester metabolic process	1.56	0.019
GO:0051050	positive regulation of transport	1.18	0.019
GO:0048736	appendage development	1.36	0.019
GO:0060173	limb development	1.36	0.019
GO:0033157	regulation of intracellular protein transport	1.3	0.019
GO:0001945	lymph vessel development	2	0.02
GO:0045648	positive regulation of erythrocyte differentiation	2	0.02
GO:0051154	negative regulation of striated muscle cell differentiation	2	0.02
GO:0055067	monovalent inorganic cation homeostasis	1.44	0.02
GO:0010942	positive regulation of cell death	1.23	0.02
GO:0006898	receptor-mediated endocytosis	1.3	0.02
GO:0048706	embryonic skeletal system development	1.41	0.02
GO:0035150	regulation of tube size	1.4	0.02
GO:0044236	multicellular organismal metabolic process	1.4	0.02
GO:0007009	plasma membrane organization	1.32	0.02
GO:0032612	interleukin-1 production	1.65	0.02
GO:0042063	gliogenesis	1.33	0.02
GO:0007044	cell-substrate junction assembly	1.53	0.021
GO:0009892	negative regulation of metabolic process	1.1	0.021
GO:0010629	negative regulation of gene expression	1.13	0.021
GO:0034369	plasma lipoprotein particle remodeling	1.93	0.021
GO:0061311	cell surface receptor signaling pathway involved in heart development	1.93	0.021
GO:0034367	macromolecular complex remodeling	1.93	0.021
GO:0010107	potassium ion import	1.93	0.021
GO:0032731	positive regulation of interleukin-1 beta production	1.93	0.021
GO:0042730	fibrinolysis	1.93	0.021
GO:0034368	protein-lipid complex remodeling	1.93	0.021
GO:0015718	monocarboxylic acid transport	1.39	0.022
GO:2000113	negative regulation of cellular macromolecule biosynthetic process	1.14	0.022
GO:0032611	interleukin-1 beta production	1.68	0.022
GO:0048332	mesoderm morphogenesis	1.53	0.022
GO:0009100	glycoprotein metabolic process	1.22	0.022
GO:0030218	erythrocyte differentiation	1.46	0.022
GO:0001578	microtubule bundle formation	1.7	0.022
GO:0030514	negative regulation of BMP signaling pathway	1.7	0.022
GO:0032732	positive regulation of interleukin-1 production	1.87	0.022
GO:0048016	inositol phosphate-mediated signaling	1.87	0.022
GO:1901137	carbohydrate derivative biosynthetic process	1.17	0.022
GO:0034332	adherens junction organization	1.44	0.023
GO:0050679	positive regulation of epithelial cell proliferation	1.37	0.023
GO:0051208	sequestering of calcium ion	1.72	0.023
GO:0042304	regulation of fatty acid biosynthetic process	1.82	0.023
GO:0045833	negative regulation of lipid metabolic process	1.54	0.023
GO:0001707	mesoderm formation	1.54	0.023
GO:0006644	phospholipid metabolic process	1.26	0.023
GO:0010771	negative regulation of cell morphogenesis involved in differentiation	1.78	0.023
GO:0006090	pyruvate metabolic process	1.78	0.023
GO:0030100	regulation of endocytosis	1.35	0.023
GO:0020027	hemoglobin metabolic process	2.1	0.024
GO:0006103	2-oxoglutarate metabolic process	2.1	0.024
GO:0007512	adult heart development	2.1	0.024
GO:0051099	positive regulation of binding	1.46	0.024
GO:0048568	embryonic organ development	1.22	0.024
GO:0045444	fat cell differentiation	1.34	0.024
GO:0043279	response to alkaloid	1.43	0.024
GO:0045836	positive regulation of meiosis	2.29	0.025
GO:0035413	positive regulation of catenin import into nucleus	2.29	0.025
GO:0060394	negative regulation of pathway-restricted SMAD protein phosphorylation	2.29	0.025
GO:0010692	regulation of alkaline phosphatase activity	2.29	0.025
GO:0032274	gonadotropin secretion	2.29	0.025
GO:0034374	low-density lipoprotein particle remodeling	2.29	0.025
GO:2000369	regulation of clathrin-mediated endocytosis	2.29	0.025
GO:2001044	regulation of integrin-mediated signaling pathway	2.29	0.025
GO:0097067	cellular response to thyroid hormone stimulus	2.29	0.025
GO:0071711	basement membrane organization	2.29	0.025
GO:0034370	triglyceride-rich lipoprotein particle remodeling	2.29	0.025
GO:0034372	very-low-density lipoprotein particle remodeling	2.29	0.025
GO:0072576	liver morphogenesis	2.29	0.025
GO:0051649	establishment of localization in cell	1.09	0.025
GO:0044283	small molecule biosynthetic process	1.21	0.025
GO:0048589	developmental growth	1.25	0.025
GO:0022607	cellular component assembly	1.09	0.026
GO:0035108	limb morphogenesis	1.36	0.026
GO:0035107	appendage morphogenesis	1.36	0.026
GO:0009896	positive regulation of catabolic process	1.31	0.026
GO:0043603	cellular amide metabolic process	1.34	0.026
GO:0070374	positive regulation of ERK1 and ERK2 cascade	1.4	0.027
GO:0035307	positive regulation of protein dephosphorylation	1.99	0.027
GO:0090314	positive regulation of protein targeting to membrane	1.99	0.027
GO:0060999	positive regulation of dendritic spine development	1.99	0.027
GO:0010765	positive regulation of sodium ion transport	1.99	0.027
GO:0043267	negative regulation of potassium ion transport	1.99	0.027
GO:0034599	cellular response to oxidative stress	1.33	0.027
GO:0071804	cellular potassium ion transport	1.35	0.027
GO:0071805	potassium ion transmembrane transport	1.35	0.027
GO:0061138	morphogenesis of a branching epithelium	1.31	0.028
GO:0008206	bile acid metabolic process	1.64	0.028
GO:0060324	face development	1.64	0.028
GO:0042493	response to drug	1.22	0.028
GO:0060828	regulation of canonical Wnt signaling pathway	1.29	0.028
GO:0042455	ribonucleoside biosynthetic process	1.43	0.028
GO:0009123	nucleoside monophosphate metabolic process	1.43	0.028
GO:0006355	regulation of transcription, DNA-templated	1.07	0.029
GO:0051186	cofactor metabolic process	1.26	0.029
GO:0061371	determination of heart left/right asymmetry	1.57	0.029
GO:0006891	intra-Golgi vesicle-mediated transport	1.66	0.029
GO:0032652	regulation of interleukin-1 production	1.66	0.029
GO:0035987	endodermal cell differentiation	1.66	0.029
GO:0002068	glandular epithelial cell development	1.91	0.029
GO:0006471	protein ADP-ribosylation	1.91	0.029
GO:0061437	renal system vasculature development	1.91	0.029
GO:0043954	cellular component maintenance	1.91	0.029
GO:0061440	kidney vasculature development	1.91	0.029
GO:0016337	cell-cell adhesion	1.2	0.029
GO:0048754	branching morphogenesis of an epithelial tube	1.33	0.029
GO:0050808	synapse organization	1.33	0.029
GO:0048704	embryonic skeletal system morphogenesis	1.44	0.03
GO:0009755	hormone-mediated signaling pathway	1.44	0.03
GO:0072330	monocarboxylic acid biosynthetic process	1.31	0.03
GO:0033344	cholesterol efflux	1.68	0.03
GO:0051055	negative regulation of lipid biosynthetic process	1.68	0.03
GO:0032924	activin receptor signaling pathway	1.68	0.03
GO:0043627	response to estrogen	1.34	0.03
GO:0032526	response to retinoic acid	1.41	0.03
GO:0010557	positive regulation of macromolecule biosynthetic process	1.11	0.03
GO:0000045	autophagic vacuole assembly	1.58	0.031
GO:0061384	heart trabecula morphogenesis	1.85	0.031
GO:1901687	glutathione derivative biosynthetic process	1.85	0.031
GO:1901685	glutathione derivative metabolic process	1.85	0.031
GO:0002053	positive regulation of mesenchymal cell proliferation	1.7	0.031
GO:0031327	negative regulation of cellular biosynthetic process	1.12	0.031
GO:0030501	positive regulation of bone mineralization	1.73	0.031
GO:0030318	melanocyte differentiation	1.8	0.031
GO:0030947	regulation of vascular endothelial growth factor receptor signaling pathway	1.8	0.031
GO:0006897	endocytosis	1.18	0.031
GO:0050701	interleukin-1 secretion	1.8	0.031
GO:1900077	negative regulation of cellular response to insulin stimulus	1.76	0.031
GO:0034381	plasma lipoprotein particle clearance	1.76	0.031
GO:0009891	positive regulation of biosynthetic process	1.11	0.031
GO:0030574	collagen catabolic process	1.49	0.031
GO:0009156	ribonucleoside monophosphate biosynthetic process	1.49	0.031
GO:0006883	cellular sodium ion homeostasis	2.1	0.032
GO:0090303	positive regulation of wound healing	2.1	0.032
GO:0009890	negative regulation of biosynthetic process	1.12	0.032
GO:0014002	astrocyte development	2.1	0.032
GO:0032956	regulation of actin cytoskeleton organization	1.27	0.032
GO:0009799	specification of symmetry	1.41	0.033
GO:0006650	glycerophospholipid metabolic process	1.27	0.033
GO:0050890	cognition	1.28	0.033
GO:0086026	atrial cardiac muscle cell to AV node cell signaling	2.33	0.033
GO:0007614	short-term memory	2.33	0.033
GO:0060513	prostatic bud formation	2.33	0.033
GO:0003184	pulmonary valve morphogenesis	2.33	0.033
GO:2000810	regulation of tight junction assembly	2.33	0.033
GO:1900745	positive regulation of p38MAPK cascade	2.33	0.033
GO:0048845	venous blood vessel morphogenesis	2.33	0.033
GO:0086066	atrial cardiac muscle cell to AV node cell communication	2.33	0.033
GO:0003177	pulmonary valve development	2.33	0.033
GO:0031330	negative regulation of cellular catabolic process	1.47	0.033
GO:0051480	cytosolic calcium ion homeostasis	1.28	0.033
GO:0010906	regulation of glucose metabolic process	1.4	0.033
GO:0022028	tangential migration from the subventricular zone to the olfactory bulb	2.33	0.033
GO:0086014	regulation of atrial cardiac muscle cell action potential	2.33	0.033
GO:0048843	negative regulation of axon extension involved in axon guidance	2.33	0.033
GO:0034497	protein localization to pre-autophagosomal structure	2.33	0.033
GO:2000009	negative regulation of protein localization to cell surface	2.33	0.033
GO:2000651	positive regulation of sodium ion transmembrane transporter activity	2.33	0.033
GO:0021559	trigeminal nerve development	2.33	0.033
GO:1901017	negative regulation of potassium ion transmembrane transporter activity	2.33	0.033
GO:0031943	regulation of glucocorticoid metabolic process	2.33	0.033
GO:0050932	regulation of pigment cell differentiation	2.33	0.033
GO:0044243	multicellular organismal catabolic process	1.47	0.033
GO:0003181	atrioventricular valve morphogenesis	2.33	0.033
GO:0043065	positive regulation of apoptotic process	1.22	0.033
GO:0050817	coagulation	1.18	0.033
GO:0071300	cellular response to retinoic acid	1.53	0.033
GO:0051238	sequestering of metal ion	1.6	0.033
GO:0051148	negative regulation of muscle cell differentiation	1.6	0.033
GO:0050920	regulation of chemotaxis	1.36	0.034
GO:0008610	lipid biosynthetic process	1.17	0.034
GO:0018193	peptidyl-amino acid modification	1.13	0.034
GO:0007368	determination of left/right symmetry	1.43	0.034
GO:0045598	regulation of fat cell differentiation	1.43	0.034
GO:0055076	transition metal ion homeostasis	1.37	0.034
GO:0071901	negative regulation of protein serine/threonine kinase activity	1.39	0.035
GO:0046486	glycerolipid metabolic process	1.23	0.035
GO:0043255	regulation of carbohydrate biosynthetic process	1.47	0.035
GO:0001525	angiogenesis	1.21	0.035
GO:0033627	cell adhesion mediated by integrin	1.54	0.035
GO:0010558	negative regulation of macromolecule biosynthetic process	1.12	0.035
GO:0034333	adherens junction assembly	1.5	0.035
GO:0051924	regulation of calcium ion transport	1.31	0.036
GO:0009101	glycoprotein biosynthetic process	1.22	0.036
GO:0008154	actin polymerization or depolymerization	1.33	0.036
GO:0007043	cell-cell junction assembly	1.45	0.036
GO:0000042	protein targeting to Golgi	1.98	0.037
GO:0034199	activation of protein kinase A activity	1.98	0.037
GO:0014829	vascular smooth muscle contraction	1.98	0.037
GO:0045663	positive regulation of myoblast differentiation	1.98	0.037
GO:0051150	regulation of smooth muscle cell differentiation	1.98	0.037
GO:1900180	regulation of protein localization to nucleus	1.32	0.037
GO:0060572	morphogenesis of an epithelial bud	1.98	0.037
GO:0031293	membrane protein intracellular domain proteolysis	1.98	0.037
GO:0001976	neurological system process involved in regulation of systemic arterial blood pressure	1.98	0.037
GO:0003323	type B pancreatic cell development	1.98	0.037
GO:0010738	regulation of protein kinase A signaling	1.98	0.037
GO:0072160	nephron tubule epithelial cell differentiation	1.98	0.037
GO:0044259	multicellular organismal macromolecule metabolic process	1.38	0.037
GO:0032092	positive regulation of protein binding	1.55	0.037
GO:0009163	nucleoside biosynthetic process	1.39	0.037
GO:0071900	regulation of protein serine/threonine kinase activity	1.2	0.038
GO:0030168	platelet activation	1.27	0.038
GO:0006486	protein glycosylation	1.24	0.038
GO:0043413	macromolecule glycosylation	1.24	0.038
GO:0009792	embryo development ending in birth or egg hatching	1.16	0.039
GO:0032535	regulation of cellular component size	1.26	0.039
GO:0002065	columnar/cuboidal epithelial cell differentiation	1.43	0.039
GO:0071453	cellular response to oxygen levels	1.37	0.039
GO:0032651	regulation of interleukin-1 beta production	1.66	0.04
GO:0008631	intrinsic apoptotic signaling pathway in response to oxidative stress	1.66	0.04
GO:0002067	glandular epithelial cell differentiation	1.66	0.04
GO:0032469	endoplasmic reticulum calcium ion homeostasis	1.89	0.04
GO:0031290	retinal ganglion cell axon guidance	1.89	0.04
GO:0010884	positive regulation of lipid storage	1.89	0.04
GO:0097503	sialylation	1.89	0.04
GO:0010894	negative regulation of steroid biosynthetic process	1.89	0.04
GO:0035306	positive regulation of dephosphorylation	1.89	0.04
GO:0072012	glomerulus vasculature development	1.89	0.04
GO:0090504	epiboly	1.89	0.04
GO:2000209	regulation of anoikis	1.89	0.04
GO:0048640	negative regulation of developmental growth	1.68	0.041
GO:0060325	face morphogenesis	1.68	0.041
GO:0042127	regulation of cell proliferation	1.11	0.041
GO:0030278	regulation of ossification	1.31	0.041
GO:1902235	regulation of intrinsic apoptotic signaling pathway in response to endoplasmic reticulum stress	1.83	0.041
GO:0046839	phospholipid dephosphorylation	1.83	0.041
GO:0030517	negative regulation of axon extension	1.83	0.041
GO:0001502	cartilage condensation	1.83	0.041
GO:0007596	blood coagulation	1.18	0.041
GO:0010656	negative regulation of muscle cell apoptotic process	1.83	0.041
GO:0097190	apoptotic signaling pathway	1.17	0.041
GO:0040011	locomotion	1.1	0.041
GO:0042306	regulation of protein import into nucleus	1.33	0.041
GO:0043567	regulation of insulin-like growth factor receptor signaling pathway	1.83	0.041
GO:0048562	embryonic organ morphogenesis	1.24	0.041
GO:0046627	negative regulation of insulin receptor signaling pathway	1.74	0.041
GO:0050927	positive regulation of positive chemotaxis	1.78	0.041
GO:0006699	bile acid biosynthetic process	1.74	0.041
GO:2000826	regulation of heart morphogenesis	1.78	0.041
GO:0090075	relaxation of muscle	1.78	0.041
GO:0000188	inactivation of MAPK activity	1.74	0.041
GO:2001259	positive regulation of cation channel activity	1.78	0.041
GO:0051254	positive regulation of RNA metabolic process	1.11	0.041
GO:1901659	glycosyl compound biosynthetic process	1.38	0.042
GO:0032963	collagen metabolic process	1.38	0.042
GO:0050795	regulation of behavior	1.3	0.042
GO:0043009	chordate embryonic development	1.16	0.042
GO:0033013	tetrapyrrole metabolic process	1.51	0.042
GO:0010876	lipid localization	1.24	0.042
GO:0018214	protein carboxylation	2.1	0.043
GO:0055089	fatty acid homeostasis	2.1	0.043
GO:0051895	negative regulation of focal adhesion assembly	2.1	0.043
GO:0005513	detection of calcium ion	2.1	0.043
GO:1901031	regulation of response to reactive oxygen species	2.1	0.043
GO:0043217	myelin maintenance	2.1	0.043
GO:0071600	otic vesicle morphogenesis	2.1	0.043
GO:0010889	regulation of sequestering of triglyceride	2.1	0.043
GO:0017187	peptidyl-glutamic acid carboxylation	2.1	0.043
GO:1901889	negative regulation of cell junction assembly	2.1	0.043
GO:0060601	lateral sprouting from an epithelium	2.1	0.043
GO:0048146	positive regulation of fibroblast proliferation	1.58	0.043
GO:0003044	regulation of systemic arterial blood pressure mediated by a chemical signal	1.58	0.043
GO:0043524	negative regulation of neuron apoptotic process	1.35	0.043
GO:0060271	cilium morphogenesis	1.28	0.043
GO:0007611	learning or memory	1.28	0.043
GO:0007599	hemostasis	1.17	0.043
GO:0006109	regulation of carbohydrate metabolic process	1.33	0.043
GO:0051248	negative regulation of protein metabolic process	1.16	0.044
GO:0045934	negative regulation of nucleobase-containing compound metabolic process	1.12	0.044
GO:0061035	regulation of cartilage development	1.52	0.044
GO:0048814	regulation of dendrite morphogenesis	1.52	0.044
GO:0031400	negative regulation of protein modification process	1.19	0.044
GO:0009855	determination of bilateral symmetry	1.39	0.045
GO:0086010	membrane depolarization involved in regulation of action potential	1.59	0.045
GO:0043434	response to peptide hormone	1.19	0.045
GO:0070085	glycosylation	1.23	0.045
GO:2001141	regulation of RNA biosynthetic process	1.06	0.045
GO:0001822	kidney development	1.27	0.045
GO:0032269	negative regulation of cellular protein metabolic process	1.17	0.046
GO:0030326	embryonic limb morphogenesis	1.35	0.046
GO:0035113	embryonic appendage morphogenesis	1.35	0.046
GO:0031331	positive regulation of cellular catabolic process	1.32	0.046
GO:0048368	lateral mesoderm development	1.96	0.047
GO:1902236	negative regulation of intrinsic apoptotic signaling pathway in response to endoplasmic reticulum stress	1.96	0.047
GO:0051057	positive regulation of small GTPase mediated signal transduction	1.63	0.047
GO:0048545	response to steroid hormone	1.2	0.047
GO:0021889	olfactory bulb interneuron differentiation	1.96	0.047
GO:0070925	organelle assembly	1.19	0.047
GO:0038092	nodal signaling pathway	1.96	0.047
GO:0090036	regulation of protein kinase C signaling	1.96	0.047
GO:0032374	regulation of cholesterol transport	1.63	0.047
GO:0045445	myoblast differentiation	1.46	0.047
GO:0046459	short-chain fatty acid metabolic process	1.96	0.047
GO:0001935	endothelial cell proliferation	1.37	0.047
GO:0097066	response to thyroid hormone	1.96	0.047
GO:0034389	lipid particle organization	1.96	0.047
GO:0007204	positive regulation of cytosolic calcium ion concentration	1.26	0.047
GO:0071236	cellular response to antibiotic	1.96	0.047
GO:0003158	endothelium development	1.4	0.047
GO:0048536	spleen development	1.63	0.047
GO:2000060	positive regulation of protein ubiquitination involved in ubiquitin-dependent protein catabolic process	1.96	0.047
GO:0010468	regulation of gene expression	1.06	0.047
GO:0034375	high-density lipoprotein particle remodeling	1.96	0.047
GO:0010907	positive regulation of glucose metabolic process	1.6	0.047
GO:0018105	peptidyl-serine phosphorylation	1.27	0.047
GO:1901566	organonitrogen compound biosynthetic process	1.15	0.047
GO:0007435	salivary gland morphogenesis	1.63	0.047
GO:0032371	regulation of sterol transport	1.63	0.047
GO:1902176	negative regulation of intrinsic apoptotic signaling pathway in response to oxidative stress	1.96	0.047
GO:0036294	cellular response to decreased oxygen levels	1.36	0.047
GO:0014910	regulation of smooth muscle cell migration	1.63	0.047
GO:0031000	response to caffeine	1.96	0.047
GO:0010744	positive regulation of macrophage derived foam cell differentiation	1.96	0.047
GO:0060192	negative regulation of lipase activity	1.96	0.047
GO:0034394	protein localization to cell surface	1.6	0.047
GO:0010676	positive regulation of cellular carbohydrate metabolic process	1.53	0.047
GO:0031579	membrane raft organization	1.96	0.047
GO:0051560	mitochondrial calcium ion homeostasis	1.96	0.047
GO:0006750	glutathione biosynthetic process	1.96	0.047
GO:0007431	salivary gland development	1.62	0.047
GO:0061564	axon development	1.16	0.048
GO:0072376	protein activation cascade	1.46	0.048
GO:0051173	positive regulation of nitrogen compound metabolic process	1.1	0.048
GO:0010605	negative regulation of macromolecule metabolic process	1.09	0.048
GO:0035272	exocrine system development	1.54	0.048
GO:0045933	positive regulation of muscle contraction	1.65	0.049
GO:0043470	regulation of carbohydrate catabolic process	1.65	0.049
GO:0043471	regulation of cellular carbohydrate catabolic process	1.65	0.049
GO:0043162	ubiquitin-dependent protein catabolic process via the multivesicular body sorting pathway	1.87	0.049
GO:1900408	negative regulation of cellular response to oxidative stress	1.87	0.049
GO:0046856	phosphatidylinositol dephosphorylation	1.87	0.049
GO:0042987	amyloid precursor protein catabolic process	1.87	0.049
GO:0072600	establishment of protein localization to Golgi	1.87	0.049
GO:0060292	long term synaptic depression	1.87	0.049
GO:0032320	positive regulation of Ras GTPase activity	1.22	0.049
GO:0007422	peripheral nervous system development	1.44	0.049
GO:0015908	fatty acid transport	1.44	0.049
GO:0097305	response to alcohol	1.23	0.05
GO:0050907	detection of chemical stimulus involved in sensory perception	0.07	1.4e-38
GO:0007606	sensory perception of chemical stimulus	0.12	2.3e-37
GO:0007608	sensory perception of smell	0.08	1.4e-35
GO:0050906	detection of stimulus involved in sensory perception	0.14	5e-35
GO:0009593	detection of chemical stimulus	0.17	4.4e-31
GO:0006396	RNA processing	0.38	3.1e-25
GO:0007600	sensory perception	0.5	3.3e-19
GO:0051606	detection of stimulus	0.44	4.5e-18
GO:0016071	mRNA metabolic process	0.41	4.7e-18
GO:0007186	G-protein coupled receptor signaling pathway	0.58	1.3e-17
GO:0022613	ribonucleoprotein complex biogenesis	0.23	2.2e-17
GO:0034660	ncRNA metabolic process	0.32	9.8e-16
GO:0034470	ncRNA processing	0.23	1.1e-14
GO:0019083	viral transcription	0.13	3.3e-14
GO:0042254	ribosome biogenesis	0.13	4.2e-14
GO:0006397	mRNA processing	0.41	1.3e-13
GO:0000375	RNA splicing, via transesterification reactions	0.3	1.2e-11
GO:0000398	mRNA splicing, via spliceosome	0.3	2.2e-11
GO:0000377	RNA splicing, via transesterification reactions with bulged adenosine as nucleophile	0.3	2.2e-11
GO:0019080	viral gene expression	0.23	4.4e-11
GO:0044033	multi-organism metabolic process	0.26	1.2e-10
GO:0008380	RNA splicing	0.44	9.7e-10
GO:0016072	rRNA metabolic process	0.18	1.4e-09
GO:0006413	translational initiation	0.36	1.5e-09
GO:0000278	mitotic cell cycle	0.66	3.9e-09
GO:0006412	translation	0.57	5.3e-09
GO:0044770	cell cycle phase transition	0.54	1.3e-08
GO:0006415	translational termination	0.28	1.7e-08
GO:0019058	viral life cycle	0.49	2.3e-08
GO:0016032	viral process	0.63	2.6e-08
GO:0044764	multi-organism cellular process	0.63	2.7e-08
GO:0006259	DNA metabolic process	0.68	3.5e-08
GO:0044772	mitotic cell cycle phase transition	0.56	6.7e-08
GO:0007059	chromosome segregation	0.33	9.5e-08
GO:0006281	DNA repair	0.55	1e-07
GO:0044419	interspecies interaction between organisms	0.67	1.4e-07
GO:0044403	symbiosis, encompassing mutualism through parasitism	0.67	1.4e-07
GO:0006354	DNA-templated transcription, elongation	0.23	2e-07
GO:0006399	tRNA metabolic process	0.28	2.9e-07
GO:0000184	nuclear-transcribed mRNA catabolic process, nonsense-mediated decay	0.21	3.2e-07
GO:0045047	protein targeting to ER	0.19	3.3e-07
GO:0007093	mitotic cell cycle checkpoint	0.33	4.9e-07
GO:0006613	cotranslational protein targeting to membrane	0.19	5.2e-07
GO:0006401	RNA catabolic process	0.42	5.6e-07
GO:0006414	translational elongation	0.4	6.1e-07
GO:0006614	SRP-dependent cotranslational protein targeting to membrane	0.2	8e-07
GO:0072599	establishment of protein localization to endoplasmic reticulum	0.23	1.5e-06
GO:0022618	ribonucleoprotein complex assembly	0.33	1.6e-06
GO:0000075	cell cycle checkpoint	0.48	4.4e-06
GO:0000956	nuclear-transcribed mRNA catabolic process	0.42	5.5e-06
GO:0008033	tRNA processing	0.21	5.8e-06
GO:1901987	regulation of cell cycle phase transition	0.51	7.2e-06
GO:0006402	mRNA catabolic process	0.45	1.5e-05
GO:0050877	neurological system process	0.82	1.7e-05
GO:0090304	nucleic acid metabolic process	0.9	2e-05
GO:0006974	cellular response to DNA damage stimulus	0.71	2.1e-05
GO:0006261	DNA-dependent DNA replication	0.32	2.3e-05
GO:1901988	negative regulation of cell cycle phase transition	0.46	2.3e-05
GO:1901990	regulation of mitotic cell cycle phase transition	0.53	2.5e-05
GO:0071826	ribonucleoprotein complex subunit organization	0.41	3.2e-05
GO:0019953	sexual reproduction	0.71	4.2e-05
GO:0071103	DNA conformation change	0.49	5.2e-05
GO:0031123	RNA 3'-end processing	0.35	6.4e-05
GO:1901991	negative regulation of mitotic cell cycle phase transition	0.48	6.7e-05
GO:0051028	mRNA transport	0.37	9.9e-05
GO:0006310	DNA recombination	0.54	0.00012
GO:0006403	RNA localization	0.45	0.00022
GO:0010948	negative regulation of cell cycle process	0.57	0.00022
GO:0000280	nuclear division	0.65	0.00022
GO:0007067	mitosis	0.65	0.00022
GO:0022402	cell cycle process	0.8	0.00022
GO:0051276	chromosome organization	0.77	0.00028
GO:0009566	fertilization	0.46	0.00029
GO:0044774	mitotic DNA integrity checkpoint	0.34	0.00032
GO:0070972	protein localization to endoplasmic reticulum	0.42	0.00035
GO:0009913	epidermal cell differentiation	0.49	0.00036
GO:0031570	DNA integrity checkpoint	0.48	0.00037
GO:0050657	nucleic acid transport	0.46	0.0004
GO:0051236	establishment of RNA localization	0.46	0.0004
GO:0050658	RNA transport	0.46	0.0004
GO:0051438	regulation of ubiquitin-protein ligase activity	0.36	0.00042
GO:0046782	regulation of viral transcription	0.27	0.00044
GO:0051340	regulation of ligase activity	0.39	0.00052
GO:0030216	keratinocyte differentiation	0.42	0.00055
GO:0090305	nucleic acid phosphodiester bond hydrolysis	0.57	0.00058
GO:0031124	mRNA 3'-end processing	0.37	0.00059
GO:0006955	immune response	0.83	0.00064
GO:0006260	DNA replication	0.62	0.00065
GO:0051443	positive regulation of ubiquitin-protein ligase activity	0.33	0.0007
GO:0010564	regulation of cell cycle process	0.72	0.00085
GO:0044773	mitotic DNA damage checkpoint	0.36	0.00092
GO:0051351	positive regulation of ligase activity	0.36	0.00092
GO:0048232	male gamete generation	0.7	0.00092
GO:0007283	spermatogenesis	0.7	0.001
GO:0051704	multi-organism process	0.86	0.0011
GO:0007338	single fertilization	0.43	0.0012
GO:0050792	regulation of viral process	0.52	0.0012
GO:0043903	regulation of symbiosis, encompassing mutualism through parasitism	0.55	0.0014
GO:0000082	G1/S transition of mitotic cell cycle	0.61	0.0015
GO:0000077	DNA damage checkpoint	0.51	0.0015
GO:0006338	chromatin remodeling	0.51	0.0016
GO:0043902	positive regulation of multi-organism process	0.39	0.0016
GO:0007049	cell cycle	0.85	0.0018
GO:0048524	positive regulation of viral process	0.38	0.0018
GO:0007276	gamete generation	0.75	0.0022
GO:0051301	cell division	0.77	0.0024
GO:0050909	sensory perception of taste	0.31	0.0028
GO:0051297	centrosome organization	0.41	0.003
GO:0006323	DNA packaging	0.54	0.0031
GO:0006406	mRNA export from nucleus	0.35	0.0031
GO:0048285	organelle fission	0.73	0.0039
GO:0032504	multicellular organism reproduction	0.8	0.0039
GO:0006405	RNA export from nucleus	0.4	0.0041
GO:0044783	G1 DNA damage checkpoint	0.38	0.0046
GO:0044819	mitotic G1/S transition checkpoint	0.38	0.0046
GO:0015931	nucleobase-containing compound transport	0.59	0.0049
GO:0031397	negative regulation of protein ubiquitination	0.49	0.0051
GO:0031571	mitotic G1 DNA damage checkpoint	0.39	0.0054
GO:0000003	reproduction	0.85	0.0056
GO:0007346	regulation of mitotic cell cycle	0.74	0.0062
GO:0000819	sister chromatid segregation	0.41	0.0064
GO:0090501	RNA phosphodiester bond hydrolysis	0.43	0.0064
GO:0002376	immune system process	0.89	0.007
GO:0031023	microtubule organizing center organization	0.47	0.0072
GO:0010467	gene expression	0.93	0.0077
GO:0051321	meiotic cell cycle	0.62	0.0081
GO:0044702	single organism reproductive process	0.83	0.0083
GO:0032479	regulation of type I interferon production	0.51	0.0087
GO:0000725	recombinational repair	0.43	0.0088
GO:0006302	double-strand break repair	0.58	0.0091
GO:0048609	multicellular organismal reproductive process	0.81	0.0093
GO:0016070	RNA metabolic process	0.93	0.0097
GO:0000070	mitotic sister chromatid segregation	0.43	0.01
GO:0000724	double-strand break repair via homologous recombination	0.43	0.01
GO:0030101	natural killer cell activation	0.41	0.012
GO:0051168	nuclear export	0.59	0.013
GO:0098542	defense response to other organism	0.75	0.014
GO:0032392	DNA geometric change	0.37	0.016
GO:0043241	protein complex disassembly	0.72	0.016
GO:0034728	nucleosome organization	0.57	0.016
GO:0008544	epidermis development	0.72	0.017
GO:0071824	protein-DNA complex subunit organization	0.62	0.017
GO:0043900	regulation of multi-organism process	0.72	0.017
GO:0007127	meiosis I	0.47	0.017
GO:0006417	regulation of translation	0.71	0.018
GO:0032984	macromolecular complex disassembly	0.73	0.018
GO:0032481	positive regulation of type I interferon production	0.45	0.018
GO:0006952	defense response	0.88	0.018
GO:0019827	stem cell maintenance	0.62	0.019
GO:0050863	regulation of T cell activation	0.71	0.02
GO:0072395	signal transduction involved in cell cycle checkpoint	0.46	0.021
GO:0001906	cell killing	0.54	0.021
GO:0032508	DNA duplex unwinding	0.38	0.021
GO:0006626	protein targeting to mitochondrion	0.38	0.021
GO:1902400	intracellular signal transduction involved in G1 DNA damage checkpoint	0.44	0.021
GO:0072431	signal transduction involved in mitotic G1 DNA damage checkpoint	0.44	0.021
GO:0006521	regulation of cellular amino acid metabolic process	0.41	0.021
GO:0009451	RNA modification	0.53	0.022
GO:0043624	cellular protein complex disassembly	0.72	0.022
GO:0035019	somatic stem cell maintenance	0.48	0.023
GO:0072401	signal transduction involved in DNA integrity checkpoint	0.47	0.024
GO:0051225	spindle assembly	0.47	0.024
GO:0072422	signal transduction involved in DNA damage checkpoint	0.47	0.024
GO:0007051	spindle organization	0.58	0.024
GO:0006977	DNA damage response, signal transduction by p53 class mediator resulting in cell cycle arrest	0.45	0.024
GO:0048610	cellular process involved in reproduction	0.8	0.025
GO:0022414	reproductive process	0.87	0.027
GO:0006333	chromatin assembly or disassembly	0.63	0.027
GO:0006289	nucleotide-excision repair	0.51	0.029
GO:0072655	establishment of protein localization to mitochondrion	0.51	0.029
GO:0006458	'de novo' protein folding	0.4	0.029
GO:0051707	response to other organism	0.84	0.032
GO:0050870	positive regulation of T cell activation	0.68	0.032
GO:0007098	centrosome cycle	0.46	0.033
GO:1902402	signal transduction involved in mitotic DNA damage checkpoint	0.49	0.036
GO:1902403	signal transduction involved in mitotic DNA integrity checkpoint	0.49	0.036
GO:0072413	signal transduction involved in mitotic cell cycle checkpoint	0.49	0.036
GO:0001909	leukocyte mediated cytotoxicity	0.53	0.037
GO:0043588	skin development	0.77	0.037
GO:0032543	mitochondrial translation	0.6	0.037
GO:0031497	chromatin assembly	0.61	0.038
GO:0006334	nucleosome assembly	0.58	0.04
GO:0065004	protein-DNA complex assembly	0.64	0.041
GO:0007126	meiosis	0.66	0.041
GO:0032606	type I interferon production	0.61	0.041
GO:2001252	positive regulation of chromosome organization	0.49	0.041
GO:0070124	mitochondrial translational initiation	0.55	0.043
GO:0070126	mitochondrial translational termination	0.55	0.043
GO:0006383	transcription from RNA polymerase III promoter	0.45	0.044
GO:0046425	regulation of JAK-STAT cascade	0.6	0.045
GO:0051052	regulation of DNA metabolic process	0.75	0.046
GO:0006998	nuclear envelope organization	0.5	0.046
GO:0009988	cell-cell recognition	0.48	0.047
GO:0032623	interleukin-2 production	0.46	0.047
GO:0019221	cytokine-mediated signaling pathway	0.81	0.047
GO:0035036	sperm-egg recognition	0.43	0.048
GO:0008092	cytoskeletal protein binding	1.46	2.6e-12
GO:0043167	ion binding	1.14	4e-12
GO:0046872	metal ion binding	1.18	6.3e-12
GO:0043169	cation binding	1.17	2.4e-11
GO:0003779	actin binding	1.6	7e-10
GO:0008307	structural constituent of muscle	2.77	1.3e-08
GO:0016491	oxidoreductase activity	1.4	1.6e-08
GO:0015078	hydrogen ion transmembrane transporter activity	2.06	1.4e-07
GO:0016655	oxidoreductase activity, acting on NAD(P)H, quinone or similar compound as acceptor	2.38	4.2e-07
GO:0003954	NADH dehydrogenase activity	2.58	6.3e-07
GO:0008137	NADH dehydrogenase (ubiquinone) activity	2.58	6.3e-07
GO:0050136	NADH dehydrogenase (quinone) activity	2.58	6.3e-07
GO:0050662	coenzyme binding	1.68	2.5e-06
GO:0022890	inorganic cation transmembrane transporter activity	1.4	2.7e-06
GO:0044325	ion channel binding	1.98	4.8e-06
GO:0016651	oxidoreductase activity, acting on NAD(P)H	1.9	7.9e-06
GO:0048037	cofactor binding	1.53	7.9e-06
GO:0046933	proton-transporting ATP synthase activity, rotational mechanism	3.44	3.1e-05
GO:0042805	actinin binding	2.55	3.7e-05
GO:0050660	flavin adenine dinucleotide binding	1.95	5e-05
GO:0015077	monovalent inorganic cation transmembrane transporter activity	1.42	7.8e-05
GO:0008270	zinc ion binding	1.21	9.9e-05
GO:0005515	protein binding	1.06	0.00014
GO:0008324	cation transmembrane transporter activity	1.3	0.00019
GO:0042626	ATPase activity, coupled to transmembrane movement of substances	1.77	0.0002
GO:0046914	transition metal ion binding	1.18	0.00021
GO:0033613	activating transcription factor binding	1.99	0.00023
GO:0003708	retinoic acid receptor activity	3.6	0.00026
GO:0032266	phosphatidylinositol-3-phosphate binding	2.42	0.00026
GO:0019829	cation-transporting ATPase activity	1.98	0.00032
GO:0005086	ARF guanyl-nucleotide exchange factor activity	2.72	0.00035
GO:0016820	hydrolase activity, acting on acid anhydrides, catalyzing transmembrane movement of substances	1.73	0.00036
GO:0003824	catalytic activity	1.08	0.00038
GO:0003995	acyl-CoA dehydrogenase activity	2.8	0.00041
GO:0005160	transforming growth factor beta receptor binding	2.01	0.00041
GO:0001190	RNA polymerase II transcription factor binding transcription factor activity involved in positive regulation of transcription	2.1	0.00047
GO:0042625	ATPase activity, coupled to transmembrane movement of ions	1.94	0.00047
GO:0000988	protein binding transcription factor activity	1.28	0.00056
GO:0015075	ion transmembrane transporter activity	1.23	0.0006
GO:0015405	P-P-bond-hydrolysis-driven transmembrane transporter activity	1.69	0.0006
GO:0015399	primary active transmembrane transporter activity	1.69	0.0006
GO:0043492	ATPase activity, coupled to movement of substances	1.66	0.00071
GO:0003713	transcription coactivator activity	1.38	0.00074
GO:0019838	growth factor binding	1.62	0.00074
GO:0055102	lipase inhibitor activity	2.57	0.00078
GO:0003712	transcription cofactor activity	1.28	0.00086
GO:0051393	alpha-actinin binding	2.37	0.0009
GO:0022857	transmembrane transporter activity	1.21	0.00097
GO:0003997	acyl-CoA oxidase activity	3.5	0.001
GO:0004683	calmodulin-dependent protein kinase activity	2.26	0.0012
GO:0000989	transcription factor binding transcription factor activity	1.26	0.0012
GO:0031432	titin binding	2.8	0.0014
GO:0016679	oxidoreductase activity, acting on diphenols and related substances as donors	3.15	0.0015
GO:0031995	insulin-like growth factor II binding	3.15	0.0015
GO:0034237	protein kinase A regulatory subunit binding	2.94	0.0016
GO:0022891	substrate-specific transmembrane transporter activity	1.2	0.0018
GO:0001085	RNA polymerase II transcription factor binding	1.64	0.0019
GO:0030291	protein serine/threonine kinase inhibitor activity	2.18	0.0021
GO:0050811	GABA receptor binding	2.47	0.0021
GO:0005102	receptor binding	1.16	0.0023
GO:0008060	ARF GTPase activator activity	2.1	0.0024
GO:0008289	lipid binding	1.23	0.0033
GO:0005496	steroid binding	1.63	0.0035
GO:0060589	nucleoside-triphosphatase regulator activity	1.32	0.0036
GO:0008157	protein phosphatase 1 binding	2.58	0.0036
GO:0022804	active transmembrane transporter activity	1.33	0.0038
GO:0030331	estrogen receptor binding	2.03	0.0039
GO:0000062	fatty-acyl-CoA binding	2.33	0.0042
GO:0051787	misfolded protein binding	2.67	0.0043
GO:0048407	platelet-derived growth factor binding	2.67	0.0043
GO:0000983	RNA polymerase II core promoter sequence-specific DNA binding transcription factor activity	2.67	0.0043
GO:0016627	oxidoreductase activity, acting on the CH-CH group of donors	1.76	0.0049
GO:0031994	insulin-like growth factor I binding	2.8	0.005
GO:0034713	type I transforming growth factor beta receptor binding	2.8	0.005
GO:0016671	oxidoreductase activity, acting on a sulfur group of donors, disulfide as acceptor	2.8	0.005
GO:0008140	cAMP response element binding protein binding	2.8	0.005
GO:0051371	muscle alpha-actinin binding	2.8	0.005
GO:0019899	enzyme binding	1.14	0.0051
GO:0008121	ubiquinol-cytochrome-c reductase activity	3	0.0052
GO:0016681	oxidoreductase activity, acting on diphenols and related substances as donors, cytochrome as acceptor	3	0.0052
GO:0017137	Rab GTPase binding	1.59	0.0054
GO:0005083	small GTPase regulator activity	1.39	0.0059
GO:0030234	enzyme regulator activity	1.18	0.0059
GO:0051018	protein kinase A binding	1.92	0.0062
GO:0030695	GTPase regulator activity	1.31	0.0064
GO:0001105	RNA polymerase II transcription coactivator activity	2.1	0.0064
GO:0016676	oxidoreductase activity, acting on a heme group of donors, oxygen as acceptor	2.1	0.0064
GO:0015002	heme-copper terminal oxidase activity	2.1	0.0064
GO:0044769	ATPase activity, coupled to transmembrane movement of ions, rotational mechanism	2.1	0.0064
GO:0004129	cytochrome-c oxidase activity	2.1	0.0064
GO:0008047	enzyme activator activity	1.25	0.0071
GO:0008134	transcription factor binding	1.24	0.0071
GO:0017080	sodium channel regulator activity	2.02	0.0073
GO:0004559	alpha-mannosidase activity	2.4	0.0073
GO:0016922	ligand-dependent nuclear receptor binding	2.21	0.0073
GO:0019210	kinase inhibitor activity	1.67	0.0078
GO:0043236	laminin binding	1.96	0.0079
GO:0017112	Rab guanyl-nucleotide exchange factor activity	1.96	0.0079
GO:0004860	protein kinase inhibitor activity	1.68	0.0081
GO:0001102	RNA polymerase II activating transcription factor binding	1.87	0.0088
GO:0008083	growth factor activity	1.41	0.0091
GO:0005085	guanyl-nucleotide exchange factor activity	1.37	0.0095
GO:0004861	cyclin-dependent protein serine/threonine kinase inhibitor activity	2.45	0.0096
GO:0031624	ubiquitin conjugating enzyme binding	2.45	0.0096
GO:0005520	insulin-like growth factor binding	2.02	0.01
GO:0016675	oxidoreductase activity, acting on a heme group of donors	2.02	0.01
GO:0033293	monocarboxylic acid binding	1.67	0.011
GO:0051287	NAD binding	1.71	0.012
GO:0017154	semaphorin receptor activity	2.52	0.012
GO:0015924	mannosyl-oligosaccharide mannosidase activity	2.52	0.012
GO:0005096	GTPase activator activity	1.31	0.012
GO:0071949	FAD binding	2.52	0.012
GO:0005072	transforming growth factor beta receptor, cytoplasmic mediator activity	2.52	0.012
GO:0030506	ankyrin binding	2.1	0.012
GO:0022892	substrate-specific transporter activity	1.15	0.013
GO:0005178	integrin binding	1.48	0.014
GO:0015923	mannosidase activity	2.24	0.014
GO:0004622	lysophospholipase activity	2.24	0.014
GO:0050998	nitric-oxide synthase binding	2.24	0.014
GO:0008046	axon guidance receptor activity	2.63	0.014
GO:0004571	mannosyl-oligosaccharide 1,2-alpha-mannosidase activity	2.63	0.014
GO:0045499	chemorepellent activity	2.63	0.014
GO:0031005	filamin binding	2.63	0.014
GO:0046030	inositol trisphosphate phosphatase activity	2.63	0.014
GO:0015377	cation:chloride symporter activity	2.63	0.014
GO:0004862	cAMP-dependent protein kinase inhibitor activity	2.63	0.014
GO:0008395	steroid hydroxylase activity	1.88	0.015
GO:0042802	identical protein binding	1.14	0.015
GO:0005547	phosphatidylinositol-3,4,5-trisphosphate binding	1.84	0.016
GO:0008484	sulfuric ester hydrolase activity	2.1	0.016
GO:0005543	phospholipid binding	1.27	0.017
GO:0005523	tropomyosin binding	2.26	0.017
GO:0044390	small protein conjugating enzyme binding	2.26	0.017
GO:0004859	phospholipase inhibitor activity	2.26	0.017
GO:0005545	1-phosphatidylinositol binding	2	0.018
GO:0046873	metal ion transmembrane transporter activity	1.23	0.019
GO:0004364	glutathione transferase activity	1.93	0.02
GO:0030552	cAMP binding	1.93	0.02
GO:0005504	fatty acid binding	1.93	0.02
GO:0043168	anion binding	1.08	0.02
GO:0005516	calmodulin binding	1.35	0.02
GO:0015297	antiporter activity	1.58	0.021
GO:0036442	hydrogen-exporting ATPase activity	1.87	0.021
GO:0051015	actin filament binding	1.42	0.021
GO:0043130	ubiquitin binding	1.5	0.022
GO:0052745	inositol phosphate phosphatase activity	2.1	0.022
GO:0003707	steroid hormone receptor activity	1.6	0.023
GO:0008331	high voltage-gated calcium channel activity	2.29	0.023
GO:0047555	3',5'-cyclic-GMP phosphodiesterase activity	2.29	0.023
GO:0004016	adenylate cyclase activity	2.29	0.023
GO:0004857	enzyme inhibitor activity	1.24	0.024
GO:0032182	small conjugating protein binding	1.46	0.025
GO:0035258	steroid hormone receptor binding	1.52	0.026
GO:0046961	proton-transporting ATPase activity, rotational mechanism	1.91	0.028
GO:0008017	microtubule binding	1.32	0.029
GO:0005109	frizzled binding	1.7	0.029
GO:0005509	calcium ion binding	1.17	0.029
GO:0033549	MAP kinase phosphatase activity	2.1	0.031
GO:0005088	Ras guanyl-nucleotide exchange factor activity	1.38	0.031
GO:0016634	oxidoreductase activity, acting on the CH-CH group of donors, oxygen as acceptor	2.33	0.031
GO:0005172	vascular endothelial growth factor receptor binding	2.33	0.031
GO:0070679	inositol 1,4,5 trisphosphate binding	2.33	0.031
GO:0000981	sequence-specific DNA binding RNA polymerase II transcription factor activity	1.19	0.031
GO:0031419	cobalamin binding	2.33	0.031
GO:0015245	fatty acid transporter activity	2.33	0.031
GO:0000900	translation repressor activity, nucleic acid binding	2.33	0.031
GO:0015631	tubulin binding	1.27	0.033
GO:0005080	protein kinase C binding	1.61	0.034
GO:0005215	transporter activity	1.12	0.034
GO:0002020	protease binding	1.45	0.037
GO:0001227	RNA polymerase II transcription regulatory region sequence-specific DNA binding transcription factor activity involved in negative regulation of transcription	1.37	0.038
GO:0015485	cholesterol binding	1.66	0.038
GO:0008373	sialyltransferase activity	1.89	0.038
GO:0019904	protein domain specific binding	1.17	0.039
GO:0004672	protein kinase activity	1.17	0.039
GO:0009975	cyclase activity	1.83	0.04
GO:0016849	phosphorus-oxygen lyase activity	1.83	0.04
GO:0016628	oxidoreductase activity, acting on the CH-CH group of donors, NAD or NADP as acceptor	1.83	0.04
GO:0034236	protein kinase A catalytic subunit binding	2.1	0.042
GO:0043560	insulin receptor substrate binding	2.1	0.042
GO:0001076	RNA polymerase II transcription factor binding transcription factor activity	1.37	0.043
GO:0003705	RNA polymerase II distal enhancer sequence-specific DNA binding transcription factor activity	1.42	0.044
GO:0044212	transcription regulatory region DNA binding	1.16	0.044
GO:0001067	regulatory region nucleic acid binding	1.16	0.044
GO:0000975	regulatory region DNA binding	1.16	0.044
GO:0016854	racemase and epimerase activity	1.96	0.046
GO:0032934	sterol binding	1.6	0.046
GO:0015278	calcium-release channel activity	1.96	0.046
GO:0008374	O-acyltransferase activity	1.62	0.046
GO:0050681	androgen receptor binding	1.62	0.046
GO:0098531	direct ligand regulated sequence-specific DNA binding transcription factor activity	1.54	0.047
GO:0004879	ligand-activated sequence-specific DNA binding RNA polymerase II transcription factor activity	1.54	0.047
GO:0004712	protein serine/threonine/tyrosine kinase activity	1.54	0.047
GO:0035091	phosphatidylinositol binding	1.29	0.047
GO:0080025	phosphatidylinositol-3,5-bisphosphate binding	1.87	0.047
GO:0016645	oxidoreductase activity, acting on the CH-NH group of donors	1.71	0.049
GO:0043425	bHLH transcription factor binding	1.71	0.049
GO:0005104	fibroblast growth factor receptor binding	1.75	0.05
GO:0004930	G-protein coupled receptor activity	0.4	1.3e-26
GO:0004888	transmembrane signaling receptor activity	0.55	1.7e-20
GO:0004872	receptor activity	0.62	1.5e-18
GO:0038023	signaling receptor activity	0.6	5.6e-18
GO:0003723	RNA binding	0.53	4.5e-15
GO:0004871	signal transducer activity	0.68	9.5e-15
GO:0060089	molecular transducer activity	0.68	9.5e-15
GO:0003735	structural constituent of ribosome	0.24	7.1e-09
GO:0003676	nucleic acid binding	0.88	9.8e-05
GO:0004386	helicase activity	0.45	0.00026
GO:0008094	DNA-dependent ATPase activity	0.32	0.00073
GO:0004518	nuclease activity	0.61	0.0099
GO:0004540	ribonuclease activity	0.46	0.011
GO:0042379	chemokine receptor binding	0.37	0.014
GO:0030594	neurotransmitter receptor activity	0.45	0.014
GO:0008135	translation factor activity, nucleic acid binding	0.51	0.019
GO:0004527	exonuclease activity	0.48	0.03
GO:0004702	receptor signaling protein serine/threonine kinase activity	0.54	0.038
GO:0045275	respiratory chain complex III	4.2	1e-30
GO:0005927	muscle tendon junction	4.2	1e-30
GO:0005750	mitochondrial respiratory chain complex III	4.2	1e-30
GO:0044449	contractile fiber part	2.44	5.5e-24
GO:0030016	myofibril	2.37	7.7e-23
GO:0043292	contractile fiber	2.33	1.2e-22
GO:0030017	sarcomere	2.44	2.8e-22
GO:0005737	cytoplasm	1.12	7.3e-22
GO:0044444	cytoplasmic part	1.14	1.4e-16
GO:0031674	I band	2.43	2.9e-15
GO:0030018	Z disc	2.47	2.3e-14
GO:0031090	organelle membrane	1.24	5.1e-14
GO:0042383	sarcolemma	2.41	9.1e-13
GO:0043226	organelle	1.06	3.8e-11
GO:0005622	intracellular	1.06	7e-11
GO:0044424	intracellular part	1.06	9.7e-11
GO:1990204	oxidoreductase complex	2.41	2.1e-10
GO:0070469	respiratory chain	2.46	1.3e-09
GO:0015629	actin cytoskeleton	1.55	2.7e-09
GO:0005739	mitochondrion	1.26	1.5e-08
GO:0005746	mitochondrial respiratory chain	2.4	3.5e-08
GO:0016528	sarcoplasm	2.36	6.3e-08
GO:0031982	vesicle	1.15	9.6e-08
GO:0030315	T-tubule	2.69	1.8e-07
GO:0031966	mitochondrial membrane	1.4	1.8e-07
GO:0044429	mitochondrial part	1.33	2.2e-07
GO:0044455	mitochondrial membrane part	1.81	2.9e-07
GO:0043227	membrane-bounded organelle	1.05	5.5e-07
GO:0005743	mitochondrial inner membrane	1.45	7e-07
GO:0031988	membrane-bounded vesicle	1.15	8.7e-07
GO:0031672	A band	2.76	9.2e-07
GO:0019866	organelle inner membrane	1.42	1.1e-06
GO:0005768	endosome	1.34	1.6e-06
GO:0005747	mitochondrial respiratory chain complex I	2.52	2e-06
GO:0045271	respiratory chain complex I	2.52	2e-06
GO:0030964	NADH dehydrogenase complex	2.52	2e-06
GO:0005788	endoplasmic reticulum lumen	1.68	2e-06
GO:0065010	extracellular membrane-bounded organelle	1.16	2e-06
GO:0043230	extracellular organelle	1.16	2e-06
GO:0070062	extracellular vesicular exosome	1.16	2.4e-06
GO:0016529	sarcoplasmic reticulum	2.24	2.4e-06
GO:0005740	mitochondrial envelope	1.35	2.9e-06
GO:0043229	intracellular organelle	1.05	4.2e-06
GO:0043034	costamere	3	5.3e-06
GO:0012505	endomembrane system	1.19	1.5e-05
GO:0031430	M band	2.94	1.6e-05
GO:0005773	vacuole	1.35	1.9e-05
GO:0044432	endoplasmic reticulum part	1.25	2.1e-05
GO:0005783	endoplasmic reticulum	1.2	2.8e-05
GO:0036379	myofilament	2.69	2.8e-05
GO:0045259	proton-transporting ATP synthase complex	2.8	4.1e-05
GO:0031093	platelet alpha granule lumen	2.19	4.3e-05
GO:0042579	microbody	1.69	7.5e-05
GO:0005777	peroxisome	1.69	7.5e-05
GO:0005577	fibrinogen complex	3.68	7.7e-05
GO:0033018	sarcoplasmic reticulum lumen	3.68	7.7e-05
GO:0005865	striated muscle thin filament	2.67	9.6e-05
GO:0044291	cell-cell contact zone	2.03	9.6e-05
GO:0044440	endosomal part	1.39	0.0001
GO:0005753	mitochondrial proton-transporting ATP synthase complex	2.73	0.00012
GO:0014704	intercalated disc	2.1	0.00015
GO:0005912	adherens junction	1.34	0.00016
GO:0031983	vesicle lumen	1.83	0.00024
GO:0060205	cytoplasmic membrane-bounded vesicle lumen	1.83	0.00024
GO:0031975	envelope	1.22	0.00025
GO:0033017	sarcoplasmic reticulum membrane	2.22	0.00027
GO:0031967	organelle envelope	1.22	0.00028
GO:0016469	proton-transporting two-sector ATPase complex	2.06	0.0003
GO:0044437	vacuolar part	1.37	0.00035
GO:0005764	lysosome	1.32	0.00035
GO:0000323	lytic vacuole	1.32	0.00035
GO:0005916	fascia adherens	2.91	0.00051
GO:0005769	early endosome	1.42	0.00063
GO:0034774	secretory granule lumen	1.86	0.00079
GO:0005794	Golgi apparatus	1.18	0.00079
GO:0070161	anchoring junction	1.3	0.00085
GO:0030055	cell-substrate junction	1.32	0.0011
GO:0030054	cell junction	1.19	0.0011
GO:0031091	platelet alpha granule	1.83	0.0011
GO:0045261	proton-transporting ATP synthase complex, catalytic core F(1)	3.5	0.0011
GO:0010008	endosome membrane	1.33	0.0012
GO:0031904	endosome lumen	2.7	0.0013
GO:0031410	cytoplasmic vesicle	1.18	0.0014
GO:0005776	autophagic vacuole	1.87	0.0014
GO:0005924	cell-substrate adherens junction	1.32	0.0015
GO:0005770	late endosome	1.45	0.0015
GO:0044439	peroxisomal part	1.7	0.0017
GO:0044438	microbody part	1.7	0.0017
GO:0005782	peroxisomal matrix	2.04	0.002
GO:0031907	microbody lumen	2.04	0.002
GO:0005789	endoplasmic reticulum membrane	1.2	0.0021
GO:0030867	rough endoplasmic reticulum membrane	2.47	0.0022
GO:0044421	extracellular region part	1.09	0.0024
GO:0005790	smooth endoplasmic reticulum	2.1	0.0025
GO:0042175	nuclear outer membrane-endoplasmic reticulum membrane network	1.19	0.0026
GO:0044433	cytoplasmic vesicle part	1.25	0.0028
GO:0005774	vacuolar membrane	1.35	0.0028
GO:0000139	Golgi membrane	1.23	0.0039
GO:0005604	basement membrane	1.6	0.0039
GO:0005605	basal lamina	2.19	0.0039
GO:0005859	muscle myosin complex	2.33	0.0041
GO:0072562	blood microparticle	1.54	0.0041
GO:0045263	proton-transporting ATP synthase complex, coupling factor F(o)	2.67	0.0042
GO:0016459	myosin complex	1.71	0.0043
GO:0031588	AMP-activated protein kinase complex	2.8	0.0048
GO:0046581	intercellular canaliculus	3	0.0049
GO:0005606	laminin-1 complex	3	0.0049
GO:0002116	semaphorin receptor complex	3	0.0049
GO:0033177	proton-transporting two-sector ATPase complex, proton-transporting domain	2.2	0.0051
GO:0032982	myosin filament	2.2	0.0051
GO:0005925	focal adhesion	1.28	0.0054
GO:0000407	pre-autophagosomal structure	1.92	0.0058
GO:0098533	ATPase dependent transmembrane transport complex	2.1	0.0061
GO:0030173	integral component of Golgi membrane	1.81	0.0063
GO:0005856	cytoskeleton	1.11	0.0067
GO:0005901	caveola	1.64	0.0068
GO:0044431	Golgi apparatus part	1.2	0.0069
GO:0005759	mitochondrial matrix	1.28	0.0073
GO:0016023	cytoplasmic membrane-bounded vesicle	1.16	0.0087
GO:0014701	junctional sarcoplasmic reticulum membrane	2.52	0.012
GO:0043256	laminin complex	2.52	0.012
GO:0005905	coated pit	1.62	0.012
GO:0005869	dynactin complex	2.63	0.014
GO:0000164	protein phosphatase type 1 complex	2.63	0.014
GO:0005861	troponin complex	2.63	0.014
GO:0014731	spectrin-associated cytoskeleton	2.63	0.014
GO:0034366	spherical high-density lipoprotein particle	2.63	0.014
GO:0031901	early endosome membrane	1.48	0.014
GO:0031594	neuromuscular junction	1.68	0.014
GO:0031306	intrinsic component of mitochondrial outer membrane	2.1	0.015
GO:0043202	lysosomal lumen	1.55	0.016
GO:0031300	intrinsic component of organelle membrane	1.3	0.016
GO:0043205	fibril	2.26	0.017
GO:0000421	autophagic vacuole membrane	2	0.017
GO:0016010	dystrophin-associated glycoprotein complex	2	0.017
GO:0031902	late endosome membrane	1.47	0.018
GO:0031301	integral component of organelle membrane	1.3	0.019
GO:0005765	lysosomal membrane	1.29	0.02
GO:0034704	calcium channel complex	1.59	0.021
GO:0090533	cation-transporting ATPase complex	2.1	0.021
GO:0071682	endocytic vesicle lumen	2.1	0.021
GO:0016327	apicolateral plasma membrane	2.29	0.022
GO:0005890	sodium:potassium-exchanging ATPase complex	2.29	0.022
GO:0045121	membrane raft	1.29	0.022
GO:0031252	cell leading edge	1.25	0.022
GO:0031228	intrinsic component of Golgi membrane	1.63	0.024
GO:0005881	cytoplasmic microtubule	1.58	0.027
GO:0005775	vacuolar lumen	1.49	0.028
GO:0000813	ESCRT I complex	2.33	0.029
GO:0008091	spectrin	2.33	0.029
GO:0031307	integral component of mitochondrial outer membrane	1.98	0.033
GO:0033178	proton-transporting two-sector ATPase complex, catalytic domain	1.98	0.033
GO:0042641	actomyosin	1.5	0.034
GO:0044420	extracellular matrix part	1.3	0.035
GO:0030990	intraciliary transport particle	1.74	0.037
GO:0071203	WASH complex	2.1	0.038
GO:0005583	fibrillar collagen	2.1	0.038
GO:0017119	Golgi transport complex	2.1	0.038
GO:0005913	cell-cell adherens junction	1.58	0.039
GO:0036064	ciliary basal body	1.43	0.043
GO:0005932	microtubule basal body	1.43	0.043
GO:0032580	Golgi cisterna membrane	1.46	0.043
GO:0032432	actin filament bundle	1.49	0.045
GO:0001527	microfibril	2.1	0.049
GO:0034464	BBSome	2.1	0.049
GO:0097225	sperm midpiece	2.1	0.049
GO:0031984	organelle subcompartment	1.39	0.05
GO:0030529	ribonucleoprotein complex	0.39	2.3e-21
GO:0005681	spliceosomal complex	0.21	2.6e-09
GO:0031981	nuclear lumen	0.83	1.7e-08
GO:0044391	ribosomal subunit	0.23	2.2e-08
GO:0044428	nuclear part	0.85	3.5e-08
GO:0005840	ribosome	0.36	5e-08
GO:0005730	nucleolus	0.67	9.2e-08
GO:0005882	intermediate filament	0.41	2.6e-06
GO:0044451	nucleoplasm part	0.69	6e-06
GO:0005654	nucleoplasm	0.85	1.1e-05
GO:0000775	chromosome, centromeric region	0.4	1.5e-05
GO:0045111	intermediate filament cytoskeleton	0.51	1.9e-05
GO:0000793	condensed chromosome	0.45	2.5e-05
GO:0045095	keratin filament	0.26	3.1e-05
GO:0044445	cytosolic part	0.47	3.9e-05
GO:0005694	chromosome	0.73	7.4e-05
GO:0044427	chromosomal part	0.72	0.00014
GO:0015934	large ribosomal subunit	0.26	0.00015
GO:0030880	RNA polymerase complex	0.37	0.0002
GO:0000428	DNA-directed RNA polymerase complex	0.38	0.00027
GO:0055029	nuclear DNA-directed RNA polymerase complex	0.38	0.00027
GO:0000228	nuclear chromosome	0.66	0.00046
GO:0000779	condensed chromosome, centromeric region	0.38	0.00085
GO:0005819	spindle	0.63	0.0011
GO:0000776	kinetochore	0.43	0.0011
GO:0032993	protein-DNA complex	0.64	0.0011
GO:0005634	nucleus	0.94	0.0017
GO:0016591	DNA-directed RNA polymerase II, holoenzyme	0.41	0.0022
GO:0000777	condensed chromosome kinetochore	0.41	0.0026
GO:0044454	nuclear chromosome part	0.69	0.003
GO:0016604	nuclear body	0.69	0.0036
GO:0046930	pore complex	0.4	0.0041
GO:0000502	proteasome complex	0.33	0.0041
GO:0032991	macromolecular complex	0.93	0.0046
GO:1990234	transferase complex	0.73	0.0073
GO:0000794	condensed nuclear chromosome	0.44	0.011
GO:0070013	intracellular organelle lumen	0.93	0.017
GO:0005657	replication fork	0.41	0.019
GO:0000922	spindle pole	0.58	0.021
GO:0043228	non-membrane-bounded organelle	0.94	0.034
GO:0043232	intracellular non-membrane-bounded organelle	0.94	0.034

## Sheet: 5.2 B to A (Fig 4D)
Genes switching from B to A compartments (Rep1) ; Figure 4D
GO ID	term	fold change	p-value
GO:0072358	cardiovascular system development	1.85	7.3e-07
GO:0072359	circulatory system development	1.85	7.3e-07
GO:0035265	organ growth	3.73	1.9e-06
GO:0009888	tissue development	1.55	3.2e-06
GO:0007507	heart development	2.11	1.1e-05
GO:0060047	heart contraction	2.88	1.5e-05
GO:0002683	negative regulation of immune system process	2.57	2e-05
GO:0008016	regulation of heart contraction	2.98	2e-05
GO:0003015	heart process	2.83	2.1e-05
GO:0001993	regulation of systemic arterial blood pressure by norepinephrine-epinephrine	10.88	3.6e-05
GO:0032414	positive regulation of ion transmembrane transporter activity	4.79	5e-05
GO:0045916	negative regulation of complement activation	9.79	8.5e-05
GO:0035994	response to muscle stretch	9.79	8.5e-05
GO:1901018	positive regulation of potassium ion transmembrane transporter activity	9.79	8.5e-05
GO:0051239	regulation of multicellular organismal process	1.38	9.9e-05
GO:0046620	regulation of organ growth	3.71	0.00011
GO:0050777	negative regulation of immune response	3.71	0.00011
GO:2000026	regulation of multicellular organismal development	1.51	0.00012
GO:0048738	cardiac muscle tissue development	2.68	0.00013
GO:0008285	negative regulation of cell proliferation	1.82	0.00014
GO:0002250	adaptive immune response	2.37	0.00015
GO:0002698	negative regulation of immune effector process	3.61	0.00015
GO:0003300	cardiac muscle hypertrophy	4.66	0.00015
GO:0051094	positive regulation of developmental process	1.66	0.00016
GO:2000258	negative regulation of protein activation cascade	8.9	0.00017
GO:0014897	striated muscle hypertrophy	4.56	0.00019
GO:0035556	intracellular signal transduction	1.38	0.00022
GO:0032411	positive regulation of transporter activity	4.14	0.00023
GO:0048856	anatomical structure development	1.23	0.00028
GO:0010880	regulation of release of sequestered calcium ion into cytosol by sarcoplasmic reticulum	5.96	0.00028
GO:0010611	regulation of cardiac muscle hypertrophy	5.96	0.00028
GO:0070169	positive regulation of biomineral tissue development	4.76	0.00029
GO:0014896	muscle hypertrophy	4.35	0.0003
GO:0045778	positive regulation of ossification	4.35	0.0003
GO:2000257	regulation of protein activation cascade	5.22	0.0003
GO:0070296	sarcoplasmic reticulum calcium ion transport	5.22	0.0003
GO:1901889	negative regulation of cell junction assembly	8.16	0.0003
GO:0002921	negative regulation of humoral immune response	8.16	0.0003
GO:0051895	negative regulation of focal adhesion assembly	8.16	0.0003
GO:0045666	positive regulation of neuron differentiation	3.39	0.00031
GO:0019724	B cell mediated immunity	3.1	0.00032
GO:0060537	muscle tissue development	2.03	0.00037
GO:0014743	regulation of muscle hypertrophy	5.71	0.00038
GO:0002026	regulation of the force of heart contraction	5.71	0.00038
GO:0042063	gliogenesis	2.45	0.00039
GO:0006958	complement activation, classical pathway	5.06	0.0004
GO:0008015	blood circulation	1.95	0.00045
GO:0061448	connective tissue development	2.29	0.00047
GO:0003013	circulatory system process	1.94	0.00053
GO:0045597	positive regulation of cell differentiation	1.73	0.00053
GO:0055007	cardiac muscle cell differentiation	3.09	0.00054
GO:0045664	regulation of neuron differentiation	1.9	0.00056
GO:2000725	regulation of cardiac muscle cell differentiation	6.19	0.0006
GO:0071875	adrenergic receptor signaling pathway	6.19	0.0006
GO:0048869	cellular developmental process	1.26	0.00061
GO:0044767	single-organism developmental process	1.2	0.00062
GO:0035051	cardiocyte differentiation	2.9	0.00073
GO:0014706	striated muscle tissue development	2	0.00077
GO:0016064	immunoglobulin mediated immune response	3	0.00077
GO:0055002	striated muscle cell development	2.49	0.00079
GO:0010595	positive regulation of endothelial cell migration	3.65	0.00079
GO:0055001	muscle cell development	2.43	0.00079
GO:0008272	sulfate transport	7	0.00081
GO:0007275	multicellular organismal development	1.22	0.00081
GO:0030501	positive regulation of bone mineralization	4.61	0.00082
GO:0002460	adaptive immune response based on somatic recombination of immune receptors built from immunoglobulin superfamily domains	2.33	0.00083
GO:0010001	glial cell differentiation	2.48	0.00084
GO:0014808	release of sequestered calcium ion into cytosol by sarcoplasmic reticulum	5.08	0.0009
GO:0060395	SMAD protein signal transduction	3.84	0.0009
GO:0048705	skeletal system morphogenesis	2.27	0.00093
GO:0010594	regulation of endothelial cell migration	2.94	0.00095
GO:2001257	regulation of cation channel activity	3.36	0.00099
GO:0048731	system development	1.24	0.001
GO:0001501	skeletal system development	1.83	0.001
GO:0032502	developmental process	1.19	0.0011
GO:0051216	cartilage development	2.38	0.0011
GO:0010882	regulation of cardiac muscle contraction by calcium ion signaling	5.6	0.0011
GO:0030449	regulation of complement activation	4.9	0.0012
GO:0060284	regulation of cell development	1.65	0.0012
GO:0001568	blood vessel development	1.75	0.0012
GO:2000114	regulation of establishment of cell polarity	6.53	0.0012
GO:0050930	induction of positive chemotaxis	6.53	0.0012
GO:0060419	heart growth	3.48	0.0012
GO:0035710	CD4-positive, alpha-beta T cell activation	3.7	0.0012
GO:0048468	cell development	1.36	0.0014
GO:0030198	extracellular matrix organization	1.91	0.0014
GO:0034162	toll-like receptor 9 signaling pathway	3.22	0.0015
GO:0043062	extracellular structure organization	1.91	0.0015
GO:0002682	regulation of immune system process	1.48	0.0015
GO:0010955	negative regulation of protein processing	5.34	0.0015
GO:0007263	nitric oxide mediated signal transduction	5.34	0.0015
GO:0050767	regulation of neurogenesis	1.73	0.0016
GO:0051146	striated muscle cell differentiation	2.09	0.0016
GO:0003007	heart morphogenesis	2.22	0.0017
GO:0001503	ossification	1.91	0.0018
GO:0045072	regulation of interferon-gamma biosynthetic process	6.12	0.0018
GO:0035295	tube development	1.75	0.0019
GO:0043536	positive regulation of blood vessel endothelial cell migration	5.11	0.002
GO:0030334	regulation of cell migration	1.71	0.0021
GO:0030154	cell differentiation	1.25	0.0021
GO:0032412	regulation of ion transmembrane transporter activity	2.48	0.0021
GO:0010632	regulation of epithelial cell migration	2.48	0.0021
GO:0009653	anatomical structure morphogenesis	1.3	0.0021
GO:0032879	regulation of localization	1.35	0.0021
GO:0050778	positive regulation of immune response	1.75	0.0022
GO:0044253	positive regulation of multicellular organismal metabolic process	4.42	0.0023
GO:2000514	regulation of CD4-positive, alpha-beta T cell activation	4.42	0.0023
GO:0055013	cardiac muscle cell development	3.44	0.0023
GO:0055024	regulation of cardiac muscle tissue development	3.67	0.0023
GO:0002684	positive regulation of immune system process	1.61	0.0023
GO:0010881	regulation of cardiac muscle contraction by regulation of the release of sequestered calcium ion	5.76	0.0023
GO:0042095	interferon-gamma biosynthetic process	5.76	0.0023
GO:0001944	vasculature development	1.68	0.0024
GO:0042127	regulation of cell proliferation	1.41	0.0024
GO:0045823	positive regulation of heart contraction	4.9	0.0025
GO:0030282	bone mineralization	2.77	0.0025
GO:0060350	endochondral bone morphogenesis	3.38	0.0025
GO:0007178	transmembrane receptor protein serine/threonine kinase signaling pathway	1.92	0.0025
GO:0032924	activin receptor signaling pathway	3.92	0.0025
GO:0002889	regulation of immunoglobulin mediated immune response	3.92	0.0025
GO:0002287	alpha-beta T cell activation involved in immune response	3.92	0.0025
GO:0002293	alpha-beta T cell differentiation involved in immune response	3.92	0.0025
GO:0032409	regulation of transporter activity	2.36	0.0027
GO:0048513	organ development	1.27	0.0027
GO:0048585	negative regulation of response to stimulus	1.46	0.0027
GO:0022898	regulation of transmembrane transporter activity	2.42	0.0027
GO:0090092	regulation of transmembrane receptor protein serine/threonine kinase signaling pathway	2.17	0.0027
GO:0060429	epithelium development	1.5	0.0028
GO:0033002	muscle cell proliferation	2.55	0.0028
GO:0055006	cardiac cell development	3.32	0.0028
GO:0003012	muscle system process	1.91	0.0028
GO:0002712	regulation of B cell mediated immunity	3.82	0.003
GO:0046631	alpha-beta T cell activation	2.72	0.003
GO:0002449	lymphocyte mediated immunity	2.19	0.0031
GO:0007167	enzyme linked receptor protein signaling pathway	1.47	0.0031
GO:0032878	regulation of establishment or maintenance of cell polarity	5.44	0.0031
GO:0045595	regulation of cell differentiation	1.41	0.0031
GO:2000145	regulation of cell motility	1.66	0.0031
GO:0007399	nervous system development	1.33	0.0031
GO:0019932	second-messenger-mediated signaling	2.18	0.0032
GO:0002697	regulation of immune effector process	1.98	0.0032
GO:0048646	anatomical structure formation involved in morphogenesis	1.47	0.0032
GO:0002819	regulation of adaptive immune response	2.58	0.0033
GO:0050793	regulation of developmental process	1.33	0.0033
GO:0060420	regulation of heart growth	3.73	0.0033
GO:0002292	T cell differentiation involved in immune response	3.73	0.0033
GO:0051270	regulation of cellular component movement	1.61	0.0034
GO:0055117	regulation of cardiac muscle contraction	3.03	0.0035
GO:0051279	regulation of release of sequestered calcium ion into cytosol	3.21	0.0035
GO:0003151	outflow tract morphogenesis	3.21	0.0035
GO:0060314	regulation of ryanodine-sensitive calcium-release channel activity	4.52	0.0037
GO:2001259	positive regulation of cation channel activity	4.52	0.0037
GO:0001953	negative regulation of cell-matrix adhesion	4.52	0.0037
GO:0043542	endothelial cell migration	2.4	0.0038
GO:0060349	bone morphogenesis	2.74	0.0038
GO:0002253	activation of immune response	1.78	0.0039
GO:0002822	regulation of adaptive immune response based on somatic recombination of immune receptors built from immunoglobulin superfamily domains	2.61	0.0041
GO:0042391	regulation of membrane potential	1.79	0.0042
GO:0002062	chondrocyte differentiation	2.71	0.0042
GO:0040012	regulation of locomotion	1.6	0.0044
GO:1901019	regulation of calcium ion transmembrane transporter activity	3.33	0.0044
GO:0031214	biomineral tissue development	2.43	0.0044
GO:0042692	muscle cell differentiation	1.84	0.0045
GO:0002455	humoral immune response mediated by circulating immunoglobulin	3.56	0.0046
GO:0021795	cerebral cortex cell migration	3.56	0.0046
GO:0048584	positive regulation of response to stimulus	1.36	0.0047
GO:0050678	regulation of epithelial cell proliferation	1.94	0.0048
GO:0055017	cardiac muscle tissue growth	3.26	0.005
GO:0009719	response to endogenous stimulus	1.39	0.005
GO:0051960	regulation of nervous system development	1.61	0.0051
GO:0010460	positive regulation of heart rate	4.9	0.0051
GO:0085029	extracellular matrix assembly	4.9	0.0051
GO:0086064	cell communication by electrical coupling involved in cardiac conduction	4.9	0.0051
GO:0046636	negative regulation of alpha-beta T cell activation	4.9	0.0051
GO:0048729	tissue morphogenesis	1.64	0.0052
GO:0050890	cognition	2.02	0.0052
GO:0055021	regulation of cardiac muscle tissue growth	3.81	0.0052
GO:0048566	embryonic digestive tract development	3.81	0.0052
GO:0002920	regulation of humoral immune response	3.48	0.0053
GO:0001933	negative regulation of protein phosphorylation	1.93	0.0053
GO:0042326	negative regulation of phosphorylation	1.84	0.0054
GO:0010634	positive regulation of epithelial cell migration	2.73	0.0055
GO:1901016	regulation of potassium ion transmembrane transporter activity	4.2	0.0055
GO:0046632	alpha-beta T cell differentiation	2.84	0.006
GO:0002009	morphogenesis of an epithelium	1.72	0.0061
GO:0035850	epithelial cell differentiation involved in kidney development	3.71	0.0062
GO:0006793	phosphorus metabolic process	1.23	0.0063
GO:0010631	epithelial cell migration	2.09	0.0064
GO:0090132	epithelium migration	2.08	0.0064
GO:0090257	regulation of muscle system process	2.16	0.0064
GO:0009966	regulation of signal transduction	1.26	0.0064
GO:0002027	regulation of heart rate	2.8	0.0064
GO:0032660	regulation of interleukin-17 production	4.66	0.0064
GO:0009968	negative regulation of signal transduction	1.45	0.0064
GO:0010522	regulation of calcium ion transport into cytosol	2.8	0.0064
GO:0030155	regulation of cell adhesion	1.81	0.0067
GO:0040017	positive regulation of locomotion	1.81	0.0067
GO:0002706	regulation of lymphocyte mediated immunity	2.55	0.0068
GO:0006796	phosphate-containing compound metabolic process	1.23	0.0068
GO:0002294	CD4-positive, alpha-beta T cell differentiation involved in immune response	3.61	0.0069
GO:0042093	T-helper cell differentiation	3.61	0.0069
GO:0010959	regulation of metal ion transport	1.91	0.007
GO:0048872	homeostasis of number of cells	2.02	0.0071
GO:0061005	cell differentiation involved in kidney development	3.26	0.0076
GO:0051604	protein maturation	2.05	0.0076
GO:0006956	complement activation	3.26	0.0076
GO:0043367	CD4-positive, alpha-beta T cell differentiation	3.26	0.0076
GO:0060048	cardiac muscle contraction	2.73	0.0077
GO:0072348	sulfur compound transport	3.92	0.0077
GO:0023057	negative regulation of signaling	1.43	0.0079
GO:0031347	regulation of defense response	1.62	0.008
GO:0048598	embryonic morphogenesis	1.59	0.008
GO:0022008	neurogenesis	1.36	0.0081
GO:0048519	negative regulation of biological process	1.2	0.0081
GO:0010648	negative regulation of cell communication	1.43	0.0081
GO:0072376	protein activation cascade	2.84	0.0081
GO:0048747	muscle fiber development	2.58	0.0081
GO:0006942	regulation of striated muscle contraction	2.69	0.0082
GO:0007611	learning or memory	2.03	0.0083
GO:0090130	tissue migration	2.03	0.0083
GO:0043500	muscle adaptation	2.99	0.0085
GO:0050680	negative regulation of epithelial cell proliferation	2.38	0.0086
GO:0048583	regulation of response to stimulus	1.22	0.0087
GO:0071495	cellular response to endogenous stimulus	1.42	0.0088
GO:0090287	regulation of cellular response to growth factor stimulus	2.09	0.0089
GO:0007265	Ras protein signal transduction	1.8	0.009
GO:0035116	embryonic hindlimb morphogenesis	3.79	0.009
GO:1902105	regulation of leukocyte differentiation	1.98	0.009
GO:0016477	cell migration	1.41	0.0091
GO:0044057	regulation of system process	1.57	0.0092
GO:0045824	negative regulation of innate immune response	4.26	0.0093
GO:0071869	response to catecholamine	4.26	0.0093
GO:0071867	response to monoamine	4.26	0.0093
GO:0046329	negative regulation of JNK cascade	4.26	0.0093
GO:0032620	interleukin-17 production	4.26	0.0093
GO:0002367	cytokine production involved in immune response	2.94	0.0095
GO:0002718	regulation of cytokine production involved in immune response	3.13	0.0096
GO:0006928	cellular component movement	1.32	0.0097
GO:0048565	digestive tract development	2.28	0.0099
GO:0045619	regulation of lymphocyte differentiation	2.28	0.0099
GO:0030217	T cell differentiation	2.03	0.0099
GO:0051250	negative regulation of lymphocyte activation	2.43	0.0099
GO:0044246	regulation of multicellular organismal metabolic process	3.34	0.01
GO:0030199	collagen fibril organization	3.34	0.01
GO:0050673	epithelial cell proliferation	1.78	0.011
GO:0042417	dopamine metabolic process	3.67	0.011
GO:0007266	Rho protein signal transduction	2.6	0.011
GO:0050727	regulation of inflammatory response	1.88	0.011
GO:0008283	cell proliferation	1.3	0.012
GO:0009799	specification of symmetry	2.38	0.012
GO:0002755	MyD88-dependent toll-like receptor signaling pathway	2.57	0.012
GO:0043502	regulation of muscle adaptation	3.26	0.012
GO:0043407	negative regulation of MAP kinase activity	2.68	0.012
GO:0070167	regulation of biomineral tissue development	2.68	0.012
GO:0010563	negative regulation of phosphorus metabolic process	1.7	0.012
GO:0045936	negative regulation of phosphate metabolic process	1.7	0.012
GO:0019722	calcium-mediated signaling	2.29	0.012
GO:0023051	regulation of signaling	1.23	0.012
GO:0048523	negative regulation of cellular process	1.2	0.012
GO:0043409	negative regulation of MAPK cascade	2.21	0.012
GO:0001649	osteoblast differentiation	1.98	0.012
GO:0014070	response to organic cyclic compound	1.49	0.012
GO:0001508	regulation of action potential	1.94	0.013
GO:0050776	regulation of immune response	1.47	0.013
GO:0016358	dendrite development	2.09	0.013
GO:0051272	positive regulation of cellular component movement	1.75	0.013
GO:0010812	negative regulation of cell-substrate adhesion	3.19	0.013
GO:0001525	angiogenesis	1.67	0.013
GO:0045581	negative regulation of T cell differentiation	3.92	0.013
GO:0006936	muscle contraction	1.8	0.013
GO:0030278	regulation of ossification	2.04	0.013
GO:0097285	cell-type specific apoptotic process	1.65	0.013
GO:0007224	smoothened signaling pathway	2.25	0.013
GO:0002695	negative regulation of leukocyte activation	2.25	0.013
GO:0010646	regulation of cell communication	1.22	0.014
GO:0070555	response to interleukin-1	2.61	0.014
GO:0002757	immune response-activating signal transduction	1.7	0.014
GO:0042592	homeostatic process	1.34	0.014
GO:0019637	organophosphate metabolic process	1.33	0.015
GO:1901379	regulation of potassium ion transmembrane transport	3.12	0.015
GO:0086001	regulation of cardiac muscle cell action potential	3.12	0.015
GO:0009790	embryo development	1.4	0.015
GO:0002443	leukocyte mediated immunity	1.83	0.015
GO:0009887	organ morphogenesis	1.43	0.015
GO:0030098	lymphocyte differentiation	1.78	0.015
GO:0051283	negative regulation of sequestering of calcium ion	2.45	0.016
GO:0010644	cell communication by electrical coupling	3.77	0.016
GO:0090075	relaxation of muscle	3.77	0.016
GO:0050927	positive regulation of positive chemotaxis	3.77	0.016
GO:0051209	release of sequestered calcium ion into cytosol	2.45	0.016
GO:0060402	calcium ion transport into cytosol	2.27	0.016
GO:0048518	positive regulation of biological process	1.17	0.016
GO:0044092	negative regulation of molecular function	1.41	0.016
GO:0045580	regulation of T cell differentiation	2.35	0.016
GO:0001667	ameboidal cell migration	1.79	0.016
GO:0060348	bone development	2.09	0.016
GO:0048514	blood vessel morphogenesis	1.58	0.016
GO:0030500	regulation of bone mineralization	2.67	0.016
GO:0044707	single-multicellular organism process	1.12	0.017
GO:0060401	cytosolic calcium ion transport	2.25	0.017
GO:0051282	regulation of sequestering of calcium ion	2.42	0.017
GO:2000147	positive regulation of cell motility	1.72	0.017
GO:0048699	generation of neurons	1.34	0.017
GO:0065009	regulation of molecular function	1.23	0.017
GO:0034765	regulation of ion transmembrane transport	1.71	0.017
GO:0072001	renal system development	1.77	0.017
GO:0042552	myelination	2.26	0.017
GO:0050896	response to stimulus	1.1	0.017
GO:0050926	regulation of positive chemotaxis	3.63	0.017
GO:0002440	production of molecular mediator of immune response	2.14	0.017
GO:0042116	macrophage activation	2.98	0.017
GO:1902531	regulation of intracellular signal transduction	1.3	0.017
GO:0009712	catechol-containing compound metabolic process	2.98	0.017
GO:0048634	regulation of muscle organ development	2.14	0.017
GO:2001238	positive regulation of extrinsic apoptotic signaling pathway	2.75	0.017
GO:0003170	heart valve development	3.5	0.017
GO:0016485	protein processing	1.96	0.017
GO:0097529	myeloid leukocyte migration	2.2	0.017
GO:0051240	positive regulation of multicellular organismal process	1.48	0.017
GO:0006584	catecholamine metabolic process	2.98	0.017
GO:0016311	dephosphorylation	1.63	0.017
GO:0061035	regulation of cartilage development	2.7	0.017
GO:0021537	telencephalon development	1.9	0.017
GO:0032501	multicellular organismal process	1.11	0.017
GO:1901861	regulation of muscle tissue development	2.16	0.017
GO:0006937	regulation of muscle contraction	2.08	0.017
GO:0043370	regulation of CD4-positive, alpha-beta T cell differentiation	3.63	0.017
GO:0002703	regulation of leukocyte mediated immunity	2.14	0.017
GO:0022029	telencephalon cell migration	2.75	0.017
GO:0003279	cardiac septum development	2.59	0.017
GO:1902532	negative regulation of intracellular signal transduction	1.65	0.017
GO:0055123	digestive system development	2.08	0.017
GO:0007162	negative regulation of cell adhesion	2.2	0.017
GO:0043269	regulation of ion transport	1.55	0.017
GO:0007613	memory	2.34	0.017
GO:0016202	regulation of striated muscle tissue development	2.18	0.017
GO:0030318	melanocyte differentiation	3.5	0.017
GO:0051174	regulation of phosphorus metabolic process	1.27	0.017
GO:0021799	cerebral cortex radially oriented cell migration	3.5	0.017
GO:0050852	T cell receptor signaling pathway	2.23	0.017
GO:0045620	negative regulation of lymphocyte differentiation	3.26	0.017
GO:0007165	signal transduction	1.14	0.017
GO:0006941	striated muscle contraction	2.21	0.017
GO:0051153	regulation of striated muscle cell differentiation	2.3	0.017
GO:0030335	positive regulation of cell migration	1.7	0.017
GO:0031589	cell-substrate adhesion	1.74	0.018
GO:0048870	cell motility	1.35	0.018
GO:0051674	localization of cell	1.35	0.018
GO:0014904	myotube cell development	2.52	0.018
GO:0050866	negative regulation of cell activation	2.09	0.018
GO:0009117	nucleotide metabolic process	1.37	0.018
GO:0070252	actin-mediated cell contraction	2.66	0.018
GO:0009855	determination of bilateral symmetry	2.22	0.019
GO:0007612	learning	2.14	0.019
GO:0040036	regulation of fibroblast growth factor receptor signaling pathway	3.38	0.019
GO:0070303	negative regulation of stress-activated protein kinase signaling cascade	3.38	0.019
GO:0032873	negative regulation of stress-activated MAPK cascade	3.38	0.019
GO:0031641	regulation of myelination	3.38	0.019
GO:0000188	inactivation of MAPK activity	3.38	0.019
GO:0042092	type 2 immune response	3.38	0.019
GO:0006959	humoral immune response	2.03	0.019
GO:0021543	pallium development	2.08	0.019
GO:0007517	muscle organ development	1.64	0.02
GO:0016310	phosphorylation	1.26	0.02
GO:0045785	positive regulation of cell adhesion	1.94	0.02
GO:0060341	regulation of cellular localization	1.38	0.02
GO:0045744	negative regulation of G-protein coupled receptor protein signaling pathway	2.48	0.02
GO:0003206	cardiac chamber morphogenesis	2.2	0.02
GO:0008366	axon ensheathment	2.2	0.02
GO:0007272	ensheathment of neurons	2.2	0.02
GO:0048742	regulation of skeletal muscle fiber development	2.8	0.02
GO:0048041	focal adhesion assembly	2.61	0.02
GO:0035239	tube morphogenesis	1.65	0.02
GO:0045669	positive regulation of osteoblast differentiation	2.61	0.02
GO:0021885	forebrain cell migration	2.61	0.02
GO:0007045	cell-substrate adherens junction assembly	2.61	0.02
GO:0021761	limbic system development	2.36	0.02
GO:0045732	positive regulation of protein catabolic process	2.12	0.02
GO:0035137	hindlimb morphogenesis	3.01	0.02
GO:0038032	termination of G-protein coupled receptor signaling pathway	3.01	0.02
GO:0001764	neuron migration	2.06	0.02
GO:0006753	nucleoside phosphate metabolic process	1.36	0.021
GO:0051049	regulation of transport	1.3	0.021
GO:0000165	MAPK cascade	1.46	0.021
GO:0045445	myoblast differentiation	2.45	0.021
GO:0044700	single organism signaling	1.13	0.022
GO:0023052	signaling	1.13	0.022
GO:0002700	regulation of production of molecular mediator of immune response	2.33	0.022
GO:0030182	neuron differentiation	1.33	0.022
GO:0060411	cardiac septum morphogenesis	2.74	0.022
GO:0043266	regulation of potassium ion transport	2.57	0.022
GO:0060043	regulation of cardiac muscle cell proliferation	3.26	0.022
GO:0045454	cell redox homeostasis	2.57	0.022
GO:0051893	regulation of focal adhesion assembly	2.94	0.023
GO:0060563	neuroepithelial cell differentiation	2.94	0.023
GO:0044236	multicellular organismal metabolic process	2.03	0.023
GO:0090109	regulation of cell-substrate junction assembly	2.94	0.023
GO:0060038	cardiac muscle cell proliferation	2.94	0.023
GO:0045058	T cell selection	2.94	0.023
GO:0050868	negative regulation of T cell activation	2.42	0.023
GO:0002252	immune effector process	1.47	0.023
GO:0034762	regulation of transmembrane transport	1.64	0.023
GO:0048659	smooth muscle cell proliferation	2.3	0.023
GO:0019220	regulation of phosphate metabolic process	1.25	0.023
GO:0046634	regulation of alpha-beta T cell activation	2.53	0.024
GO:0070613	regulation of protein processing	2.53	0.024
GO:0050918	positive chemotaxis	2.69	0.024
GO:0086036	regulation of cardiac muscle cell membrane potential	2.69	0.024
GO:0060191	regulation of lipase activity	2.07	0.024
GO:0030900	forebrain development	1.59	0.024
GO:0045661	regulation of myoblast differentiation	2.87	0.025
GO:0046637	regulation of alpha-beta T cell differentiation	2.87	0.025
GO:0060538	skeletal muscle organ development	1.84	0.026
GO:0040011	locomotion	1.28	0.026
GO:0035107	appendage morphogenesis	1.95	0.026
GO:0035108	limb morphogenesis	1.95	0.026
GO:0051336	regulation of hydrolase activity	1.32	0.026
GO:0008284	positive regulation of cell proliferation	1.4	0.026
GO:0060443	mammary gland morphogenesis	2.64	0.026
GO:0045088	regulation of innate immune response	1.69	0.026
GO:0032989	cellular component morphogenesis	1.3	0.026
GO:0043271	negative regulation of ion transport	2.35	0.026
GO:0051924	regulation of calcium ion transport	1.86	0.027
GO:0002764	immune response-regulating signaling pathway	1.52	0.027
GO:0001822	kidney development	1.76	0.028
GO:0014855	striated muscle cell proliferation	2.8	0.028
GO:0051051	negative regulation of transport	1.58	0.028
GO:0023021	termination of signal transduction	2.8	0.028
GO:0051149	positive regulation of muscle cell differentiation	2.45	0.028
GO:0003208	cardiac ventricle morphogenesis	2.45	0.028
GO:0043647	inositol phosphate metabolic process	2.45	0.028
GO:0002521	leukocyte differentiation	1.54	0.028
GO:0044093	positive regulation of molecular function	1.27	0.028
GO:0007190	activation of adenylate cyclase activity	3.06	0.028
GO:0033993	response to lipid	1.41	0.028
GO:0034405	response to fluid shear stress	3.06	0.028
GO:0015701	bicarbonate transport	3.06	0.028
GO:0051155	positive regulation of striated muscle cell differentiation	3.06	0.028
GO:0032609	interferon-gamma production	2.23	0.028
GO:0048709	oligodendrocyte differentiation	2.32	0.029
GO:0001776	leukocyte homeostasis	2.32	0.029
GO:0048546	digestive tract morphogenesis	2.59	0.029
GO:0061337	cardiac conduction	2.59	0.029
GO:0051403	stress-activated MAPK cascade	1.73	0.029
GO:0031349	positive regulation of defense response	1.67	0.029
GO:0002694	regulation of leukocyte activation	1.57	0.029
GO:0007154	cell communication	1.12	0.029
GO:0044710	single-organism metabolic process	1.13	0.029
GO:0060562	epithelial tube morphogenesis	1.62	0.029
GO:0003205	cardiac chamber development	2.01	0.03
GO:0007264	small GTPase mediated signal transduction	1.48	0.03
GO:0023014	signal transduction by phosphorylation	1.42	0.03
GO:0006939	smooth muscle contraction	2.2	0.03
GO:0050773	regulation of dendrite development	2.2	0.03
GO:0034166	toll-like receptor 10 signaling pathway	2.41	0.03
GO:0055086	nucleobase-containing small molecule metabolic process	1.32	0.03
GO:0010975	regulation of neuron projection development	1.64	0.03
GO:0034134	toll-like receptor 2 signaling pathway	2.29	0.031
GO:0007044	cell-substrate junction assembly	2.29	0.031
GO:0071621	granulocyte chemotaxis	2.29	0.031
GO:0032649	regulation of interferon-gamma production	2.29	0.031
GO:0080134	regulation of response to stress	1.34	0.031
GO:0051058	negative regulation of small GTPase mediated signal transduction	2.73	0.031
GO:0006955	immune response	1.28	0.031
GO:0007519	skeletal muscle tissue development	1.82	0.032
GO:0071559	response to transforming growth factor beta	1.73	0.032
GO:0061061	muscle structure development	1.46	0.032
GO:0007417	central nervous system development	1.37	0.032
GO:0006950	response to stress	1.17	0.032
GO:0071560	cellular response to transforming growth factor beta stimulus	1.73	0.032
GO:0050869	negative regulation of B cell activation	2.97	0.032
GO:0031098	stress-activated protein kinase signaling cascade	1.71	0.032
GO:0034146	toll-like receptor 5 signaling pathway	2.37	0.032
GO:0010810	regulation of cell-substrate adhesion	1.88	0.032
GO:0017015	regulation of transforming growth factor beta receptor signaling pathway	2.09	0.032
GO:0060485	mesenchyme development	1.81	0.032
GO:0060173	limb development	1.84	0.032
GO:0048736	appendage development	1.84	0.032
GO:0042476	odontogenesis	2.03	0.032
GO:0007610	behavior	1.42	0.032
GO:0001655	urogenital system development	1.61	0.032
GO:0000122	negative regulation of transcription from RNA polymerase II promoter	1.41	0.033
GO:0002224	toll-like receptor signaling pathway	1.92	0.033
GO:0002429	immune response-activating cell surface receptor signaling pathway	1.75	0.033
GO:0021983	pituitary gland development	2.67	0.033
GO:0055008	cardiac muscle tissue morphogenesis	2.49	0.033
GO:0002768	immune response-regulating cell surface receptor signaling pathway	1.59	0.033
GO:0002065	columnar/cuboidal epithelial cell differentiation	2.15	0.033
GO:0070227	lymphocyte apoptotic process	2.3	0.033
GO:0050790	regulation of catalytic activity	1.22	0.033
GO:0035113	embryonic appendage morphogenesis	1.94	0.033
GO:0009150	purine ribonucleotide metabolic process	1.36	0.033
GO:0007369	gastrulation	1.83	0.033
GO:0010927	cellular component assembly involved in morphogenesis	1.67	0.033
GO:0030326	embryonic limb morphogenesis	1.94	0.033
GO:0010862	positive regulation of pathway-restricted SMAD protein phosphorylation	2.61	0.033
GO:0048741	skeletal muscle fiber development	2.34	0.033
GO:0009954	proximal/distal pattern formation	2.88	0.033
GO:0071901	negative regulation of protein serine/threonine kinase activity	1.99	0.033
GO:0043534	blood vessel endothelial cell migration	2.3	0.033
GO:0045089	positive regulation of innate immune response	1.74	0.033
GO:0009893	positive regulation of metabolic process	1.2	0.033
GO:0010633	negative regulation of epithelial cell migration	2.61	0.033
GO:0051093	negative regulation of developmental process	1.39	0.033
GO:0051896	regulation of protein kinase B signaling	1.99	0.033
GO:0071398	cellular response to fatty acid	2.88	0.033
GO:0071695	anatomical structure maturation	2.61	0.033
GO:0071396	cellular response to lipid	1.58	0.033
GO:0008589	regulation of smoothened signaling pathway	2.34	0.033
GO:0065008	regulation of biological quality	1.17	0.033
GO:0032964	collagen biosynthetic process	2.88	0.033
GO:0090100	positive regulation of transmembrane receptor protein serine/threonine kinase signaling pathway	2.11	0.034
GO:0006163	purine nucleotide metabolic process	1.35	0.034
GO:0030855	epithelial cell differentiation	1.4	0.034
GO:0051246	regulation of protein metabolic process	1.23	0.034
GO:0050851	antigen receptor-mediated signaling pathway	1.88	0.034
GO:0045214	sarcomere organization	2.8	0.035
GO:0060393	regulation of pathway-restricted SMAD protein phosphorylation	2.41	0.035
GO:0097530	granulocyte migration	2.18	0.035
GO:0019693	ribose phosphate metabolic process	1.36	0.036
GO:0032386	regulation of intracellular transport	1.51	0.036
GO:0002381	immunoglobulin production involved in immunoglobulin mediated immune response	2.56	0.036
GO:0043535	regulation of blood vessel endothelial cell migration	2.56	0.036
GO:2000146	negative regulation of cell motility	1.79	0.036
GO:0048589	developmental growth	1.58	0.036
GO:0009953	dorsal/ventral pattern formation	2.01	0.036
GO:0045667	regulation of osteoblast differentiation	2.01	0.036
GO:0071407	cellular response to organic cyclic compound	1.57	0.038
GO:0048660	regulation of smooth muscle cell proliferation	2.15	0.038
GO:0001952	regulation of cell-matrix adhesion	2.15	0.038
GO:0009896	positive regulation of catabolic process	1.72	0.038
GO:0030888	regulation of B cell proliferation	2.36	0.038
GO:0021766	hippocampus development	2.36	0.038
GO:0019751	polyol metabolic process	2	0.038
GO:0034333	adherens junction assembly	2.24	0.038
GO:0021987	cerebral cortex development	2.06	0.038
GO:0048536	spleen development	2.72	0.039
GO:0051057	positive regulation of small GTPase mediated signal transduction	2.72	0.039
GO:0060998	regulation of dendritic spine development	2.72	0.039
GO:0050865	regulation of cell activation	1.5	0.039
GO:0051223	regulation of protein transport	1.5	0.039
GO:0032880	regulation of protein localization	1.43	0.04
GO:0009611	response to wounding	1.28	0.041
GO:0043401	steroid hormone mediated signaling pathway	2.32	0.041
GO:0038123	toll-like receptor TLR1:TLR2 signaling pathway	2.21	0.041
GO:0038124	toll-like receptor TLR6:TLR2 signaling pathway	2.21	0.041
GO:0040007	growth	1.33	0.041
GO:0030030	cell projection organization	1.28	0.043
GO:0002576	platelet degranulation	2.1	0.043
GO:0051147	regulation of muscle cell differentiation	1.86	0.043
GO:0072521	purine-containing compound metabolic process	1.32	0.043
GO:0050931	pigment cell differentiation	2.65	0.043
GO:0045762	positive regulation of adenylate cyclase activity	2.65	0.043
GO:0030595	leukocyte chemotaxis	1.82	0.043
GO:0060291	long-term synaptic potentiation	2.65	0.043
GO:0032436	positive regulation of proteasomal ubiquitin-dependent protein catabolic process	2.45	0.043
GO:0003044	regulation of systemic arterial blood pressure mediated by a chemical signal	2.45	0.043
GO:0003231	cardiac ventricle development	2.02	0.043
GO:0071887	leukocyte apoptotic process	2.02	0.043
GO:0007368	determination of left/right symmetry	2.02	0.043
GO:0007179	transforming growth factor beta receptor signaling pathway	1.72	0.044
GO:0014902	myotube differentiation	1.9	0.044
GO:0051271	negative regulation of cellular component movement	1.74	0.045
GO:0051716	cellular response to stimulus	1.1	0.045
GO:0060389	pathway-restricted SMAD protein phosphorylation	2.29	0.045
GO:0051248	negative regulation of protein metabolic process	1.39	0.045
GO:0009259	ribonucleotide metabolic process	1.34	0.045
GO:0048813	dendrite morphogenesis	2	0.046
GO:0001775	cell activation	1.32	0.046
GO:0043085	positive regulation of catalytic activity	1.25	0.047
GO:0007389	pattern specification process	1.46	0.047
GO:0050863	regulation of T cell activation	1.61	0.047
GO:0021782	glial cell development	2.15	0.048
GO:0002286	T cell activation involved in immune response	2.15	0.048
GO:2000351	regulation of endothelial cell apoptotic process	2.58	0.048
GO:0043029	T cell homeostasis	2.58	0.048
GO:0001932	regulation of protein phosphorylation	1.3	0.048
GO:0030593	neutrophil chemotaxis	2.25	0.048
GO:0019222	regulation of metabolic process	1.1	0.049
GO:0044708	single-organism behavior	1.49	0.049
GO:0002376	immune system process	1.19	0.049
GO:0072089	stem cell proliferation	1.82	0.049
GO:0051606	detection of stimulus	0.3	2.8e-05
GO:0007600	sensory perception	0.49	0.0011
GO:0016071	mRNA metabolic process	0.43	0.003
GO:0008380	RNA splicing	0.33	0.0074
GO:0043624	cellular protein complex disassembly	0.36	0.027
GO:0043241	protein complex disassembly	0.4	0.031
GO:0006397	mRNA processing	0.52	0.034
GO:0090150	establishment of protein localization to membrane	0.44	0.034
GO:0071822	protein complex subunit organization	0.75	0.038
GO:0032984	macromolecular complex disassembly	0.45	0.045
GO:0008237	metallopeptidase activity	2.75	1.4e-05
GO:0008271	secondary active sulfate transmembrane transporter activity	7.53	0.00036
GO:0015116	sulfate transmembrane transporter activity	7.53	0.00036
GO:0004222	metalloendopeptidase activity	2.77	0.0014
GO:0001076	RNA polymerase II transcription factor binding transcription factor activity	2.61	0.0018
GO:0001105	RNA polymerase II transcription coactivator activity	4.9	0.0019
GO:0001104	RNA polymerase II transcription cofactor activity	2.9	0.0029
GO:0001085	RNA polymerase II transcription factor binding	2.77	0.0029
GO:0035035	histone acetyltransferase binding	4.9	0.0046
GO:0005545	1-phosphatidylinositol binding	4.66	0.0058
GO:0016788	hydrolase activity, acting on ester bonds	1.56	0.0058
GO:0001190	RNA polymerase II transcription factor binding transcription factor activity involved in positive regulation of transcription	3.43	0.009
GO:0004867	serine-type endopeptidase inhibitor activity	2.5	0.01
GO:0008227	G-protein coupled amine receptor activity	3.34	0.01
GO:0046872	metal ion binding	1.19	0.011
GO:0044325	ion channel binding	2.54	0.012
GO:0043169	cation binding	1.18	0.013
GO:0008083	growth factor activity	2.07	0.015
GO:0005125	cytokine activity	1.9	0.015
GO:0000287	magnesium ion binding	1.95	0.015
GO:1901682	sulfur compound transmembrane transporter activity	3.77	0.015
GO:0051018	protein kinase A binding	3.36	0.015
GO:0016791	phosphatase activity	1.8	0.015
GO:0016667	oxidoreductase activity, acting on a sulfur group of donors	2.86	0.016
GO:0005160	transforming growth factor beta receptor binding	2.86	0.016
GO:0015036	disulfide oxidoreductase activity	3.26	0.021
GO:0042578	phosphoric ester hydrolase activity	1.61	0.025
GO:0008013	beta-catenin binding	2.45	0.028
GO:0046914	transition metal ion binding	1.28	0.03
GO:0005126	cytokine receptor binding	1.69	0.032
GO:0008270	zinc ion binding	1.3	0.033
GO:0046332	SMAD binding	2.3	0.033
GO:0008289	lipid binding	1.43	0.033
GO:0070851	growth factor receptor binding	1.94	0.037
GO:0001102	RNA polymerase II activating transcription factor binding	2.72	0.038
GO:0005100	Rho GTPase activator activity	2.5	0.039
GO:0005543	phospholipid binding	1.57	0.041
GO:0048487	beta-tubulin binding	2.65	0.043
GO:0008134	transcription factor binding	1.45	0.045
GO:0004866	endopeptidase inhibitor activity	1.76	0.047
GO:0004712	protein serine/threonine/tyrosine kinase activity	2.4	0.047
GO:0061135	endopeptidase regulator activity	1.71	0.05
GO:0003712	transcription cofactor activity	1.4	0.05
GO:0004888	transmembrane signaling receptor activity	0.69	0.027
GO:0038023	signaling receptor activity	0.71	0.032
GO:0004930	G-protein coupled receptor activity	0.67	0.049
GO:0042383	sarcolemma	2.47	0.016
GO:0031526	brush border membrane	3.05	0.031
GO:0005604	basement membrane	2.34	0.031
GO:0031093	platelet alpha granule lumen	2.86	0.032
GO:0005932	microtubule basal body	2.39	0.033
GO:0036064	ciliary basal body	2.39	0.033
GO:0045177	apical part of cell	1.64	0.04
GO:0031091	platelet alpha granule	2.53	0.04

## Sheet: 5.3 A to B (Fig 4D)
Genes switching from A to B compartments (iPSC to CM, Rep1) ; Figure 4D
GO ID	term	fold change	p-value
GO:0031424	keratinization	6.09	4.6e-21
GO:0030216	keratinocyte differentiation	3.18	8.8e-12
GO:0009913	epidermal cell differentiation	2.57	2.5e-09
GO:0008544	epidermis development	2	3.2e-07
GO:0043588	skin development	1.83	6.3e-06
GO:0050832	defense response to fungus	3.94	0.00014
GO:0009620	response to fungus	2.98	0.0013
GO:0032755	positive regulation of interleukin-6 production	2.84	0.0025
GO:0052548	regulation of endopeptidase activity	1.56	0.0038
GO:0052547	regulation of peptidase activity	1.54	0.0051
GO:0030855	epithelial cell differentiation	1.39	0.0062
GO:0007530	sex determination	3.26	0.0095
GO:0007159	leukocyte cell-cell adhesion	2.53	0.0095
GO:0072074	kidney mesenchyme development	3.3	0.016
GO:0010829	negative regulation of glucose transport	3.58	0.017
GO:0072075	metanephric mesenchyme development	3.58	0.017
GO:0032675	regulation of interleukin-6 production	2	0.023
GO:0034261	negative regulation of Ras GTPase activity	3.73	0.025
GO:0010575	positive regulation vascular endothelial growth factor production	2.87	0.026
GO:0018149	peptide cross-linking	2.69	0.027
GO:0016579	protein deubiquitination	1.9	0.029
GO:0001819	positive regulation of cytokine production	1.51	0.031
GO:0042509	regulation of tyrosine phosphorylation of STAT protein	2.2	0.035
GO:0045086	positive regulation of interleukin-2 biosynthetic process	3.44	0.036
GO:0032635	interleukin-6 production	1.91	0.036
GO:0050911	detection of chemical stimulus involved in sensory perception of smell	1.43	0.036
GO:0007260	tyrosine phosphorylation of STAT protein	2.12	0.036
GO:0001824	blastocyst development	2.02	0.037
GO:0042094	interleukin-2 biosynthetic process	2.85	0.039
GO:0060429	epithelium development	1.25	0.044
GO:0009593	detection of chemical stimulus	1.38	0.046
GO:0045109	intermediate filament organization	2.98	0.046
GO:0006796	phosphate-containing compound metabolic process	0.81	0.00046
GO:0044710	single-organism metabolic process	0.87	0.00066
GO:1902582	single-organism intracellular transport	0.71	0.0011
GO:0006793	phosphorus metabolic process	0.82	0.0012
GO:0046907	intracellular transport	0.76	0.0038
GO:0048193	Golgi vesicle transport	0.4	0.0052
GO:0019637	organophosphate metabolic process	0.76	0.0095
GO:0019884	antigen processing and presentation of exogenous antigen	0.35	0.014
GO:0044237	cellular metabolic process	0.94	0.016
GO:0007178	transmembrane receptor protein serine/threonine kinase signaling pathway	0.52	0.017
GO:0071560	cellular response to transforming growth factor beta stimulus	0.44	0.019
GO:0071559	response to transforming growth factor beta	0.44	0.019
GO:0071704	organic substance metabolic process	0.94	0.021
GO:0002478	antigen processing and presentation of exogenous peptide antigen	0.37	0.023
GO:0006464	cellular protein modification process	0.86	0.023
GO:0036211	protein modification process	0.86	0.023
GO:0071840	cellular component organization or biogenesis	0.9	0.023
GO:0090407	organophosphate biosynthetic process	0.64	0.024
GO:0019882	antigen processing and presentation	0.46	0.026
GO:0008152	metabolic process	0.95	0.027
GO:0016043	cellular component organization	0.9	0.028
GO:0001501	skeletal system development	0.62	0.031
GO:0016050	vesicle organization	0.45	0.036
GO:0005975	carbohydrate metabolic process	0.73	0.036
GO:0019538	protein metabolic process	0.9	0.042
GO:0044238	primary metabolic process	0.94	0.043
GO:0007167	enzyme linked receptor protein signaling pathway	0.77	0.046
GO:0007265	Ras protein signal transduction	0.57	0.049
GO:0005149	interleukin-1 receptor binding	4.74	3.1e-05
GO:0004908	interleukin-1 receptor activity	6.4	0.00014
GO:0061134	peptidase regulator activity	1.75	0.0014
GO:0004866	endopeptidase inhibitor activity	1.77	0.004
GO:0030414	peptidase inhibitor activity	1.75	0.0042
GO:0004843	ubiquitin-specific protease activity	2.06	0.0051
GO:0061135	endopeptidase regulator activity	1.72	0.0068
GO:0019783	small conjugating protein-specific protease activity	1.98	0.0068
GO:0036459	ubiquitinyl hydrolase activity	1.94	0.0089
GO:0004867	serine-type endopeptidase inhibitor activity	1.91	0.013
GO:0004984	olfactory receptor activity	1.43	0.015
GO:0016863	intramolecular oxidoreductase activity, transposing C=C bonds	3.44	0.015
GO:0051119	sugar transmembrane transporter activity	2.85	0.016
GO:0004252	serine-type endopeptidase activity	1.68	0.016
GO:0016722	oxidoreductase activity, oxidizing metal ions	2.98	0.019
GO:0004197	cysteine-type endopeptidase activity	1.74	0.027
GO:0004709	MAP kinase kinase kinase activity	2.61	0.029
GO:0051087	chaperone binding	1.92	0.033
GO:0016878	acid-thiol ligase activity	2.69	0.037
GO:0042562	hormone binding	1.9	0.04
GO:0008171	O-methyltransferase activity	2.8	0.043
GO:0070330	aromatase activity	2.56	0.044
GO:0016505	peptidase activator activity involved in apoptotic process	2.56	0.044
GO:0008236	serine-type peptidase activity	1.53	0.05
GO:0005515	protein binding	0.89	7.4e-06
GO:0008289	lipid binding	0.62	0.003
GO:0003824	catalytic activity	0.9	0.0056
GO:0005488	binding	0.95	0.0057
GO:0005543	phospholipid binding	0.52	0.0073
GO:0016740	transferase activity	0.81	0.014
GO:0016301	kinase activity	0.72	0.017
GO:0016772	transferase activity, transferring phosphorus-containing groups	0.75	0.024
GO:0016773	phosphotransferase activity, alcohol group as acceptor	0.73	0.033
GO:0001533	cornified envelope	6.23	1.3e-10
GO:0044422	organelle part	0.89	0.00013
GO:0044446	intracellular organelle part	0.89	0.00035
GO:0005829	cytosol	0.81	0.0012
GO:0005737	cytoplasm	0.93	0.0019
GO:0044444	cytoplasmic part	0.9	0.0023
GO:0032991	macromolecular complex	0.86	0.0023
GO:0043234	protein complex	0.86	0.004
GO:0044424	intracellular part	0.96	0.025
GO:0005788	endoplasmic reticulum lumen	0.42	0.031
GO:0032993	protein-DNA complex	0.55	0.043
GO:0005622	intracellular	0.96	0.045
GO:0031090	organelle membrane	0.86	0.048

## Sheet: 5.4 Target genes (Fig 5C)
Genes looping to SNPs in CMs; Figure 5C			Genes looping to SNPs in iPSCs; Figure 5C
GO ID	term	p-value	GO ID	term	p-value
GO:0086013	membrane repolarization involved in regulation of cardiac muscle cell action potential	6.2e-06	GO:0045926	negative regulation of growth	0.00072
GO:0086001	regulation of cardiac muscle cell action potential	6.2e-06	GO:0048536	spleen development	0.00072
GO:0086011	membrane repolarization involved in regulation of action potential	6.2e-06	GO:0040008	regulation of growth	0.00082
GO:0060306	regulation of membrane repolarization	1.6e-05	GO:0006636	unsaturated fatty acid biosynthetic process	0.0013
GO:0086036	regulation of cardiac muscle cell membrane potential	2.2e-05	GO:0033559	unsaturated fatty acid metabolic process	0.0014
GO:0086009	membrane repolarization	7.8e-05	GO:0034728	nucleosome organization	0.0039
GO:0040008	regulation of growth	9.1e-05	GO:0046456	icosanoid biosynthetic process	0.0039
GO:0086091	regulation of heart rate by cardiac conduction	0.0003	GO:1901570	fatty acid derivative biosynthetic process	0.0039
GO:0071805	potassium ion transmembrane transport	0.00036	GO:0006334	nucleosome assembly	0.0044
GO:0071804	cellular potassium ion transport	0.00036	GO:0006259	DNA metabolic process	0.0049
GO:0051239	regulation of multicellular organismal process	0.00044	GO:0072330	monocarboxylic acid biosynthetic process	0.0049
GO:0003197	endocardial cushion development	0.00046	GO:0000725	recombinational repair	0.0049
GO:0046620	regulation of organ growth	0.00048	GO:0006333	chromatin assembly or disassembly	0.0049
GO:0001508	regulation of action potential	0.00054	GO:0002824	positive regulation of adaptive immune response based on somatic recombination of immune receptors built from immunoglobulin superfamily domains	0.0049
GO:0086002	regulation of cardiac muscle cell action potential involved in contraction	0.00055	GO:0002821	positive regulation of adaptive immune response	0.0049
GO:0009719	response to endogenous stimulus	0.00056	GO:0000724	double-strand break repair via homologous recombination	0.0049
GO:0031497	chromatin assembly	0.00058	GO:0006633	fatty acid biosynthetic process	0.0049
GO:0002027	regulation of heart rate	0.00061	GO:0002708	positive regulation of lymphocyte mediated immunity	0.0049
GO:0010033	response to organic substance	0.00061	GO:0002705	positive regulation of leukocyte mediated immunity	0.0054
GO:0045892	negative regulation of transcription, DNA-templated	0.00061	GO:0001508	regulation of action potential	0.0058
GO:0006333	chromatin assembly or disassembly	0.00061	GO:0019233	sensory perception of pain	0.0061
GO:0065008	regulation of biological quality	0.00063	GO:0031497	chromatin assembly	0.0064
GO:0070482	response to oxygen levels	0.00063	GO:0001676	long-chain fatty acid metabolic process	0.0083
GO:1901379	regulation of potassium ion transmembrane transport	0.00068	GO:0071824	protein-DNA complex subunit organization	0.0084
GO:0006813	potassium ion transport	0.00071	GO:0044093	positive regulation of molecular function	0.0085
GO:0043266	regulation of potassium ion transport	0.00071	GO:0006690	icosanoid metabolic process	0.0086
GO:0006942	regulation of striated muscle contraction	0.00073	GO:0002449	lymphocyte mediated immunity	0.0086
GO:0006334	nucleosome assembly	0.00077	GO:1901568	fatty acid derivative metabolic process	0.0086
GO:0008015	blood circulation	0.00084	GO:0055117	regulation of cardiac muscle contraction	0.0086
GO:0051253	negative regulation of RNA metabolic process	0.00085	GO:0033157	regulation of intracellular protein transport	0.0088
GO:0034728	nucleosome organization	0.00087	GO:0001906	cell killing	0.009
GO:0008285	negative regulation of cell proliferation	0.00088	GO:0065004	protein-DNA complex assembly	0.0091
GO:0003013	circulatory system process	0.00089	GO:0046620	regulation of organ growth	0.0095
GO:0016043	cellular component organization	0.0011	GO:0002460	adaptive immune response based on somatic recombination of immune receptors built from immunoglobulin superfamily domains	0.0099
GO:2000113	negative regulation of cellular macromolecule biosynthetic process	0.0012	GO:0007568	aging	0.01
GO:0010629	negative regulation of gene expression	0.0012	GO:0042592	homeostatic process	0.012
GO:0006323	DNA packaging	0.0012	GO:0032844	regulation of homeostatic process	0.012
GO:0071840	cellular component organization or biogenesis	0.0013	GO:0060048	cardiac muscle contraction	0.012
GO:0031324	negative regulation of cellular metabolic process	0.0013	GO:0006942	regulation of striated muscle contraction	0.012
GO:0045926	negative regulation of growth	0.0014	GO:0031397	negative regulation of protein ubiquitination	0.012
GO:0051172	negative regulation of nitrogen compound metabolic process	0.0017	GO:0001909	leukocyte mediated cytotoxicity	0.012
GO:0055117	regulation of cardiac muscle contraction	0.0017	GO:0040007	growth	0.012
GO:0061337	cardiac conduction	0.0018	GO:0031396	regulation of protein ubiquitination	0.012
GO:0086004	regulation of cardiac muscle cell contraction	0.0019	GO:0006302	double-strand break repair	0.013
GO:1901698	response to nitrogen compound	0.0021	GO:0002443	leukocyte mediated immunity	0.013
GO:1901700	response to oxygen-containing compound	0.0021	GO:0050793	regulation of developmental process	0.013
GO:0035637	multicellular organismal signaling	0.0021	GO:0006941	striated muscle contraction	0.014
GO:0045934	negative regulation of nucleobase-containing compound metabolic process	0.0021	GO:0030308	negative regulation of cell growth	0.015
GO:0010243	response to organonitrogen compound	0.0024	GO:0006919	activation of cysteine-type endopeptidase activity involved in apoptotic process	0.015
GO:0010558	negative regulation of macromolecule biosynthetic process	0.0027	GO:0060333	interferon-gamma-mediated signaling pathway	0.016
GO:0036293	response to decreased oxygen levels	0.0028	GO:0050671	positive regulation of lymphocyte proliferation	0.016
GO:0097194	execution phase of apoptosis	0.0031	GO:0032946	positive regulation of mononuclear cell proliferation	0.016
GO:0006636	unsaturated fatty acid biosynthetic process	0.0032	GO:0006323	DNA packaging	0.017
GO:0031327	negative regulation of cellular biosynthetic process	0.0035	GO:0009566	fertilization	0.017
GO:0000122	negative regulation of transcription from RNA polymerase II promoter	0.0035	GO:0070665	positive regulation of leukocyte proliferation	0.017
GO:0048519	negative regulation of biological process	0.0035	GO:0033002	muscle cell proliferation	0.017
GO:0008016	regulation of heart contraction	0.0035	GO:0043270	positive regulation of ion transport	0.017
GO:0003205	cardiac chamber development	0.0036	GO:0097202	activation of cysteine-type endopeptidase activity	0.017
GO:0033673	negative regulation of kinase activity	0.0039	GO:0014902	myotube differentiation	0.017
GO:0044057	regulation of system process	0.0039	GO:0051223	regulation of protein transport	0.018
GO:0035265	organ growth	0.004	GO:0002699	positive regulation of immune effector process	0.019
GO:0009890	negative regulation of biosynthetic process	0.0042	GO:0032386	regulation of intracellular transport	0.02
GO:0071824	protein-DNA complex subunit organization	0.0042	GO:2000021	regulation of ion homeostasis	0.02
GO:0031328	positive regulation of cellular biosynthetic process	0.0043	GO:0065009	regulation of molecular function	0.02
GO:0003206	cardiac chamber morphogenesis	0.0043	GO:0048869	cellular developmental process	0.02
GO:0033559	unsaturated fatty acid metabolic process	0.0043	GO:0002250	adaptive immune response	0.02
GO:0003007	heart morphogenesis	0.0043	GO:0051783	regulation of nuclear division	0.02
GO:0022008	neurogenesis	0.0043	GO:0007088	regulation of mitosis	0.02
GO:0019226	transmission of nerve impulse	0.0044	GO:0030001	metal ion transport	0.02
GO:0010605	negative regulation of macromolecule metabolic process	0.0044	GO:0006029	proteoglycan metabolic process	0.021
GO:0065004	protein-DNA complex assembly	0.0044	GO:0051899	membrane depolarization	0.021
GO:0071103	DNA conformation change	0.0044	GO:0002706	regulation of lymphocyte mediated immunity	0.021
GO:0003208	cardiac ventricle morphogenesis	0.0044	GO:0019228	regulation of action potential in neuron	0.022
GO:0006461	protein complex assembly	0.0051	GO:0031400	negative regulation of protein modification process	0.022
GO:0070271	protein complex biogenesis	0.0052	GO:0045995	regulation of embryonic development	0.022
GO:0042127	regulation of cell proliferation	0.0054	GO:0043269	regulation of ion transport	0.023
GO:0009891	positive regulation of biosynthetic process	0.0055	GO:0045165	cell fate commitment	0.024
GO:0065003	macromolecular complex assembly	0.0055	GO:0002822	regulation of adaptive immune response based on somatic recombination of immune receptors built from immunoglobulin superfamily domains	0.024
GO:0060047	heart contraction	0.0055	GO:0035265	organ growth	0.024
GO:0050671	positive regulation of lymphocyte proliferation	0.0055	GO:0090287	regulation of cellular response to growth factor stimulus	0.024
GO:1901570	fatty acid derivative biosynthetic process	0.0055	GO:0055123	digestive system development	0.025
GO:0071901	negative regulation of protein serine/threonine kinase activity	0.0055	GO:0030154	cell differentiation	0.025
GO:0032868	response to insulin	0.0055	GO:0008630	intrinsic apoptotic signaling pathway in response to DNA damage	0.025
GO:0060411	cardiac septum morphogenesis	0.0055	GO:0065008	regulation of biological quality	0.026
GO:0034765	regulation of ion transmembrane transport	0.0055	GO:0016043	cellular component organization	0.026
GO:0006633	fatty acid biosynthetic process	0.0055	GO:0051168	nuclear export	0.026
GO:0046456	icosanoid biosynthetic process	0.0055	GO:0090316	positive regulation of intracellular protein transport	0.027
GO:1901654	response to ketone	0.0055	GO:0045595	regulation of cell differentiation	0.027
GO:0006469	negative regulation of protein kinase activity	0.0055	GO:0010675	regulation of cellular carbohydrate metabolic process	0.027
GO:0001666	response to hypoxia	0.0055	GO:0042391	regulation of membrane potential	0.027
GO:0048523	negative regulation of cellular process	0.0055	GO:0007519	skeletal muscle tissue development	0.028
GO:0051348	negative regulation of transferase activity	0.0056	GO:0046394	carboxylic acid biosynthetic process	0.028
GO:0090257	regulation of muscle system process	0.0058	GO:0016053	organic acid biosynthetic process	0.028
GO:0032946	positive regulation of mononuclear cell proliferation	0.0058	GO:0045786	negative regulation of cell cycle	0.029
GO:0071495	cellular response to endogenous stimulus	0.0059	GO:0022008	neurogenesis	0.03
GO:0003015	heart process	0.006	GO:0071346	cellular response to interferon-gamma	0.03
GO:0007050	cell cycle arrest	0.0061	GO:0010906	regulation of glucose metabolic process	0.031
GO:0006921	cellular component disassembly involved in execution phase of apoptosis	0.0067	GO:0002819	regulation of adaptive immune response	0.031
GO:0003231	cardiac ventricle development	0.0067	GO:0070482	response to oxygen levels	0.031
GO:0009892	negative regulation of metabolic process	0.0067	GO:0001568	blood vessel development	0.031
GO:0070665	positive regulation of leukocyte proliferation	0.0071	GO:0009719	response to endogenous stimulus	0.031
GO:0040007	growth	0.0071	GO:0008016	regulation of heart contraction	0.031
GO:0034762	regulation of transmembrane transport	0.0079	GO:0043280	positive regulation of cysteine-type endopeptidase activity involved in apoptotic process	0.032
GO:0007568	aging	0.0081	GO:0070838	divalent metal ion transport	0.032
GO:0009725	response to hormone	0.0086	GO:0006109	regulation of carbohydrate metabolic process	0.032
GO:1901699	cellular response to nitrogen compound	0.0091	GO:0060538	skeletal muscle organ development	0.032
GO:0043433	negative regulation of sequence-specific DNA binding transcription factor activity	0.0091	GO:0019882	antigen processing and presentation	0.032
GO:0034622	cellular macromolecular complex assembly	0.0093	GO:0034765	regulation of ion transmembrane transport	0.032
GO:0007507	heart development	0.0096	GO:0051302	regulation of cell division	0.032
GO:0030888	regulation of B cell proliferation	0.0096	GO:0072511	divalent inorganic cation transport	0.033
GO:0043269	regulation of ion transport	0.0096	GO:0046822	regulation of nucleocytoplasmic transport	0.033
GO:0014706	striated muscle tissue development	0.0096	GO:2000026	regulation of multicellular organismal development	0.033
GO:0048699	generation of neurons	0.0097	GO:0010942	positive regulation of cell death	0.033
GO:0043933	macromolecular complex subunit organization	0.0099	GO:0071805	potassium ion transmembrane transport	0.034
GO:0008283	cell proliferation	0.0099	GO:0071804	cellular potassium ion transport	0.034
GO:1901652	response to peptide	0.011	GO:0006812	cation transport	0.034
GO:0007569	cell aging	0.011	GO:0051239	regulation of multicellular organismal process	0.034
GO:0014070	response to organic cyclic compound	0.011	GO:0070201	regulation of establishment of protein localization	0.034
GO:0070887	cellular response to chemical stimulus	0.011	GO:0048468	cell development	0.035
GO:0009653	anatomical structure morphogenesis	0.011	GO:0043085	positive regulation of catalytic activity	0.037
GO:0060537	muscle tissue development	0.011	GO:0021536	diencephalon development	0.037
GO:0045786	negative regulation of cell cycle	0.011	GO:0001558	regulation of cell growth	0.037
GO:0090066	regulation of anatomical structure size	0.011	GO:0050801	ion homeostasis	0.037
GO:0007517	muscle organ development	0.012	GO:0003012	muscle system process	0.037
GO:0015672	monovalent inorganic cation transport	0.012	GO:0071840	cellular component organization or biogenesis	0.037
GO:0042391	regulation of membrane potential	0.012	GO:0001944	vasculature development	0.037
GO:0042100	B cell proliferation	0.013	GO:0048568	embryonic organ development	0.037
GO:0072330	monocarboxylic acid biosynthetic process	0.013	GO:0032388	positive regulation of intracellular transport	0.037
GO:0050767	regulation of neurogenesis	0.013	GO:0051276	chromosome organization	0.038
GO:0010469	regulation of receptor activity	0.013	GO:2001056	positive regulation of cysteine-type endopeptidase activity	0.038
GO:0009628	response to abiotic stimulus	0.013	GO:0034762	regulation of transmembrane transport	0.04
GO:0006937	regulation of muscle contraction	0.013	GO:0030900	forebrain development	0.04
GO:0032970	regulation of actin filament-based process	0.013	GO:0016202	regulation of striated muscle tissue development	0.041
GO:0071417	cellular response to organonitrogen compound	0.014	GO:1901861	regulation of muscle tissue development	0.041
GO:2000026	regulation of multicellular organismal development	0.014	GO:0003205	cardiac chamber development	0.041
GO:0050670	regulation of lymphocyte proliferation	0.015	GO:0007420	brain development	0.041
GO:0071310	cellular response to organic substance	0.015	GO:0042692	muscle cell differentiation	0.041
GO:0010628	positive regulation of gene expression	0.015	GO:0044272	sulfur compound biosynthetic process	0.041
GO:0032944	regulation of mononuclear cell proliferation	0.015	GO:0048634	regulation of muscle organ development	0.041
GO:0072359	circulatory system development	0.015	GO:0002703	regulation of leukocyte mediated immunity	0.041
GO:0072358	cardiovascular system development	0.015	GO:0043433	negative regulation of sequence-specific DNA binding transcription factor activity	0.041
GO:0071260	cellular response to mechanical stimulus	0.015	GO:0006805	xenobiotic metabolic process	0.041
GO:0003279	cardiac septum development	0.015	GO:0006631	fatty acid metabolic process	0.041
GO:0050896	response to stimulus	0.015	GO:0007417	central nervous system development	0.042
GO:0010557	positive regulation of macromolecule biosynthetic process	0.016	GO:0006461	protein complex assembly	0.042
GO:1901701	cellular response to oxygen-containing compound	0.016	GO:0042770	signal transduction in response to DNA damage	0.042
GO:0007268	synaptic transmission	0.016	GO:0048565	digestive tract development	0.042
GO:0043549	regulation of kinase activity	0.016	GO:0043068	positive regulation of programmed cell death	0.042
GO:0032075	positive regulation of nuclease activity	0.016	GO:0071466	cellular response to xenobiotic stimulus	0.042
GO:0046651	lymphocyte proliferation	0.016	GO:0018193	peptidyl-amino acid modification	0.042
GO:0032879	regulation of localization	0.016	GO:0006816	calcium ion transport	0.043
GO:0030308	negative regulation of cell growth	0.016	GO:0014706	striated muscle tissue development	0.043
GO:0001676	long-chain fatty acid metabolic process	0.016	GO:0070271	protein complex biogenesis	0.043
GO:0032943	mononuclear cell proliferation	0.016	GO:0035239	tube morphogenesis	0.044
GO:0044707	single-multicellular organism process	0.016	GO:0051090	regulation of sequence-specific DNA binding transcription factor activity	0.044
GO:0006987	activation of signaling protein activity involved in unfolded protein response	0.016	GO:0060047	heart contraction	0.044
GO:0006986	response to unfolded protein	0.016	GO:0048872	homeostasis of number of cells	0.044
GO:0071822	protein complex subunit organization	0.016	GO:0032269	negative regulation of cellular protein metabolic process	0.044
GO:0050793	regulation of developmental process	0.016	GO:0071103	DNA conformation change	0.044
GO:0016053	organic acid biosynthetic process	0.016	GO:0090257	regulation of muscle system process	0.045
GO:0001933	negative regulation of protein phosphorylation	0.016	GO:0034341	response to interferon-gamma	0.045
GO:0046394	carboxylic acid biosynthetic process	0.016	GO:0001764	neuron migration	0.045
GO:0051173	positive regulation of nitrogen compound metabolic process	0.016	GO:0065003	macromolecular complex assembly	0.045
GO:0060284	regulation of cell development	0.016	GO:0010950	positive regulation of endopeptidase activity	0.045
GO:0007275	multicellular organismal development	0.016	GO:0009410	response to xenobiotic stimulus	0.045
GO:0070663	regulation of leukocyte proliferation	0.016	GO:0003015	heart process	0.045
GO:0048869	cellular developmental process	0.016	GO:0050670	regulation of lymphocyte proliferation	0.047
GO:0044700	single organism signaling	0.016	GO:0006766	vitamin metabolic process	0.048
GO:0023052	signaling	0.016	GO:0032944	regulation of mononuclear cell proliferation	0.048
GO:0032501	multicellular organismal process	0.016	GO:0044057	regulation of system process	0.048
GO:0007368	determination of left/right symmetry	0.016	GO:0032880	regulation of protein localization	0.048
GO:1901568	fatty acid derivative metabolic process	0.016	GO:0055080	cation homeostasis	0.048
GO:0006690	icosanoid metabolic process	0.016	GO:0008015	blood circulation	0.048
GO:0048863	stem cell differentiation	0.016	GO:0034220	ion transmembrane transport	0.048
GO:0051960	regulation of nervous system development	0.017	GO:0043549	regulation of kinase activity	0.049
GO:0010604	positive regulation of macromolecule metabolic process	0.017	GO:0051146	striated muscle cell differentiation	0.049
GO:0007265	Ras protein signal transduction	0.017	GO:0035270	endocrine system development	0.049
GO:2000736	regulation of stem cell differentiation	0.017	GO:0003013	circulatory system process	0.049
GO:0031400	negative regulation of protein modification process	0.017	GO:0060537	muscle tissue development	0.05
GO:0044283	small molecule biosynthetic process	0.017	GO:0048699	generation of neurons	0.05
GO:0048468	cell development	0.017	GO:0010564	regulation of cell cycle process	0.05
GO:0048864	stem cell development	0.017	GO:0007186	G-protein coupled receptor signaling pathway	0.041
GO:0050821	protein stabilization	0.018	GO:0019899	enzyme binding	0.00054
GO:0031333	negative regulation of protein complex assembly	0.018	GO:0019900	kinase binding	0.00068
GO:0097305	response to alcohol	0.018	GO:0031490	chromatin DNA binding	0.0011
GO:0043434	response to peptide hormone	0.018	GO:0019901	protein kinase binding	0.0056
GO:0048598	embryonic morphogenesis	0.019	GO:0003682	chromatin binding	0.0058
GO:0043010	camera-type eye development	0.019	GO:0003823	antigen binding	0.0058
GO:0048856	anatomical structure development	0.019	GO:0047485	protein N-terminus binding	0.011
GO:0035295	tube development	0.019	GO:0000978	RNA polymerase II core promoter proximal region sequence-specific DNA binding	0.013
GO:0035966	response to topologically incorrect protein	0.02	GO:0051427	hormone receptor binding	0.013
GO:0012501	programmed cell death	0.02	GO:0005515	protein binding	0.013
GO:0008625	extrinsic apoptotic signaling pathway via death domain receptors	0.02	GO:0005261	cation channel activity	0.014
GO:0045595	regulation of cell differentiation	0.02	GO:0043566	structure-specific DNA binding	0.017
GO:0009790	embryo development	0.02	GO:0001159	core promoter proximal region DNA binding	0.017
GO:0061061	muscle structure development	0.02	GO:0008238	exopeptidase activity	0.017
GO:0048511	rhythmic process	0.02	GO:0000987	core promoter proximal region sequence-specific DNA binding	0.017
GO:0030182	neuron differentiation	0.02	GO:0035257	nuclear hormone receptor binding	0.017
GO:0032069	regulation of nuclease activity	0.02	GO:0005216	ion channel activity	0.019
GO:0070661	leukocyte proliferation	0.02	GO:0022838	substrate-specific channel activity	0.023
GO:0007492	endoderm development	0.02	GO:0015267	channel activity	0.03
GO:0048729	tissue morphogenesis	0.02	GO:0008134	transcription factor binding	0.03
GO:0010948	negative regulation of cell cycle process	0.02	GO:0022803	passive transmembrane transporter activity	0.03
GO:0030154	cell differentiation	0.02	GO:0019887	protein kinase regulator activity	0.031
GO:0000724	double-strand break repair via homologous recombination	0.02	GO:0005102	receptor binding	0.035
GO:0048731	system development	0.02	GO:0005126	cytokine receptor binding	0.036
GO:0043254	regulation of protein complex assembly	0.02	GO:0019207	kinase regulator activity	0.049
GO:0050864	regulation of B cell activation	0.02	GO:0043167	ion binding	0.026
GO:0001764	neuron migration	0.02	GO:0042611	MHC protein complex	0.00042
GO:0051899	membrane depolarization	0.02	GO:1990104	DNA bending complex	0.0022
GO:1901991	negative regulation of mitotic cell cycle phase transition	0.02	GO:0000786	nucleosome	0.0022
GO:0001558	regulation of cell growth	0.02	GO:0044815	DNA packaging complex	0.0026
GO:0045935	positive regulation of nucleobase-containing compound metabolic process	0.021	GO:0005694	chromosome	0.0029
GO:0042326	negative regulation of phosphorylation	0.021	GO:0000785	chromatin	0.0038
GO:0009855	determination of bilateral symmetry	0.021	GO:0044427	chromosomal part	0.0042
GO:0019228	regulation of action potential in neuron	0.021	GO:0032993	protein-DNA complex	0.0057
GO:0000725	recombinational repair	0.021	GO:0070013	intracellular organelle lumen	0.0066
GO:0045859	regulation of protein kinase activity	0.021	GO:0031974	membrane-enclosed lumen	0.008
GO:0042592	homeostatic process	0.021	GO:0043233	organelle lumen	0.008
GO:0009893	positive regulation of metabolic process	0.021	GO:0044428	nuclear part	0.011
GO:0045893	positive regulation of transcription, DNA-templated	0.021	GO:0098552	side of membrane	0.012
GO:0050880	regulation of blood vessel size	0.021	GO:0031981	nuclear lumen	0.012
GO:0051338	regulation of transferase activity	0.021	GO:0032838	cell projection cytoplasm	0.031
GO:0035150	regulation of tube size	0.021	GO:0030176	integral component of endoplasmic reticulum membrane	0.033
GO:0051098	regulation of binding	0.021	GO:0031227	intrinsic component of endoplasmic reticulum membrane	0.037
GO:0051179	localization	0.021	GO:0005654	nucleoplasm	0.037
GO:0009799	specification of symmetry	0.022	GO:0043227	membrane-bounded organelle	0.042
GO:0032502	developmental process	0.022	GO:0000228	nuclear chromosome	0.043
GO:0006915	apoptotic process	0.022	GO:0044422	organelle part	0.044
GO:0051240	positive regulation of multicellular organismal process	0.022	GO:0044454	nuclear chromosome part	0.045
GO:0007267	cell-cell signaling	0.023	GO:0030133	transport vesicle	0.046
GO:0006811	ion transport	0.023	GO:0030666	endocytic vesicle membrane	0.046
GO:0008219	cell death	0.024	GO:0030662	coated vesicle membrane	0.05
GO:1901988	negative regulation of cell cycle phase transition	0.024
GO:0016265	death	0.024
GO:0030902	hindbrain development	0.024
GO:0044703	multi-organism reproductive process	0.025
GO:0034220	ion transmembrane transport	0.025
GO:0065009	regulation of molecular function	0.025
GO:0055123	digestive system development	0.025
GO:0006950	response to stress	0.025
GO:0032869	cellular response to insulin stimulus	0.025
GO:0009888	tissue development	0.025
GO:0042221	response to chemical	0.025
GO:0051049	regulation of transport	0.025
GO:0044767	single-organism developmental process	0.026
GO:0050865	regulation of cell activation	0.026
GO:0048638	regulation of developmental growth	0.026
GO:0006919	activation of cysteine-type endopeptidase activity involved in apoptotic process	0.026
GO:0055067	monovalent inorganic cation homeostasis	0.027
GO:0043170	macromolecule metabolic process	0.027
GO:0060333	interferon-gamma-mediated signaling pathway	0.028
GO:0007154	cell communication	0.028
GO:0006941	striated muscle contraction	0.028
GO:0043280	positive regulation of cysteine-type endopeptidase activity involved in apoptotic process	0.028
GO:0048568	embryonic organ development	0.028
GO:0000079	regulation of cyclin-dependent protein serine/threonine kinase activity	0.029
GO:0048513	organ development	0.029
GO:0032269	negative regulation of cellular protein metabolic process	0.029
GO:0065007	biological regulation	0.03
GO:0071496	cellular response to external stimulus	0.03
GO:0022411	cellular component disassembly	0.03
GO:0007399	nervous system development	0.03
GO:0006812	cation transport	0.03
GO:0034641	cellular nitrogen compound metabolic process	0.03
GO:0051234	establishment of localization	0.03
GO:0030001	metal ion transport	0.031
GO:0002009	morphogenesis of an epithelium	0.031
GO:0007519	skeletal muscle tissue development	0.031
GO:0007160	cell-matrix adhesion	0.031
GO:0031647	regulation of protein stability	0.031
GO:0001932	regulation of protein phosphorylation	0.032
GO:0007613	memory	0.032
GO:0097202	activation of cysteine-type endopeptidase activity	0.032
GO:0051276	chromosome organization	0.032
GO:0031396	regulation of protein ubiquitination	0.032
GO:0048518	positive regulation of biological process	0.032
GO:0060485	mesenchyme development	0.032
GO:0001837	epithelial to mesenchymal transition	0.033
GO:0044249	cellular biosynthetic process	0.033
GO:0007626	locomotory behavior	0.034
GO:0048666	neuron development	0.034
GO:0033002	muscle cell proliferation	0.034
GO:0032271	regulation of protein polymerization	0.034
GO:0003018	vascular process in circulatory system	0.034
GO:0060562	epithelial tube morphogenesis	0.035
GO:0051726	regulation of cell cycle	0.035
GO:0031325	positive regulation of cellular metabolic process	0.035
GO:0001654	eye development	0.035
GO:0019827	stem cell maintenance	0.035
GO:2001056	positive regulation of cysteine-type endopeptidase activity	0.035
GO:0008543	fibroblast growth factor receptor signaling pathway	0.036
GO:0008152	metabolic process	0.036
GO:0022607	cellular component assembly	0.036
GO:0051270	regulation of cellular component movement	0.036
GO:2001233	regulation of apoptotic signaling pathway	0.036
GO:0016202	regulation of striated muscle tissue development	0.036
GO:0044706	multi-multicellular organism process	0.036
GO:0051254	positive regulation of RNA metabolic process	0.036
GO:0022617	extracellular matrix disassembly	0.036
GO:0043270	positive regulation of ion transport	0.037
GO:0071887	leukocyte apoptotic process	0.037
GO:1901861	regulation of muscle tissue development	0.037
GO:0051716	cellular response to stimulus	0.037
GO:0044092	negative regulation of molecular function	0.037
GO:0006810	transport	0.038
GO:0042063	gliogenesis	0.038
GO:0060538	skeletal muscle organ development	0.038
GO:0044272	sulfur compound biosynthetic process	0.038
GO:0048634	regulation of muscle organ development	0.038
GO:0044271	cellular nitrogen compound biosynthetic process	0.038
GO:0048522	positive regulation of cellular process	0.039
GO:0043069	negative regulation of programmed cell death	0.039
GO:0048565	digestive tract development	0.04
GO:0051384	response to glucocorticoid	0.04
GO:0042770	signal transduction in response to DNA damage	0.04
GO:0009058	biosynthetic process	0.04
GO:0043067	regulation of programmed cell death	0.04
GO:0016567	protein ubiquitination	0.04
GO:0031326	regulation of cellular biosynthetic process	0.04
GO:0006259	DNA metabolic process	0.041
GO:0051258	protein polymerization	0.041
GO:0006631	fatty acid metabolic process	0.041
GO:0030833	regulation of actin filament polymerization	0.041
GO:0043281	regulation of cysteine-type endopeptidase activity involved in apoptotic process	0.041
GO:0044085	cellular component biogenesis	0.041
GO:0060548	negative regulation of cell death	0.041
GO:0051249	regulation of lymphocyte activation	0.041
GO:0010563	negative regulation of phosphorus metabolic process	0.042
GO:0055085	transmembrane transport	0.042
GO:0045936	negative regulation of phosphate metabolic process	0.042
GO:1901990	regulation of mitotic cell cycle phase transition	0.042
GO:0071704	organic substance metabolic process	0.042
GO:0010950	positive regulation of endopeptidase activity	0.042
GO:0042325	regulation of phosphorylation	0.042
GO:0009887	organ morphogenesis	0.042
GO:0030041	actin filament polymerization	0.042
GO:0051090	regulation of sequence-specific DNA binding transcription factor activity	0.043
GO:0035239	tube morphogenesis	0.043
GO:0071900	regulation of protein serine/threonine kinase activity	0.044
GO:0007093	mitotic cell cycle checkpoint	0.044
GO:0006357	regulation of transcription from RNA polymerase II promoter	0.045
GO:0042552	myelination	0.045
GO:0048738	cardiac muscle tissue development	0.046
GO:0002460	adaptive immune response based on somatic recombination of immune receptors built from immunoglobulin superfamily domains	0.046
GO:1901360	organic cyclic compound metabolic process	0.046
GO:0003008	system process	0.046
GO:0030968	endoplasmic reticulum unfolded protein response	0.046
GO:0048284	organelle fusion	0.046
GO:0043603	cellular amide metabolic process	0.047
GO:0002694	regulation of leukocyte activation	0.047
GO:0030705	cytoskeleton-dependent intracellular transport	0.047
GO:0031399	regulation of protein modification process	0.047
GO:0071156	regulation of cell cycle arrest	0.047
GO:0001568	blood vessel development	0.047
GO:0051251	positive regulation of lymphocyte activation	0.047
GO:0009889	regulation of biosynthetic process	0.047
GO:0009605	response to external stimulus	0.048
GO:0090304	nucleic acid metabolic process	0.048
GO:0007369	gastrulation	0.048
GO:2000116	regulation of cysteine-type endopeptidase activity	0.048
GO:1901987	regulation of cell cycle phase transition	0.048
GO:0007272	ensheathment of neurons	0.048
GO:0008366	axon ensheathment	0.048
GO:0052652	cyclic purine nucleotide metabolic process	0.049
GO:0045664	regulation of neuron differentiation	0.049
GO:0035051	cardiocyte differentiation	0.049
GO:0034620	cellular response to unfolded protein	0.049
GO:0042981	regulation of apoptotic process	0.05
GO:0007186	G-protein coupled receptor signaling pathway	0.031
GO:0005515	protein binding	6.5e-05
GO:0019899	enzyme binding	0.00069
GO:0005267	potassium channel activity	0.0011
GO:0002039	p53 binding	0.0014
GO:0019900	kinase binding	0.0026
GO:0022832	voltage-gated channel activity	0.0029
GO:0005244	voltage-gated ion channel activity	0.0029
GO:0015079	potassium ion transmembrane transporter activity	0.0034
GO:0001159	core promoter proximal region DNA binding	0.0034
GO:0000987	core promoter proximal region sequence-specific DNA binding	0.0034
GO:0031490	chromatin DNA binding	0.0036
GO:0008134	transcription factor binding	0.005
GO:0000978	RNA polymerase II core promoter proximal region sequence-specific DNA binding	0.0051
GO:0019901	protein kinase binding	0.0063
GO:0000977	RNA polymerase II regulatory region sequence-specific DNA binding	0.0064
GO:0004860	protein kinase inhibitor activity	0.0064
GO:0001012	RNA polymerase II regulatory region DNA binding	0.0064
GO:0022803	passive transmembrane transporter activity	0.0064
GO:0005261	cation channel activity	0.0064
GO:0015267	channel activity	0.0064
GO:0005249	voltage-gated potassium channel activity	0.0066
GO:0019210	kinase inhibitor activity	0.0066
GO:0005216	ion channel activity	0.0067
GO:0005488	binding	0.0087
GO:0022838	substrate-specific channel activity	0.0088
GO:0015077	monovalent inorganic cation transmembrane transporter activity	0.0088
GO:0001085	RNA polymerase II transcription factor binding	0.009
GO:0022843	voltage-gated cation channel activity	0.0097
GO:0000976	transcription regulatory region sequence-specific DNA binding	0.0097
GO:0000982	RNA polymerase II core promoter proximal region sequence-specific DNA binding transcription factor activity	0.0097
GO:0022839	ion gated channel activity	0.011
GO:0022836	gated channel activity	0.011
GO:0001071	nucleic acid binding transcription factor activity	0.014
GO:0003700	sequence-specific DNA binding transcription factor activity	0.014
GO:0001104	RNA polymerase II transcription cofactor activity	0.016
GO:0003682	chromatin binding	0.017
GO:0008092	cytoskeletal protein binding	0.02
GO:0003779	actin binding	0.021
GO:0047485	protein N-terminus binding	0.023
GO:0008324	cation transmembrane transporter activity	0.023
GO:0001076	RNA polymerase II transcription factor binding transcription factor activity	0.023
GO:0031625	ubiquitin protein ligase binding	0.024
GO:0043566	structure-specific DNA binding	0.025
GO:0046873	metal ion transmembrane transporter activity	0.025
GO:0044389	small conjugating protein ligase binding	0.025
GO:0000975	regulatory region DNA binding	0.027
GO:0001077	RNA polymerase II core promoter proximal region sequence-specific DNA binding transcription factor activity involved in positive regulation of transcription	0.027
GO:0019887	protein kinase regulator activity	0.027
GO:0001067	regulatory region nucleic acid binding	0.027
GO:0003677	DNA binding	0.028
GO:0043565	sequence-specific DNA binding	0.032
GO:0015075	ion transmembrane transporter activity	0.035
GO:0000981	sequence-specific DNA binding RNA polymerase II transcription factor activity	0.038
GO:0044212	transcription regulatory region DNA binding	0.043
GO:0019207	kinase regulator activity	0.045
GO:0001228	RNA polymerase II transcription regulatory region sequence-specific DNA binding transcription factor activity involved in positive regulation of transcription	0.047
GO:0022890	inorganic cation transmembrane transporter activity	0.049
GO:0004930	G-protein coupled receptor activity	0.022
GO:1990104	DNA bending complex	0.00038
GO:0000786	nucleosome	0.00038
GO:0000785	chromatin	0.00038
GO:0044815	DNA packaging complex	0.00052
GO:0005694	chromosome	0.00092
GO:0044427	chromosomal part	0.0028
GO:0043226	organelle	0.0035
GO:0005634	nucleus	0.0054
GO:0032993	protein-DNA complex	0.0056
GO:0043227	membrane-bounded organelle	0.0072
GO:0043229	intracellular organelle	0.0072
GO:0044428	nuclear part	0.011
GO:0034705	potassium channel complex	0.013
GO:0008076	voltage-gated potassium channel complex	0.013
GO:0043231	intracellular membrane-bounded organelle	0.013
GO:0005764	lysosome	0.014
GO:0005622	intracellular	0.014
GO:0000323	lytic vacuole	0.014
GO:0005901	caveola	0.018
GO:0044424	intracellular part	0.018
GO:0000792	heterochromatin	0.02
GO:0070013	intracellular organelle lumen	0.02
GO:0034703	cation channel complex	0.022
GO:0005773	vacuole	0.022
GO:0043233	organelle lumen	0.027
GO:0031974	membrane-enclosed lumen	0.028
GO:0009986	cell surface	0.028
GO:1902495	transmembrane transporter complex	0.028
GO:0034702	ion channel complex	0.029
GO:0098552	side of membrane	0.029
GO:0000228	nuclear chromosome	0.029
GO:0034399	nuclear periphery	0.029
GO:0031981	nuclear lumen	0.035
GO:0044422	organelle part	0.035
GO:0016363	nuclear matrix	0.038
GO:0000790	nuclear chromatin	0.04
GO:0030426	growth cone	0.042
GO:0044449	contractile fiber part	0.043
GO:0005623	cell	0.043
GO:0044464	cell part	0.043
GO:0044454	nuclear chromosome part	0.045
GO:0030427	site of polarized growth	0.045
GO:0005654	nucleoplasm	0.045
GO:0044446	intracellular organelle part	0.047
GO:0044459	plasma membrane part	0.048

## Sheet: 5.5 Individual disease classes
Arrhythmia (Figure 7A)			Myocardial Infarction (Figure 7B)			Heart Failure (Figure 7C)
GO ID	term	p-value	GO ID	term	p-value	GO ID	term	p-value
GO:0086001	regulation of cardiac muscle cell action potential	2.1e-07	GO:0007369	gastrulation	0.0018	GO:0050767	regulation of neurogenesis	0.012
GO:0086011	membrane repolarization involved in regulation of action potential	4.1e-07	GO:0051726	regulation of cell cycle	0.0021	GO:0060284	regulation of cell development	0.012
GO:0086013	membrane repolarization involved in regulation of cardiac muscle cell action potential	4.1e-07	GO:0040008	regulation of growth	0.0021	GO:0002009	morphogenesis of an epithelium	0.015
GO:0086036	regulation of cardiac muscle cell membrane potential	7.7e-07	GO:0045926	negative regulation of growth	0.0028	GO:0051960	regulation of nervous system development	0.016
GO:0060306	regulation of membrane repolarization	1.1e-06	GO:0071900	regulation of protein serine/threonine kinase activity	0.0033	GO:2000026	regulation of multicellular organismal development	0.016
GO:0001508	regulation of action potential	4.2e-06	GO:0007050	cell cycle arrest	0.0036	GO:1901652	response to peptide	0.016
GO:0086009	membrane repolarization	5.3e-06	GO:0045859	regulation of protein kinase activity	0.0039	GO:0035295	tube development	0.022
GO:0002027	regulation of heart rate	2.8e-05	GO:0007568	aging	0.0039	GO:0048729	tissue morphogenesis	0.03
GO:0086091	regulation of heart rate by cardiac conduction	3e-05	GO:0001932	regulation of protein phosphorylation	0.0042	GO:0045595	regulation of cell differentiation	0.031
GO:0008015	blood circulation	3.8e-05	GO:0045786	negative regulation of cell cycle	0.0045	GO:0009888	tissue development	0.04
GO:0003013	circulatory system process	4.1e-05	GO:0010948	negative regulation of cell cycle process	0.0046	GO:0005102	receptor binding	0.046
GO:0035637	multicellular organismal signaling	4.4e-05	GO:1901990	regulation of mitotic cell cycle phase transition	0.0053	GO:0005694	chromosome	0.044
GO:0043266	regulation of potassium ion transport	4.6e-05	GO:0043549	regulation of kinase activity	0.0053
GO:0086002	regulation of cardiac muscle cell action potential involved in contraction	5.6e-05	GO:0001933	negative regulation of protein phosphorylation	0.0057
GO:1901379	regulation of potassium ion transmembrane transport	5.7e-05	GO:0010564	regulation of cell cycle process	0.0057
GO:0070482	response to oxygen levels	8.3e-05	GO:1901987	regulation of cell cycle phase transition	0.0059
GO:0044057	regulation of system process	8.5e-05	GO:0051338	regulation of transferase activity	0.0062
GO:0055117	regulation of cardiac muscle contraction	0.00014	GO:0007346	regulation of mitotic cell cycle	0.0067
GO:0008016	regulation of heart contraction	0.00014	GO:0010033	response to organic substance	0.0081
GO:0019226	transmission of nerve impulse	0.00017	GO:0007507	heart development	0.0086
GO:0071805	potassium ion transmembrane transport	0.00017	GO:0048598	embryonic morphogenesis	0.0086
GO:0071804	cellular potassium ion transport	0.00017	GO:0042326	negative regulation of phosphorylation	0.0087
GO:0036293	response to decreased oxygen levels	0.00017	GO:0040007	growth	0.0091
GO:0061337	cardiac conduction	0.00017	GO:0042325	regulation of phosphorylation	0.01
GO:0006813	potassium ion transport	0.00024	GO:0007049	cell cycle	0.011
GO:0086004	regulation of cardiac muscle cell contraction	0.00025	GO:0002520	immune system development	0.011
GO:0006942	regulation of striated muscle contraction	0.00028	GO:0031399	regulation of protein modification process	0.012
GO:0060047	heart contraction	0.00036	GO:0032268	regulation of cellular protein metabolic process	0.013
GO:0042391	regulation of membrane potential	0.00036	GO:0045936	negative regulation of phosphate metabolic process	0.013
GO:0003015	heart process	0.00041	GO:0010563	negative regulation of phosphorus metabolic process	0.013
GO:0001666	response to hypoxia	0.00062	GO:0019220	regulation of phosphate metabolic process	0.014
GO:0065008	regulation of biological quality	0.00063	GO:0071363	cellular response to growth factor stimulus	0.014
GO:0051179	localization	0.00095	GO:0051174	regulation of phosphorus metabolic process	0.014
GO:0034765	regulation of ion transmembrane transport	0.0016	GO:0031328	positive regulation of cellular biosynthetic process	0.015
GO:0051234	establishment of localization	0.0018	GO:0071310	cellular response to organic substance	0.015
GO:0090257	regulation of muscle system process	0.0019	GO:0031324	negative regulation of cellular metabolic process	0.015
GO:0008285	negative regulation of cell proliferation	0.002	GO:0070848	response to growth factor	0.015
GO:0009628	response to abiotic stimulus	0.002	GO:0032269	negative regulation of cellular protein metabolic process	0.015
GO:0051239	regulation of multicellular organismal process	0.0021	GO:0030097	hemopoiesis	0.016
GO:0006810	transport	0.0023	GO:0009891	positive regulation of biosynthetic process	0.016
GO:0034762	regulation of transmembrane transport	0.0023	GO:0065009	regulation of molecular function	0.016
GO:0045892	negative regulation of transcription, DNA-templated	0.0024	GO:0010605	negative regulation of macromolecule metabolic process	0.016
GO:0043269	regulation of ion transport	0.0025	GO:0022411	cellular component disassembly	0.016
GO:0051253	negative regulation of RNA metabolic process	0.0026	GO:0061061	muscle structure development	0.016
GO:0015672	monovalent inorganic cation transport	0.0028	GO:0065008	regulation of biological quality	0.017
GO:1901654	response to ketone	0.0029	GO:0072359	circulatory system development	0.017
GO:0016043	cellular component organization	0.003	GO:0072358	cardiovascular system development	0.017
GO:0006811	ion transport	0.003	GO:0031400	negative regulation of protein modification process	0.017
GO:0040008	regulation of growth	0.003	GO:0006897	endocytosis	0.018
GO:0010033	response to organic substance	0.003	GO:0009719	response to endogenous stimulus	0.018
GO:0048519	negative regulation of biological process	0.0031	GO:0048646	anatomical structure formation involved in morphogenesis	0.018
GO:0007268	synaptic transmission	0.0032	GO:0030029	actin filament-based process	0.018
GO:0010629	negative regulation of gene expression	0.0032	GO:0022402	cell cycle process	0.018
GO:0034220	ion transmembrane transport	0.0035	GO:0048534	hematopoietic or lymphoid organ development	0.019
GO:0006812	cation transport	0.0035	GO:0032501	multicellular organismal process	0.02
GO:0044703	multi-organism reproductive process	0.0036	GO:0006468	protein phosphorylation	0.021
GO:0043433	negative regulation of sequence-specific DNA binding transcription factor activity	0.0036	GO:0043086	negative regulation of catalytic activity	0.021
GO:0071840	cellular component organization or biogenesis	0.0036	GO:0044707	single-multicellular organism process	0.021
GO:2000113	negative regulation of cellular macromolecule biosynthetic process	0.0039	GO:0008285	negative regulation of cell proliferation	0.022
GO:0022008	neurogenesis	0.004	GO:0051246	regulation of protein metabolic process	0.024
GO:0051172	negative regulation of nitrogen compound metabolic process	0.004	GO:0044772	mitotic cell cycle phase transition	0.024
GO:0000122	negative regulation of transcription from RNA polymerase II promoter	0.004	GO:0051248	negative regulation of protein metabolic process	0.024
GO:0097194	execution phase of apoptosis	0.0042	GO:0010608	posttranscriptional regulation of gene expression	0.025
GO:0009719	response to endogenous stimulus	0.0043	GO:0044770	cell cycle phase transition	0.026
GO:0051899	membrane depolarization	0.0043	GO:0009892	negative regulation of metabolic process	0.026
GO:0019228	regulation of action potential in neuron	0.0045	GO:0048514	blood vessel morphogenesis	0.026
GO:0032879	regulation of localization	0.0045	GO:0050790	regulation of catalytic activity	0.027
GO:0045926	negative regulation of growth	0.0049	GO:0009968	negative regulation of signal transduction	0.028
GO:0048511	rhythmic process	0.005	GO:0009790	embryo development	0.029
GO:1901700	response to oxygen-containing compound	0.005	GO:0070887	cellular response to chemical stimulus	0.03
GO:0006633	fatty acid biosynthetic process	0.0053	GO:0006915	apoptotic process	0.031
GO:0033559	unsaturated fatty acid metabolic process	0.0059	GO:0012501	programmed cell death	0.032
GO:0045934	negative regulation of nucleobase-containing compound metabolic process	0.0059	GO:0023057	negative regulation of signaling	0.033
GO:0023052	signaling	0.0059	GO:0010648	negative regulation of cell communication	0.033
GO:0006937	regulation of muscle contraction	0.0059	GO:0071495	cellular response to endogenous stimulus	0.034
GO:0044700	single organism signaling	0.0059	GO:0042127	regulation of cell proliferation	0.035
GO:0010558	negative regulation of macromolecule biosynthetic process	0.006	GO:0010557	positive regulation of macromolecule biosynthetic process	0.036
GO:0031327	negative regulation of cellular biosynthetic process	0.006	GO:0034622	cellular macromolecular complex assembly	0.036
GO:0030001	metal ion transport	0.006	GO:0048729	tissue morphogenesis	0.038
GO:0010243	response to organonitrogen compound	0.0062	GO:0001568	blood vessel development	0.038
GO:0044706	multi-multicellular organism process	0.0062	GO:0008283	cell proliferation	0.039
GO:0007626	locomotory behavior	0.0066	GO:0009058	biosynthetic process	0.04
GO:0044765	single-organism transport	0.0066	GO:0014070	response to organic cyclic compound	0.04
GO:0055067	monovalent inorganic cation homeostasis	0.0068	GO:0008219	cell death	0.04
GO:0006950	response to stress	0.0068	GO:0016265	death	0.041
GO:0009890	negative regulation of biosynthetic process	0.0069	GO:0001944	vasculature development	0.042
GO:1901698	response to nitrogen compound	0.007	GO:0044249	cellular biosynthetic process	0.043
GO:0031324	negative regulation of cellular metabolic process	0.007	GO:2000113	negative regulation of cellular macromolecule biosynthetic process	0.044
GO:0055085	transmembrane transport	0.0071	GO:0007275	multicellular organismal development	0.044
GO:0007267	cell-cell signaling	0.0071	GO:0009888	tissue development	0.044
GO:0050671	positive regulation of lymphocyte proliferation	0.008	GO:1901700	response to oxygen-containing compound	0.045
GO:0032946	positive regulation of mononuclear cell proliferation	0.0083	GO:0051716	cellular response to stimulus	0.047
GO:0060333	interferon-gamma-mediated signaling pathway	0.0087	GO:0044092	negative regulation of molecular function	0.048
GO:0097305	response to alcohol	0.0088	GO:0000278	mitotic cell cycle	0.049
GO:0010469	regulation of receptor activity	0.0088	GO:0045934	negative regulation of nucleobase-containing compound metabolic process	0.049
GO:0072330	monocarboxylic acid biosynthetic process	0.0088	GO:0010629	negative regulation of gene expression	0.05
GO:0048699	generation of neurons	0.0088	GO:0019899	enzyme binding	0.0096
GO:0048523	negative regulation of cellular process	0.0088	GO:0019901	protein kinase binding	0.018
GO:0070665	positive regulation of leukocyte proliferation	0.0088	GO:0019900	kinase binding	0.027
GO:0007613	memory	0.0095	GO:0030529	ribonucleoprotein complex	0.041
GO:0007154	cell communication	0.01	GO:0044427	chromosomal part	0.042
GO:0001676	long-chain fatty acid metabolic process	0.01	GO:0044444	cytoplasmic part	0.045
GO:0051049	regulation of transport	0.011
GO:0033673	negative regulation of kinase activity	0.011
GO:0032970	regulation of actin filament-based process	0.011
GO:0090066	regulation of anatomical structure size	0.011
GO:0042127	regulation of cell proliferation	0.012
GO:0031333	negative regulation of protein complex assembly	0.012
GO:0050880	regulation of blood vessel size	0.012
GO:0035150	regulation of tube size	0.012
GO:0003231	cardiac ventricle development	0.012
GO:0044699	single-organism process	0.012
GO:0065007	biological regulation	0.012
GO:0046394	carboxylic acid biosynthetic process	0.012
GO:0016053	organic acid biosynthetic process	0.012
GO:0014070	response to organic cyclic compound	0.013
GO:0048518	positive regulation of biological process	0.013
GO:0007605	sensory perception of sound	0.014
GO:0050801	ion homeostasis	0.014
GO:0010959	regulation of metal ion transport	0.014
GO:0042552	myelination	0.014
GO:0008283	cell proliferation	0.015
GO:0008366	axon ensheathment	0.015
GO:0030705	cytoskeleton-dependent intracellular transport	0.015
GO:0003008	system process	0.015
GO:0010604	positive regulation of macromolecule metabolic process	0.015
GO:0009725	response to hormone	0.015
GO:0007272	ensheathment of neurons	0.015
GO:0010628	positive regulation of gene expression	0.015
GO:0030182	neuron differentiation	0.015
GO:0051348	negative regulation of transferase activity	0.015
GO:0044763	single-organism cellular process	0.016
GO:0051969	regulation of transmission of nerve impulse	0.017
GO:0010605	negative regulation of macromolecule metabolic process	0.017
GO:0051270	regulation of cellular component movement	0.018
GO:0042063	gliogenesis	0.018
GO:0009987	cellular process	0.018
GO:0048864	stem cell development	0.018
GO:0048468	cell development	0.018
GO:0071346	cellular response to interferon-gamma	0.018
GO:0010906	regulation of glucose metabolic process	0.018
GO:0006469	negative regulation of protein kinase activity	0.018
GO:0006941	striated muscle contraction	0.018
GO:0070271	protein complex biogenesis	0.018
GO:0044237	cellular metabolic process	0.018
GO:0006461	protein complex assembly	0.018
GO:0003018	vascular process in circulatory system	0.018
GO:0032787	monocarboxylic acid metabolic process	0.018
GO:0050767	regulation of neurogenesis	0.018
GO:0050954	sensory perception of mechanical stimulus	0.018
GO:0046651	lymphocyte proliferation	0.019
GO:0009892	negative regulation of metabolic process	0.019
GO:0032943	mononuclear cell proliferation	0.02
GO:0043254	regulation of protein complex assembly	0.02
GO:0043270	positive regulation of ion transport	0.02
GO:0032409	regulation of transporter activity	0.02
GO:0006631	fatty acid metabolic process	0.02
GO:0050896	response to stimulus	0.021
GO:0031328	positive regulation of cellular biosynthetic process	0.021
GO:0051960	regulation of nervous system development	0.021
GO:0007611	learning or memory	0.021
GO:0051090	regulation of sequence-specific DNA binding transcription factor activity	0.021
GO:0031644	regulation of neurological system process	0.022
GO:0009653	anatomical structure morphogenesis	0.022
GO:0033002	muscle cell proliferation	0.022
GO:0032501	multicellular organismal process	0.023
GO:0009893	positive regulation of metabolic process	0.023
GO:0071495	cellular response to endogenous stimulus	0.023
GO:0051240	positive regulation of multicellular organismal process	0.024
GO:0070661	leukocyte proliferation	0.024
GO:0044707	single-multicellular organism process	0.024
GO:0048666	neuron development	0.024
GO:0009891	positive regulation of biosynthetic process	0.025
GO:0044283	small molecule biosynthetic process	0.025
GO:0048878	chemical homeostasis	0.025
GO:0003205	cardiac chamber development	0.025
GO:0043603	cellular amide metabolic process	0.025
GO:0070887	cellular response to chemical stimulus	0.025
GO:0051384	response to glucocorticoid	0.026
GO:0043933	macromolecular complex subunit organization	0.026
GO:0050789	regulation of biological process	0.026
GO:0065003	macromolecular complex assembly	0.027
GO:0051704	multi-organism process	0.027
GO:0071704	organic substance metabolic process	0.028
GO:0007265	Ras protein signal transduction	0.028
GO:0050670	regulation of lymphocyte proliferation	0.028
GO:0032944	regulation of mononuclear cell proliferation	0.029
GO:0001764	neuron migration	0.029
GO:0007399	nervous system development	0.029
GO:0034341	response to interferon-gamma	0.029
GO:0008152	metabolic process	0.029
GO:0051129	negative regulation of cellular component organization	0.029
GO:0007565	female pregnancy	0.029
GO:0012501	programmed cell death	0.029
GO:0008150	biological_process	0.029
GO:0040007	growth	0.03
GO:0044092	negative regulation of molecular function	0.03
GO:0009187	cyclic nucleotide metabolic process	0.031
GO:0050877	neurological system process	0.031
GO:0048869	cellular developmental process	0.031
GO:0042592	homeostatic process	0.031
GO:0051173	positive regulation of nitrogen compound metabolic process	0.031
GO:0045664	regulation of neuron differentiation	0.031
GO:0030902	hindbrain development	0.031
GO:0052652	cyclic purine nucleotide metabolic process	0.031
GO:0016265	death	0.031
GO:0016567	protein ubiquitination	0.031
GO:0008219	cell death	0.031
GO:0070663	regulation of leukocyte proliferation	0.031
GO:0060284	regulation of cell development	0.031
GO:1901701	cellular response to oxygen-containing compound	0.031
GO:0009190	cyclic nucleotide biosynthetic process	0.032
GO:0001558	regulation of cell growth	0.032
GO:0031960	response to corticosteroid	0.033
GO:0042981	regulation of apoptotic process	0.033
GO:0032412	regulation of ion transmembrane transporter activity	0.034
GO:0055080	cation homeostasis	0.034
GO:0050890	cognition	0.034
GO:0045893	positive regulation of transcription, DNA-templated	0.034
GO:0071496	cellular response to external stimulus	0.034
GO:0044238	primary metabolic process	0.034
GO:0007623	circadian rhythm	0.034
GO:0032868	response to insulin	0.035
GO:0048522	positive regulation of cellular process	0.035
GO:0043067	regulation of programmed cell death	0.035
GO:0010675	regulation of cellular carbohydrate metabolic process	0.035
GO:0022898	regulation of transmembrane transporter activity	0.036
GO:0006915	apoptotic process	0.037
GO:0071822	protein complex subunit organization	0.037
GO:0007568	aging	0.037
GO:0006986	response to unfolded protein	0.038
GO:0014706	striated muscle tissue development	0.038
GO:0065009	regulation of molecular function	0.038
GO:0051258	protein polymerization	0.038
GO:0071310	cellular response to organic substance	0.038
GO:0043066	negative regulation of apoptotic process	0.038
GO:0050794	regulation of cellular process	0.038
GO:0030308	negative regulation of cell growth	0.039
GO:0060548	negative regulation of cell death	0.039
GO:0042060	wound healing	0.039
GO:0031647	regulation of protein stability	0.04
GO:0000003	reproduction	0.04
GO:0048863	stem cell differentiation	0.04
GO:0006109	regulation of carbohydrate metabolic process	0.04
GO:1901652	response to peptide	0.04
GO:0006357	regulation of transcription from RNA polymerase II promoter	0.041
GO:0050804	regulation of synaptic transmission	0.041
GO:1901699	cellular response to nitrogen compound	0.041
GO:0051716	cellular response to stimulus	0.042
GO:0032271	regulation of protein polymerization	0.042
GO:0043069	negative regulation of programmed cell death	0.042
GO:0019827	stem cell maintenance	0.042
GO:0032446	protein modification by small protein conjugation	0.043
GO:0060537	muscle tissue development	0.045
GO:0055082	cellular chemical homeostasis	0.045
GO:0032502	developmental process	0.045
GO:0008217	regulation of blood pressure	0.045
GO:0035966	response to topologically incorrect protein	0.045
GO:0009266	response to temperature stimulus	0.045
GO:0044249	cellular biosynthetic process	0.045
GO:0030154	cell differentiation	0.046
GO:0007610	behavior	0.047
GO:0043170	macromolecule metabolic process	0.047
GO:0030030	cell projection organization	0.047
GO:0071417	cellular response to organonitrogen compound	0.047
GO:0022414	reproductive process	0.047
GO:0050865	regulation of cell activation	0.047
GO:0061024	membrane organization	0.047
GO:0031347	regulation of defense response	0.048
GO:0010941	regulation of cell death	0.048
GO:0031400	negative regulation of protein modification process	0.048
GO:0043627	response to estrogen	0.048
GO:2001233	regulation of apoptotic signaling pathway	0.049
GO:0006457	protein folding	0.049
GO:0003007	heart morphogenesis	0.049
GO:0044255	cellular lipid metabolic process	0.049
GO:0010557	positive regulation of macromolecule biosynthetic process	0.049
GO:0048545	response to steroid hormone	0.05
GO:0007186	G-protein coupled receptor signaling pathway	0.033
GO:0005515	protein binding	0.00031
GO:0015267	channel activity	0.0014
GO:0022803	passive transmembrane transporter activity	0.0014
GO:0005249	voltage-gated potassium channel activity	0.0016
GO:0022843	voltage-gated cation channel activity	0.0016
GO:0022832	voltage-gated channel activity	0.0017
GO:0005267	potassium channel activity	0.0017
GO:0005488	binding	0.0017
GO:0005244	voltage-gated ion channel activity	0.0017
GO:0005216	ion channel activity	0.0017
GO:0000982	RNA polymerase II core promoter proximal region sequence-specific DNA binding transcription factor activity	0.0017
GO:0022838	substrate-specific channel activity	0.0018
GO:0005261	cation channel activity	0.0027
GO:0019899	enzyme binding	0.0029
GO:0000977	RNA polymerase II regulatory region sequence-specific DNA binding	0.0029
GO:0015077	monovalent inorganic cation transmembrane transporter activity	0.0029
GO:0001012	RNA polymerase II regulatory region DNA binding	0.003
GO:0015079	potassium ion transmembrane transporter activity	0.0031
GO:0000987	core promoter proximal region sequence-specific DNA binding	0.0031
GO:0008324	cation transmembrane transporter activity	0.0031
GO:0001159	core promoter proximal region DNA binding	0.0031
GO:0015075	ion transmembrane transporter activity	0.0031
GO:0000976	transcription regulatory region sequence-specific DNA binding	0.0033
GO:0022857	transmembrane transporter activity	0.0033
GO:0001077	RNA polymerase II core promoter proximal region sequence-specific DNA binding transcription factor activity involved in positive regulation of transcription	0.0039
GO:0022836	gated channel activity	0.0039
GO:0022839	ion gated channel activity	0.0039
GO:0003700	sequence-specific DNA binding transcription factor activity	0.0049
GO:0001071	nucleic acid binding transcription factor activity	0.0049
GO:0000978	RNA polymerase II core promoter proximal region sequence-specific DNA binding	0.0049
GO:0022891	substrate-specific transmembrane transporter activity	0.005
GO:0001228	RNA polymerase II transcription regulatory region sequence-specific DNA binding transcription factor activity involved in positive regulation of transcription	0.0062
GO:0000975	regulatory region DNA binding	0.0071
GO:0001067	regulatory region nucleic acid binding	0.0071
GO:0046873	metal ion transmembrane transporter activity	0.0071
GO:0031625	ubiquitin protein ligase binding	0.0074
GO:0044389	small conjugating protein ligase binding	0.0078
GO:0008092	cytoskeletal protein binding	0.0078
GO:0000981	sequence-specific DNA binding RNA polymerase II transcription factor activity	0.0079
GO:0008134	transcription factor binding	0.01
GO:0022890	inorganic cation transmembrane transporter activity	0.013
GO:0003779	actin binding	0.013
GO:0044212	transcription regulatory region DNA binding	0.013
GO:0019901	protein kinase binding	0.015
GO:0019900	kinase binding	0.015
GO:0015103	inorganic anion transmembrane transporter activity	0.015
GO:0016705	oxidoreductase activity, acting on paired donors, with incorporation or reduction of molecular oxygen	0.016
GO:0005506	iron ion binding	0.017
GO:0005215	transporter activity	0.017
GO:0003712	transcription cofactor activity	0.021
GO:0022892	substrate-specific transporter activity	0.022
GO:0003682	chromatin binding	0.029
GO:0003674	molecular_function	0.031
GO:0000989	transcription factor binding transcription factor activity	0.031
GO:0000988	protein binding transcription factor activity	0.032
GO:0003713	transcription coactivator activity	0.033
GO:0019904	protein domain specific binding	0.035
GO:0051427	hormone receptor binding	0.039
GO:0005516	calmodulin binding	0.045
GO:0046983	protein dimerization activity	0.049
GO:1902495	transmembrane transporter complex	0.0058
GO:0034703	cation channel complex	0.0058
GO:0008076	voltage-gated potassium channel complex	0.0058
GO:0034702	ion channel complex	0.0058
GO:0034705	potassium channel complex	0.0058
GO:0005901	caveola	0.0071
GO:0005773	vacuole	0.0074
GO:0043226	organelle	0.0074
GO:0000323	lytic vacuole	0.0074
GO:0005764	lysosome	0.0074
GO:0044459	plasma membrane part	0.011
GO:0043227	membrane-bounded organelle	0.018
GO:0005622	intracellular	0.022
GO:0043229	intracellular organelle	0.023
GO:0034399	nuclear periphery	0.024
GO:0030054	cell junction	0.024
GO:0097223	sperm part	0.028
GO:0044424	intracellular part	0.029
GO:0044422	organelle part	0.033
GO:0005911	cell-cell junction	0.033
GO:0009986	cell surface	0.033
GO:0005886	plasma membrane	0.034
GO:0043231	intracellular membrane-bounded organelle	0.035
GO:0005634	nucleus	0.035
GO:0071944	cell periphery	0.035
GO:0000785	chromatin	0.039
GO:0044446	intracellular organelle part	0.045
GO:0044297	cell body	0.046
GO:0044428	nuclear part	0.049
