# Supplementary material for: A promoter interaction map for cardiovascular disease genetics
Source: eLife. 2018 Jul 10;7:e35788. doi: 10.7554/eLife.35788 (PMC6053306; doi:10.7554/eLife.35788)
Supplement: Supplementary file 6. — The list of genes used as input for GO analysis is provided. [file elife-35788-supp6.xlsx]

## Sheet: Sheet1
Supplemental Table 6: Lists of genes used in GO analyses
Upregulated in iPSC	Upregulated in CM	B to A (Rep 1), Figure 4	A to B (Rep 1), Figure 4	Genes looping to LD SNPs in CMs, Figure 5C	Genes looping to LD SNPs in iPSCs, Figure 5C	Genes looping to Arrhythmia LD SNPs, Figure 7A	Genes looping to Myocardial Infarction LD SNPs, Figure 7B	Genes looping to Heart Failure LD SNPs, Figure 7C
A2ML1	A1CF	AARD	A2M	AANAT	ABCF2	AANAT	ADORA2A	ACTA2
AACS	A2M	ABCA13	A2ML1	ABCF2	ABHD15	ABCF2	AGMAT	CAB39L
AADACL3	A4GALT	ABLIM1	AACS	ACAA1	ACAA1	ACAA1	ATP8B2	CAND2
AARS	AADAT	ABRA	AADACL3	ACSS2	ACSS2	ACSS2	ATXN2	CDADC1
AASDH	AAED1	ACE2	AADACL4	ACTA2	ACTA2	ACTRT2	BLM	CFAP43
ABCB6	AAK1	ACTA2	AADAT	ACTRT2	ACTRT2	ADAM15	BTBD2	CMTM7
ABCC1	AAMDC	ACTBL2	AASS	ADAM15	ADAMTS12	ADAR	C10orf32	CMTM8
ABCC4	AASDHPPT	ACTN2	ABCC11	ADAR	ADAMTSL1	AKAP5	C17orf82	COL17A1
ABCC8	AATK	ADAD1	ABCC4	ADORA2A	ADORA2A	ANAPC7	CABIN1	DDR1
ABCE1	ABAT	ADAM18	ABHD10	AGMAT	ADTRP	ANKRD13A	CAPG	DHX16
ABCF1	ABCA1	ADAM19	ABHD12	AKAP5	ALDH2	ANKRD9	CDKN2A	DPCR1
ABCG2	ABCA10	ADAM2	ABHD17B	ANAPC7	AMN	AP4E1	CDKN2B	EBNA1BP2
ABHD12B	ABCA13	ADAM28	ABI1	ANKRD13A	ANAPC7	ARHGAP25	CNNM2	ERMAP
ABHD17B	ABCA2	ADAM7	ACADSB	ANKRD9	ARHGAP25	ASB10	COL4A1	FAS
ABHD17C	ABCA3	ADAMDEC1	ACAT1	AP4E1	ASB10	ASCL2	COL4A2	FBXL22
ABI3	ABCA5	ADAMTS3	ACER2	ARHGAP25	ASPHD2	ASPHD2	CYB561D1	FGF1
ABRACL	ABCA7	ADAMTS6	ACMSD	ASB10	ATF6	ATF6	DAZL	FLOT1
AC005544.1	ABCA8	ADAMTSL3	ACRV1	ASCL2	ATOH1	ATOH1	DDI2	GSTO2
AC005609.1	ABCA9	ADAT1	ACSL6	ASPHD2	BCAS3	ATP13A3	DHCR24	HLX
AC007375.1	ABCB10	ADCY10	ACSM1	ATF6	BLMH	ATXN1	DNAJC16	ITPRIP
AC007390.5	ABCB11	ADD3	ACSM3	ATOH1	BOD1	AVPR1B	DOT1L	JAG1
AC008948.1	ABCB4	ADRA1A	ACSM5	ATP13A3	BRD2	BEST1	DPH1	KIAA1598
AC010646.3	ABCB8	ADRA1B	ACSS1	ATP8B2	BSND	BLMH	DUSP2	MDC1
AC011997.1	ABCC10	ADRB1	ACTL6A	ATXN1	BTG1	BNIP1	DUSP6	MRPS18B
AC012215.1	ABCC5	ADRB2	ACTR3	ATXN2	C10orf32	BOD1	EML1	MUC21
AC015688.3	ABCC6	AFAP1L2	ACTR3B	AVPR1B	C10orf95	BRD2	GFOD1	NRM
AC019171.1	ABCC9	AGA	ACTR3C	BEST1	C12orf79	C16orf96	GGCX	OBFC1
AC020907.1	ABCD1	AGBL3	ADAM12	BLM	C19orf80	C17orf102	GGT1	PHF11
AC021860.1	ABCF3	AGTPBP1	ADAMTS10	BLMH	C1orf226	C1orf167	GUCD1	PLEKHM2
AC027307.3	ABCG1	AIDA	ADAMTS16	BNIP1	C6orf15	C1orf226	HAX1	PPP1R10
AC037459.4	ABCG5	AIG1	ADARB2	BOD1	CABIN1	C5orf30	HIC1	PPP1R18
AC073610.5	ABHD11	AKAP13	ADCY2	BRD2	CAPG	C6orf15	KANK2	PRICKLE1
AC104667.3	ABHD13	AKAP2	ADCYAP1	BTBD2	CASP9	CCDC181	KCNK16	RAB8B
AC110615.1	ABHD14A	AKAP6	ADH5	C10orf32	CCDC151	CD38	KCNK17	RNF39
AC114494.1	ABHD14A-ACY1	AKAP9	ADHFE1	C16orf96	CCDC58	CDC42EP3	KCNN3	S1PR4
AC114546.1	ABHD14B	AKR1B10	ADORA2A	C17orf102	CD52	CDK5	LDLR	SETDB2
AC129492.6	ABHD15	AKR1B15	ADRA1D	C17orf82	CDC25C	CDKN1A	LINGO3	SFR1
AC136604.1	ABHD16A	AKR1E2	AEBP2	C1orf167	CDC27	CDKN1C	LOC400863	SFTA2
AC139100.2	ABHD16B	ALDH1A2	AEN	C1orf226	CDC42EP3	CDRT4	MIF	SH2D4B
ACACA	ABHD17A	AMELX	AFF2	C5orf30	CDK5	CEP85L	MTAP	SLK
ACAP1	ABHD6	AMMECR1	AFM	C6orf15	CDKN1A	CHAF1B	MTPAP	SPEN
ACAT2	ABHD8	AMOT	AFP	CAB39L	CDKN1C	CHMP1B	NOL7	TBC1D4
ACBD7	ABI1	AMPH	AGAP6	CABIN1	CDKN2B	CHRNB2	NPPA	TLE6
ACD	ABLIM1	ANGPT1	AGK	CAND2	CDSN	CLDN14	OR2B6	TRIM39
ACE$1	ABLIM2	ANGPTL1	AGPAT4	CAPG	CEMIP	CLIC5	OVCA2	TSLP
ACER2	ABLIM3	ANKIB1	AGXT2	CCDC181	CFAP43	COX11	PDZD2	TUBB
ACLY	ABRA	ANKRD1	AHCTF1	CD38	CHMP1B	CPEB4	PLEKHM2	VARS2
ACN9	ABTB1	ANKRD22	AHSP	CDADC1	CHPF2	CPN2	PNOC	VAX1
ACOT7	ABTB2	ANKRD50	AICDA	CDC42EP3	CHRNB2	CREBBP	RASSF4	WDR36
ACOXL	AC002310.13	ANKRD66	AIFM3	CDK5	CIDEA	CSNK1G3	RETSAT	ZBTB17
ACP1	AC002398.9	ANLN	AIPL1	CDKN1A	CLDN14	CSPG5	RTN4RL1	ZNF691
ACP5	AC002472.13	ANTXR2	AK3	CDKN1C	CMTM7	CTSH	SERP1	ZNF77
ACPL2	AC003002.4	ANXA5	AKAP10	CDKN2A	CNNM2	CWC27	SH2B3	ZWINT
ACRV1	AC003002.6	AOAH	AKAP7	CDKN2B	COL4A1	CXCR4	SH2D6
ACSBG1	AC004076.7	AP1S3	AKAP8	CDRT4	COL4A2	DAGLA	SHC1
ACSL3	AC004076.9	APOB	AKIRIN2	CEP85L	CPD	DAXX	SLC25A34
ACSL6	AC005003.1	APOBEC4	AKNAD1	CFAP43	CRYBB1	DDR1	SMAD3
ACSM1	AC005358.1	APOH	AKT3	CHAF1B	CSNK1G2	DHX16	SMARCA4
ACSS1	AC005841.1	APOL6	ALDH18A1	CHMP1B	CSPG5	DHX40	SMG6
ACTB	AC006449.1	APPBP2	ALDH1A3	CHRNB2	CTSH	DNAJA3	SMYD4
ACTG1	AC006547.14	AQP9	ALDH1B1	CLDN14	CUEDC2	DPT	SNRPD3
ACTL6A	AC007382.1	AREG	ALDH8A1	CLIC5	DAGLA	DSP	SORT1
ACTL6B	AC007952.6	ARHGAP21	ALG10	CMTM7	DAXX	DUSP12	TBX2
ACTL8	AC010441.1	ARHGAP24	ALG10B	CMTM8	DAZL	EDEM2	TGOLN2
ACTN1	AC010547.9	ARHGAP32	ALG6	CNNM2	DCST2	ELMO1	TMEM127
ACTN3	AC010877.1	ARHGAP5	ALKBH7	COL17A1	DDI2	ELOVL3	TMEM150A
ACTN4	AC011294.3	ARHGAP6	ALOX5	COL4A1	DDR1	ELP6	TNNI1
ACTR2	AC011530.4	ARL5B	AMER1	COL4A2	DNAJA3	ENC1	TPM3
ACTR3B	AC012123.1	ARMC3	AMIGO2	COX11	DNAJC16	EVX2	WBP1L
ACTR5	AC015987.2	ARPC5	AMOTL1	CPEB4	DPCR1	FADS1	ZBTB17
ACTRT3	AC016757.3	ARPP21	ANGPT2	CPN2	DPH1	FADS2	ZNF774
ACVR1C	AC017104.2	ARX	ANHX	CREBBP	DPT	FAM110D	ZSCAN31
ACYP2	AC018755.1	ASB11	ANKRD20A1	CSNK1G3	DUSP12	FBXO24
ADA	AC018816.3	ASB3	ANKRD20A2	CSPG5	DUSP6	FBXO32
ADAD2	AC027763.2	ASB9	ANKRD20A3	CTSH	DYNLRB1	FBXO48
ADAM15	AC040977.1	ASTN1	ANKRD30A	CWC27	EIF6	FHOD3
ADAM22	AC068987.1	ATAD1	ANKRD30B	CXCR4	ELK4	FLOT1
ADAM33	AC073333.1	ATF7IP2	ANKRD49	CYB561D1	ELOVL3	FNDC1
ADAMTS16	AC074091.13	ATG4A	ANKS4B	DAGLA	ERCC4	FNDC8
ADAMTS18	AC079602.1	ATIC	ANKUB1	DAXX	ERMAP	GBF1
ADAMTS2	AC091801.1	ATP13A4	ANP32D	DAZL	FADS1	GGT7
ADAMTS20	AC092811.1	ATP13A5	ANXA2R	DDI2	FADS2	GIGYF1
ADAMTS4	AC092964.1	ATP1B1	AOX1	DDR1	FAM13B	GINS3
ADAMTS5	AC093677.1	ATP1B4	AP1B1	DHCR24	FAM213A	GJB2
ADAMTS7	AC093802.1	ATP2B1	AP2B1	DHX16	FAS	GLIS2
ADAMTS8	AC105020.1	ATP5C1	APBA1	DHX40	FBP1	GNB2
ADAR	AC110619.2	ATP6V1D	APBA2	DNAJA3	FBXL22	GNL1
ADARB2	AC112693.2	ATP7A	APBB1	DNAJC16	FNDC1	GOSR2
ADAT2	AC127496.1	ATXN3L	APLNR	DOT1L	FNDC8	GOT2
ADCY1	AC132872.2	AXDND1	APMAP	DPCR1	GBF1	GPR133
ADCY2	AC135178.1	AXIN2	APP	DPH1	GFOD1	HEATR5B
ADCY3	ACAA1	BARD1	APTX	DPT	GGCX	HERPUD2
ADCY8	ACACB	BARX2	AQP8	DSP	GGT1	HES3
ADCYAP1R1	ACAD10	BBS7	AR	DUSP12	GGT7	HEXB
ADD2	ACAD9	BBS9	ARFGEF1	DUSP2	GIMAP8	HEYL
ADH5	ACADL	BCAP29	ARFIP2	DUSP6	GINS3	HLA-DOA
ADM	ACADM	BCAS3	ARG1	EBNA1BP2	GIT1	HLA-DPA1
ADM5	ACADS	BCL6	ARGFX	EDEM2	GNB2	HLCS
ADNP2	ACADSB	BEST3	ARHGAP11A	ELMO1	GSTO1	HSD17B8
ADORA3	ACADVL	BIVM	ARHGAP11B	ELOVL3	GSTO2	IER3
ADRA2A	ACAP3	BIVM-ERCC5	ARHGAP22	ELP6	GUCD1	IFT81
ADRA2C	ACAT1	BMI1	ARHGAP36	EML1	HEXB	IMPA2
ADRBK2	ACBD5	BMP4	ARHGEF18	ENC1	HFE	INCENP
ADSL	ACE2	BMP5	ARHGEF9	ERMAP	HHIPL2	IRF8
ADSS	ACHE	BMPER	ARID1B	EVX2	HIC1	KCNB1
AEBP2	ACKR2	BMPR1B	ARL13B	FADS1	HIST1H1C	KCNE1
AEN	ACO2	BMX	ARL5A	FADS2	HIST1H1D	KCNG1
AF165138.7	ACOT1	BNC1	ARMC5	FAM110D	HIST1H1E	KCNH2
AFAP1L2	ACOT11	BPGM	ARMCX1	FAS	HIST1H2AB	KCNJ16
AFF2	ACOT2	BPNT1	ARMCX2	FBXL22	HIST1H2BB	KCNJ2
AGAP2	ACOX1	BPTF	ARMCX3	FBXO24	HIST1H2BD	KCNN3
AGAP2-AS1	ACOX2	BRINP2	ARMCX4	FBXO32	HIST1H2BG	KIAA2013
AGBL2	ACOX3	BRIP1	ARMCX5	FBXO48	HIST1H3D	KIFAP3
AGK	ACP2	BROX	ARMCX6	FGF1	HIST1H3F	KLF7
AGMAT	ACRC	BTBD10	ARNTL2	FHOD3	HIST1H4H	KLHL3
AGO2	ACSF2	BTG1	ARVCF	FLOT1	HLA-B	LCP1
AGPAT5	ACSL1	C10orf11	ASAH2	FNDC1	HLA-DOA	LITAF
AGTRAP	ACSL5	C10orf113	ASAH2B	FNDC8	HLA-DPA1	LRCH1
AHCTF1	ACSM2A	C11orf45	ASB12	GBF1	HLA-E	LRCH4
AHCY	ACSM5	C11orf58	ASCC2	GFOD1	HPCAL4	LRRC15
AHSA1	ACSS2	C12orf74	ASF1A	GGCX	HSD17B3	MAD2L2
AHSP	ACTA1	C12orf79	ASL	GGT1	HYI	MAPT
AIDA	ACTA2	C14orf37	ASNS	GGT7	IFT81	MARCH3
AIF1	ACTC1	C15orf32	ASPA	GIGYF1	IL6R	MDC1
AIF1L	ACTL10	C15orf41	ASPHD2	GINS3	INA	MESDC2
AIM1	ACTN2	C15orf53	ASUN	GJB2	INCENP	MFN2
AIM1L	ACTR10	C15orf54	ATG3	GLIS2	INPP5F	MGAT5B
AIM2	ACTR1A	C17orf58	ATG4C	GNB2	KCNB1	MIIP
AIPL1	ACTR1B	C17orf64	ATM	GNL1	KCNG1	MITF
AJAP1	ACTR8	C17orf82	ATOH1	GOSR2	KCNK17	MMP24
AK4	ACVR1B	C19orf18	ATP10A	GOT2	KCNN3	MRPS18B
AK5	ACVR2A	C1GALT1	ATP11B	GPR133	KDM3B	MTHFR
AKAP12	ADAL	C1orf110	ATP13A1	GSTO2	KIAA1598	MUC17
AKAP14	ADAM11	C1orf111	ATP1A3	GUCD1	LCP1	MUC21
AKAP5	ADAM17	C1orf115	ATP6V0D2	HAX1	LDLR	MYCL
AKR1A1	ADAM18	C1orf168	ATP6V0E2	HEATR5B	LRRC10B	MYD88
AKR1B15	ADAM19	C1orf21	ATP6V1A	HERPUD2	LTA	MYH7B
AL161784.1	ADAM21	C1orf220	ATP6V1E1	HES3	MAB21L3	MYRF
AL353354.2	ADAM23	C1orf226	ATP6V1G1	HEXB	MAD2L2	NCOA2
AL354898.1	ADAM28	C2CD4A	ATP6V1H	HEYL	MAP3K8	NFIA
AL358113.1	ADAMTS1	C2CD4B	ATP9B	HIC1	MAPT	NFKB2
AL358333.1	ADAMTS10	C2orf43	ATPAF1	HLA-DOA	MDC1	NME7
AL590235.1	ADAMTS12	C4BPA	ATR	HLA-DPA1	MEP1A	NOS1AP
AL626787.1	ADAMTS13	C4BPB	AUTS2	HLCS	MFSD4	NOS3
ALDH18A1	ADAMTS15	C5orf46	AVL9	HLX	MGAT5B	NPPA
ALDH1A3	ADAMTS19	C5orf52	B2M	HSD17B8	MGEA5	NPPB
ALDH1B1	ADAMTS6	C6orf118	B3GALT5	IER3	MIF	NPTN
ALDH7A1	ADAMTS9	C7orf57	B4GALT1	IFT81	MMP24	NRM
ALDOC	ADAMTSL1	C8A	B4GALT6	IMPA2	MORF4L1	OSBPL6
ALG3	ADAMTSL4	C8B	BAALC	INCENP	MRPS18B	OXSR1
ALG6	ADAMTSL5	C8orf48	BACE2	IRF8	MUC21	PBXIP1
ALG8	ADARB1	C8orf87	BAG2	ITPRIP	MYD88	PDE11A
ALMS1	ADC	C9orf152	BAIAP2L1	JAG1	MYH7B	PITX3
ALOX15B	ADCK1	CA4	BASP1	KANK2	NCOA2	PLA2G7
ALOX5	ADCK2	CA5B	BCCIP	KCNB1	NCOA6	PMP22
ALPL	ADCK5	CACNB2	BCL11A	KCNE1	NFIA	POM121L2
ALPPL2	ADCY10	CACNG1	BCL2L10	KCNG1	NFKB2	PPFIA2
ALX3	ADCY5	CALD1	BCL2L13	KCNH2	NKX2-5	PPP1R10
ALYREF	ADCY6	CAMK2D	BCL2L14	KCNJ16	NOL7	PPP1R18
AMD1	ADCY7	CAND1	BCLAF1	KCNJ2	NOS1AP	PPP1R32
AMER1	ADCY9	CAPNS2	BCR	KCNK16	NPPA	PPRC1
AMIGO2	ADD1	CAPZA2	BEND6	KCNK17	NPPB	PRKCD
AMIGO3	ADH1A	CBLL1	BEX1	KCNN3	NRM	PRM2
AMMECR1	ADH1B	CCDC141	BEX5	KIAA1598	OBFC1	PROCR
AMOTL1	ADHFE1	CCER1	BFSP2	KIAA2013	OLFML2B	PRR3
AMPD3	ADI1	CD55	BHLHA15	KIFAP3	OVCA2	PRSS16
ANAPC1	ADORA1	CDCA7L	BHLHB9	KLF7	PDE11A	PRSS54
ANAPC7	ADORA2A	CDH5	BID	KLHL3	PDZD2	PSORS1C1
ANGPT4	ADPRHL1	CDK13	BLACE	LCP1	PHLDA2	PTGIS
ANK1	ADRA1B	CDK17	BLNK	LDLR	PITX2	RAB3IL1
ANKDD1A	ADRA2B	CELF2	BLOC1S5	LINGO3	PITX3	RAB44
ANKIB1	ADRB2	CEP112	BLOC1S5-TXNDC5	LITAF	PKD2L2	RAD51D
ANKLE1	ADSSL1	CER1	BMP6	LOC400863	PMP22	RAF1
ANKRD13B	AEBP1	CES1	BMS1	LRCH1	PNOC	RARRES2
ANKRD18B	AES	CES5A	BNIP3	LRCH4	POM121L2	RASGRF1
ANKRD24	AF196779.12	CH25H	BOC	LRRC15	PPP1R10	RCAN1
ANKRD27	AFAP1	CHRM2	BOD1L2	MAD2L2	PPP1R18	RNF207
ANKRD28	AFAP1L1	CITED2	BORA	MAPT	PRDM14	RPL30
ANKRD32	AFF3	CLDN1	BRAF	MARCH3	PRKCSH	SCN10A
ANKRD34B	AFF4	CLLU1	BRD4	MDC1	PROCR	SCN5A
ANKRD35	AFP	CLLU1OS	BRDT	MESDC2	PTGIS	SFSWAP
ANKRD45	AGAP10	CLN5	BRI3	MFN2	PTPRG	SIM2
ANKRD65	AGAP3	CMPK2	BRMS1L	MGAT5B	RAB20	SLC22A13
ANKS1B	AGAP4	CNKSR2	BRS3	MIF	RAB3IL1	SLC22A14
ANKS6	AGAP5	CNNM1	BTBD18	MIIP	RAB44	SLC22A15
ANO1	AGAP7	CNOT4	BTG3	MITF	RAD51D	SLC26A9
ANO10	AGAP9	CNOT7	BTLA	MMP24	RBM19	SLC30A2
ANO9	AGFG2	COG5	BTNL3	MRPS18B	RCAN1	SLC35F1
ANP32E	AGL	COL4A5	BTNL8	MTAP	RETSAT	SLC4A2
AOC2	AGO4	COL4A6	BTNL9	MTHFR	RMDN2	SLC4A4
AOC3	AGPAT3	COLGALT2	BUB3	MTPAP	RNF207	SLC6A4
AOX1	AGPAT9	COMMD3	C10orf120	MUC17	RNF39	SOCS1
AP001888.1	AGT	COMMD3-BMI1	C10orf128	MUC21	RPL30	SPPL2C
AP1AR	AGTR1	COMMD6	C10orf131	MYCL	RTN4RL1	SRBD1
AP1M2	AGXT	COX6C	C10orf53	MYD88	S1PR4	SRL
AP1S1	AHDC1	COX7B	C10orf71	MYH7B	SCN10A	SRRD
AP1S3	AHNAK	CPEB2	C10orf88	MYRF	SCN11A	STRN
AP2S1	AHNAK2	CPQ	C10orf90	NCOA2	SCN5A	STXBP4
AP3B2	AHSA2	CR1	C11orf31	NFIA	SEC14L1	TBX20
AP3S1	AHSG	CR2	C11orf54	NFKB2	SEC23IP	TBX5
APAF1	AIFM1	CREB3L2	C12orf54	NME7	SFR1	TCF7L2
APBA2	AIFM2	CSGALNACT1	C14orf177	NOL7	SFTA2	TEKT3
APBB2	AIP	CTNNAL1	C16orf47	NOS1AP	SGSM2	TES
APCDD1L	AIRE	CTXN3	C16orf58	NOS3	SH2B3	TFAP4
APEH	AJUBA	CUBN	C16orf62	NPPA	SH2D4B	TFIP11
APEX1	AK1	CUL4B	C16orf78	NPPB	SH2D6	TGIF1
APEX2	AK3	CXorf21	C16orf87	NPTN	SHC1	TH
APH1B	AK9	CXorf22	C17orf100	NRM	SLC22A13	TLE4
API5	AKAP13	CXorf23	C17orf50	OBFC1	SLC22A15	TMEM40
APIP	AKAP17A$1	CXorf30	C18orf42	OR2B6	SLC26A9	TNFRSF8
APITD1	AKAP17A$2	CYB561	C19orf40	OSBPL6	SLC30A2	TNP2
APITD1-CORT	AKAP2	CYBB	C19orf48	OVCA2	SLC35F1	TRAF3
APLF	AKAP6	CYFIP2	C1orf100	OXSR1	SLC45A3	TRAP1
APLN	AKAP9	CYP39A1	C1orf158	PBXIP1	SLC4A2	TRIT1
APMAP	AKIP1	CYP51A1	C1orf229	PDE11A	SLC6A4	TRPM7
APOBEC3B	AKR1C1	CYSLTR2	C1orf68	PDZD2	SLK	TSC22D4
APOBEC3D	AKR1C2	DAAM1	C1QL2	PHF11	SMARCA4	TSPAN32
APOBEC3H	AKR1D1	DAB1	C22orf15	PITX3	SMG6	TUBB
APP	AKT1	DACT1	C22orf29	PLA2G7	SMYD4	TUSC1
APRT	AKTIP	DAOA	C22orf39	PLEKHM2	SNRPD3	TYW5
AQP4	AL020996.1	DCAF6	C2orf27A	PMP22	SOCS1	UBIAD1
AQP5	AL022328.1	DCAF7	C2orf47	PNOC	SORT1	USP12
AQR	AL035252.1	DCAF8L1	C2orf69	POM121L2	SPATA2	USP50
AR	AL118506.1	DCAF8L2	C3	PPFIA2	SPATS2L	VANGL1
ARAP3	AL121761.2	DCDC2	C3orf17	PPP1R10	SPC24	VARS2
ARC	AL139099.1	DCDC2C	C3orf33	PPP1R18	SPPL2C	VILL
ARF3	AL162389.1	DCLK2	C3orf36	PPP1R32	SRR	VIT
ARF6	AL162407.1	DCLK3	C3orf52	PPRC1	STARD7	VMP1
ARFGEF1	AL353791.1	DCLRE1A	C4orf27	PRICKLE1	STH	WDR48
ARHGAP11A	AL354993.1	DDAH1	C4orf46	PRKCD	SUFU	WEE1
ARHGAP11B	AL356356.1	DDHD1	C4orf6	PRM2	SZT2	XYLB
ARHGAP12	AL359091.2	DDR2	C5orf22	PROCR	TBX2	YPEL2
ARHGAP18	AL590714.1	DDX53	C5orf38	PRR3	TCF7L2	ZBED6CL
ARHGAP19	AL590822.1	DDX60	C5orf49	PRSS16	TEKT3	ZBTB18
ARHGAP22	AL591479.1	DFNB59	C5orf64	PRSS54	TFIP11	ZNF391
ARHGAP23	AL603965.1	DGKI	C6orf163	PSORS1C1	TGOLN2	ZNF775
ARHGAP36	ALAD	DHX40	C6orf164	PTGIS	TLE6	ZNF839
ARHGAP4	ALAS1	DIAPH3	C6orf165	RAB3IL1	TMEM167B
ARHGAP40	ALB	DISP1	C6orf211	RAB44	TMEM258
ARHGAP44	ALCAM	DLC1	C7orf13	RAB8B	TMEM82
ARHGAP8	ALDH1L1	DLD	C8orf46	RAD51D	TMUB1
ARHGAP9	ALDH2	DMD	C9orf135	RAF1	TNF
ARHGEF10	ALDH3A2	DMXL1	C9orf66	RARRES2	TP53I13
ARHGEF16	ALDH4A1	DNAH11	C9orf85	RASGRF1	TPST2
ARHGEF18	ALDH5A1	DNAJC1	C9orf91	RASSF4	TRAP1
ARHGEF19	ALDH6A1	DNAJC2	CA2	RCAN1	TRIM39
ARHGEF26	ALDH8A1	DOCK11	CA3	RETSAT	TRPM7
ARHGEF28	ALDOB	DPH6	CAB39	RNF207	TSLP
ARHGEF35	ALG12	DPY19L1	CABIN1	RNF39	TSR1
ARHGEF39	ALG14	DTD2	CABP7	RPL30	TTC23L
ARHGEF40	ALG9$1	DTHD1	CACNA1A	RTN4RL1	TUBB
ARHGEF5	ALG9$2	DUS4L	CACNB4	S1PR4	TYW5
ARID3B	ALKBH5	DUSP10	CACNG3	SCN10A	UAP1
ARL2	ALKBH7	DUSP26	CACUL1	SCN5A	UBE2Q1
ARL4A	ALPK2	DUSP27	CADM4	SERP1	UBXN11
ARL4C	ALPK3	DUSP6	CALB2	SETDB2	UHMK1
ARL5A	ALS2CL	DYNLT3	CALN1	SFR1	UQCRHL
ARL6IP1	ALS2CR11	DYRK2	CALY	SFSWAP	USMG5
ARL6IP6	ALS2CR12	EBF1	CAPNS1	SFTA2	USP25
ARMC4	ALX1	EDEM3	CAPRIN2	SH2B3	USP50
ARMC6	AMACR	EDNRA	CARD6	SH2D4B	VARS2
ARMC9	AMBP	EEA1	CASP2	SH2D6	WDR48
ARNTL2	AMDHD1	EFCAB3	CASR	SHC1	WDR5B
ARPC1B	AMFR	EGFL6	CATSPERB	SIM2	WNT8A
ARPC3	AMHR2	EIF1AX	CBLN1	SLC22A13	XPO4
ARPC5L	AMICA1	EIF2S1	CBWD1	SLC22A14	XYLB
ARRB1	AMIGO1	ELMO1	CBWD2	SLC22A15	YPEL2
ARRB2	AMOTL2	ENTHD1	CBWD3	SLC25A34	ZBED6CL
ARRDC2	AMY2A	EPB41L4A	CC2D2B	SLC26A9	ZBTB17
ARSI	AMY2B	EPB41L4A-AS2	CCDC116	SLC30A2	ZBTB18
ARSJ	ANAPC13	EPB41L4B	CCDC117	SLC35F1	ZBTB7B
ARTN	ANAPC16	EPDR1	CCDC144A	SLC4A2	ZNF391
ASAH2	ANGPT1	EPRS	CCDC148	SLC4A4	ZNF436
ASB13	ANGPTL3	EPYC	CCDC15	SLC6A4	ZNF691
ASCC3	ANK2	ERAP2	CCDC157	SLK	ZNF839
ASCL2	ANK3	ERCC5	CCDC7	SMAD3
ASF1A	ANKH	ERLEC1	CCDC73	SMARCA4
ASF1B	ANKMY1	ERO1LB	CCDC74A	SMG6
ASIC2	ANKMY2	ETS1	CCDC80	SMYD4
ASMTL$1	ANKRA2	FABP5	CCDC86	SNRPD3
ASMTL$2	ANKRD1	FAM114A2	CCDC93	SOCS1
ASPHD1	ANKRD12	FAM129A	CCL28	SORT1
ASPHD2	ANKRD13A	FAM160B1	CCL5	SPEN
ASPM	ANKRD16	FAM171A1	CCNB3	SPPL2C
ASRGL1	ANKRD18A$1	FAM174B	CCNC	SRBD1
ASTL	ANKRD18A$2	FAM177B	CCNJ	SRL
ASTN2	ANKRD20A1	FAM180A	CCNT2	SRRD
ASUN	ANKRD26	FAM183B	CCP110	STRN
ATAD3B	ANKRD30BL	FAM188A	CCT6A	STXBP4
ATAD5	ANKRD33B	FAM19A1	CD163	TBC1D4
ATCAY	ANKRD34A	FAM19A4	CD163L1	TBX2
ATG16L1	ANKRD34C	FAM206A	CD200	TBX20
ATG4C	ANKRD36	FAM47A	CD200R1	TBX5
ATG5	ANKRD36C	FAM47B	CD200R1L	TCF7L2
ATG9B	ANKRD44	FAM47C	CD209	TEKT3
ATHL1	ANKRD53	FAM71B	CD40LG	TES
ATIC	ANKRD54	FAM71D	CD53	TFAP4
ATL1	ANKRD6	FAM83F	CD69	TFIP11
ATL2	ANKRD63	FAM98A	CD70	TGIF1
ATL3	ANKRD9	FAM98B	CD86	TGOLN2
ATP10A	ANKZF1	FAM9A	CDC45	TH
ATP10B	ANO5	FAM9B	CDC7	TLE4
ATP11C	ANTXR1	FAM9C	CDH4	TLE6
ATP12A	ANTXR2	FAS	CDK5R1	TMEM127
ATP13A2	ANXA1	FBN2	CDK5RAP2	TMEM150A
ATP1A2	ANXA2	FBXL3	CDKN2C	TMEM40
ATP1B3	ANXA3	FBXO38	CDR1	TNFRSF8
ATP2A1	ANXA4	FEM1C	CDS2	TNNI1
ATP2A3	ANXA6	FER	CDV3	TNP2
ATP2B1	AP000304.12	FGF12	CDX4	TPM3
ATP2C2	AP000322.53	FGF13	CEACAM19	TRAF3
ATP4A	AP000322.54	FGF5	CEBPA	TRAP1
ATP5J2-PTCD1	AP000349.1	FGGY	CEBPD	TRIM39
ATP6AP2	AP000350.10	FIGF	CEBPG	TRIT1
ATP6V0A4	AP000769.1	FILIP1	CECR1	TRPM7
ATP6V1A	AP001362.1	FKBP7	CECR2	TSC22D4
ATP6V1B2	AP001468.1	FN1	CEP85L	TSLP
ATP8A2	AP003041.2	FNDC9	CEP89	TSPAN32
ATP8B1	AP003068.23	FREM1	CEP97	TUBB
ATP8B3	AP006621.5	FREM2	CEPT1	TUSC1
ATRIP	AP1M1	FREM3	CETN1	TYW5
ATRNL1	AP2A2	FRMD3	CETN3	UBIAD1
ATXN3	AP4B1	FRMD4B	CGA	USP12
ATXN7L1	AP4E1	FRMD6	CHAT	USP50
AUNIP	AP4M1	FRMPD4	CHCHD10	VANGL1
AURKA	AP5M1	FRRS1L	CHCHD2	VARS2
AURKB	AP5S1	FRZB	CHD6	VAX1
AURKC	APBA1	FTHL17	CHD9	VILL
AUTS2	APBB1	FTO	CHEK1	VIT
AXIN1	APBB3	FUT8	CHEK2	VMP1
AZIN1	APC2	GADL1	CHI3L2	WBP1L
B3GALT1	APCDD1	GALNT4	CHIA	WDR36
B3GALT5	APOA1	GAPT	CHIC1	WDR48
B3GAT1	APOA2	GATA3	CHP2	WEE1
B3GAT2	APOB	GDF6	CHRFAM7A	XYLB
B3GNT2	APOBEC2	GDF7	CHRNA7	YPEL2
B3GNT3	APOBEC3F	GEMIN8	CHST15	ZBED6CL
B3GNT4	APOC2	GEN1	CHST4	ZBTB17
B3GNT5	APOC3	GK	CHST8	ZBTB18
B3GNT7	APOH	GK2	CHSY1	ZNF391
B4GALNT4	APOL6	GKAP1	CIITA	ZNF691
B4GALT4	APPBP2	GLI3	CKAP2L	ZNF77
B4GALT5	AQP10	GLT8D2	CLC	ZNF774
B4GALT6	AQP1$1	GNA13	CLCC1	ZNF775
BAALC	AQP8	GNAO1	CLCN1	ZNF839
BAG4	ARAF	GNG10	CLDN10	ZSCAN31
BAG5	ARAP2	GNG2	CLDN20	ZWINT
BAHD1	AREG	GNPDA2	CLDN5
BAI1	ARFGAP2	GPA33	CLDND2
BAIAP2	ARFGAP3	GPM6B	CLEC19A
BAIAP2L1	ARFGEF2	GPR110	CLEC2B
BAIAP2L2	ARFRP1	GPR116	CLEC2D
BAIAP3	ARHGAP1	GPR125	CLEC4D
BANK1	ARHGAP10	GPR126	CLEC4E
BARD1	ARHGAP21	GPR137C	CLEC4M
BARX1	ARHGAP24	GPR141	CLEC6A
BASP1	ARHGAP26	GPR161	CLECL1
BATF2	ARHGAP29	GPR22	CLIC2
BATF3	ARHGAP31	GPRIN3	CLP1
BAX	ARHGAP42	GRAP2	CLPP
BCAR3	ARHGAP5	GRID1	CLRN1
BCAS1	ARHGAP6	GRIP1	CLRN3
BCAS4	ARHGDIB	GRXCR2	CLTCL1
BCAT1	ARHGDIG	GSTO1	CLUL1
BCCIP	ARHGEF11	GSTO2	CMA1
BCL11A	ARHGEF12	GUCY1A3	CMPK1
BCL11B	ARHGEF17	GUCY1B3	CMSS1
BCL2L10	ARHGEF2	GUF1	CMTR2
BCL2L12	ARHGEF25	GYPA	CNFN
BCL2L14	ARHGEF3	GYPB	CNGA2
BCL6B	ARHGEF37	GYPE	CNKSR3
BCMO1	ARHGEF9	HAS2	CNPY1
BCR	ARID4A	HAVCR1	CNTF
BDNF	ARID5B	HAVCR2	CNTNAP3B
BEGAIN	ARL10	HBP1	COBL
BEND3	ARL2BP	HCCS	COL22A1
BEND4	ARL6IP5	HCFC2	COL5A3
BEND6	ARL8B	HDAC2	COMMD2
BEST2	ARMC2	HDAC9	COMT
BEST4	ARMCX1	HDGFL1	COQ10B
BET1	ARMCX3	HDHD1	COQ2
BEX5	ARMCX6	HEATR1	COQ3
BFAR	ARNT2	HEATR6	COQ7
BGN	ARPC1A	HECTD2	COX6A2
BHLHA9	ARPC4-TTLL3	HELB	COX7A1
BHLHE41	ARPP21	HELZ	COX7A2
BHMT	ARRDC3	HERPUD2	CP
BICD1	ARSA	HHIP	CPA6
BICD2	ARSB	HHIPL2	CPNE4
BID	ARSD	HLX	CPPED1
BIRC5	ARSE	HMGCLL1	CPXM2
BLM	ARSG	HMGXB4	CRB3
BLOC1S2	ART3	HMHB1	CRCP
BMP6	ART4	HOOK1	CRCT1
BMS1	ARV1	HPGDS	CRH
BNC2	AS3MT	HPS1	CRKL
BNIPL	ASAH1	HPSE2	CRNN
BOC	ASAP1	HRASLS	CRYBA4
BOD1	ASAP2	HS1BP3	CRYBB1
BOLA2B	ASB10	HS6ST3	CRYM
BOLA3	ASB11	HSD17B4	CSAG1
BOP1	ASB14	HSD17B7	CSF2
BORA	ASB16	HTR4	CSGALNACT2
BPHL	ASB2	HTR7	CSRP2BP
BRCA1	ASB4	IARS2	CST1
BRCA2	ASB8	ID4	CST11
BRCC3	ASGR2	IDNK	CST3
BRD7	ASH1L	IFIT1	CST4
BRI3BP	ASIC3	IFIT1B	CST8
BRINP1	ASIC4	IFIT2	CST9
BRIP1	ASPG	IFIT3	CSTA
BRIX1	ASPH	IFIT5	CSTL1
BRSK2	ASPRV1	IFNG	CT45A1
BRWD3	ASXL1	IGFBP3	CT45A2
BSCL2	ASXL3	IGJ	CT45A3
BSND	ATAD1	IKBKAP	CT45A4
BST2	ATE1	IKZF2	CT45A5
BTBD11	ATF3	IL12B	CT45A6
BTBD17	ATF5	IL15	CTAGE9
BTBD3	ATF6B	IL16	CTBP2
BTN3A1	ATF7	IL1RAPL1	CTGF
BTN3A2	ATF7IP2	IL2	CTNND1
BTN3A3	ATG14	IL21	CTSG
BTNL2	ATG16L2	IL22	CTU1
BUB1	ATG2A	IL26	CUL1
BUB1B	ATG2B	ILDR2	CUL5
BUB3	ATG4A	INADL	CUZD1
BUD13	ATG4D	INHBA	CWH43
BYSL	ATG9A	INPP1	CXADR
BZW1	ATOH8	INPP4B	CXCL12
C10orf105	ATP10D	INTS2	CXCL13
C10orf2	ATP11A	IRAK3	CXCL5
C10orf55	ATP13A3	IRG1	CXorf67
C10orf82	ATP13A4	IRX3	CYFIP1
C10orf95	ATP1A1	IRX5	CYP2A13
C11orf16	ATP1B1	IRX6	CYP2E1
C11orf24	ATP1B2	ITGA8	CYP2F1
C11orf31	ATP1B4	ITIH2	CYP2U1
C11orf42	ATP2A2	ITIH5	CYP4A11
C11orf48	ATP2B2	ITK	CYP4A22
C11orf58	ATP2B4	ITPRIP	CYP4B1
C11orf70	ATP5A1	JAK1	CYP4X1
C11orf72	ATP5B	JAKMIP2	CYP4Z1
C11orf82	ATP5C1	JUN	DAB2IP
C11orf83	ATP5D	KAAG1	DAP
C11orf84	ATP5E	KAL1	DAPL1
C12orf45	ATP5F1	KARS	DARS
C12orf52	ATP5G1	KBTBD8	DAZL
C12orf56	ATP5G3	KCNE4	DBX1
C12orf60	ATP5J	KCNH6	DCD
C12orf66	ATP5L	KCNIP4	DCHS1
C12orf68	ATP5L2	KCNJ1	DCLK1
C12orf76	ATP5O	KCNJ5	DCT
C14orf1	ATP5S	KCNS3	DCUN1D4
C14orf132	ATP6AP1	KCNU1	DDAH1
C14orf39	ATP6AP1L	KCTD12	DDC
C15orf27	ATP6V0A1	KCTD16	DDT
C16orf11	ATP6V0B	KDELC1	DDTL
C16orf54	ATP6V0D1	KIAA0368	DDX11
C16orf59	ATP6V0E2	KIAA0586	DDX18
C16orf89	ATP6V1D	KIAA0895	DDX25
C16orf98	ATP6V1G2	KIAA1024	DDX26B
C17orf104	ATP6V1H	KIAA1109	DDX43
C17orf53	ATP7A	KIAA1456	DEFA1B
C17orf58	ATP7B	KIAA1468	DEFA3
C17orf75	ATP8A1	KIF20B	DEFA4
C18orf54	ATP9A	KIF27	DEFA5
C18orf56	ATPAF1	KIF4B	DEFA6
C19orf24	ATPAF2	KIN	DEFB1
C19orf33	ATRN	KLF2	DEFB129
C19orf48	ATXN1	KLF6	DEFB131
C19orf66	ATXN7L2	KLHL25	DEFB132
C19orf77	AUH	KLHL29	DENND1C
C1GALT1	AVIL	KLHL31	DENND2D
C1orf106	AZI2	KLHL34	DEPDC5
C1orf109	B2M	KLLN	DERL3
C1orf112	B3GALNT1	KPNA2	DFNB31
C1orf167	B3GALT2	KRIT1	DGCR14
C1orf172	B3GALT4	LAMA2	DGCR2
C1orf174	B3GALT6	LAMB1	DGCR6
C1orf177	B3GNT8	LAMP2	DGCR6L
C1orf210	B3GNT9	LANCL3	DGCR8
C1orf216	B4GALNT3	LAYN	DHFRL1
C1orf226	BACE1	LCORL	DHRS3
C1orf51	BACH2	LEMD3	DHX32
C1orf54	BAD	LEPREL1	DIMT1
C1orf61	BAG1	LHFP	DIS3
C1orf74	BAG2	LIPA	DLEU2L
C1orf87	BAG3	LIPF	DLGAP1
C1orf94	BAI2	LIPJ	DLGAP2
C1QBP	BAMBI	LIPK	DMBT1
C1QL2	BAZ2B	LIPM	DMP1
C1R	BBS1	LIPN	DMRT1
C20orf195	BBS2	LLPH	DMRT3
C20orf27	BBS5	LMCD1	DNAH14
C21orf59	BBS9	LMO7	DNAH3
C21orf88	BCAM	LMX1A	DNAJA1
C21orf91	BCAP29	LNPEP	DNAJA2
C22orf15	BCAS3	LOX	DNAJB1
C2CD4C	BCDIN3D	LPAR6	DNAJB6
C2CD4D	BCKDHA	LPCAT2	DNAJC19
C2ORF15	BCL2	LPP	DNAJC5B
C2orf40	BCL2L2-PABPN1	LRRC1	DNHD1
C2orf44	BCL3	LRRC17	DNTT
C2orf48	BCL7A	LRRC37A3	DOCK1
C2orf69	BCL7C	LRRC52	DOCK8
C2orf78	BCO2	LRRD1	DPP6
C2orf81	BCORL1	LTBP1	DPPA2
C3orf14	BCS1L	LURAP1L	DPPA4
C3orf55	BEAN1	LUZP6	DPPA5
C3orf67	BECN1	LYPLAL1	DPRX
C3orf70	BEND7	MAB21L1	DPYSL4
C3orf72	BEST1	MAEL	DRAM2
C3orf80	BEST3	MAGEB1	DRG1
C4orf21	BEX4	MAGEB10	DRGX
C4orf46	BHLHE40	MAGEB16	DROSHA
C4orf51	BHMT2	MAGEB18	DSCAM
C5AR1	BICC1	MAGEB2	DSE
C5orf17	BIK	MAGEB3	DSPP
C5orf30	BIVM	MAGEB4	DST
C5orf34	BIVM-ERCC5	MAGEB5	DTX3L
C5orf58	BLCAP	MAGEB6	DTX4
C6orf106	BLVRA	MAGI2	DUSP18
C6orf132	BLVRB	MAGT1	DYRK1B
C6orf141	BLZF1	MAP3K15	DZANK1
C6orf211	BMI1	MAP3K3	EAF2
C6orf223	BMP1	MAP3K7	EBF3
C6orf99	BMP2	MAP7D2	ECHS1
C8orf34	BMP4	MAPK10	ECT2
C8orf59	BMP5	MAPRE2	EDA2R
C9orf114	BMP7	MARC1	EDN3
C9orf116	BMPER	MARC2	EEF1A1
C9orf129	BMPR2	MARCH10	EFCAB14
C9orf135	BNIP2	MARCH11	EFCAB7
C9orf40	BOK	MARCKS	EGFR
C9orf41	BPNT1	MARK1	EHF
C9orf64	BRE	MAST4	EI24
C9orf69	BRF1	MB	EID2
C9orf72	BRI3	MB21D2	EID2B
C9orf91	BRICD5	MBNL2	EIF1B
CA10	BRINP3	MBOAT1	EIF2AK3
CA11	BROX	MBTPS2	EIF3H
CA12	BRPF3	MCC	EIF3M
CA14	BSDC1	MCTS1	EIF4ENIF1
CA4	BTBD1	MECOM	ELOVL7
CA7	BTBD6	MED12L	EMB
CA9	BTBD8	MED13	EMID1
CAAP1	BTBD9	MED30	EMX2
CABLES1	BTG1	MED7	EN1
CABP1	BTG2	MEF2A	EN2
CABYR	BTK	MEIS2	ENO4
CACNA1A	BTLA	MEP1A	ENPP1
CACNA1E	BTN2A1	METTL2A	ENPP3
CACNA1I	BTRC	MFAP3	ENTPD1
CACNA2D2	BVES	MFSD6	ENTPD3
CACNA2D3	BX088651.2	MGST3	ENTPD6
CACNB4	BZRAP1	MIA3	EPB41L2
CACNG4	BZW2	MID1	EPHA1
CACNG5	C10orf10	MINPP1	EPHB1
CACNG7	C10orf11	MITF	EPHX3
CACNG8	C10orf111	MKX	EPHX4
CACYBP	C10orf32	MLIP	EPPIN
CAD	C10orf54	MMP2	EPPIN-WFDC6
CADM2	C10orf67	MORC4	EPX
CADM3	C10orf71	MOSPD2	ERCC4
CALB1	C10orf76	MPC2	ERCC6
CALB2	C11orf21	MPDZ	ERCC6-PGBD3
CALCB	C11orf45	MPLKIP	ERCC8
CALCR	C11orf49	MPP5	ERG
CALD1	C11orf68	MRC2	ERI2
CALHM1	C11orf71	MRPL44	ERMP1
CALHM2	C11orf74	MSGN1	ERN2
CALM1	C12orf23	MSI2	ERV3-1
CALM2	C12orf39	MSL3	ERVV-1
CALML4	C12orf4	MSRB3	ERVV-2
CALN1	C12orf57	MT1HL1	ESAM
CALR3	C12orf61	MTMR7	ESX1
CAMK1D	C12orf65	MTR	ESYT2
CAMK2N2	C12orf75	MTUS1	ETFB
CAMK4	C14orf105	MYPN	ETFDH
CAMKK2	C14orf144	MYSM1	ETV6
CAMKMT	C14orf159	NAA11	EVA1A
CAMKV	C14orf178	NAB1	EVI5
CAMSAP3	C14orf180	NAF1	EWSR1
CAND1	C14orf2	NAMPT	F13A1
CAP1	C14orf28	NAPEPLD	F9
CAPG	C14orf37	NAT1	FAAH2
CAPN11	C14orf79	NAT2	FABP1
CAPN12	C15ORF37	NBEA	FAF1
CAPN13	C15orf38	NDNF	FAHD2A
CAPN15	C15orf38-AP3S2	NEBL	FAM104B
CAPN5	C15orf41	NEFM	FAM110C
CAPN6	C15orf52	NEIL3	FAM111A
CAPRIN1	C15orf57	NFIA	FAM111B
CAPRIN2	C15orf60	NFIB	FAM122A
CAPZB	C15orf61	NHLRC2	FAM131B
CARD10	C15orf62	NID2	FAM135B
CARD11	C15orf65	NLGN4X	FAM150A
CARHSP1	C16orf46	NMBR	FAM163A
CARM1	C16orf52	NME8	FAM169B
CARS	C16orf58	NMUR2	FAM170B
CASC5	C16orf71	NOL11	FAM189A1
CASK	C16orf80	NOS1AP	FAM196A
CASP10	C16orf86	NR0B1	FAM209A
CASP8	C17orf100	NR3C1	FAM209B
CATSPER4	C17orf103	NREP	FAM218A
CBL	C17orf59	NRG1	FAM21A
CBLC	C17orf72	NRSN1	FAM21C
CBLN1	C17orf82	NSUN6	FAM24A
CBR1	C17orf97	NT5C1B	FAM24B
CBR3	C18orf32	NT5C1B-RDH14	FAM26D
CBS	C19orf12	NT5C3A	FAM26E
CBX1	C19orf18	NTRK2	FAM26F
CBX2	C19orf47	NUBPL	FAM3B
CBX3	C19orf55	NUDT4	FAM46C
CCAR1	C19orf70	NUF2	FAM64A
CCAR2	C19orf80	NUP62CL	FAM69A
CCBE1	C19orf82	OFD1	FAM72B
CCBL1	C1orf105	OLFM4	FAM72C
CCBL2	C1orf122	OMA1	FAM72D
CCDC108	C1orf127	OR2K2	FAN1
CCDC109B	C1orf134	OSBPL6	FANK1
CCDC110	C1orf162	OSR1	FASTKD3
CCDC113	C1orf180	OTC	FATE1
CCDC114	C1orf198	OTUD6B	FAXC
CCDC129	C1orf204	OXR1	FBL
CCDC136	C1orf213	PACRG	FBXL4
CCDC137	C1orf220	PACRGL	FBXO36
CCDC138	C1orf228	PAG1	FBXO39
CCDC15	C1orf229	PALM2	FBXO40
CCDC150	C1orf50	PALM2-AKAP2	FCGBP
CCDC151	C1orf53	PANK1	FCGR1B
CCDC152	C1orf56	PAPSS2	FEZ1
CCDC169	C1orf63	PAQR3	FGF13
CCDC172	C1orf95	PARD3B	FGFR1OP2
CCDC173	C1QTNF1	PARK2	FIGNL1
CCDC177$1	C1QTNF1-AS1	PARM1	FILIP1L
CCDC18	C1QTNF5	PBX1	FJX1
CCDC19	C1QTNF6	PCDH7	FLG
CCDC25	C1S	PCGF5	FLG2
CCDC28A	C2	PCYT1B	FMN1
CCDC42B	C20orf166	PDCD4	FMNL2
CCDC58	C20orf194	PDE11A	FMR1
CCDC59	C20orf26	PDE4D	FMR1NB
CCDC6	C21orf119	PDGFRL	FNDC1
CCDC61	C21orf2	PDK3	FNDC7
CCDC64	C21orf33	PGAM4	FNDC8
CCDC64B	C21orf49	PHEX	FOXB2
CCDC71L	C21orf67	PHTF2	FOXD2
CCDC74A	C21orf90	PICALM	FOXD3
CCDC74B	C22orf23	PIGA	FOXD4
CCDC77	C22orf24	PIGN	FOXD4L1
CCDC86	C2CD2L	PIH1D3	FOXD4L3
CCDC88B	C2orf16	PIK3C3	FOXD4L6
CCDC88C	C2orf27A	PIR	FOXE3
CCHCR1	C2orf42	PITPNC1	FOXI2
CCK	C2orf71	PITX2	FOXR2
CCKBR	C2orf74	PJA2	FRA10AC1
CCL2	C2orf88	PLA2G7	FRG2B
CCL25	C3orf18	PLCG2	FRMD7
CCL26	C3orf20	PLEKHA3	FST
CCM2L	C3orf62	PLEKHG7	FSTL1
CCNA1	C4A	PLK2	FUOM
CCNA2	C4B	PLXDC2	FUT4
CCNB1	C4BPB	PMAIP1	FXR1
CCNB2	C4orf22	PMPCB	FXYD1
CCNC	C4orf29	PNPLA4	FXYD3
CCND1	C4orf3	POC1B	FXYD4
CCND3	C4orf32	POC1B-GALNT4	FXYD5
CCNE1	C4orf36	POLA1	FXYD7
CCNF	C4orf48	POU6F2	FZD10
CCNG1	C5	PPAP2B	FZD8
CCNI2	C5AR2	PPM1D	G2E3
CCNJL	C5orf15	PPP1R3C	GABRA3
CCNYL1	C5orf24	PPP2R2B	GABRB3
CCRN4L	C5orf42	PRDM5	GABRE
CCSAP	C5orf46	PRDM8	GABRQ
CCT2	C5orf55	PRDX4	GAGE1
CCT3	C5orf56	PRELID2	GAGE2A
CCT4	C6	PRICKLE1	GAGE2C
CCT5	C6orf136	PRKAA2	GAGE2D
CCT6A	C6orf164	PRKAR2B	GAL3ST1
CCT7	C6ORF165	PRKCA	GALNT7
CCT8	C6orf203	PRKRA	GALR1
CD164L2	C6orf226	PRL	GAS2L1
CD177	C6orf47	PRPS1L1	GAS2L2
CD19	C6orf48	PRPS2	GATSL3
CD1C	C6orf89	PRRC1	GBAS
CD200	C7	PRRG1	GCNT7
CD247	C7orf10	PSMC2	GCSAM
CD248	C7orf13	PSMD10	GDAP2
CD276	C7orf31	PSMD12	GDE1
CD2AP	C7orf41	PTCHD1	GFI1
CD300A	C7orf55	PTEN	GGT1
CD320	C7orf60	PTGDR	GGT5
CD3EAP	C7orf61	PTGER2	GHSR
CD4	C8B	PTN	GIMAP1
CD40	C8orf17	PTPLA	GIMAP2
CD44	C8orf31	PTPN21	GIMAP4
CD48	C8orf37	PTPN3	GIMAP5
CD52	C8orf4	PTPRD	GIMAP6
CD70	C8orf46	PTPRK	GIMAP7
CD72	C8orf47	QRFPR	GIMAP8
CD74	C8orf48	RAB18	GINS1
CD79B	C8orf49	RAB2A	GIPC1
CD82	C8orf82	RAB3GAP2	GJA1
CD83	C9orf156	RAB3IP	GJB7
CD8A	C9orf169	RAB9A	GJD4
CD8B	C9orf172	RALGPS2	GLA
CD9	C9orf3	RAP2A	GLDC
CD96	C9orf47	RAPGEF6	GLMN
CD97	C9orf50	RARB	GLRX3
CDA	C9orf9	RASAL2	GLT1D1
CDC123	C9orf96	RASEF	GLUL
CDC20	CA13	RASGRP1	GMIP
CDC25A	CAB39L	RASGRP3	GMPS
CDC25B	CABLES2	RB1	GNA14
CDC25C	CACFD1	RBM45	GNAZ
CDC26	CACNA1C	RBMXL3	GNB1L
CDC42BPG	CACNA1D	RC3H1	GNB4
CDC42EP2	CACNA1S	RCAN2	GNB5
CDC45	CACNA2D1	RDH14	GOLGA8H
CDC6	CACNB1	RELN	GOLGA8J
CDC7	CACNB2	RFPL4B	GOLGA8K
CDCA2	CACNB3	RGL1	GOLGA8M
CDCA3	CACNG6	RGS22	GOLGA8N
CDCA4	CADM1	RGS4	GOLGA8O
CDCA5	CADM4	RGS5	GOLGA8T
CDCA7	CADPS	RGS9	GOLGB1
CDCA7L	CALCOCO1	RHOBTB3	GP1BB
CDCA8	CALML3	RNF144A	GP2
CDCP1	CALR	RNF144B	GPATCH1
CDH1	CAMK1	RNF145	GPR101
CDH23	CAMK2A	RNF150	GPR108
CDH24	CAMK2B	RNF2	GPR112
CDH4	CAMK2D	RNF217	GPR119
CDHR1	CAMSAP1	RNLS	GPR133
CDHR3	CAMTA2	RORA	GPR139
CDK1	CAND2	RP9	GPR156
CDK18	CANT1	RPGR	GPR180
CDK2AP1	CANX	RPGRIP1L	GPR26
CDK4	CAP2	RPP30	GPR45
CDK5R1	CAPN14	RPS6KA3	GPR50
CDK5RAP1	CAPN2	RRP15	GPR83
CDK7	CAPN3	RSAD2	GPR98
CDKN2AIPNL	CAPN7	RSU1	GPRASP1
CDKN3	CAPNS1	RXRG	GPRC5B
CDO1	CAPS	RYR2	GPSM2
CDON	CAPS2	SCG2	GPT2
CDR2	CAPZA2	SCGB3A2	GRAMD1C
CDR2L	CARD14	SEC16B	GRB10
CDS1	CARD16	SEPT7	GREB1L
CDT1	CARD8	SERPINC1	GREM1
CDX4	CARF	SERTM1	GRID2
CDYL	CARNS1	SESTD1	GRIK5
CEBPZ	CASC1	SETBP1	GSC2
CECR1	CASC10	SFRP4	GSG1L
CECR2	CASC4	SFT2D2	GSK3B
CECR5	CASD1	SGCD	GSTK1
CELF3	CASKIN1	SGPP1	GSTT1
CELF5	CASKIN2	SH2D1B	GSTT2
CELSR2	CASP1	SH3GL3	GTF2E1
CELSR3	CASP4	SH3KBP1	GTF2F1
CENPA	CASP9	SH3RF2	GTPBP8
CENPE	CASQ1	SH3TC2	GTSF1L
CENPF	CASQ2	SIK2	GUCD1
CENPH	CAST	SLC10A2	GULP1
CENPI	CASZ1	SLC12A2	GUSB
CENPJ	CAT	SLC13A4	GZMB
CENPK	CATSPER2	SLC14A2	GZMH
CENPL	CATSPERG	SLC16A12	H2BFM
CENPM	CAV1	SLC25A27	H2BFWT
CENPN	CAV2	SLC26A3	HABP2
CENPO	CAV3	SLC26A4	HACE1
CENPP	CBLN2	SLC26A5	HAO2
CENPQ	CBLN3	SLC26A7	HAS1
CENPV	CBWD2	SLC27A6	HAUS6
CENPW	CBWD3	SLC28A3	HBS1L
CEP135	CBX4	SLC30A10	HCLS1
CEP152	CBX6	SLC30A8	HCN1
CEP170B	CBX8	SLC35F3	HELLS
CEP55	CC2D1B	SLC39A12	HENMT1
CEP72	CC2D2A	SLC41A2	HEPACAM
CEP76	CCDC101	SLC44A3	HEPH
CEP78	CCDC102A	SLC4A4	HEPN1
CEP85	CCDC102B	SLC6A2	HERC2
CEPT1	CCDC107	SLC7A2	HGD
CERS1	CCDC11	SLC8A1	HGSNAT
CERS2	CCDC121	SLCO3A1	HHAT
CERS4	CCDC122	SLIT2	HIC2
CES1	CCDC127	SMARCA5	HIRA
CFDP1	CCDC13	SMC6	HLTF
CFHR3	CCDC130	SMPX	HM13
CFP	CCDC132	SMS	HMGN3
CGN	CCDC141	SMURF2	HMX2
CGREF1	CCDC142	SNCA	HMX3
CHAC2	CCDC146	SNCAIP	HNRNPCL1
CHAF1A	CCDC147	SNX13	HNRNPF
CHAF1B	CCDC149	SNX2	HNRNPH2
CHCHD1	CCDC154	SOCS6	HORMAD2
CHD1	CCDC159	SOX11	HPN
CHD1L	CCDC160	SOX30	HPS3
CHD5	CCDC167	SOX6	HPS4
CHD7	CCDC171	SP4	HPSE
CHEK1	CCDC176	SPAG6	HPX
CHEK2	CCDC181	SPATA4	HRNR
CHGA	CCDC22	SPATA9	HS3ST2
CHGB	CCDC27	SPINK1	HSCB
CHML	CCDC3	SPINK13	HSD17B12
CHODL	CCDC30	SPINK14	HSD3B1
CHORDC1	CCDC40	SPINK5	HSD3B2
CHP2	CCDC50	SPINK6	HSPA12A
CHPT1	CCDC53	SPINK7	HSPA13
CHRAC1	CCDC57	SPINK9	HSPD1
CHRDL1	CCDC60	SPRED1	HSPE1
CHRFAM7A	CCDC62	SRPX	HSPE1-MOB4
CHRM1	CCDC69	ST7	HTATSF1
CHRM3	CCDC8	ST7-OT4	HTR5A
CHRNA3	CCDC82	ST8SIA2	HTR5A-AS1
CHRNA4	CCDC85A	ST8SIA6	HYDIN
CHRNA5	CCDC85C	STAC	HYLS1
CHRNA9	CCDC87	STAM	IBSP
CHRNB2	CCDC91	STAMBPL1	IFNGR1
CHRNB4	CCDC92	STARD3NL	IFT20
CHRND	CCDC93	STK3	IGF2R
CHST15	CCDC96	STOML3	IGFBPL1
CHST2	CCL21	STON1-GTF2A1L	IGLL1
CHST4	CCNDBP1	STRA8	IGLON5
CHST6	CCNG2	STS	IGSF1
CHST7	CCNL2	STT3B	IGSF5
CHST8	CCNT2	SUCLG2	IGSF6
CHST9	CCPG1	SUN3	IKZF5
CHSY1	CCR4	SUPT20H	IL17A
CHTF18	CCRL2	SUSD4	IL17F
CILP2	CCS	SV2B	IL18R1
CIRH1A	CCSER2	SVEP1	IL18RAP
CIT	CCT6B	SWT1	IL1A
CKAP2	CD151	SYT4	IL1B
CKAP2L	CD160	SYTL5	IL1F10
CKAP5	CD164	TAB3	IL1R1
CKB	CD226	TACO1	IL1R2
CKLF	CD27	TACSTD2	IL1RL1
CKMT1A	CD36	TAF1A	IL1RL2
CKMT1B	CD37	TAF3	IL1RN
CKS1B$1	CD58	TANC2	IL20RA
CKS1B$2	CD59	TBC1D30	IL21R
CKS2	CD63	TBC1D4	IL22RA2
CLC	CD81	TBX19	IL3
CLCN1	CD84	TBX2	IL36A
CLCN2	CD99$1	TBX20	IL36B
CLDN10	CD99$2	TBX4	IL36G
CLDN11	CD99L2	TCEANC	IL36RN
CLDN19	CDADC1	TCF4	IL37
CLDN23	CDAN1	TDRD1	IL4R
CLDN3	CDC20B	TDRD6	ILDR1
CLDN4	CDC42EP3	TECRL	ILK
CLDN5	CDH10	TERF2IP	INPP5J
CLDN6	CDH11	TEX15	INSIG1
CLDN7	CDH13	TEX35	INSIG2
CLIC1	CDH15	TGFB2	INSR
CLIC6	CDH16	THBS1	IPO11
CLIP2	CDH2	THEMIS	IPO8
CLMN	CDH5	THSD4	IQCB1
CLMP	CDHR2	THUMPD2	IQCK
CLN3$1	CDIPT	TIMD4	IRGQ
CLN6	CDK15	TIMM9	IRX1
CLNS1A	CDK19	TIPRL	IRX2
CLP1	CDK20	TLE4	ISG20
CLPSL2	CDK2AP2	TLK2	ISL1
CLSPN	CDK5RAP3	TLR7	ITGA1
CLTA	CDK6	TLR8	ITGA2
CLTCL1	CDKL2	TM2D1	ITGAD
CLVS2	CDKL3	TMCO5A	ITGAM
CMAS	CDKN1A	TMED3	ITGAX
CMBL	CDKN1B	TMEM140	ITGB3BP
CMIP	CDKN1C	TMEM164	ITPR2
CMKLR1	CDKN2B	TMEM167A	ITPRIPL2
CMSS1	CDKN2D	TMEM178A	IVL
CMTM4	CDNF	TMEM194B	JAKMIP3
CMTM6	CDRT4	TMEM245	KANK1
CMTM7	CEACAM19	TMEM261	KAZN
CMTM8	CEACAM21	TMEM27	KCNA10
CNBP	CEBPD	TMEM47	KCNA2
CNDP2	CELF2	TMEM55A	KCNA3
CNFN	CELF6$2	TMSB4X	KCNH1
CNIH2	CELSR1	TNFAIP8	KCNIP3
CNIH3	CEND1	TNFRSF21	KCNK18
CNIH4	CENPBD1	TNRC6B	KCNK9
CNKSR1	CEP112	TOB1	KCNS1
CNN2	CEP19	TOM1	KCNV2
CNN3	CEP290	TOMM20L	KCTD18
CNNM2	CERCAM	TOX	KDM4C
CNOT1	CERS6	TP53AIP1	KDM8
CNOT3	CES2	TPD52L1	KHDC1
CNOT7	CES4A	TPRG1	KHDC3L
CNOT8	CETN2	TRANK1	KHDRBS3
CNTD2	CFB$1	TRAPPC2	KIAA1147
CNTN2	CFC1	TRDMT1	KIAA1211L
CNTNAP2	CFC1B	TRIQK	KIAA1407
COA4	CFI	TRMT1L	KIAA1586
COA6	CFL2	TRPC3	KIAA1598
COBL	CGB1	TSEN15	KIAA2018
COCH	CGNL1	TSPAN7	KIAA2026
COL14A1	CHAD	TSPYL6	KIF2A
COL20A1	CHCHD10	TSSK1B	KIF5C
COL23A1	CHD3	TTC32	KLF13
COL24A1	CHD9	TTN	KLF5
COL25A1	CHDH	TXN	KLF9
COL26A1	CHIC1	TXNDC16	KLHL22
COL4A3	CHIC2	TXNDC8	KLK1
COL4A4	CHKB	UAP1	KLK10
COL5A3	CHKB-CPT1B	UBE2N	KLK11
COL8A2	CHMP3	UBLCP1	KLK12
COL9A2	CHMP4C	UBQLN1	KLK13
COL9A3	CHMP6	UCHL3	KLK14
COMMD10	CHN2	UGGT2	KLK15
COPG2	CHP1	UHMK1	KLK2
COQ2	CHPF2	UNC5D	KLK3
COQ3	CHRD	USP24	KLK4
CORO1A	CHRM2	USP32	KLK5
CORO1B	CHST3	USP38	KLK6
CORO1C	CHSY3	VCAN	KLK7
CORO2A	CIB1	VCX	KLK8
COTL1	CIB2	VCX2	KLRB1
COX16	CIC	VCX3A	KLRF2
COX6B2	CIDEC	VCX3B	KLRG1
CPLX2	CIITA	VEGFC	KNOP1
CPNE2	CILP	VIM	KPNA1
CPNE7	CIRBP	VN1R1	KPRP
CPNE8	CISD1	VPS13B	KRCC1
CPNE9	CISH	VPS13C	KRT10
CPOX	CITED2	VPS37A	KRT12
CPSF2	CITED4	VPS41	KRT20
CPSF3	CKM	VSNL1	KRT24
CPSF4	CKMT2	VTA1	KRT25
CPSF6	CLASP1	WDFY1	KRT26
CPT1C	CLCF1	WDR35	KRT27
CPXM2	CLCN3	WDR44	KRT28
CPZ	CLCN4	WFIKKN2	KRT31
CR1L	CLCN6	WIF1	KRT32
CR2	CLCNKA	XCL1	KRT35
CRABP1	CLCNKB	XCL2	KRT36
CRB3	CLDN14	XK	KRT37
CREB1	CLDN18	XPNPEP1	KRT38
CRHR1	CLDN2	XRCC4	KY
CRIM1	CLDN9	YAE1D1	L3MBTL1
CRIP3	CLEC16A	YAF2	LACRT
CRISPLD2	CLEC2D	YIPF5	LACTB2
CRK	CLEC2L	YIPF7	LANCL2
CRKL	CLGN	YPEL2	LAS1L
CRLF1	CLHC1	YTHDC2	LCA5L
CRMP1	CLIC5	YY2	LCE1A
CROCC	CLIP1	ZC3H14	LCE1B
CRTAC1	CLIP4	ZDHHC2	LCE1C
CRY1	CLK1	ZDHHC21	LCE1D
CRYBA4	CLK4	ZEB1	LCE1E
CRYBB1	CLN3$2	ZFHX3	LCE1F
CRYGD	CLNK	ZFPM2	LCE2A
CRYM	CLOCK	ZIK1	LCE2B
CSE1L	CLSTN2	ZNF134	LCE2C
CSMD1	CLTB	ZNF17	LCE2D
CSMD2	CLUAP1	ZNF211	LCE3A
CSNK1G2	CMTM3	ZNF256	LCE3B
CSRNP1	CMTM5	ZNF330	LCE3C
CSRP2BP	CMTR2	ZNF385B	LCE3D
CST1	CMYA5	ZNF416	LCE3E
CST2	CNKSR3	ZNF417	LCE4A
CST6	CNN1	ZNF418	LCE5A
CSTF1	CNPPD1	ZNF419	LCE6A
CSTF3	CNPY4	ZNF44	LCMT1
CTAGE4	CNRIP1	ZNF442	LCT
CTAGE8	CNTFR	ZNF474	LDLRAD3
CTAGE9	CNTN3	ZNF483	LDOC1
CTBP2	CNTN4	ZNF503	LELP1
CTC-786C10.1	CNTN5	ZNF530	LEO1
CTCF	CNTN6	ZNF548	LEP
CTCFL	CNTNAP1	ZNF549	LEUTX
CTD-2006C1.10	COBLL1	ZNF550	LGALS13
CTD-2021H9.3	COG1	ZNF563	LGALS14
CTD-2116N17.1	COG3	ZNF645	LGALS16
CTD-2162K18.4	COG5	ZNF704	LGI1
CTD-2561J22.3	COG6	ZNF749	LGI4
CTD-2616J11.4	COL11A2	ZNF772	LHX6
CTD-3088G3.8	COL12A1	ZNF773	LIF
CTD-3193O13.9	COL13A1	ZNF799	LIG3
CTDP1	COL16A1	ZNF814	LILRA6
CTH	COL18A1		LILRB2
CTHRC1	COL19A1		LILRB3
CTNNA2	COL1A1		LILRB5
CTNNBL1	COL21A1		LIM2
CTPS1	COL22A1		LIN28B
CTSC	COL2A1		LINC00632
CTSH	COL3A1		LINC00999
CTSK	COL4A1		LIPI
CTSV	COL4A2		LMBR1
CTU2	COL4A5		LMO1
CTXN1	COL4A6		LMTK2
CUZD1	COL5A1		LNP1
CWC22	COL6A1		LONP2
CWC27	COL6A6		LOR
CWF19L2	COL7A1		LPA
CXADR	COLGALT2		LPAR2
CXCL3	COLQ		LPHN3
CXCL5	COMMD1		LPXN
CXCL6	COMMD3		LRIF1
CXCR2	COMMD3-BMI1		LRP3
CYB561	COMMD6		LRRC18
CYB5A	COMMD8		LRRC38
CYB5B	COMMD9		LRRC4
CYB5R2	COMT		LRRC55
CYBA	COMTD1		LRRC58
CYBRD1	COPA		LRRC61
CYFIP1	COPS7A		LRRC66
CYGB	COPZ2		LRRK1
CYP11A1	COQ10A		LSM5
CYP1B1	COQ4		LSM6
CYP26A1	COQ6		LY96
CYP27B1	COQ9		LYN
CYP27C1	CORIN		LYPD6
CYP2A13	CORO2B		LYPD6B
CYP2B6	CORO6		LYPLA1
CYP2F1	COX10		LYSMD2
CYP2S1	COX14		LYSMD3
CYP4F22	COX4I1		LZTR1
CYP4X1	COX5A		M6PR
CYP51A1	COX5B		MAGEA10
CYTL1	COX6A2		MAGEA12
CYYR1	COX6B1		MAGEA2
DACH2	COX6C		MAGEA2B
DAPK1	COX7A1		MAGEA3
DARS	COX7B		MAGEA4
DAXX	COX8A		MAGEA6
DAZAP1	CPA1		MAGEC1
DAZL	CPA4		MAGEC2
DBF4	CPAMD8		MAGEC3
DBF4B	CPB2		MAGED4
DBI	CPE		MAGED4B
DBN1	CPEB2		MAGEH1
DBNDD1	CPEB3		MAL
DBX1	CPEB4		MAMDC2
DCAF13	CPNE3		MAN1A2
DCAF15	CPNE5		MAP3K10
DCAF17	CPPED1		MAP3K19
DCAF4	CPQ		MAP3K4
DCBLD1	CPT1A		MAP3K5
DCHS2	CPT1B		MAP7
DCLK1	CPVL		MAP7D3
DCLRE1B	CPXM1		MAPK1
DCP1B	CRADD		MAPK10
DCP2	CRAMP1L		MAPK6
DCPS	CRAT		MARCH8
DCTPP1	CRB2		MARCO
DCUN1D5	CRBN		MAS1
DCX	CREB3		MAT1A
DDB2	CREB3L2		MB21D1
DDX10	CREB3L3		MBIP
DDX11	CREB5		MBLAC2
DDX18	CREBRF		MBNL3
DDX21	CREG1		MBP
DDX23	CRELD1		MC2R
DDX25	CRELD2		MC5R
DDX27	CREM		MCF2
DDX31	CRHBP		MCM3
DDX39A	CRIP1$1		MCM4
DDX3X	CRIP1$2		MCM6
DDX3Y	CRIP2		MCMDC2
DDX46	CRLS1		MCPH1
DDX47	CROT		MED10
DDX52	CRTC1		MED15
DDX54	CRTC3		MED17
DDX55	CRY2		MED19
DEF6	CRYAB		MED21
DEK	CRYBG3$1		MED23
DENND1C	CRYBG3$2		MED31
DENND2D	CRYL1		MEGF9
DEPDC1	CRYZL1		MEPE
DEPDC1B	CS		METTL4
DEPDC7	CSAD		METTL9
DERA	CSF1		MFAP3L
DESI2	CSF3R		MFAP5
DFNB31	CSGALNACT2		MFN1
DGKZ	CSK		MFSD6L
DGUOK	CSPG4		MFSD9
DHCR24	CSRNP3		MGAT4A
DHCR7	CSRP3		MGAT5
DHFR	CST3		MGME1
DHODH	CTAGE5		MGMT
DHRS11	CTB-50L17.14		MICAL3
DHTKD1	CTB-58E17.5		MIER2
DHX15	CTBS		MIF
DHX29	CTC-241N9.1		MIS18A
DHX33	CTC-260F20.3		MKI67
DHX34	CTC-273B12.7		MKS1
DHX35	CTC-349C3.1		MLANA
DHX36	CTC-360G5.1		MMADHC
DHX37	CTC-490E21.12		MMGT1
DHX58	CTD-2192J16.20		MMP11
DIAPH1	CTD-2207O23.12		MMP21
DIAPH2	CTD-2210P24.4		MMP28
DIAPH3	CTD-2215E18.1		MNX1
DIMT1	CTD-2228K2.5		MOB4
DIRAS1	CTD-2267D19.3		MOBP
DISP2	CTD-2368P22.1		MOCS2
DKC1	CTD-2545G14.7		MORC2
DLEU1	CTD-2587H24.4		MORN5
DLEU7	CTD-3105H18.14		MOS
DLG2	CTDSP1		MPHOSPH8
DLG4	CTDSP2		MRAP
DLGAP1	CTF1		MRE11A
DLGAP2	CTIF		MRGPRX1
DLGAP3	CTNNA3		MRGPRX2
DLGAP5	CTNND2		MRGPRX4
DLL1	CTNS		MRPL15
DLL3	CTSA		MRPL16
DMC1	CTSB		MRPL19
DMKN	CTSF		MRPL3
DMRTA1	CTSL		MRPL40
DNA2	CTSO		MRPL47
DNAAF2	CTSS		MRPS28
DNAH14	CTSZ		MRPS30
DNAH3	CUBN		MRPS33
DNAH5	CUEDC1		MRPS5
DNAJB13	CUEDC2		MRPS9
DNAJB6	CUL7		MRRF
DNAJC2	CUL9		MS4A10
DNAJC9	CUX1		MS4A15
DNASE2	CUX2		MS4A8
DNER	CXCR4		MSANTD2
DNM1	CXorf24		MSN
DNM3	CXorf36		MTF2
DNMT1	CXorf40A		MTFP1
DNMT3B	CXXC4		MTFR1
DNTTIP2	CYB561D1		MTFR2
DOC2A	CYB5D2		MTG1
DOC2B	CYB5R1		MTMR10
DOCK10	CYB5R3		MTMR3
DOCK11	CYBB		MTMR8
DOCK2	CYC1		MTNR1A
DOCK3	CYFIP2		MTO1
DOCK4	CYHR1		MTRNR2L10
DOCK6	CYLD		MTRNR2L7
DOHH	CYP1A1		MTRR
DOK3	CYP21A2		MUCL1
DOK5	CYP26B1		MX1
DOLPP1	CYP27A1		MX2
DPCR1	CYP2C8		MYB
DPEP1	CYP2D6		MYO1F
DPEP3	CYP2E1		MYO6
DPF1	CYP2J2		MYRIP
DPH2	CYP2R1		MYT1L
DPH6	CYP2W1		MZT1
DPM1	CYP39A1		MZT2A
DPM2	CYP3A5		N4BP1
DPP10	CYP3A7		NAA50
DPP3	CYP46A1		NANOS1
DPP4	CYP4F31P		NAP1L6
DPPA2	CYP4V2		NAPB
DPPA3	CYP7B1		NBPF8
DPPA4	CYP8B1		NCAPG2
DPPA5	CYTH1		NCEH1
DPY30	CYTH2		NCKAP5
DPYS	CYTH3		NCOA2
DPYSL2	D2HGDH		NDC80
DPYSL5	DAAM1		NDNL2
DQX1	DAAM2		NDUFA8
DRAM1	DAB2IP		NDUFAF2
DRAXIN	DACH1		NDUFB4
DRD3	DACT1		NDUFB5
DRD4	DACT3		NEB
DROSHA	DAND5		NEFH
DSC3	DAP		NEUROD4
DSCC1	DAPK3		NF2
DSCR3	DAPL1		NINL
DSE	DAPP1		NIPA1
DSEL	DAZAP2		NIPA2
DSG2	DBNDD2		NIPSNAP1
DSN1	DBNL		NIT2
DTD1	DCAF11		NKG7
DTNB	DCAF4L1		NKIRAS1
DTX1	DCAF5		NKX2-4
DTX2	DCAF6		NKX6-1
DTX3L	DCAF8$1		NLE1
DTX4	DCAKD		NLRP1
DTYMK	DCBLD2		NLRP12
DUS2	DCDC2B		NLRP3
DUSP16	DCHS1		NMI
DUSP2	DCLK2		NMS
DUSP23	DCP1A		NOC3L
DUSP4	DCST2		NOM1
DUSP6	DCTN3		NOMO2
DUSP7	DCTN6		NOTCH3
DUT	DCXR		NPAT
DYDC2	DDC		NPBWR1
DYNAP	DDC8		NPHP3
DYX1C1	DDHD2		NPR3
DZIP1	DDIT3		NPS
E2F1	DDN		NPTX2
E2F2	DDR2		NR1D2
E2F3	DDTL		NR1I2
E2F4	DDX26B		NRGN
E2F5	DECR1		NRN1
E2F7	DECR2		NSMCE1
EAF1	DENND1B		NSUN2
EAF2	DENND3		NSUN3
EARS2	DENND4A		NTN1
EBI3	DENND4C		NUDT10
EBNA1BP2	DENND5A		NUDT11
EBP	DENND5B		NUDT16
EBPL	DENND6B		NUPR1L
ECD	DERL3		NXF3
ECE2	DES		NXF5
ECEL1	DET1		OCIAD2
ECHDC3	DFNA5		OCM2
ECSCR	DFNB59		OGDHL
ECT2	DGAT1		OLFM2
EDARADD	DGAT2		OLIG3
EDIL3	DGCR6		OLR1
EDNRB	DGKD		ONECUT2
EEF1A1	DGKH		OOEP
EEF1E1	DGKI		OPALIN
EEPD1	DHDH		OPRK1
EFCAB10	DHRS1		OR10G2
EFCAB11	DHRS3		OR10P1
EFCAB4B	DHRS4		OR10V1
EFEMP1	DHRS7C		OR11G2
EFHB	DHRS9		OR11H12
EFHD2	DHRSX$1		OR11H4
EFNA3$1	DHRSX$2		OR11H6
EFS	DHX32		OR13A1
EGFL6	DIP2A		OR13H1
EGFL7	DIP2C		OR1B1
EGFLAM	DIRAS3		OR1D2
EGLN3	DIS3L		OR1D5
EHD2	DIS3L2		OR1E1
EHMT1	DISC1		OR1E2
EHMT2	DIXDC1		OR1G1
EI24	DKK1		OR1J1
EID3	DKK3		OR1J2
EIF1AX	DKKL1		OR1J4
EIF2AK1	DLAT		OR1K1
EIF2AK2	DLC1		OR1L1
EIF2AK4	DLD		OR1L3
EIF2S1	DLK2		OR1L4
EIF2S2	DMAP1		OR1L6
EIF2S3	DMD		OR1L8
EIF2S3L	DMGDH		OR1N1
EIF3B	DMPK		OR1N2
EIF3E	DMRTC1B		OR1Q1
EIF3I	DMTN		OR2A4
EIF4A1	DMWD		OR2AP1
EIF4A3	DMXL2		OR2B6
EIF4B	DNAH1		OR2Y1
EIF4E	DNAH10		OR3A3
EIF4E1B	DNAH10OS		OR4D1
EIF4EBP1	DNAH12		OR4D2
EIF4EBP3	DNAH17-AS1		OR4E2
EIF5A	DNAJB11		OR4F21
EIF5A2	DNAJB12		OR4K1
ELAVL2	DNAJB2		OR4K13
ELAVL3	DNAJB4		OR4K14
ELAVL4	DNAJB5		OR4K15
ELF3	DNAJB9		OR4K17
ELF4	DNAJC10		OR4K2
ELFN2	DNAJC13		OR4K5
ELK3	DNAJC22		OR4L1
ELK4	DNAJC27		OR4M1
ELL2	DNAJC28		OR4N2
ELL3	DNAJC3		OR4N5
ELMO1	DNAJC30		OR4Q3
ELMO3	DNAJC4		OR5C1
ELN	DNAJC5G		OR6C1
ELOF1	DNAJC6		OR6C2
ELOVL3	DNAL4		OR6C3
ELOVL4	DNASE1		OR6C4
ELOVL5	DNASE1L1		OR6C65
ELOVL6	DNASE1L2		OR6C68
ELOVL7	DOCK9		OR6C70
ELP2	DOK4		OR6C75
ELP4	DOK6		OR6C76
EMB	DOK7		OR8S1
EME1	DOPEY1		OR9K2
EMG1	DPF3		ORC3
EMID1	DPH1		OSBP
EMILIN3	DPP7		OSBP2
EML4	DPY19L1		OSM
EMX1	DPY19L2		OTOA
ENAH	DPY19L4		OTUD7A
ENC1	DPYD		OVOL2
ENDOD1	DPYSL4		OVOL3
ENG	DRD1		P2RX3
ENHO	DRP2		P2RX6
ENO1	DSP		PAGE3
ENO2	DSTN		PAGE5
ENOPH1	DTNA		PAMR1
ENPP1	DTNBP1		PANX1
ENPP2	DTWD2		PAOX
ENPP5	DUSP1		PAPD7
ENSA	DUSP10		PAQR9
ENTPD1	DUSP15		PARP14
ENTPD2	DUSP18		PARP15
ENY2	DUSP22		PARP8
EP400	DUSP26		PARP9
EPB41L2	DUSP27		PASD1
EPB41L4B	DUSP28		PATE1
EPCAM	DUSP3		PATE2
EPHA1	DUSP5		PATE3
EPHA10	DUSP8		PATE4
EPHA6	DUSP9		PATL1
EPHA8	DVL2		PATL2
EPHB1	DVL3		PATZ1
EPHB4	DXO		PAWR
EPHB6	DYNC1I1		PAX8
EPHX1	DYNC2LI1		PAXIP1
EPHX3	DYNLRB2		PAXIP1-AS2
EPRS	DYNLT1		PBDC1
EPS8L1	DYNLT3		PBX4
EPT1	DYRK1A		PCDHB14
EQTN	DYRK1B		PCDHB15
ERAL1	DYRK2		PCED1B
ERBB3	DYRK3		PCNA
ERCC2	DYRK4		PCNP
ERCC6L	DYSF		PCOLCE2
ERG	DZIP1L		PCP4
ERH	EBF4		PDCL
ERI1	ECH1		PDE1B
ERLIN1	ECHDC2		PDE4D
ERO1L	ECI1		PDE7A
ERRFI1	ECM1		PDILT
ERVMER34-1	ECSIT		PDLIM1
ERVW-1	EDEM1		PDPN
ESCO1	EDEM3		PDZD2
ESCO2	EDN2		PDZD8
ESF1	EDNRA		PDZK1IP1
ESPL1	EEA1		PELO
ESPN	EEF1A2		PES1
ESRP1	EFCAB13		PET117
ESRP2	EFCAB2		PEX12
ESYT1	EFCAB4A		PEX26
ETAA1	EFCAB6		PEX7
ETF1	EFCAB7		PF4
ETNK1	EFEMP2		PGBD2
ETS1	EFHD1		PGBD3
ETV3L	EFNA1		PGLYRP3
ETV4	EFNB1		PGLYRP4
ETV7	EFNB2		PGM5
EVA1A	EFNB3		PHC1
EVA1B	EFR3A		PHIP
EVA1C	EGF		PHKA1
EVC2	EGFL8		PHKG1
EWSR1	EGLN1		PHLDB2
EXO1	EGR1		PI3
EXOC3L1	EHBP1L1		PI4KA
EXOC3L2	EHD1		PIBF1
EXOSC1	EHD3		PIFO
EXOSC2	EHD4		PIK3IP1
EXOSC3	EID1		PIK3R5
EXOSC5	EID2B		PIK3R6
EXOSC7	EIF1		PIP5K1B
EXOSC8	EIF1AY		PISD
EXOSC9	EIF1B		PITPNM3
EXTL2	EIF4ENIF1		PIWIL1
EYA2	ELF1		PIWIL3
EZH2	ELF2		PIWIL4
F11R$1	ELFN1		PKP2
F11R$2	ELMO2		PKP4
F13A1	ELMOD2		PLA2G3
F2R	ELMOD3		PLAC8
F2RL1	ELMSAN1		PLCH1
FABP5	EMC3		PLG
FABP6	EMC7		PLIN2
FABP7	EMCN		PLS1
FADD	EMILIN2		PNISR
FADS2	EMP2		POLDIP2
FAM101A	EMP3		POLQ
FAM101B	ENDOG		POLR2I
FAM102B	ENDOU		POLR3F
FAM104A	ENDOV		POLR3G
FAM105A	ENGASE		POTEC
FAM107A	ENKD1		POTED
FAM107B	ENO3		POTEE
FAM109B	ENOSF1		POTEG
FAM110C	ENOX1		POU2F2
FAM111A	ENOX2		POU3F2
FAM111B	ENPEP		POU3F3
FAM117A	ENPP4		PPAPDC1A
FAM117B	ENTHD2		PPBP
FAM118B	ENTPD4		PPFIBP1
FAM122B	ENTPD5		PPIL2
FAM124A	ENTPD6		PPM1E
FAM124B	EPB41L3		PPM1F
FAM126A	EPB41L4A		PPP1R12C
FAM129B	EPB41L4A-AS2		PPP1R17
FAM131A	EPC1		PPP1R1A
FAM131B	EPC2		PPP1R42
FAM132A	EPDR1		PPP2R1A
FAM132B	EPG5		PPP2R2D
FAM133B	EPHA3		PPP2R3A
FAM135A	EPHA4		PPP3CA
FAM136A	EPHA7		PRAMEF1
FAM150A	EPHB2		PRAMEF11
FAM150B	EPHB3		PRAMEF12
FAM153C	EPHX2		PRAMEF2
FAM155A	EPM2A		PRAMEF4
FAM155B	EPM2AIP1		PRAP1
FAM159B	EPN3		PRDM13
FAM160A1	EPOR		PRDM14
FAM162B	EPS15		PRDM2
FAM163B	EPS15L1		PREX2
FAM167B	EPS8		PRG2
FAM169A	EPSTI1		PRG3
FAM171B	ERAP1		PRIM2
FAM179A	ERBB2IP		PRKAA1
FAM181B	ERBB4		PRKCB
FAM183A	ERC1		PRKCQ
FAM184B	ERC2		PRKDC
FAM196A	ERCC1		PRLHR
FAM198A	ERCC4		PRLR
FAM19A3	ERCC6		PRND
FAM19A5	ERCC6L2		PRNP
FAM207A	ERICH2		PRNT
FAM20C	ERMAP		PRODH
FAM212A	ERN1		PROM2
FAM216A	ERO1LB		PROS1
FAM220A	ERV3-1		PRPF38B
FAM221A	ESAM		PRR14L
FAM222B	ESM1		PRR5L
FAM24B	ESRRA		PRR9
FAM43B	ESRRB		PRRG3
FAM45A	ESRRG		PRRG4
FAM46B	ETFA		PRUNE2
FAM49A	ETFB		PSD4
FAM49B	ETFDH		PSIP1
FAM57A	ETV1		PSKH2
FAM57B	EVI5		PSMC4
FAM60A	EVI5L		PSPH
FAM64A	EVL		PSPN
FAM65C	EXD2		PSTK
FAM71E1	EXD3		PTAR1
FAM71F1	EXO5		PTCHD3
FAM72A	EXOC3		PTGDR2
FAM72B	EXOC3L4		PTGS1
FAM72C	EXOC6		PTPN5
FAM72D	EXOC6B		PTPRE
FAM78B	EXOC7		PTPRJ
FAM83B	EXOG		PTPRN2
FAM83D	EXT1		PUS3
FAM83E	EXTL1		PYCARD
FAM83F	EXTL3		PYDC1
FAM83G	EYA1		PYGB
FAM83H	EZH1		PZP
FAM84A	EZR		QSER1
FAM86A	F10		QTRTD1
FAM86B1	F2		R3HDM1
FAM91A1	F5		RAB23
FAM98A	FABP1		RAB36
FAM98B	FABP2		RAB3GAP1
FANCA	FABP3		RAB40AL
FANCB	FAHD1		RAB6B
FANCD2	FAIM3		RABAC1
FANCG	FAM110B		RABL2A
FANCI	FAM110D		RABL3
FANCL	FAM114A2		RAD51D
FAR1	FAM115A		RAD51L3-RFFL
FAR2	FAM120AOS		RALGAPA1
FARSB	FAM120B		RAN
FASN	FAM122C		RANBP1
FASTKD3	FAM126B		RANBP6
FAXC	FAM127A		RARRES2
FBF1	FAM127B		RARS2
FBL	FAM127C		RASGEF1A
FBLL1	FAM131C		RASGEF1B
FBLN1	FAM134A		RASL10A
FBLN2	FAM134B		RASL10B
FBLN5	FAM13B		RASSF2
FBN3	FAM13C		RB1CC1
FBP1	FAM151A		RBBP9
FBXL16	FAM151B		RBFOX3
FBXL19	FAM154B		RBM11
FBXO2	FAM156A		RBM18
FBXO22	FAM160A2		RBM26
FBXO24	FAM160B1		RBM33
FBXO28	FAM160B2		RBM43
FBXO41	FAM161B		RBMX2
FBXO45	FAM167A		RC3H2
FBXO5	FAM168A		RCOR3
FCER2	FAM168B		RDH10
FCF1	FAM171A1		RDH8
FCGBP	FAM173A		RET
FCGR2A	FAM174A		RFFL
FCHSD1	FAM178A		RFPL1
FCRL5	FAM179B		RGL4
FDFT1	FAM186A		RGS20
FDPS	FAM186B		RGSL1
FDXR	FAM188A		RHBDD3
FEN1	FAM189A2		RHOG
FES	FAM193A		RHPN2
FEZ1	FAM195A		RIC3
FEZF1	FAM198B		RICTOR
FGD3	FAM204A		RIF1
FGD4	FAM206A		RIMBP2
FGD5	FAM20A		RIMKLB
FGF11	FAM210A		RIMS2
FGF19	FAM210B		RMND1
FGF2	FAM212B		RND3
FGF20	FAM214A		RNF11
FGF4	FAM214B		RNF13
FGFBP3	FAM217B		RNF215
FGFR1	FAM218A		RNF219
FGFR2	FAM219A		RNF32
FGFR4	FAM21A		RNGTT
FGR	FAM21C		ROBO3
FHAD1	FAM21D		ROBO4
FHDC1	FAM222A		ROCK1
FHL3	FAM228A		RORA
FHOD1	FAM228B		RP1
FIBCD1	FAM229A		RPAP2
FIG4	FAM229B		RPIA
FJX1	FAM27D1		RPL15
FKBP11	FAM27E3		RPL24
FKBP1B	FAM3A		RPL37
FKBP4	FAM46A		RPL38
FKBP5	FAM47E$2		RPL5
FKBPL	FAM47E-STBD1		RPL7
FLAD1	FAM50A		RPS12
FLNA	FAM53B		RPS20
FLNB	FAM63A		RPS6
FLT1	FAM65A		RPS9
FLT3	FAM65B		RPTN
FLT3LG	FAM69A		RRAGB
FLT4	FAM69B		RRM1
FLVCR1	FAM71F2		RRP8
FMN2	FAM73B		RRS1
FMNL1	FAM78A		RTFDC1
FMNL2	FAM81A		RTN4R
FMNL3	FAM84B		RTN4RL2
FNBP1L	FAM89A		RWDD1
FNDC1	FAM89B		RYR3
FNDC7	FAM8A1		S100A10
FOLR1	FAM92A1		S100A11
FOPNL	FAM98C		S100A12
FOSL1	FASTK		S100A7
FOXA3	FASTKD1		S100A7A
FOXB1	FAT1		S100A7L2
FOXD3	FAT4		S100A8
FOXH1	FAXDC2		S100A9
FOXI2	FBLIM1		SAGE1
FOXJ1	FBN2		SALL1
FOXL2	FBP2		SALL3
FOXM1	FBRS		SAMD3
FOXN2	FBXL17		SAMSN1
FOXN3	FBXL2		SARM1
FOXN4	FBXL20		SBSPON
FOXO1	FBXL22		SCAF4
FRMD1	FBXL3		SCARF2
FRMD4A	FBXL7		SCFD1
FRMPD3	FBXL8		SCG3
FSBP	FBXO10		SCG5
FSCN1	FBXO11		SCN1B
FSD1	FBXO18		SCN3B
FSTL1	FBXO25		SCNN1B
FSTL4	FBXO3		SCNN1G
FTL	FBXO32		SDF2L1
FTSJ1	FBXO38		SDR39U1
FTSJ2	FBXO4		SEC14L2
FUBP1	FBXO40		SEC14L3
FUCA2	FBXO6		SEC14L4
FUS	FBXO8		SEC14L6
FUT1	FBXO9		SEC23B
FUT10	FBXW4		SEC61G
FUT3	FBXW5		SELM
FUT4	FCAR		SELV
FUT8	FCGR1A		SEMG1
FUT9	FCHSD2		SEMG2
FXN	FCRLA		SENP6
FXYD5	FECH		SEP14
FXYD7	FER		SEP5
FZD10	FER1L6		SERPINA10
FZD3	FERMT1		SERPINA6
FZD5	FGA		SERPIND1
FZD7	FGB		SERPING1
FZD9	FGD6		SERTAD4
G2E3	FGF1		SF3A1
G3BP1	FGF10		SF3B1
G6PC3	FGF12		SFI1
G6PD	FGF18		SGCB
GABBR2	FGF5		SGK3
GABPB1	FGF7		SGMS1
GABRA1	FGF9		SGOL2
GABRA3	FGFRL1		SGSM1
GABRA5	FGG		SH2D3A
GABRB3	FGL2		SH3BGR
GABRD	FH		SH3BP5L
GABRG1	FHIT		SHH
GABRG2	FHL1		SHISA9
GABRP	FHL2		SIAH1
GABRQ	FHOD3		SIDT1
GABRR1	FIBIN		SIGLEC7
GAD2	FIGN		SIGLEC9
GADD45GIP1	FILIP1		SIM1
GAL	FILIP1L		SIRPB1
GAL3ST1	FIS1		SIRPB2
GAL3ST3	FITM1		SIRPD
GAL3ST4	FITM2		SIRPG
GALNT12	FKBP15		SIX1
GALNT13	FKBP2		SIX4
GALNT14	FKBP6		SLC13A5
GALNT18	FKBP9		SLC15A2
GALNT2	FKRP		SLC15A4
GALNT3	FLCN		SLC16A2
GALNT6	FLG2		SLC17A5
GALNT7	FLJ00418		SLC18A2
GALR1	FLNC		SLC18A3
GANAB	FLOT1		SLC18B1
GAP43	FLRT2		SLC1A2
GAR1	FLRT3		SLC20A1
GAREML	FLYWCH1		SLC22A1
GARS	FLYWCH2		SLC22A10
GART	FMO4		SLC22A2
GAS2L3	FMO5		SLC22A24
GATAD2A	FMOD		SLC22A25
GATC	FMR1		SLC22A3
GBP5	FN1		SLC22A9
GBX2	FN3K		SLC23A2
GCA	FNBP1		SLC25A1
GCDH	FNDC3A		SLC25A18
GCH1	FNDC3B		SLC25A2
GCLM	FNDC4		SLC25A23
GCN1L1	FNDC5		SLC25A52
GCNT1	FNIP2		SLC2A11
GCNT4	FNTB		SLC31A2
GCSAML	FOCAD		SLC33A1
GCSH	FOLH1		SLC35A1
GDA	FOSB		SLC35A5
GDAP1	FOXA1		SLC35D3
GDAP1L1	FOXC2		SLC35E4
GDF3	FOXD4		SLC35F5
GDI2	FOXD4L2		SLC35G1
GDPD2	FOXD4L4		SLC37A2
GDPD5	FOXJ2		SLC38A4
GEMIN2	FOXK1		SLC39A8
GEMIN4	FOXO3		SLC43A1
GEMIN5	FOXO6		SLC43A3
GEMIN6	FOXP1		SLC46A1
GEN1	FOXP2		SLC46A2
GFOD2	FOXP4		SLC4A7
GFPT2	FOXRED2		SLC5A11
GFRA2	FP15737		SLC5A2
GGCT	FPGT		SLC7A10
GGH	FPGT-TNNI3K		SLC7A4
GH2	FRAT1		SLC9A4
GHDC	FREM1		SLC9A6
GINS1	FRMD3		SLC9C1
GINS2	FRMD4B		SLCO5A1
GINS3	FRMD5		SLFN12
GINS4	FRMD8		SLFN13
GIPC2	FRMPD1		SLFN14
GIPC3	FRMPD2		SLITRK2
GJA1	FRS3		SLITRK4
GJA4	FRY		SLPI
GJB3	FSCN2		SMARCA2
GJC1	FSD1L		SMARCB1
GJC3	FSD2		SMC5
GK	FSTL3		SMCO2
GLA	FTCD		SMCP
GLB1L2	FTO		SMIM15
GLB1L3	FUCA1		SMIM21
GLDC	FUK		SMIM8
GLDN	FUNDC2		SMLR1
GLI1	FURIN		SMOX
GLI2	FUT11		SMPD1
GLIPR1L1	FXR2		SMTN
GLMN	FXYD1		SMTNL1
GLO1	FXYD2		SMU1
GLRA4	FXYD6		SMYD1
GLRX	FYCO1		SNAI2
GLS2	FYTTD1		SNAP29
GLT1D1	FZD1		SNRPA1
GLT8D2	FZD4		SNRPD3
GLUL	FZD8		SNRPN
GLYATL1	G0S2		SNX14
GMCL1	GAB1		SNX5
GMDS	GAB2		SOD1
GMFB	GAB3		SOD2
GMIP	GABARAP		SOHLH2
GMNN	GABARAPL2		SORBS1
GMPS	GABBR1		SOX14
GNA12	GABPB2		SOX17
GNA13	GABRA6		SOX2
GNA14	GABRB2		SOX21
GNAI3	GABRR2		SOX3
GNAL	GADD45A		SPAG17
GNAO1	GADD45B		SPANXA2
GNAQ	GADD45G		SPANXB1
GNAZ	GALC		SPANXC
GNB1	GALM		SPANXD
GNB1L	GALNS		SPANXN1
GNB2L1	GALNT10		SPANXN2
GNG11	GALNT15		SPANXN3
GNG2	GALNT5		SPANXN4
GNG3	GALNT9		SPANXN5
GNG4	GALT$1		SPARCL1
GNGT2	GAMT		SPATA18
GNL1	GANC		SPATA22
GNL2	GAPVD1		SPATA31A3
GNL3	GAREM		SPATA31A6
GNPDA1	GAS2		SPATS2L
GNPNAT1	GAS2L1		SPCS3
GNPTAB	GAS6		SPECC1
GOLGA6A	GAS7		SPECC1L
GOLGA6B	GATA2		SPECC1L-ADORA2A
GOLGA6C	GATA4		SPEF2
GOLGA8H	GATA5		SPG11
GOLGA8J	GATA6		SPICE1
GOLM1	GATAD2B		SPIDR
GOLPH3L	GATM		SPIN4
GOLT1B	GATS$2		SPINK4
GPAT2	GBA		SPINT3
GPATCH2L	GBA2		SPINT4
GPATCH4	GBAS		SPPL2A
GPBP1	GBE1		SPRN
GPC2	GBF1		SPRR1A
GPC4	GBP1		SPRR1B
GPD2	GBP2		SPRR2A
GPHA2	GC		SPRR2B
GPM6B	GCGR		SPRR2D
GPN3	GCK		SPRR2E
GPR113	GCOM1		SPRR2F
GPR114	GDF1		SPRR2G
GPR137B	GDF10		SPRR3
GPR139	GDF11		SPRR4
GPR143	GDF15		SRD5A1
GPR144	GDF2		SRPRB
GPR156	GDF6		SRRD
GPR160	GDPGP1		SRRM5
GPR176	GFAP		SRSF6
GPR182	GFM1		SSBP1
GPR19	GFM2		SSRP1
GPR25	GFOD1		SSX2
GPR26	GGT2		SSX7
GPR27	GGT5		ST3GAL1
GPR3	GGT7		ST8SIA3
GPR50	GGTLC3		STAM2
GPR63	GHITM		STEAP3
GPR78	GHR		STIL
GPR97	GINM1		STIM1
GPR98	GIPC1		STK33
GPRC5B	GIPR		STON1-GTF2A1L
GPRIN1	GIT2		STT3A
GPRIN2	GJA3		STX19
GPSM2	GJA5		STX2
GPSM3	GJA9		STX3
GPT2	GJB1		STXBP3
GRAMD1A	GJD2		STYK1
GRAMD1B	GJD3		SUCLA2
GRAMD1C	GKAP1		SULF1
GRAMD2	GLB1L		SULT1C2
GRAP	GLI4		SULT1C3
GRB14	GLIPR1		SUMF2
GRB7	GLIPR1L2		SUSD2
GRHL1	GLIS2		SV2C
GRHL2	GLP1R		SYCE1
GRHL3	GLRB		SYCP1
GRIA4	GLRX2		SYNCRIP
GRID2	GLTPD1		SYNDIG1
GRID2IP	GLTPD2		SYT17
GRIK3	GLUD2		TACR1
GRIK4	GMPPB		TAF10
GRIK5	GMPR		TAF15
GRIN1	GNA11		TAF1D
GRIN2B	GNAS		TAF7L
GRIN2D	GNG5		TAGAP
GRK6	GNPAT		TAGLN2
GRM1	GNPDA2		TAGLN3
GRM2	GNPTG		TAL1
GRM3	GNS		TANGO2
GRM4	GOLGA1		TARM1
GRPEL2	GOLGA2		TARS
GRPR	GOLGA3		TAS2R1
GRTP1	GOLGA4		TAS2R60
GRWD1	GOLGA6L1		TBC1D10A
GSC	GOLGA6L4		TBC1D12
GSDMB	GOLGA8A		TBC1D23
GSDMD	GOLGA8B		TBC1D3B
GSG1L	GOLGA8I		TBCB
GSG2	GOLGA8M		TBPL1
GSPT1	GOLGA8N		TBX1
GSPT2	GOLGA8O		TBX15
GSTCD	GOLGA8R		TC2N
GSTM1	GOLGB1		TCEAL2
GSTM5	GOLIM4		TCEAL6
GSTO2	GOPC		TCERG1L
GSTP1	GORASP1		TCF21
GTF2A1	GOT1		TCF24
GTF2E1	GP1BB		TCHH
GTF2E2	GP5		TCHHL1
GTF2F2	GP6		TCN2
GTF2H2	GPAA1		TCP11X2
GTF2H2C	GPATCH11		TCTN3
GTF2H3	GPBAR1		TECPR1
GTF3C2	GPC1		TECR
GTF3C4	GPCPD1		TEDDM1
GTPBP3	GPD1		TEKT1
GTPBP4	GPD1L		TEKT4
GTSE1	GPHN		TERF1
GTSF1	GPI		TESPA1
GUCA1A	GPR1		TEX13B
GUCY2C	GPR108		TEX36
GULP1	GPR124		TEX37
GXYLT1	GPR126		TEX38
GYLTL1B	GPR133		TF
H2AFJ	GPR135		TFAP2C
H2AFX	GPR137		TFB1M
H2AFZ	GPR146		TFG
H3F3A	GPR155		TFIP11
H3F3B	GPR157		TGDS
HACL1	GPR162		TGFB1I1
HAPLN3	GPR17		TGFBR3
HAS1	GPR173		TGS1
HAS3	GPR183		THAP7
HAT1	GPR22		THEM4
HAUS1	GPR35		THNSL2
HAUS4	GPR37		THOC5
HAUS6	GPR39		THUMPD1
HAUS7	GPR61		TIMM10
HAUS8	GPR82		TJP1
HBA2	GPR85		TM2D3
HBE1	GPRASP1		TM4SF4
HBQ1	GPRASP2		TM7SF3
HCFC1R1	GPRC5C		TMC5
HCK	GPRIN3		TMEM108
HCLS1	GPSM1		TMEM130
HDAC1	GPT		TMEM132B
HDAC2	GPX2		TMEM132C
HDAC3	GPX5		TMEM132D
HDAC4	GRAMD3		TMEM139
HDAC7	GRAMD4		TMEM159
HDGF	GREB1L		TMEM163
HDGFRP3	GREM2		TMEM176A
HDX	GRHPR		TMEM176B
HEATR1	GRID1		TMEM178B
HEATR2	GRIK1		TMEM182
HECW1	GRINA		TMEM199
HELB	GRK1		TMEM2
HELLS	GRK4		TMEM211
HELZ2	GRK5		TMEM218
HENMT1	GRN		TMEM230
HERC5	GSAP		TMEM252
HES1	GSDMA		TMEM254
HES3	GSE1		TMEM257
HES6	GSN		TMEM30A
HESX1	GSTA1		TMEM30B
HEXB	GSTA4		TMEM30C
HEYL	GSTK1		TMEM45A
HHIPL1	GSTM2		TMEM52B
HHLA1	GSTM3		TMEM64
HHLA2	GSTM4		TMEM68
HHLA3	GSTO1		TMEM72
HIAT1	GSTT1		TMEM97
HILPDA	GSTT2		TMEM99
HIP1	GTF2IRD2		TMLHE
HIST1H1E	GTF2IRD2B		TMOD2
HIST1H2AJ	GTPBP2		TMOD3
HIST1H2BH	GUCY1A2		TMPRSS7
HIST1H3G	GUCY1A3		TMSB10
HIST1H4I	GUCY1B3		TMSB15A
HIST1H4J	GUK1		TMSB15B
HJURP	GVQW1		TMX2
HK2	GXYLT2		TMX2-CTNND1
HLA-A	GYG1		TNFAIP1
HLA-B	GYPC		TNFAIP6
HLA-C	GYS1		TNFSF10
HLA-DMA	GYS2		TNFSF14
HLA-DMB	GZF1		TNFSF9
HLA-DOA	H1F0		TNKS1BP1
HLA-DOB	H2AFY		TOMM70A
HLA-DPA1	H2AFY2		TOP3B
HLA-DPB1	H6PD		TOPBP1
HLA-DQB1	HABP2		TOX2
HLA-DRA	HABP4		TPD52
HLA-DRB1	HADHA		TPD52L3
HLA-DRB5	HADHB		TPO
HLA-E	HAGH		TPP1
HLA-F	HAMP		TPST1
HLA-G	HAND1		TPST2
HLF	HAND2		TPTE2
HMBS	HAPLN2		TRABD2A
HMCN1	HAVCR1		TRABD2B
HMCN2	HBEGF		TRAM1
HMG20A	HBP1		TRAPPC3L
HMGA1	HCFC2		TRIM3
HMGA2	HCG27		TRIM43
HMGB1	HCN1		TRIM44
HMGB2	HCN4		TRIM55
HMGB3	HDAC11		TRIM59
HMGCR	HDAC5		TRIM60
HMGCS1	HDAC6		TRIM61
HMGN1	HDAC9		TRIM69
HMGN2	HDHD3		TRIM72
HMGN5	HEATR5B		TRIML1
HMGXB4	HEBP2		TRIML2
HMHA1	HECA		TRIP10
HMMR	HECTD1		TRIP12
HMSD	HECTD2		TRMT10C
HMX1	HECTD4		TRMT2A
HMX2	HECW2		TRPC1
HN1	HEG1		TRPM1
HN1L	HELQ		TRPM3
HNRNPA0	HELZ		TRPV1
HNRNPA1	HEMK1		TRPV3
HNRNPA2B1	HEPH		TRRAP
HNRNPA3	HERC1		TSPAN11
HNRNPAB	HERC3		TSPAN14
HNRNPC	HERPUD1		TSPYL1
HNRNPCL1	HES4		TSPYL4
HNRNPD	HES7		TSSK2
HNRNPF	HEXA		TTC33
HNRNPH3	HEXDC		TTC39A
HNRNPL	HEY1		TTC5
HNRNPLL	HEY2		TTLL11
HNRNPM	HFE2		TTR
HNRNPU	HFM1		TTYH1
HOOK1	HGD		TUB
HPCA	HGFAC		TUBA3D
HPCAL1	HGSNAT		TUBA8
HPCAL4	HHAT		TUBB4A
HPDL	HHATL		TUBB8
HPRT1	HHIP		TUBGCP2
HPS3	HIC1		TVP23A
HPS4	HID1		TXNDC5
HPSE	HIF3A		TXNRD2
HRASLS5	HIGD1A		TYW5
HRH3	HIGD2A		U2SURP
HRSP12	HINT2		UBA2
HS3ST2	HINT3		UBE2E1
HS3ST4	HIP1R		UBE2L3
HS3ST5	HIPK2		UBE2L6
HS6ST1	HIPK3		UBE2NL
HSD11B2	HIST1H1C		UBE2QL1
HSD17B12	HIST1H2AC		UBE2V2
HSD17B4	HIST1H2AE		UBE3A
HSD17B6	HIST1H2AK		UBE3C
HSD17B7	HIST1H2BC		UBQLN2
HSD3B1	HIST1H2BD		UBXN4
HSH2D	HIST1H2BG		UFD1L
HSP90AA1	HIST1H2BJ		UGT3A1
HSP90AB1	HIST1H2BK		UHRF2
HSPA12B	HIST1H2BN		UMOD
HSPA14	HIST1H3D		UNC45B
HSPA2	HIST1H3E		UPB1
HSPA4	HIST1H4H		UQCR10
HSPA8	HIST2H2AA3		UROS
HSPB11	HIST2H2AA4		USP13
HSPBAP1	HIST2H2BE		USP14
HSPD1	HIST2H2BF		USP17L10
HSPE1	HIST2H3A		USP17L11
HTATIP2	HIST2H3C		USP17L12
HTR1A	HIST2H4A		USP17L13
HTR1D	HIST2H4B		USP17L15
HTR3A	HIST3H2A		USP17L17
HTR6	HIST3H3		USP17L18
HTR7	HIST4H4		USP17L19
HTT	HIVEP3		USP17L20
HUS1B	HKDC1		USP17L22
HVCN1	HLCS		USP18
HYLS1	HMBOX1		USP22
IARS	HMGCL		USP31
ICAM1	HMGCLL1		USP45
ICAM2	HMGCS2		USP50
ICAM3	HMOX2		USP7
ICMT	HNF4A		USP8
ICOSLG	HNRNPA1L2		UTP23
ID1	HNRNPH2		VAV1
ID3	HOMEZ		VAX1
IDH1	HOPX		VGLL1
IDI1	HOXB1		VIMP
IDO1	HOXB2		VIPR2
IER2	HOXB3		VKORC1L1
IER5	HOXB4		VLDLR
IFFO2	HOXC6		VMA21
IFI30	HP		VOPP1
IFI35	HPR		VPREB3
IFIH1	HPS1		VPS13A
IFITM1	HPX		VSIG1
IFITM2	HRASLS		VSIG10L
IFNAR2	HRC		VSIG2
IFRD2	HRG		VSIG4
IFT52	HRH2		VSTM1
IGDCC3	HS2ST1		VSTM2A
IGF2BP1	HS3ST3A1		VSTM4
IGF2BP3	HS6ST2		VSTM5
IGFBP2	hsa-mir-1199		VSX1
IGFBP4	HSBP1L1		VTN
IGFBPL1	HSD11B1L		VWA3A
IGFLR1	HSD17B1		WARS2
IGLC2	HSD17B14		WBSCR17
IGLJ2	HSD17B2		WDFY4
IGLON5	HSD17B3		WDR3
IGLV4-69	HSD17B8		WDR47
[truncated: 2,975 more rows]
