# Supplementary material for: A promoter interaction map for cardiovascular disease genetics
Source: eLife. 2018 Jul 10;7:e35788. doi: 10.7554/eLife.35788 (PMC6053306; doi:10.7554/eLife.35788)
Supplement: Supplementary file 7. — The list of trait terms used to filter GWAS studies is provided. [file elife-35788-supp7.xlsx]

## Sheet: Sheet1
Supplemental Table 7: All terms used to seach for GWAS
GWAS were compiled in March, 2017 from https://www.ebi.ac.uk/gwas/
Cardiac Arrhythmias	Terms
	atrial fibrillation
	early cardiac repolarization measurement
	electrocardiography, PR interval
	electrocardiography, PR segment
	electrocardiography, P wave duration
	electrocardiography, QT interval
	PR interval
	PR segment
	P wave duration
	QRS amplitude, QRS complex
	QRS complex
	QRS complex, QRS duration
	QRS duration
	QT interval
	RR interval
Heart Failure	Terms
	cardiac hypertrophy
	cardiovascular measurement
	cardiovascular measurement, left atrial function
	cardiovascular measurement, left ventricular function
	cardiovascular measurement, left ventricular hypertrophy
	dilated cardiomyopathy
	heart failure
	heart failure, mortality
Myocardial Infarction	Terms
	cardiac troponin T measurement
	cardiovascular disease
	cardiovascular disease biomarker measurement
	myocardial infarction
	coronary heart disease, myocardial infarction
