# Supplementary material for: A promoter interaction map for cardiovascular disease genetics
Source: eLife. 2018 Jul 10;7:e35788. doi: 10.7554/eLife.35788 (PMC6053306; doi:10.7554/eLife.35788)
Supplement: Supplementary file 8. — Table 8.1 contains information related to the CVD GWAS used in this paper, including PubMed ID, first author, date of publication, journal, study title, tag SNP chromosome position, rsID, trait. Table 8.2 contains information on each LD SNP-target gene interaction (tag SNP and corresponding LD SNP, target gene, interaction coordinates, target gene expression in iPSC and CM, MGI cardiovascular phenotype information. [file elife-35788-supp8.xlsx]

## Sheet: Table 8.1
Supplemental Table 8: Information as it appears in the NHGRI-EBI database for each GWAS we analyzed
PUBMEDID	FIRSTAUTHOR	DATE	JOURNAL	STUDY	CHR(HG38)	START	rsID	TRAIT
17903304	Larson MG	2007-09-19	BMC Med Genet	Framingham Heart Study 100K project: genome-wide associations for cardiovascular disease outcomes.	11	99622442	rs10501920	atrial-fibrillation
17903304	Larson MG	2007-09-19	BMC Med Genet	Framingham Heart Study 100K project: genome-wide associations for cardiovascular disease outcomes.	13	46259582	rs958546	atrial-fibrillation
17903304	Larson MG	2007-09-19	BMC Med Genet	Framingham Heart Study 100K project: genome-wide associations for cardiovascular disease outcomes.	15	69714534	rs4776472	atrial-fibrillation
20173747	Ellinor PT	2010-02-21	Nat Genet	Common variants in KCNN3 are associated with lone atrial fibrillation.	1	154841877	rs13376333	atrial-fibrillation
20173747	Ellinor PT	2010-02-21	Nat Genet	Common variants in KCNN3 are associated with lone atrial fibrillation.	20	47796832	rs13038095	atrial-fibrillation
20173747	Ellinor PT	2010-02-21	Nat Genet	Common variants in KCNN3 are associated with lone atrial fibrillation.	4	110796911	rs6843082	atrial-fibrillation
19597492	Benjamin EJ	2009-07-13	Nat Genet	Variants in ZFHX3 are associated with atrial fibrillation in individuals of European ancestry.	1	11792459	rs17375901	atrial-fibrillation
19597492	Benjamin EJ	2009-07-13	Nat Genet	Variants in ZFHX3 are associated with atrial fibrillation in individuals of European ancestry.	16	73017721	rs2106261	atrial-fibrillation
19597492	Benjamin EJ	2009-07-13	Nat Genet	Variants in ZFHX3 are associated with atrial fibrillation in individuals of European ancestry.	4	110787131	rs17042171	atrial-fibrillation
17603472	Gudbjartsson DF	2007-07-01	Nature	Variants conferring risk of atrial fibrillation on chromosome 4q25.	4	110789013	rs2200733	atrial-fibrillation
17603472	Gudbjartsson DF	2007-07-01	Nature	Variants conferring risk of atrial fibrillation on chromosome 4q25.	4	110799605	rs10033464	atrial-fibrillation
22544366	Ellinor PT	2012-04-29	Nat Genet	Meta-analysis identifies six new susceptibility loci for atrial fibrillation.	10	73661450	rs10824026	atrial-fibrillation
22544366	Ellinor PT	2012-04-29	Nat Genet	Meta-analysis identifies six new susceptibility loci for atrial fibrillation.	1	154841792	rs6666258	atrial-fibrillation
22544366	Ellinor PT	2012-04-29	Nat Genet	Meta-analysis identifies six new susceptibility loci for atrial fibrillation.	1	170600176	rs3903239	atrial-fibrillation
22544366	Ellinor PT	2012-04-29	Nat Genet	Meta-analysis identifies six new susceptibility loci for atrial fibrillation.	14	64214130	rs1152591	atrial-fibrillation
22544366	Ellinor PT	2012-04-29	Nat Genet	Meta-analysis identifies six new susceptibility loci for atrial fibrillation.	15	73359833	rs7164883	atrial-fibrillation
22544366	Ellinor PT	2012-04-29	Nat Genet	Meta-analysis identifies six new susceptibility loci for atrial fibrillation.	16	73017721	rs2106261	atrial-fibrillation
22544366	Ellinor PT	2012-04-29	Nat Genet	Meta-analysis identifies six new susceptibility loci for atrial fibrillation.	4	110784612	rs6817105	atrial-fibrillation
22544366	Ellinor PT	2012-04-29	Nat Genet	Meta-analysis identifies six new susceptibility loci for atrial fibrillation.	5	138084300	rs2040862	atrial-fibrillation
22544366	Ellinor PT	2012-04-29	Nat Genet	Meta-analysis identifies six new susceptibility loci for atrial fibrillation.	7	116546187	rs3807989	atrial-fibrillation
22544366	Ellinor PT	2012-04-29	Nat Genet	Meta-analysis identifies six new susceptibility loci for atrial fibrillation.	9	94951177	rs10821415	atrial-fibrillation
19597491	Gudbjartsson DF	2009-07-13	Nat Genet	A sequence variant in ZFHX3 on 16q22 associates with atrial fibrillation and ischemic stroke.	16	72995261	rs7193343	atrial-fibrillation
19597491	Gudbjartsson DF	2009-07-13	Nat Genet	A sequence variant in ZFHX3 on 16q22 associates with atrial fibrillation and ischemic stroke.	4	110789013	rs2200733	atrial-fibrillation
21348951	Parsa A	2011-02-01	Clin Transl Sci	Hypertrophy-associated polymorphisms ascertained in a founder cohort applied to heart failure risk and mortality.	10	104086316	rs1320448	cardiac-hypertrophy
21348951	Parsa A	2011-02-01	Clin Transl Sci	Hypertrophy-associated polymorphisms ascertained in a founder cohort applied to heart failure risk and mortality.	10	55657201	rs1916521	cardiac-hypertrophy
21348951	Parsa A	2011-02-01	Clin Transl Sci	Hypertrophy-associated polymorphisms ascertained in a founder cohort applied to heart failure risk and mortality.	10	80939735	rs1484170	cardiac-hypertrophy
21348951	Parsa A	2011-02-01	Clin Transl Sci	Hypertrophy-associated polymorphisms ascertained in a founder cohort applied to heart failure risk and mortality.	1	208584241	rs17259784	cardiac-hypertrophy
21348951	Parsa A	2011-02-01	Clin Transl Sci	Hypertrophy-associated polymorphisms ascertained in a founder cohort applied to heart failure risk and mortality.	1	216543195	rs12757165	cardiac-hypertrophy
21348951	Parsa A	2011-02-01	Clin Transl Sci	Hypertrophy-associated polymorphisms ascertained in a founder cohort applied to heart failure risk and mortality.	12	60403922	rs10506410	cardiac-hypertrophy
21348951	Parsa A	2011-02-01	Clin Transl Sci	Hypertrophy-associated polymorphisms ascertained in a founder cohort applied to heart failure risk and mortality.	13	47624581	rs1575891	cardiac-hypertrophy
21348951	Parsa A	2011-02-01	Clin Transl Sci	Hypertrophy-associated polymorphisms ascertained in a founder cohort applied to heart failure risk and mortality.	13	49506711	rs2031532	cardiac-hypertrophy
21348951	Parsa A	2011-02-01	Clin Transl Sci	Hypertrophy-associated polymorphisms ascertained in a founder cohort applied to heart failure risk and mortality.	1	43130713	rs16830359	cardiac-hypertrophy
21348951	Parsa A	2011-02-01	Clin Transl Sci	Hypertrophy-associated polymorphisms ascertained in a founder cohort applied to heart failure risk and mortality.	15	25667192	rs17636733	cardiac-hypertrophy
21348951	Parsa A	2011-02-01	Clin Transl Sci	Hypertrophy-associated polymorphisms ascertained in a founder cohort applied to heart failure risk and mortality.	15	39023157	rs12907914	cardiac-hypertrophy
21348951	Parsa A	2011-02-01	Clin Transl Sci	Hypertrophy-associated polymorphisms ascertained in a founder cohort applied to heart failure risk and mortality.	20	11194255	rs2207418	cardiac-hypertrophy
21348951	Parsa A	2011-02-01	Clin Transl Sci	Hypertrophy-associated polymorphisms ascertained in a founder cohort applied to heart failure risk and mortality.	3	109485566	rs769554	cardiac-hypertrophy
21348951	Parsa A	2011-02-01	Clin Transl Sci	Hypertrophy-associated polymorphisms ascertained in a founder cohort applied to heart failure risk and mortality.	3	12585017	rs3729931	cardiac-hypertrophy
21348951	Parsa A	2011-02-01	Clin Transl Sci	Hypertrophy-associated polymorphisms ascertained in a founder cohort applied to heart failure risk and mortality.	5	142638295	rs152528	cardiac-hypertrophy
21348951	Parsa A	2011-02-01	Clin Transl Sci	Hypertrophy-associated polymorphisms ascertained in a founder cohort applied to heart failure risk and mortality.	6	103984290	rs4520040	cardiac-hypertrophy
21348951	Parsa A	2011-02-01	Clin Transl Sci	Hypertrophy-associated polymorphisms ascertained in a founder cohort applied to heart failure risk and mortality.	6	22246375	rs4236016	cardiac-hypertrophy
21348951	Parsa A	2011-02-01	Clin Transl Sci	Hypertrophy-associated polymorphisms ascertained in a founder cohort applied to heart failure risk and mortality.	6	30125587	rs10947055	cardiac-hypertrophy
21348951	Parsa A	2011-02-01	Clin Transl Sci	Hypertrophy-associated polymorphisms ascertained in a founder cohort applied to heart failure risk and mortality.	8	60091338	rs6995588	cardiac-hypertrophy
23247143	Yu B	2012-12-16	Circ Cardiovasc Genet	Association of genome-wide variation with highly sensitive cardiac troponin-T levels in European Americans and Blacks: a meta-analysis from atherosclerosis risk in communities and cardiovascular health studies.	10	123447985	rs17666963	cardiac-troponin-T-measurement
23247143	Yu B	2012-12-16	Circ Cardiovasc Genet	Association of genome-wide variation with highly sensitive cardiac troponin-T levels in European Americans and Blacks: a meta-analysis from atherosclerosis risk in communities and cardiovascular health studies.	11	131937277	rs12098973	cardiac-troponin-T-measurement
23247143	Yu B	2012-12-16	Circ Cardiovasc Genet	Association of genome-wide variation with highly sensitive cardiac troponin-T levels in European Americans and Blacks: a meta-analysis from atherosclerosis risk in communities and cardiovascular health studies.	1	15753676	rs12725198	cardiac-troponin-T-measurement
23247143	Yu B	2012-12-16	Circ Cardiovasc Genet	Association of genome-wide variation with highly sensitive cardiac troponin-T levels in European Americans and Blacks: a meta-analysis from atherosclerosis risk in communities and cardiovascular health studies.	1	201376359	rs12564445	cardiac-troponin-T-measurement
23247143	Yu B	2012-12-16	Circ Cardiovasc Genet	Association of genome-wide variation with highly sensitive cardiac troponin-T levels in European Americans and Blacks: a meta-analysis from atherosclerosis risk in communities and cardiovascular health studies.	1	73588377	rs2341260	cardiac-troponin-T-measurement
23247143	Yu B	2012-12-16	Circ Cardiovasc Genet	Association of genome-wide variation with highly sensitive cardiac troponin-T levels in European Americans and Blacks: a meta-analysis from atherosclerosis risk in communities and cardiovascular health studies.	18	3512218	rs17724172	cardiac-troponin-T-measurement
23247143	Yu B	2012-12-16	Circ Cardiovasc Genet	Association of genome-wide variation with highly sensitive cardiac troponin-T levels in European Americans and Blacks: a meta-analysis from atherosclerosis risk in communities and cardiovascular health studies.	18	63192088	rs899967	cardiac-troponin-T-measurement
23247143	Yu B	2012-12-16	Circ Cardiovasc Genet	Association of genome-wide variation with highly sensitive cardiac troponin-T levels in European Americans and Blacks: a meta-analysis from atherosclerosis risk in communities and cardiovascular health studies.	18	65217682	rs605920	cardiac-troponin-T-measurement
23247143	Yu B	2012-12-16	Circ Cardiovasc Genet	Association of genome-wide variation with highly sensitive cardiac troponin-T levels in European Americans and Blacks: a meta-analysis from atherosclerosis risk in communities and cardiovascular health studies.	2	10763286	rs1198872	cardiac-troponin-T-measurement
23247143	Yu B	2012-12-16	Circ Cardiovasc Genet	Association of genome-wide variation with highly sensitive cardiac troponin-T levels in European Americans and Blacks: a meta-analysis from atherosclerosis risk in communities and cardiovascular health studies.	2	52486669	rs1526687	cardiac-troponin-T-measurement
23247143	Yu B	2012-12-16	Circ Cardiovasc Genet	Association of genome-wide variation with highly sensitive cardiac troponin-T levels in European Americans and Blacks: a meta-analysis from atherosclerosis risk in communities and cardiovascular health studies.	2	96176055	rs11886999	cardiac-troponin-T-measurement
23247143	Yu B	2012-12-16	Circ Cardiovasc Genet	Association of genome-wide variation with highly sensitive cardiac troponin-T levels in European Americans and Blacks: a meta-analysis from atherosclerosis risk in communities and cardiovascular health studies.	3	122295719	rs13083990	cardiac-troponin-T-measurement
23247143	Yu B	2012-12-16	Circ Cardiovasc Genet	Association of genome-wide variation with highly sensitive cardiac troponin-T levels in European Americans and Blacks: a meta-analysis from atherosclerosis risk in communities and cardiovascular health studies.	4	99242716	rs2201728	cardiac-troponin-T-measurement
23247143	Yu B	2012-12-16	Circ Cardiovasc Genet	Association of genome-wide variation with highly sensitive cardiac troponin-T levels in European Americans and Blacks: a meta-analysis from atherosclerosis risk in communities and cardiovascular health studies.	6	137945548	rs9321637	cardiac-troponin-T-measurement
23247143	Yu B	2012-12-16	Circ Cardiovasc Genet	Association of genome-wide variation with highly sensitive cardiac troponin-T levels in European Americans and Blacks: a meta-analysis from atherosclerosis risk in communities and cardiovascular health studies.	6	28053042	rs172166	cardiac-troponin-T-measurement
23247143	Yu B	2012-12-16	Circ Cardiovasc Genet	Association of genome-wide variation with highly sensitive cardiac troponin-T levels in European Americans and Blacks: a meta-analysis from atherosclerosis risk in communities and cardiovascular health studies.	8	28048371	rs6983473	cardiac-troponin-T-measurement
23247143	Yu B	2012-12-16	Circ Cardiovasc Genet	Association of genome-wide variation with highly sensitive cardiac troponin-T levels in European Americans and Blacks: a meta-analysis from atherosclerosis risk in communities and cardiovascular health studies.	8	31709490	rs4733271	cardiac-troponin-T-measurement
23247143	Yu B	2012-12-16	Circ Cardiovasc Genet	Association of genome-wide variation with highly sensitive cardiac troponin-T levels in European Americans and Blacks: a meta-analysis from atherosclerosis risk in communities and cardiovascular health studies.	8	70474669	rs10091374	cardiac-troponin-T-measurement
17903304	Larson MG	2007-09-19	BMC Med Genet	Framingham Heart Study 100K project: genome-wide associations for cardiovascular disease outcomes.	6	13332235	rs499818	cardiovascular-disease
26908625	Johansson	2016-01-21	Hum Mol Genet	Genome-wide association and Mendelian randomization study of NT-proBNP in patients with acute coronary syndrome.	1	11859214	rs198389	cardiovascular-disease-biomarker-measurement
26908625	Johansson	2016-01-21	Hum Mol Genet	Genome-wide association and Mendelian randomization study of NT-proBNP in patients with acute coronary syndrome.	12	89503611	rs11105306	cardiovascular-disease-biomarker-measurement
26908625	Johansson	2016-01-21	Hum Mol Genet	Genome-wide association and Mendelian randomization study of NT-proBNP in patients with acute coronary syndrome.	4	102267552	rs13107325	cardiovascular-disease-biomarker-measurement
17903301	Vasan RS	2007-09-19	BMC Med Genet	Genome-wide association of echocardiographic dimensions, brachial artery endothelial function and treadmill exercise responses in the Framingham Heart Study.	10	103887337	rs3814219	cardiovascular-measurement
19584346	Vasan RS	2009-07-08	JAMA	Genetic variants associated with cardiac structure and function: a meta-analysis and replication of genome-wide association data.	10	86087202	rs7910620	cardiovascular-measurement
19584346	Vasan RS	2009-07-08	JAMA	Genetic variants associated with cardiac structure and function: a meta-analysis and replication of genome-wide association data.	16	78224913	rs2059238	cardiovascular-measurement
19584346	Vasan RS	2009-07-08	JAMA	Genetic variants associated with cardiac structure and function: a meta-analysis and replication of genome-wide association data.	5	110672513	rs17132261	cardiovascular-measurement
19584346	Vasan RS	2009-07-08	JAMA	Genetic variants associated with cardiac structure and function: a meta-analysis and replication of genome-wide association data.	6	118256880	rs89107	cardiovascular-measurement
17903301	Vasan RS	2007-09-19	BMC Med Genet	Genome-wide association of echocardiographic dimensions, brachial artery endothelial function and treadmill exercise responses in the Framingham Heart Study.	1	190097256	rs1935881	cardiovascular-measurement,-left-atrial-function
17903301	Vasan RS	2007-09-19	BMC Med Genet	Genome-wide association of echocardiographic dimensions, brachial artery endothelial function and treadmill exercise responses in the Framingham Heart Study.	1	65845182	rs10493389	cardiovascular-measurement,-left-atrial-function
17903301	Vasan RS	2007-09-19	BMC Med Genet	Genome-wide association of echocardiographic dimensions, brachial artery endothelial function and treadmill exercise responses in the Framingham Heart Study.	2	221034724	rs10498091	cardiovascular-measurement,-left-ventricular-function
17903301	Vasan RS	2007-09-19	BMC Med Genet	Genome-wide association of echocardiographic dimensions, brachial artery endothelial function and treadmill exercise responses in the Framingham Heart Study.	4	20493512	rs666088	cardiovascular-measurement,-left-ventricular-function
17903301	Vasan RS	2007-09-19	BMC Med Genet	Genome-wide association of echocardiographic dimensions, brachial artery endothelial function and treadmill exercise responses in the Framingham Heart Study.	4	20619060	rs1379659	cardiovascular-measurement,-left-ventricular-function
17903301	Vasan RS	2007-09-19	BMC Med Genet	Genome-wide association of echocardiographic dimensions, brachial artery endothelial function and treadmill exercise responses in the Framingham Heart Study.	5	85310710	rs4920799	cardiovascular-measurement,-left-ventricular-function
17903301	Vasan RS	2007-09-19	BMC Med Genet	Genome-wide association of echocardiographic dimensions, brachial artery endothelial function and treadmill exercise responses in the Framingham Heart Study.	6	88008048	rs366676	cardiovascular-measurement,-left-ventricular-function
17903301	Vasan RS	2007-09-19	BMC Med Genet	Genome-wide association of echocardiographic dimensions, brachial artery endothelial function and treadmill exercise responses in the Framingham Heart Study.	8	72866407	rs10504543	cardiovascular-measurement,-left-ventricular-function
21212386	Arnett DK	2011-01-06	Circ Res	Genetic variation in NCAM1 contributes to left ventricular wall thickness in hypertensive families.	11	113120896	rs1436109	cardiovascular-measurement,-left-ventricular-hypertrophy
21212386	Arnett DK	2011-01-06	Circ Res	Genetic variation in NCAM1 contributes to left ventricular wall thickness in hypertensive families.	11	113120896	rs1436109	cardiovascular-measurement,-left-ventricular-hypertrophy
21212386	Arnett DK	2011-01-06	Circ Res	Genetic variation in NCAM1 contributes to left ventricular wall thickness in hypertensive families.	11	113120896	rs1436109	cardiovascular-measurement,-left-ventricular-hypertrophy
19454037	Arnett DK	2009-05-19	BMC Med Genet	Genome-wide association study identifies single-nucleotide polymorphism in KCNB1 associated with left ventricular mass in humans: the HyperGEN Study.	5	34628522	rs409045	cardiovascular-measurement,-left-ventricular-hypertrophy
19454037	Arnett DK	2009-05-19	BMC Med Genet	Genome-wide association study identifies single-nucleotide polymorphism in KCNB1 associated with left ventricular mass in humans: the HyperGEN Study.	7	80629494	rs10499859	cardiovascular-measurement,-left-ventricular-hypertrophy
21239051	Reilly MP	2011-01-14	Lancet	Identification of ADAMTS7 as a novel locus for coronary atherosclerosis and association of ABO with myocardial infarction in the presence of coronary atherosclerosis: two genome-wide association studies.	9	133266540	rs514659	coronary-heart-disease,-myocardial-infarction
21459883	Villard E	2011-04-01	Eur Heart J	A genome-wide association study identifies two loci associated with heart failure due to dilated cardiomyopathy.	10	119670121	rs2234962	dilated-cardiomyopathy
21459883	Villard E	2011-04-01	Eur Heart J	A genome-wide association study identifies two loci associated with heart failure due to dilated cardiomyopathy.	1	15972817	rs10927875	dilated-cardiomyopathy
23853074	Meder B	2013-07-12	Eur Heart J	A genome-wide association study identifies 6p21 as novel risk locus for dilated cardiomyopathy	2	214420677	rs13428663	dilated-cardiomyopathy
23853074	Meder B	2013-07-12	Eur Heart J	A genome-wide association study identifies 6p21 as novel risk locus for dilated cardiomyopathy	6	26112415	rs933199	dilated-cardiomyopathy
23853074	Meder B	2013-07-12	Eur Heart J	A genome-wide association study identifies 6p21 as novel risk locus for dilated cardiomyopathy	6	30660055	rs3130000	dilated-cardiomyopathy
23853074	Meder B	2013-07-12	Eur Heart J	A genome-wide association study identifies 6p21 as novel risk locus for dilated cardiomyopathy	6	31052990	rs4713429	dilated-cardiomyopathy
23853074	Meder B	2013-07-12	Eur Heart J	A genome-wide association study identifies 6p21 as novel risk locus for dilated cardiomyopathy	6	31053134	rs9262615	dilated-cardiomyopathy
23853074	Meder B	2013-07-12	Eur Heart J	A genome-wide association study identifies 6p21 as novel risk locus for dilated cardiomyopathy	6	31057452	rs9262635	dilated-cardiomyopathy
23853074	Meder B	2013-07-12	Eur Heart J	A genome-wide association study identifies 6p21 as novel risk locus for dilated cardiomyopathy	6	31057821	rs9262636	dilated-cardiomyopathy
23853074	Meder B	2013-07-12	Eur Heart J	A genome-wide association study identifies 6p21 as novel risk locus for dilated cardiomyopathy	6	31074043	rs2523883	dilated-cardiomyopathy
23853074	Meder B	2013-07-12	Eur Heart J	A genome-wide association study identifies 6p21 as novel risk locus for dilated cardiomyopathy	6	31084071	rs2517471	dilated-cardiomyopathy
23853074	Meder B	2013-07-12	Eur Heart J	A genome-wide association study identifies 6p21 as novel risk locus for dilated cardiomyopathy	6	31090151	rs4947296	dilated-cardiomyopathy
23853074	Meder B	2013-07-12	Eur Heart J	A genome-wide association study identifies 6p21 as novel risk locus for dilated cardiomyopathy	9	95674626	rs12552255	dilated-cardiomyopathy
23853074	Meder B	2013-07-12	Eur Heart J	A genome-wide association study identifies 6p21 as novel risk locus for dilated cardiomyopathy	10	3272665	rs10904002	dilated-cardiomyopathy
23853074	Meder B	2013-07-12	Eur Heart J	A genome-wide association study identifies 6p21 as novel risk locus for dilated cardiomyopathy	12	92411407	rs10859313	dilated-cardiomyopathy
23853074	Meder B	2013-07-12	Eur Heart J	A genome-wide association study identifies 6p21 as novel risk locus for dilated cardiomyopathy	16	78391715	rs7192626	dilated-cardiomyopathy
22683750	Sinner MF	2012-06-06	Heart Rhythm	A meta-analysis of genome-wide association studies of the electrocardiographic early repolarization pattern.	10	117450864	rs6585436	early-cardiac-repolarization-measurement
22683750	Sinner MF	2012-06-06	Heart Rhythm	A meta-analysis of genome-wide association studies of the electrocardiographic early repolarization pattern.	1	111921754	rs17029069	early-cardiac-repolarization-measurement
22683750	Sinner MF	2012-06-06	Heart Rhythm	A meta-analysis of genome-wide association studies of the electrocardiographic early repolarization pattern.	17	77008131	rs11653989	early-cardiac-repolarization-measurement
19389651	Smith JG	2009-02-15	Heart Rhythm	Genome-wide association study of electrocardiographic conduction measures in an isolated founder population: Kosrae.	4	153782444	rs17030434	electrocardiography,-P-wave-duration
19389651	Smith JG	2009-02-15	Heart Rhythm	Genome-wide association study of electrocardiographic conduction measures in an isolated founder population: Kosrae.	6	51091008	rs283566	electrocardiography,-P-wave-duration
19389651	Smith JG	2009-02-15	Heart Rhythm	Genome-wide association study of electrocardiographic conduction measures in an isolated founder population: Kosrae.	2	175424591	rs2461751	electrocardiography,-PR-interval
19389651	Smith JG	2009-02-15	Heart Rhythm	Genome-wide association study of electrocardiographic conduction measures in an isolated founder population: Kosrae.	3	38400999	rs2070488	electrocardiography,-PR-interval
19389651	Smith JG	2009-02-15	Heart Rhythm	Genome-wide association study of electrocardiographic conduction measures in an isolated founder population: Kosrae.	3	38553482	rs7638909	electrocardiography,-PR-interval
20062061	Chambers JC	2010-01-10	Nat Genet	Genetic variation in SCN10A influences cardiac conduction.	3	38725184	rs6795970	electrocardiography,-PR-interval
17903306	Newton-Cheh C	2007-09-19	BMC Med Genet	Genome-wide association study of electrocardiographic and heart rate variability traits: the Framingham Heart Study.	2	136218685	rs882300	electrocardiography,-PR-interval
19389651	Smith JG	2009-02-15	Heart Rhythm	Genome-wide association study of electrocardiographic conduction measures in an isolated founder population: Kosrae.	1	200703778	rs7512898	electrocardiography,-PR-segment
19389651	Smith JG	2009-02-15	Heart Rhythm	Genome-wide association study of electrocardiographic conduction measures in an isolated founder population: Kosrae.	4	5219811	rs2008242	electrocardiography,-PR-segment
20062061	Chambers JC	2010-01-10	Nat Genet	Genetic variation in SCN10A influences cardiac conduction.	1	162115519	rs1415259	electrocardiography,-QT-interval
20062061	Chambers JC	2010-01-10	Nat Genet	Genetic variation in SCN10A influences cardiac conduction.	7	150940775	rs4725982	electrocardiography,-QT-interval
17903306	Newton-Cheh C	2007-09-19	BMC Med Genet	Genome-wide association study of electrocardiographic and heart rate variability traits: the Framingham Heart Study.	13	27305389	rs10507380	electrocardiography,-QT-interval
17903304	Larson MG	2007-09-19	BMC Med Genet	Framingham Heart Study 100K project: genome-wide associations for cardiovascular disease outcomes.	10	116816095	rs740363	heart-failure
20445134	Smith NL	2010-05-05	Circ Cardiovasc Genet	Association of genome-wide variation with the risk of incident heart failure in adults of European and African ancestry: a prospective meta-analysis from the cohorts for heart and aging research in genomic epidemiology (CHARGE) consortium.	10	89204857	rs11203032	heart-failure
20445134	Smith NL	2010-05-05	Circ Cardiovasc Genet	Association of genome-wide variation with the risk of incident heart failure in adults of European and African ancestry: a prospective meta-analysis from the cohorts for heart and aging research in genomic epidemiology (CHARGE) consortium.	11	126158822	rs563519	heart-failure
20445134	Smith NL	2010-05-05	Circ Cardiovasc Genet	Association of genome-wide variation with the risk of incident heart failure in adults of European and African ancestry: a prospective meta-analysis from the cohorts for heart and aging research in genomic epidemiology (CHARGE) consortium.	1	220855166	rs11118620	heart-failure
20445134	Smith NL	2010-05-05	Circ Cardiovasc Genet	Association of genome-wide variation with the risk of incident heart failure in adults of European and African ancestry: a prospective meta-analysis from the cohorts for heart and aging research in genomic epidemiology (CHARGE) consortium.	12	29951209	rs2046383	heart-failure
20445134	Smith NL	2010-05-05	Circ Cardiovasc Genet	Association of genome-wide variation with the risk of incident heart failure in adults of European and African ancestry: a prospective meta-analysis from the cohorts for heart and aging research in genomic epidemiology (CHARGE) consortium.	12	42859612	rs1520832	heart-failure
20445134	Smith NL	2010-05-05	Circ Cardiovasc Genet	Association of genome-wide variation with the risk of incident heart failure in adults of European and African ancestry: a prospective meta-analysis from the cohorts for heart and aging research in genomic epidemiology (CHARGE) consortium.	12	58865846	rs11172782	heart-failure
20445134	Smith NL	2010-05-05	Circ Cardiovasc Genet	Association of genome-wide variation with the risk of incident heart failure in adults of European and African ancestry: a prospective meta-analysis from the cohorts for heart and aging research in genomic epidemiology (CHARGE) consortium.	12	91911494	rs17019682	heart-failure
20445134	Smith NL	2010-05-05	Circ Cardiovasc Genet	Association of genome-wide variation with the risk of incident heart failure in adults of European and African ancestry: a prospective meta-analysis from the cohorts for heart and aging research in genomic epidemiology (CHARGE) consortium.	13	75202132	rs548097	heart-failure
20445134	Smith NL	2010-05-05	Circ Cardiovasc Genet	Association of genome-wide variation with the risk of incident heart failure in adults of European and African ancestry: a prospective meta-analysis from the cohorts for heart and aging research in genomic epidemiology (CHARGE) consortium.	15	63445726	rs10519210	heart-failure
20445134	Smith NL	2010-05-05	Circ Cardiovasc Genet	Association of genome-wide variation with the risk of incident heart failure in adults of European and African ancestry: a prospective meta-analysis from the cohorts for heart and aging research in genomic epidemiology (CHARGE) consortium.	19	3159771	rs11880198	heart-failure
20445134	Smith NL	2010-05-05	Circ Cardiovasc Genet	Association of genome-wide variation with the risk of incident heart failure in adults of European and African ancestry: a prospective meta-analysis from the cohorts for heart and aging research in genomic epidemiology (CHARGE) consortium.	2	126905321	rs13418717	heart-failure
20445134	Smith NL	2010-05-05	Circ Cardiovasc Genet	Association of genome-wide variation with the risk of incident heart failure in adults of European and African ancestry: a prospective meta-analysis from the cohorts for heart and aging research in genomic epidemiology (CHARGE) consortium.	3	165562421	rs1523288	heart-failure
20445134	Smith NL	2010-05-05	Circ Cardiovasc Genet	Association of genome-wide variation with the risk of incident heart failure in adults of European and African ancestry: a prospective meta-analysis from the cohorts for heart and aging research in genomic epidemiology (CHARGE) consortium.	7	27290437	rs13225783	heart-failure
20445134	Smith NL	2010-05-05	Circ Cardiovasc Genet	Association of genome-wide variation with the risk of incident heart failure in adults of European and African ancestry: a prospective meta-analysis from the cohorts for heart and aging research in genomic epidemiology (CHARGE) consortium.	8	82756885	rs6473383	heart-failure
20445134	Smith NL	2010-05-05	Circ Cardiovasc Genet	Association of genome-wide variation with the risk of incident heart failure in adults of European and African ancestry: a prospective meta-analysis from the cohorts for heart and aging research in genomic epidemiology (CHARGE) consortium.	9	18109237	rs2210327	heart-failure
20445134	Smith NL	2010-05-05	Circ Cardiovasc Genet	Association of genome-wide variation with the risk of incident heart failure in adults of European and African ancestry: a prospective meta-analysis from the cohorts for heart and aging research in genomic epidemiology (CHARGE) consortium.	9	27533986	rs10812610	heart-failure
27149122	Smith JG	2016-05-05	PLoS Genet	Discovery of Genetic Variation on Chromosome 5q22 Associated with Mortality in Heart Failure.	3	32447042	rs12638540	heart-failure,-mortality
27149122	Smith JG	2016-05-05	PLoS Genet	Discovery of Genetic Variation on Chromosome 5q22 Associated with Mortality in Heart Failure.	5	110840429	rs9885413	heart-failure,-mortality
20400778	Morrison AC	2010-04-17	Circ Cardiovasc Genet	Genomic variation associated with mortality among adults of European and African ancestry with heart failure: the cohorts for heart and aging research in genomic epidemiology consortium.	10	77684995	rs4979906	heart-failure,-mortality
20400778	Morrison AC	2010-04-17	Circ Cardiovasc Genet	Genomic variation associated with mortality among adults of European and African ancestry with heart failure: the cohorts for heart and aging research in genomic epidemiology consortium.	11	12447850	rs7120489	heart-failure,-mortality
20400778	Morrison AC	2010-04-17	Circ Cardiovasc Genet	Genomic variation associated with mortality among adults of European and African ancestry with heart failure: the cohorts for heart and aging research in genomic epidemiology consortium.	12	131378358	rs7965445	heart-failure,-mortality
20400778	Morrison AC	2010-04-17	Circ Cardiovasc Genet	Genomic variation associated with mortality among adults of European and African ancestry with heart failure: the cohorts for heart and aging research in genomic epidemiology consortium.	1	221378197	rs12733856	heart-failure,-mortality
20400778	Morrison AC	2010-04-17	Circ Cardiovasc Genet	Genomic variation associated with mortality among adults of European and African ancestry with heart failure: the cohorts for heart and aging research in genomic epidemiology consortium.	14	90213566	rs8017423	heart-failure,-mortality
20400778	Morrison AC	2010-04-17	Circ Cardiovasc Genet	Genomic variation associated with mortality among adults of European and African ancestry with heart failure: the cohorts for heart and aging research in genomic epidemiology consortium.	15	31537504	rs2125623	heart-failure,-mortality
20400778	Morrison AC	2010-04-17	Circ Cardiovasc Genet	Genomic variation associated with mortality among adults of European and African ancestry with heart failure: the cohorts for heart and aging research in genomic epidemiology consortium.	19	14240762	rs4528684	heart-failure,-mortality
20400778	Morrison AC	2010-04-17	Circ Cardiovasc Genet	Genomic variation associated with mortality among adults of European and African ancestry with heart failure: the cohorts for heart and aging research in genomic epidemiology consortium.	3	32447042	rs12638540	heart-failure,-mortality
20400778	Morrison AC	2010-04-17	Circ Cardiovasc Genet	Genomic variation associated with mortality among adults of European and African ancestry with heart failure: the cohorts for heart and aging research in genomic epidemiology consortium.	4	175937875	rs7687921	heart-failure,-mortality
20400778	Morrison AC	2010-04-17	Circ Cardiovasc Genet	Genomic variation associated with mortality among adults of European and African ancestry with heart failure: the cohorts for heart and aging research in genomic epidemiology consortium.	5	33636489	rs6868223	heart-failure,-mortality
20400778	Morrison AC	2010-04-17	Circ Cardiovasc Genet	Genomic variation associated with mortality among adults of European and African ancestry with heart failure: the cohorts for heart and aging research in genomic epidemiology consortium.	7	112446278	rs17159640	heart-failure,-mortality
21107343	Aoki A	2010-11-25	J Hum Genet	SNPs on chromosome 5p15.3 associated with myocardial infarction in Japanese population.	5	4029676	rs11748327	myocardial-infarction
17478679	Helgadottir A	2007-05-03	Science	A common variant on chromosome 9p21 affects the risk of myocardial infarction.	9	22124478	rs10757278	myocardial-infarction
24916648	Hirokawa M	2014-06-11	Eur J Hum Genet	A genome-wide association study identifies PLCL2 and AP3D1-DOT1L-SF3A2 as new susceptibility loci for myocardial infarction in Japanese.	12	111672685	rs3782886	myocardial-infarction
24916648	Hirokawa M	2014-06-11	Eur J Hum Genet	A genome-wide association study identifies PLCL2 and AP3D1-DOT1L-SF3A2 as new susceptibility loci for myocardial infarction in Japanese.	19	2160530	rs3803915	myocardial-infarction
24916648	Hirokawa M	2014-06-11	Eur J Hum Genet	A genome-wide association study identifies PLCL2 and AP3D1-DOT1L-SF3A2 as new susceptibility loci for myocardial infarction in Japanese.	3	17082892	rs4618210	myocardial-infarction
24916648	Hirokawa M	2014-06-11	Eur J Hum Genet	A genome-wide association study identifies PLCL2 and AP3D1-DOT1L-SF3A2 as new susceptibility loci for myocardial infarction in Japanese.	9	22098575	rs4977574	myocardial-infarction
26343387	Nikpay M	2015-09-07	Nat Genet	A comprehensive 1000 Genomes-based genome-wide association meta-analysis of coronary artery disease.	10	102834750	rs1004467	myocardial-infarction
26343387	Nikpay M	2015-09-07	Nat Genet	A comprehensive 1000 Genomes-based genome-wide association meta-analysis of coronary artery disease.	10	30046193	rs2505083	myocardial-infarction
26343387	Nikpay M	2015-09-07	Nat Genet	A comprehensive 1000 Genomes-based genome-wide association meta-analysis of coronary artery disease.	10	43985363	rs1870634	myocardial-infarction
26343387	Nikpay M	2015-09-07	Nat Genet	A comprehensive 1000 Genomes-based genome-wide association meta-analysis of coronary artery disease.	10	89243662	rs1332329	myocardial-infarction
26343387	Nikpay M	2015-09-07	Nat Genet	A comprehensive 1000 Genomes-based genome-wide association meta-analysis of coronary artery disease.	1	109274570	rs7528419	myocardial-infarction
26343387	Nikpay M	2015-09-07	Nat Genet	A comprehensive 1000 Genomes-based genome-wide association meta-analysis of coronary artery disease.	11	103798234	rs2019090	myocardial-infarction
26343387	Nikpay M	2015-09-07	Nat Genet	A comprehensive 1000 Genomes-based genome-wide association meta-analysis of coronary artery disease.	1	154424940	rs12118721	myocardial-infarction
26343387	Nikpay M	2015-09-07	Nat Genet	A comprehensive 1000 Genomes-based genome-wide association meta-analysis of coronary artery disease.	12	111569952	rs653178	myocardial-infarction
26343387	Nikpay M	2015-09-07	Nat Genet	A comprehensive 1000 Genomes-based genome-wide association meta-analysis of coronary artery disease.	1	222638065	rs35700460	myocardial-infarction
26343387	Nikpay M	2015-09-07	Nat Genet	A comprehensive 1000 Genomes-based genome-wide association meta-analysis of coronary artery disease.	12	89615182	rs2681472	myocardial-infarction
26343387	Nikpay M	2015-09-07	Nat Genet	A comprehensive 1000 Genomes-based genome-wide association meta-analysis of coronary artery disease.	13	110165755	rs11617955	myocardial-infarction
26343387	Nikpay M	2015-09-07	Nat Genet	A comprehensive 1000 Genomes-based genome-wide association meta-analysis of coronary artery disease.	13	110390962	rs55940034	myocardial-infarction
26343387	Nikpay M	2015-09-07	Nat Genet	A comprehensive 1000 Genomes-based genome-wide association meta-analysis of coronary artery disease.	14	99679373	rs10139550	myocardial-infarction
26343387	Nikpay M	2015-09-07	Nat Genet	A comprehensive 1000 Genomes-based genome-wide association meta-analysis of coronary artery disease.	1	55030366	rs11206510	myocardial-infarction
26343387	Nikpay M	2015-09-07	Nat Genet	A comprehensive 1000 Genomes-based genome-wide association meta-analysis of coronary artery disease.	1	56499992	rs9970807	myocardial-infarction
26343387	Nikpay M	2015-09-07	Nat Genet	A comprehensive 1000 Genomes-based genome-wide association meta-analysis of coronary artery disease.	15	67149412	rs72743461	myocardial-infarction
26343387	Nikpay M	2015-09-07	Nat Genet	A comprehensive 1000 Genomes-based genome-wide association meta-analysis of coronary artery disease.	15	78830996	rs7165042	myocardial-infarction
26343387	Nikpay M	2015-09-07	Nat Genet	A comprehensive 1000 Genomes-based genome-wide association meta-analysis of coronary artery disease.	15	90894158	rs2521501	myocardial-infarction
26343387	Nikpay M	2015-09-07	Nat Genet	A comprehensive 1000 Genomes-based genome-wide association meta-analysis of coronary artery disease.	17	2229956	rs9914266	myocardial-infarction
26343387	Nikpay M	2015-09-07	Nat Genet	A comprehensive 1000 Genomes-based genome-wide association meta-analysis of coronary artery disease.	17	48982960	rs35895680	myocardial-infarction
26343387	Nikpay M	2015-09-07	Nat Genet	A comprehensive 1000 Genomes-based genome-wide association meta-analysis of coronary artery disease.	17	60936127	rs7212798	myocardial-infarction
26343387	Nikpay M	2015-09-07	Nat Genet	A comprehensive 1000 Genomes-based genome-wide association meta-analysis of coronary artery disease.	19	11077477	rs55791371	myocardial-infarction
26343387	Nikpay M	2015-09-07	Nat Genet	A comprehensive 1000 Genomes-based genome-wide association meta-analysis of coronary artery disease.	19	44919589	rs56131196	myocardial-infarction
26343387	Nikpay M	2015-09-07	Nat Genet	A comprehensive 1000 Genomes-based genome-wide association meta-analysis of coronary artery disease.	21	34221526	rs28451064	myocardial-infarction
26343387	Nikpay M	2015-09-07	Nat Genet	A comprehensive 1000 Genomes-based genome-wide association meta-analysis of coronary artery disease.	2	144528992	rs17678683	myocardial-infarction
26343387	Nikpay M	2015-09-07	Nat Genet	A comprehensive 1000 Genomes-based genome-wide association meta-analysis of coronary artery disease.	2	19742712	rs16986953	myocardial-infarction
26343387	Nikpay M	2015-09-07	Nat Genet	A comprehensive 1000 Genomes-based genome-wide association meta-analysis of coronary artery disease.	22	24262890	rs180803	myocardial-infarction
26343387	Nikpay M	2015-09-07	Nat Genet	A comprehensive 1000 Genomes-based genome-wide association meta-analysis of coronary artery disease.	2	85534925	rs10176176	myocardial-infarction
26343387	Nikpay M	2015-09-07	Nat Genet	A comprehensive 1000 Genomes-based genome-wide association meta-analysis of coronary artery disease.	4	147359849	rs4593108	myocardial-infarction
26343387	Nikpay M	2015-09-07	Nat Genet	A comprehensive 1000 Genomes-based genome-wide association meta-analysis of coronary artery disease.	4	155718736	rs72689147	myocardial-infarction
26343387	Nikpay M	2015-09-07	Nat Genet	A comprehensive 1000 Genomes-based genome-wide association meta-analysis of coronary artery disease.	6	12903725	rs9349379	myocardial-infarction
26343387	Nikpay M	2015-09-07	Nat Genet	A comprehensive 1000 Genomes-based genome-wide association meta-analysis of coronary artery disease.	6	160589086	rs10455872	myocardial-infarction
26343387	Nikpay M	2015-09-07	Nat Genet	A comprehensive 1000 Genomes-based genome-wide association meta-analysis of coronary artery disease.	6	160687112	rs2315065	myocardial-infarction
26343387	Nikpay M	2015-09-07	Nat Genet	A comprehensive 1000 Genomes-based genome-wide association meta-analysis of coronary artery disease.	6	39156672	rs1544935	myocardial-infarction
26343387	Nikpay M	2015-09-07	Nat Genet	A comprehensive 1000 Genomes-based genome-wide association meta-analysis of coronary artery disease.	7	130023656	rs11556924	myocardial-infarction
26343387	Nikpay M	2015-09-07	Nat Genet	A comprehensive 1000 Genomes-based genome-wide association meta-analysis of coronary artery disease.	8	125466208	rs2001846	myocardial-infarction
26343387	Nikpay M	2015-09-07	Nat Genet	A comprehensive 1000 Genomes-based genome-wide association meta-analysis of coronary artery disease.	9	22098620	rs2891168	myocardial-infarction
26343387	Nikpay M	2015-09-07	Nat Genet	A comprehensive 1000 Genomes-based genome-wide association meta-analysis of coronary artery disease.	9	133266540	rs532436	myocardial-infarction
26950853	Dehghan A	2016-03-07	PLoS One	Genome-Wide Association Study for Incident Myocardial Infarction and Coronary Heart Disease in Prospective Cohort Studies: The CHARGE Consortium.	16	86651813	rs4843416	myocardial-infarction
26950853	Dehghan A	2016-03-07	PLoS One	Genome-Wide Association Study for Incident Myocardial Infarction and Coronary Heart Disease in Prospective Cohort Studies: The CHARGE Consortium.	4	182703491	rs7692395	myocardial-infarction
26950853	Dehghan A	2016-03-07	PLoS One	Genome-Wide Association Study for Incident Myocardial Infarction and Coronary Heart Disease in Prospective Cohort Studies: The CHARGE Consortium.	6	163609768	rs6941513	myocardial-infarction
26950853	Dehghan A	2016-03-07	PLoS One	Genome-Wide Association Study for Incident Myocardial Infarction and Coronary Heart Disease in Prospective Cohort Studies: The CHARGE Consortium.	7	14815437	rs4721377	myocardial-infarction
19198609	Kathiresan S	2009-02-08	Nat Genet	Genome-wide association of early-onset myocardial infarction with single nucleotide polymorphisms and copy number variants.	10	44280376	rs1746048	myocardial-infarction
19198609	Kathiresan S	2009-02-08	Nat Genet	Genome-wide association of early-onset myocardial infarction with single nucleotide polymorphisms and copy number variants.	1	109275908	rs646776	myocardial-infarction
19198609	Kathiresan S	2009-02-08	Nat Genet	Genome-wide association of early-onset myocardial infarction with single nucleotide polymorphisms and copy number variants.	1	222650187	rs17465637	myocardial-infarction
19198609	Kathiresan S	2009-02-08	Nat Genet	Genome-wide association of early-onset myocardial infarction with single nucleotide polymorphisms and copy number variants.	1	55030366	rs11206510	myocardial-infarction
19198609	Kathiresan S	2009-02-08	Nat Genet	Genome-wide association of early-onset myocardial infarction with single nucleotide polymorphisms and copy number variants.	19	11052925	rs1122608	myocardial-infarction
19198609	Kathiresan S	2009-02-08	Nat Genet	Genome-wide association of early-onset myocardial infarction with single nucleotide polymorphisms and copy number variants.	21	34226827	rs9982601	myocardial-infarction
19198609	Kathiresan S	2009-02-08	Nat Genet	Genome-wide association of early-onset myocardial infarction with single nucleotide polymorphisms and copy number variants.	2	202881162	rs6725887	myocardial-infarction
19198609	Kathiresan S	2009-02-08	Nat Genet	Genome-wide association of early-onset myocardial infarction with single nucleotide polymorphisms and copy number variants.	6	12927312	rs12526453	myocardial-infarction
19198609	Kathiresan S	2009-02-08	Nat Genet	Genome-wide association of early-onset myocardial infarction with single nucleotide polymorphisms and copy number variants.	9	22098575	rs4977574	myocardial-infarction
26708285	Wakil SM	2016-02-01	Atherosclerosis	A genome-wide association study reveals susceptibility loci for myocardial infarction/coronary artery disease in Saudi Arabs.	17	80133738	rs7211079	myocardial-infarction
26708285	Wakil SM	2016-02-01	Atherosclerosis	A genome-wide association study reveals susceptibility loci for myocardial infarction/coronary artery disease in Saudi Arabs.	21	34226827	rs9982601	myocardial-infarction
26708285	Wakil SM	2016-02-01	Atherosclerosis	A genome-wide association study reveals susceptibility loci for myocardial infarction/coronary artery disease in Saudi Arabs.	3	149875124	rs41411047	myocardial-infarction
26708285	Wakil SM	2016-02-01	Atherosclerosis	A genome-wide association study reveals susceptibility loci for myocardial infarction/coronary artery disease in Saudi Arabs.	4	150108918	rs9985766	myocardial-infarction
26708285	Wakil SM	2016-02-01	Atherosclerosis	A genome-wide association study reveals susceptibility loci for myocardial infarction/coronary artery disease in Saudi Arabs.	5	32073460	rs32793	myocardial-infarction
26708285	Wakil SM	2016-02-01	Atherosclerosis	A genome-wide association study reveals susceptibility loci for myocardial infarction/coronary artery disease in Saudi Arabs.	5	52889863	rs16880442	myocardial-infarction
26708285	Wakil SM	2016-02-01	Atherosclerosis	A genome-wide association study reveals susceptibility loci for myocardial infarction/coronary artery disease in Saudi Arabs.	8	63191534	rs4739066	myocardial-infarction
26708285	Wakil SM	2016-02-01	Atherosclerosis	A genome-wide association study reveals susceptibility loci for myocardial infarction/coronary artery disease in Saudi Arabs.	8	72230147	rs12541758	myocardial-infarction
26708285	Wakil SM	2016-02-01	Atherosclerosis	A genome-wide association study reveals susceptibility loci for myocardial infarction/coronary artery disease in Saudi Arabs.	9	22088095	rs10738607	myocardial-infarction
24850809	Verweij N	2014-05-21	Circ Cardiovasc Genet	Genetic determinants of P wave duration and PR segment.	1	111894722	rs2798334	P-wave-duration
24850809	Verweij N	2014-05-21	Circ Cardiovasc Genet	Genetic determinants of P wave duration and PR segment.	11	61837342	rs174577	P-wave-duration
24850809	Verweij N	2014-05-21	Circ Cardiovasc Genet	Genetic determinants of P wave duration and PR segment.	3	38725824	rs6801957	P-wave-duration
20062063	Holm H	2010-01-10	Nat Genet	Several common variants modulate heart rate, PR interval and QRS duration.	12	114357638	rs3825214	PR-interval
20062063	Holm H	2010-01-10	Nat Genet	Several common variants modulate heart rate, PR interval and QRS duration.	3	38551902	rs12053903	PR-interval
20062063	Holm H	2010-01-10	Nat Genet	Several common variants modulate heart rate, PR interval and QRS duration.	3	38725184	rs6795970	PR-interval
20062063	Holm H	2010-01-10	Nat Genet	Several common variants modulate heart rate, PR interval and QRS duration.	4	85730311	rs7660702	PR-interval
20062063	Holm H	2010-01-10	Nat Genet	Several common variants modulate heart rate, PR interval and QRS duration.	7	116546187	rs3807989	PR-interval
23534349	Jeff JM	2013-03-28	Ann Hum Genet	Generalization of variants identified by genome-wide association studies for electrocardiographic traits in African Americans.	10	26005899	rs16926523	PR-interval
23534349	Jeff JM	2013-03-28	Ann Hum Genet	Generalization of variants identified by genome-wide association studies for electrocardiographic traits in African Americans.	11	12138114	rs1994318	PR-interval
23534349	Jeff JM	2013-03-28	Ann Hum Genet	Generalization of variants identified by genome-wide association studies for electrocardiographic traits in African Americans.	1	39968099	rs3103778	PR-interval
23534349	Jeff JM	2013-03-28	Ann Hum Genet	Generalization of variants identified by genome-wide association studies for electrocardiographic traits in African Americans.	15	39281334	rs12595668	PR-interval
23534349	Jeff JM	2013-03-28	Ann Hum Genet	Generalization of variants identified by genome-wide association studies for electrocardiographic traits in African Americans.	15	39284359	rs746265	PR-interval
23534349	Jeff JM	2013-03-28	Ann Hum Genet	Generalization of variants identified by genome-wide association studies for electrocardiographic traits in African Americans.	2	214477166	rs7604827	PR-interval
23534349	Jeff JM	2013-03-28	Ann Hum Genet	Generalization of variants identified by genome-wide association studies for electrocardiographic traits in African Americans.	3	187738921	rs3733017	PR-interval
23534349	Jeff JM	2013-03-28	Ann Hum Genet	Generalization of variants identified by genome-wide association studies for electrocardiographic traits in African Americans.	3	65500713	rs1524976	PR-interval
23534349	Jeff JM	2013-03-28	Ann Hum Genet	Generalization of variants identified by genome-wide association studies for electrocardiographic traits in African Americans.	6	130228918	rs10447419	PR-interval
25035420	Hong KW	2014-07-17	Hum Mol Genet	Identification of three novel genetic variations associated with electrocardiographic traits (QRS duration and PR interval) in East Asians.	12	114363967	rs7135659	PR-interval
25035420	Hong KW	2014-07-17	Hum Mol Genet	Identification of three novel genetic variations associated with electrocardiographic traits (QRS duration and PR interval) in East Asians.	18	32452562	rs17744182	PR-interval
25035420	Hong KW	2014-07-17	Hum Mol Genet	Identification of three novel genetic variations associated with electrocardiographic traits (QRS duration and PR interval) in East Asians.	2	40533825	rs17026156	PR-interval
25035420	Hong KW	2014-07-17	Hum Mol Genet	Identification of three novel genetic variations associated with electrocardiographic traits (QRS duration and PR interval) in East Asians.	3	38729148	rs7433306	PR-interval
25035420	Hong KW	2014-07-17	Hum Mol Genet	Identification of three novel genetic variations associated with electrocardiographic traits (QRS duration and PR interval) in East Asians.	7	116551247	rs11773845	PR-interval
25055868	Sano M	2014-07-23	Hum Mol Genet	Genome-wide association study of electrocardiographic parameters identifies a new association for PR interval and confirms previously reported associations.	2	40520865	rs4952632	PR-interval
25055868	Sano M	2014-07-23	Hum Mol Genet	Genome-wide association study of electrocardiographic parameters identifies a new association for PR interval and confirms previously reported associations.	3	38725824	rs6801957	PR-interval
25055868	Sano M	2014-07-23	Hum Mol Genet	Genome-wide association study of electrocardiographic parameters identifies a new association for PR interval and confirms previously reported associations.	3	53407349	rs10452033	PR-interval
25055868	Sano M	2014-07-23	Hum Mol Genet	Genome-wide association study of electrocardiographic parameters identifies a new association for PR interval and confirms previously reported associations.	7	116546187	rs3807989	PR-interval
20062060	Pfeufer A	2010-01-10	Nat Genet	Genome-wide association study of PR interval.	11	76198575	rs4944092	PR-interval
20062060	Pfeufer A	2010-01-10	Nat Genet	Genome-wide association study of PR interval.	12	114908619	rs1896312	PR-interval
20062060	Pfeufer A	2010-01-10	Nat Genet	Genome-wide association study of PR interval.	12	24635405	rs11047543	PR-interval
20062060	Pfeufer A	2010-01-10	Nat Genet	Genome-wide association study of PR interval.	2	66544868	rs11897119	PR-interval
20062060	Pfeufer A	2010-01-10	Nat Genet	Genome-wide association study of PR interval.	3	38592432	rs11708996	PR-interval
20062060	Pfeufer A	2010-01-10	Nat Genet	Genome-wide association study of PR interval.	3	38733341	rs6800541	PR-interval
20062060	Pfeufer A	2010-01-10	Nat Genet	Genome-wide association study of PR interval.	4	85719996	rs7692808	PR-interval
20062060	Pfeufer A	2010-01-10	Nat Genet	Genome-wide association study of PR interval.	5	173053333	rs251253	PR-interval
20062060	Pfeufer A	2010-01-10	Nat Genet	Genome-wide association study of PR interval.	7	116546187	rs3807989	PR-interval
21347284	Smith JG	2011-02-10	PLoS Genet	Genome-wide association studies of the PR interval in African Americans.	12	114362169	rs7312625	PR-interval
21347284	Smith JG	2011-02-10	PLoS Genet	Genome-wide association studies of the PR interval in African Americans.	2	66537865	rs10865355	PR-interval
21347284	Smith JG	2011-02-10	PLoS Genet	Genome-wide association studies of the PR interval in African Americans.	3	38582762	rs3922844	PR-interval
21347284	Smith JG	2011-02-10	PLoS Genet	Genome-wide association studies of the PR interval in African Americans.	3	38606571	rs6599222	PR-interval
21347284	Smith JG	2011-02-10	PLoS Genet	Genome-wide association studies of the PR interval in African Americans.	3	38757345	rs6798015	PR-interval
23139255	Butler AM	2012-11-08	Circ Cardiovasc Genet	Novel loci associated with PR interval in a genome-wide association study of 10 African American cohorts.	12	114364333	rs1895585	PR-interval
23139255	Butler AM	2012-11-08	Circ Cardiovasc Genet	Novel loci associated with PR interval in a genome-wide association study of 10 African American cohorts.	2	66529844	rs3891585	PR-interval
23139255	Butler AM	2012-11-08	Circ Cardiovasc Genet	Novel loci associated with PR interval in a genome-wide association study of 10 African American cohorts.	3	37532533	rs267567	PR-interval
23139255	Butler AM	2012-11-08	Circ Cardiovasc Genet	Novel loci associated with PR interval in a genome-wide association study of 10 African American cohorts.	3	38582762	rs3922844	PR-interval
23139255	Butler AM	2012-11-08	Circ Cardiovasc Genet	Novel loci associated with PR interval in a genome-wide association study of 10 African American cohorts.	3	38639903	rs6763048	PR-interval
23139255	Butler AM	2012-11-08	Circ Cardiovasc Genet	Novel loci associated with PR interval in a genome-wide association study of 10 African American cohorts.	3	38725824	rs6801957	PR-interval
23139255	Butler AM	2012-11-08	Circ Cardiovasc Genet	Novel loci associated with PR interval in a genome-wide association study of 10 African American cohorts.	4	85762407	rs11732231	PR-interval
23139255	Butler AM	2012-11-08	Circ Cardiovasc Genet	Novel loci associated with PR interval in a genome-wide association study of 10 African American cohorts.	7	116551247	rs11773845	PR-interval
24850809	Verweij N	2014-05-21	Circ Cardiovasc Genet	Genetic determinants of P wave duration and PR segment.	12	114943935	rs10850409	PR-segment
24850809	Verweij N	2014-05-21	Circ Cardiovasc Genet	Genetic determinants of P wave duration and PR segment.	13	20726770	rs2253017	PR-segment
24850809	Verweij N	2014-05-21	Circ Cardiovasc Genet	Genetic determinants of P wave duration and PR segment.	13	21557758	rs2798269	PR-segment
24850809	Verweij N	2014-05-21	Circ Cardiovasc Genet	Genetic determinants of P wave duration and PR segment.	13	46664582	rs9590974	PR-segment
24850809	Verweij N	2014-05-21	Circ Cardiovasc Genet	Genetic determinants of P wave duration and PR segment.	2	66532947	rs11678354	PR-segment
24850809	Verweij N	2014-05-21	Circ Cardiovasc Genet	Genetic determinants of P wave duration and PR segment.	3	38725824	rs6801957	PR-segment
24850809	Verweij N	2014-05-21	Circ Cardiovasc Genet	Genetic determinants of P wave duration and PR segment.	4	85753046	rs13137008	PR-segment
24850809	Verweij N	2014-05-21	Circ Cardiovasc Genet	Genetic determinants of P wave duration and PR segment.	7	116546187	rs3807989	PR-segment
27659466	van der Harst P	2016-09-27	J Am Coll Cardiol	52 Genetic Loci Influencing MyocardialÃƒÆ’Ã¢â‚¬Å¡Ãƒâ€šÃ‚Â Mass.	10	110731862	rs2419577	QRS-amplitude,-QRS-complex
27659466	van der Harst P	2016-09-27	J Am Coll Cardiol	52 Genetic Loci Influencing MyocardialÃƒÆ’Ã¢â‚¬Å¡Ãƒâ€šÃ‚Â Mass.	10	112719503	rs7342028	QRS-amplitude,-QRS-complex
27659466	van der Harst P	2016-09-27	J Am Coll Cardiol	52 Genetic Loci Influencing MyocardialÃƒÆ’Ã¢â‚¬Å¡Ãƒâ€šÃ‚Â Mass.	10	18406963	rs7909027	QRS-amplitude,-QRS-complex
27659466	van der Harst P	2016-09-27	J Am Coll Cardiol	52 Genetic Loci Influencing MyocardialÃƒÆ’Ã¢â‚¬Å¡Ãƒâ€šÃ‚Â Mass.	10	52464217	rs1733724	QRS-amplitude,-QRS-complex
27659466	van der Harst P	2016-09-27	J Am Coll Cardiol	52 Genetic Loci Influencing MyocardialÃƒÆ’Ã¢â‚¬Å¡Ãƒâ€šÃ‚Â Mass.	10	52464217	rs1733724	QRS-amplitude,-QRS-complex
27659466	van der Harst P	2016-09-27	J Am Coll Cardiol	52 Genetic Loci Influencing MyocardialÃƒÆ’Ã¢â‚¬Å¡Ãƒâ€šÃ‚Â Mass.	10	76131488	rs12764182	QRS-amplitude,-QRS-complex
27659466	van der Harst P	2016-09-27	J Am Coll Cardiol	52 Genetic Loci Influencing MyocardialÃƒÆ’Ã¢â‚¬Å¡Ãƒâ€šÃ‚Â Mass.	11	10321164	rs1562782	QRS-amplitude,-QRS-complex
27659466	van der Harst P	2016-09-27	J Am Coll Cardiol	52 Genetic Loci Influencing MyocardialÃƒÆ’Ã¢â‚¬Å¡Ãƒâ€šÃ‚Â Mass.	1	11827246	rs7537765	QRS-amplitude,-QRS-complex
27659466	van der Harst P	2016-09-27	J Am Coll Cardiol	52 Genetic Loci Influencing MyocardialÃƒÆ’Ã¢â‚¬Å¡Ãƒâ€šÃ‚Â Mass.	11	30480628	rs10488821	QRS-amplitude,-QRS-complex
27659466	van der Harst P	2016-09-27	J Am Coll Cardiol	52 Genetic Loci Influencing MyocardialÃƒÆ’Ã¢â‚¬Å¡Ãƒâ€šÃ‚Â Mass.	1	162045950	rs12036340	QRS-amplitude,-QRS-complex
27659466	van der Harst P	2016-09-27	J Am Coll Cardiol	52 Genetic Loci Influencing MyocardialÃƒÆ’Ã¢â‚¬Å¡Ãƒâ€šÃ‚Â Mass.	12	114355435	rs883079	QRS-amplitude,-QRS-complex
27659466	van der Harst P	2016-09-27	J Am Coll Cardiol	52 Genetic Loci Influencing MyocardialÃƒÆ’Ã¢â‚¬Å¡Ãƒâ€šÃ‚Â Mass.	12	114943266	rs7132327	QRS-amplitude,-QRS-complex
27659466	van der Harst P	2016-09-27	J Am Coll Cardiol	52 Genetic Loci Influencing MyocardialÃƒÆ’Ã¢â‚¬Å¡Ãƒâ€šÃ‚Â Mass.	12	114943935	rs10850409	QRS-amplitude,-QRS-complex
27659466	van der Harst P	2016-09-27	J Am Coll Cardiol	52 Genetic Loci Influencing MyocardialÃƒÆ’Ã¢â‚¬Å¡Ãƒâ€šÃ‚Â Mass.	12	114943935	rs10850409	QRS-amplitude,-QRS-complex
27659466	van der Harst P	2016-09-27	J Am Coll Cardiol	52 Genetic Loci Influencing MyocardialÃƒÆ’Ã¢â‚¬Å¡Ãƒâ€šÃ‚Â Mass.	12	114943935	rs10850409	QRS-amplitude,-QRS-complex
27659466	van der Harst P	2016-09-27	J Am Coll Cardiol	52 Genetic Loci Influencing MyocardialÃƒÆ’Ã¢â‚¬Å¡Ãƒâ€šÃ‚Â Mass.	1	26060932	rs2997447	QRS-amplitude,-QRS-complex
27659466	van der Harst P	2016-09-27	J Am Coll Cardiol	52 Genetic Loci Influencing MyocardialÃƒÆ’Ã¢â‚¬Å¡Ãƒâ€šÃ‚Â Mass.	12	82182441	rs10778876	QRS-amplitude,-QRS-complex
27659466	van der Harst P	2016-09-27	J Am Coll Cardiol	52 Genetic Loci Influencing MyocardialÃƒÆ’Ã¢â‚¬Å¡Ãƒâ€šÃ‚Â Mass.	13	46641083	rs1408224	QRS-amplitude,-QRS-complex
27659466	van der Harst P	2016-09-27	J Am Coll Cardiol	52 Genetic Loci Influencing MyocardialÃƒÆ’Ã¢â‚¬Å¡Ãƒâ€šÃ‚Â Mass.	1	51080468	rs17391905	QRS-amplitude,-QRS-complex
27659466	van der Harst P	2016-09-27	J Am Coll Cardiol	52 Genetic Loci Influencing MyocardialÃƒÆ’Ã¢â‚¬Å¡Ãƒâ€šÃ‚Â Mass.	16	11595035	rs7198919	QRS-amplitude,-QRS-complex
27659466	van der Harst P	2016-09-27	J Am Coll Cardiol	52 Genetic Loci Influencing MyocardialÃƒÆ’Ã¢â‚¬Å¡Ãƒâ€šÃ‚Â Mass.	1	61408005	rs9436640	QRS-amplitude,-QRS-complex
27659466	van der Harst P	2016-09-27	J Am Coll Cardiol	52 Genetic Loci Influencing MyocardialÃƒÆ’Ã¢â‚¬Å¡Ãƒâ€šÃ‚Â Mass.	17	30158744	rs7211246	QRS-amplitude,-QRS-complex
27659466	van der Harst P	2016-09-27	J Am Coll Cardiol	52 Genetic Loci Influencing MyocardialÃƒÆ’Ã¢â‚¬Å¡Ãƒâ€šÃ‚Â Mass.	17	45949373	rs242562	QRS-amplitude,-QRS-complex
27659466	van der Harst P	2016-09-27	J Am Coll Cardiol	52 Genetic Loci Influencing MyocardialÃƒÆ’Ã¢â‚¬Å¡Ãƒâ€šÃ‚Â Mass.	17	46935905	rs17608766	QRS-amplitude,-QRS-complex
27659466	van der Harst P	2016-09-27	J Am Coll Cardiol	52 Genetic Loci Influencing MyocardialÃƒÆ’Ã¢â‚¬Å¡Ãƒâ€šÃ‚Â Mass.	17	66322239	rs9912468	QRS-amplitude,-QRS-complex
27659466	van der Harst P	2016-09-27	J Am Coll Cardiol	52 Genetic Loci Influencing MyocardialÃƒÆ’Ã¢â‚¬Å¡Ãƒâ€šÃ‚Â Mass.	17	66322239	rs9912468	QRS-amplitude,-QRS-complex
27659466	van der Harst P	2016-09-27	J Am Coll Cardiol	52 Genetic Loci Influencing MyocardialÃƒÆ’Ã¢â‚¬Å¡Ãƒâ€šÃ‚Â Mass.	20	34952197	rs2025096	QRS-amplitude,-QRS-complex
27659466	van der Harst P	2016-09-27	J Am Coll Cardiol	52 Genetic Loci Influencing MyocardialÃƒÆ’Ã¢â‚¬Å¡Ãƒâ€šÃ‚Â Mass.	20	6479643	rs3929778	QRS-amplitude,-QRS-complex
27659466	van der Harst P	2016-09-27	J Am Coll Cardiol	52 Genetic Loci Influencing MyocardialÃƒÆ’Ã¢â‚¬Å¡Ãƒâ€šÃ‚Â Mass.	21	15754675	rs7283707	QRS-amplitude,-QRS-complex
27659466	van der Harst P	2016-09-27	J Am Coll Cardiol	52 Genetic Loci Influencing MyocardialÃƒÆ’Ã¢â‚¬Å¡Ãƒâ€šÃ‚Â Mass.	21	28781917	rs11700980	QRS-amplitude,-QRS-complex
27659466	van der Harst P	2016-09-27	J Am Coll Cardiol	52 Genetic Loci Influencing MyocardialÃƒÆ’Ã¢â‚¬Å¡Ãƒâ€šÃ‚Â Mass.	2	174603041	rs1991601	QRS-amplitude,-QRS-complex
27659466	van der Harst P	2016-09-27	J Am Coll Cardiol	52 Genetic Loci Influencing MyocardialÃƒÆ’Ã¢â‚¬Å¡Ãƒâ€šÃ‚Â Mass.	2	36446412	rs7562790	QRS-amplitude,-QRS-complex
27659466	van der Harst P	2016-09-27	J Am Coll Cardiol	52 Genetic Loci Influencing MyocardialÃƒÆ’Ã¢â‚¬Å¡Ãƒâ€šÃ‚Â Mass.	3	12800724	rs4642101	QRS-amplitude,-QRS-complex
27659466	van der Harst P	2016-09-27	J Am Coll Cardiol	52 Genetic Loci Influencing MyocardialÃƒÆ’Ã¢â‚¬Å¡Ãƒâ€šÃ‚Â Mass.	3	38535871	rs10865879	QRS-amplitude,-QRS-complex
27659466	van der Harst P	2016-09-27	J Am Coll Cardiol	52 Genetic Loci Influencing MyocardialÃƒÆ’Ã¢â‚¬Å¡Ãƒâ€šÃ‚Â Mass.	3	38535871	rs10865879	QRS-amplitude,-QRS-complex
27659466	van der Harst P	2016-09-27	J Am Coll Cardiol	52 Genetic Loci Influencing MyocardialÃƒÆ’Ã¢â‚¬Å¡Ãƒâ€šÃ‚Â Mass.	3	69745901	rs13314892	QRS-amplitude,-QRS-complex
27659466	van der Harst P	2016-09-27	J Am Coll Cardiol	52 Genetic Loci Influencing MyocardialÃƒÆ’Ã¢â‚¬Å¡Ãƒâ€šÃ‚Â Mass.	5	154489480	rs13165478	QRS-amplitude,-QRS-complex
27659466	van der Harst P	2016-09-27	J Am Coll Cardiol	52 Genetic Loci Influencing MyocardialÃƒÆ’Ã¢â‚¬Å¡Ãƒâ€šÃ‚Â Mass.	5	154492610	rs13185595	QRS-amplitude,-QRS-complex
27659466	van der Harst P	2016-09-27	J Am Coll Cardiol	52 Genetic Loci Influencing MyocardialÃƒÆ’Ã¢â‚¬Å¡Ãƒâ€šÃ‚Â Mass.	5	173888863	rs359466	QRS-amplitude,-QRS-complex
27659466	van der Harst P	2016-09-27	J Am Coll Cardiol	52 Genetic Loci Influencing MyocardialÃƒÆ’Ã¢â‚¬Å¡Ãƒâ€šÃ‚Â Mass.	6	118346359	rs11153730	QRS-amplitude,-QRS-complex
27659466	van der Harst P	2016-09-27	J Am Coll Cardiol	52 Genetic Loci Influencing MyocardialÃƒÆ’Ã¢â‚¬Å¡Ãƒâ€šÃ‚Â Mass.	6	12159466	rs3777755	QRS-amplitude,-QRS-complex
27659466	van der Harst P	2016-09-27	J Am Coll Cardiol	52 Genetic Loci Influencing MyocardialÃƒÆ’Ã¢â‚¬Å¡Ãƒâ€šÃ‚Â Mass.	6	27446145	rs13195040	QRS-amplitude,-QRS-complex
27659466	van der Harst P	2016-09-27	J Am Coll Cardiol	52 Genetic Loci Influencing MyocardialÃƒÆ’Ã¢â‚¬Å¡Ãƒâ€šÃ‚Â Mass.	6	30819985	rs1264353	QRS-amplitude,-QRS-complex
27659466	van der Harst P	2016-09-27	J Am Coll Cardiol	52 Genetic Loci Influencing MyocardialÃƒÆ’Ã¢â‚¬Å¡Ãƒâ€šÃ‚Â Mass.	6	36655123	rs1321311	QRS-amplitude,-QRS-complex
27659466	van der Harst P	2016-09-27	J Am Coll Cardiol	52 Genetic Loci Influencing MyocardialÃƒÆ’Ã¢â‚¬Å¡Ãƒâ€šÃ‚Â Mass.	6	36655602	rs9470361	QRS-amplitude,-QRS-complex
27659466	van der Harst P	2016-09-27	J Am Coll Cardiol	52 Genetic Loci Influencing MyocardialÃƒÆ’Ã¢â‚¬Å¡Ãƒâ€šÃ‚Â Mass.	6	46661768	rs9296504	QRS-amplitude,-QRS-complex
27659466	van der Harst P	2016-09-27	J Am Coll Cardiol	52 Genetic Loci Influencing MyocardialÃƒÆ’Ã¢â‚¬Å¡Ãƒâ€šÃ‚Â Mass.	6	7502516	rs7771320	QRS-amplitude,-QRS-complex
20062063	Holm H	2010-01-10	Nat Genet	Several common variants modulate heart rate, PR interval and QRS duration.	10	52464217	rs1733724	QRS-complex
20062063	Holm H	2010-01-10	Nat Genet	Several common variants modulate heart rate, PR interval and QRS duration.	12	114357638	rs3825214	QRS-complex
20062063	Holm H	2010-01-10	Nat Genet	Several common variants modulate heart rate, PR interval and QRS duration.	3	38725184	rs6795970	QRS-complex
20062063	Holm H	2010-01-10	Nat Genet	Several common variants modulate heart rate, PR interval and QRS duration.	6	36655123	rs1321311	QRS-complex
27659466	van der Harst P	2016-09-27	J Am Coll Cardiol	52 Genetic Loci Influencing MyocardialÃƒÆ’Ã¢â‚¬Å¡Ãƒâ€šÃ‚Â Mass.	10	112719503	rs7342028	QRS-complex,-QRS-duration
27659466	van der Harst P	2016-09-27	J Am Coll Cardiol	52 Genetic Loci Influencing MyocardialÃƒÆ’Ã¢â‚¬Å¡Ãƒâ€šÃ‚Â Mass.	10	112745706	rs7918405	QRS-complex,-QRS-duration
27659466	van der Harst P	2016-09-27	J Am Coll Cardiol	52 Genetic Loci Influencing MyocardialÃƒÆ’Ã¢â‚¬Å¡Ãƒâ€šÃ‚Â Mass.	10	52464217	rs1733724	QRS-complex,-QRS-duration
27659466	van der Harst P	2016-09-27	J Am Coll Cardiol	52 Genetic Loci Influencing MyocardialÃƒÆ’Ã¢â‚¬Å¡Ãƒâ€šÃ‚Â Mass.	1	115768346	rs4074536	QRS-complex,-QRS-duration
27659466	van der Harst P	2016-09-27	J Am Coll Cardiol	52 Genetic Loci Influencing MyocardialÃƒÆ’Ã¢â‚¬Å¡Ãƒâ€šÃ‚Â Mass.	1	115790490	rs12039739	QRS-complex,-QRS-duration
27659466	van der Harst P	2016-09-27	J Am Coll Cardiol	52 Genetic Loci Influencing MyocardialÃƒÆ’Ã¢â‚¬Å¡Ãƒâ€šÃ‚Â Mass.	11	61837342	rs174577	QRS-complex,-QRS-duration
27659466	van der Harst P	2016-09-27	J Am Coll Cardiol	52 Genetic Loci Influencing MyocardialÃƒÆ’Ã¢â‚¬Å¡Ãƒâ€šÃ‚Â Mass.	12	114355435	rs883079	QRS-complex,-QRS-duration
27659466	van der Harst P	2016-09-27	J Am Coll Cardiol	52 Genetic Loci Influencing MyocardialÃƒÆ’Ã¢â‚¬Å¡Ãƒâ€šÃ‚Â Mass.	12	114357638	rs3825214	QRS-complex,-QRS-duration
27659466	van der Harst P	2016-09-27	J Am Coll Cardiol	52 Genetic Loci Influencing MyocardialÃƒÆ’Ã¢â‚¬Å¡Ãƒâ€šÃ‚Â Mass.	12	114943935	rs10850409	QRS-complex,-QRS-duration
27659466	van der Harst P	2016-09-27	J Am Coll Cardiol	52 Genetic Loci Influencing MyocardialÃƒÆ’Ã¢â‚¬Å¡Ãƒâ€šÃ‚Â Mass.	1	3342619	rs6683273	QRS-complex,-QRS-duration
27659466	van der Harst P	2016-09-27	J Am Coll Cardiol	52 Genetic Loci Influencing MyocardialÃƒÆ’Ã¢â‚¬Å¡Ãƒâ€šÃ‚Â Mass.	13	73938985	rs728926	QRS-complex,-QRS-duration
27659466	van der Harst P	2016-09-27	J Am Coll Cardiol	52 Genetic Loci Influencing MyocardialÃƒÆ’Ã¢â‚¬Å¡Ãƒâ€šÃ‚Â Mass.	13	73946049	rs1886512	QRS-complex,-QRS-duration
27659466	van der Harst P	2016-09-27	J Am Coll Cardiol	52 Genetic Loci Influencing MyocardialÃƒÆ’Ã¢â‚¬Å¡Ãƒâ€šÃ‚Â Mass.	14	71417850	rs12880291	QRS-complex,-QRS-duration
27659466	van der Harst P	2016-09-27	J Am Coll Cardiol	52 Genetic Loci Influencing MyocardialÃƒÆ’Ã¢â‚¬Å¡Ãƒâ€šÃ‚Â Mass.	14	71590638	rs11848785	QRS-complex,-QRS-duration
27659466	van der Harst P	2016-09-27	J Am Coll Cardiol	52 Genetic Loci Influencing MyocardialÃƒÆ’Ã¢â‚¬Å¡Ãƒâ€šÃ‚Â Mass.	1	51080468	rs17391905	QRS-complex,-QRS-duration
27659466	van der Harst P	2016-09-27	J Am Coll Cardiol	52 Genetic Loci Influencing MyocardialÃƒÆ’Ã¢â‚¬Å¡Ãƒâ€šÃ‚Â Mass.	1	61408005	rs9436640	QRS-complex,-QRS-duration
27659466	van der Harst P	2016-09-27	J Am Coll Cardiol	52 Genetic Loci Influencing MyocardialÃƒÆ’Ã¢â‚¬Å¡Ãƒâ€šÃ‚Â Mass.	1	61432295	rs2207790	QRS-complex,-QRS-duration
27659466	van der Harst P	2016-09-27	J Am Coll Cardiol	52 Genetic Loci Influencing MyocardialÃƒÆ’Ã¢â‚¬Å¡Ãƒâ€šÃ‚Â Mass.	17	46935905	rs17608766	QRS-complex,-QRS-duration
27659466	van der Harst P	2016-09-27	J Am Coll Cardiol	52 Genetic Loci Influencing MyocardialÃƒÆ’Ã¢â‚¬Å¡Ãƒâ€šÃ‚Â Mass.	17	55296189	rs11079159	QRS-complex,-QRS-duration
27659466	van der Harst P	2016-09-27	J Am Coll Cardiol	52 Genetic Loci Influencing MyocardialÃƒÆ’Ã¢â‚¬Å¡Ãƒâ€šÃ‚Â Mass.	17	66322239	rs9912468	QRS-complex,-QRS-duration
27659466	van der Harst P	2016-09-27	J Am Coll Cardiol	52 Genetic Loci Influencing MyocardialÃƒÆ’Ã¢â‚¬Å¡Ãƒâ€šÃ‚Â Mass.	18	36731696	rs879568	QRS-complex,-QRS-duration
27659466	van der Harst P	2016-09-27	J Am Coll Cardiol	52 Genetic Loci Influencing MyocardialÃƒÆ’Ã¢â‚¬Å¡Ãƒâ€šÃ‚Â Mass.	18	44856687	rs10853525	QRS-complex,-QRS-duration
27659466	van der Harst P	2016-09-27	J Am Coll Cardiol	52 Genetic Loci Influencing MyocardialÃƒÆ’Ã¢â‚¬Å¡Ãƒâ€šÃ‚Â Mass.	18	44859921	rs991014	QRS-complex,-QRS-duration
27659466	van der Harst P	2016-09-27	J Am Coll Cardiol	52 Genetic Loci Influencing MyocardialÃƒÆ’Ã¢â‚¬Å¡Ãƒâ€šÃ‚Â Mass.	2	36446412	rs7562790	QRS-complex,-QRS-duration
27659466	van der Harst P	2016-09-27	J Am Coll Cardiol	52 Genetic Loci Influencing MyocardialÃƒÆ’Ã¢â‚¬Å¡Ãƒâ€šÃ‚Â Mass.	2	36965723	rs3770770	QRS-complex,-QRS-duration
27659466	van der Harst P	2016-09-27	J Am Coll Cardiol	52 Genetic Loci Influencing MyocardialÃƒÆ’Ã¢â‚¬Å¡Ãƒâ€šÃ‚Â Mass.	2	37020872	rs17020136	QRS-complex,-QRS-duration
27659466	van der Harst P	2016-09-27	J Am Coll Cardiol	52 Genetic Loci Influencing MyocardialÃƒÆ’Ã¢â‚¬Å¡Ãƒâ€šÃ‚Â Mass.	3	38518258	rs2051211	QRS-complex,-QRS-duration
27659466	van der Harst P	2016-09-27	J Am Coll Cardiol	52 Genetic Loci Influencing MyocardialÃƒÆ’Ã¢â‚¬Å¡Ãƒâ€šÃ‚Â Mass.	3	38535871	rs10865879	QRS-complex,-QRS-duration
27659466	van der Harst P	2016-09-27	J Am Coll Cardiol	52 Genetic Loci Influencing MyocardialÃƒÆ’Ã¢â‚¬Å¡Ãƒâ€šÃ‚Â Mass.	3	38592432	rs11708996	QRS-complex,-QRS-duration
27659466	van der Harst P	2016-09-27	J Am Coll Cardiol	52 Genetic Loci Influencing MyocardialÃƒÆ’Ã¢â‚¬Å¡Ãƒâ€šÃ‚Â Mass.	3	38616408	rs11710077	QRS-complex,-QRS-duration
27659466	van der Harst P	2016-09-27	J Am Coll Cardiol	52 Genetic Loci Influencing MyocardialÃƒÆ’Ã¢â‚¬Å¡Ãƒâ€šÃ‚Â Mass.	3	38678444	rs9851724	QRS-complex,-QRS-duration
27659466	van der Harst P	2016-09-27	J Am Coll Cardiol	52 Genetic Loci Influencing MyocardialÃƒÆ’Ã¢â‚¬Å¡Ãƒâ€šÃ‚Â Mass.	3	38725184	rs6795970	QRS-complex,-QRS-duration
27659466	van der Harst P	2016-09-27	J Am Coll Cardiol	52 Genetic Loci Influencing MyocardialÃƒÆ’Ã¢â‚¬Å¡Ãƒâ€šÃ‚Â Mass.	3	38725824	rs6801957	QRS-complex,-QRS-duration
27659466	van der Harst P	2016-09-27	J Am Coll Cardiol	52 Genetic Loci Influencing MyocardialÃƒÆ’Ã¢â‚¬Å¡Ãƒâ€šÃ‚Â Mass.	3	53248287	rs4687718	QRS-complex,-QRS-duration
27659466	van der Harst P	2016-09-27	J Am Coll Cardiol	52 Genetic Loci Influencing MyocardialÃƒÆ’Ã¢â‚¬Å¡Ãƒâ€šÃ‚Â Mass.	3	53248287	rs4687718	QRS-complex,-QRS-duration
27659466	van der Harst P	2016-09-27	J Am Coll Cardiol	52 Genetic Loci Influencing MyocardialÃƒÆ’Ã¢â‚¬Å¡Ãƒâ€šÃ‚Â Mass.	3	66381178	rs2242285	QRS-complex,-QRS-duration
27659466	van der Harst P	2016-09-27	J Am Coll Cardiol	52 Genetic Loci Influencing MyocardialÃƒÆ’Ã¢â‚¬Å¡Ãƒâ€šÃ‚Â Mass.	4	20182314	rs1344852	QRS-complex,-QRS-duration
27659466	van der Harst P	2016-09-27	J Am Coll Cardiol	52 Genetic Loci Influencing MyocardialÃƒÆ’Ã¢â‚¬Å¡Ãƒâ€šÃ‚Â Mass.	5	154489480	rs13165478	QRS-complex,-QRS-duration
27659466	van der Harst P	2016-09-27	J Am Coll Cardiol	52 Genetic Loci Influencing MyocardialÃƒÆ’Ã¢â‚¬Å¡Ãƒâ€šÃ‚Â Mass.	6	118346359	rs11153730	QRS-complex,-QRS-duration
27659466	van der Harst P	2016-09-27	J Am Coll Cardiol	52 Genetic Loci Influencing MyocardialÃƒÆ’Ã¢â‚¬Å¡Ãƒâ€šÃ‚Â Mass.	6	118346359	rs11153730	QRS-complex,-QRS-duration
27659466	van der Harst P	2016-09-27	J Am Coll Cardiol	52 Genetic Loci Influencing MyocardialÃƒÆ’Ã¢â‚¬Å¡Ãƒâ€šÃ‚Â Mass.	6	159472905	rs4708832	QRS-complex,-QRS-duration
27659466	van der Harst P	2016-09-27	J Am Coll Cardiol	52 Genetic Loci Influencing MyocardialÃƒÆ’Ã¢â‚¬Å¡Ãƒâ€šÃ‚Â Mass.	6	36655123	rs1321311	QRS-complex,-QRS-duration
27659466	van der Harst P	2016-09-27	J Am Coll Cardiol	52 Genetic Loci Influencing MyocardialÃƒÆ’Ã¢â‚¬Å¡Ãƒâ€šÃ‚Â Mass.	6	36655602	rs9470361	QRS-complex,-QRS-duration
27659466	van der Harst P	2016-09-27	J Am Coll Cardiol	52 Genetic Loci Influencing MyocardialÃƒÆ’Ã¢â‚¬Å¡Ãƒâ€šÃ‚Â Mass.	7	35265695	rs1362212	QRS-complex,-QRS-duration
27659466	van der Harst P	2016-09-27	J Am Coll Cardiol	52 Genetic Loci Influencing MyocardialÃƒÆ’Ã¢â‚¬Å¡Ãƒâ€šÃ‚Â Mass.	7	35267372	rs1419856	QRS-complex,-QRS-duration
27659466	van der Harst P	2016-09-27	J Am Coll Cardiol	52 Genetic Loci Influencing MyocardialÃƒÆ’Ã¢â‚¬Å¡Ãƒâ€šÃ‚Â Mass.	7	46580547	rs7784776	QRS-complex,-QRS-duration
27659466	van der Harst P	2016-09-27	J Am Coll Cardiol	52 Genetic Loci Influencing MyocardialÃƒÆ’Ã¢â‚¬Å¡Ãƒâ€šÃ‚Â Mass.	7	46601302	rs6968945	QRS-complex,-QRS-duration
23463857	Ritchie MD	2013-03-05	Circulation	Genome- and phenome-wide analyses of cardiac conduction identifies markers of arrhythmia risk.	1	61432295	rs2207790	QRS-duration
23463857	Ritchie MD	2013-03-05	Circulation	Genome- and phenome-wide analyses of cardiac conduction identifies markers of arrhythmia risk.	3	38550915	rs1805126	QRS-duration
23463857	Ritchie MD	2013-03-05	Circulation	Genome- and phenome-wide analyses of cardiac conduction identifies markers of arrhythmia risk.	3	38725184	rs6795970	QRS-duration
23463857	Ritchie MD	2013-03-05	Circulation	Genome- and phenome-wide analyses of cardiac conduction identifies markers of arrhythmia risk.	6	118641577	rs6906287	QRS-duration
23463857	Ritchie MD	2013-03-05	Circulation	Genome- and phenome-wide analyses of cardiac conduction identifies markers of arrhythmia risk.	6	36651044	rs1321313	QRS-duration
20062063	Holm H	2010-01-10	Nat Genet	Several common variants modulate heart rate, PR interval and QRS duration.	3	38547672	rs11129795	QRS-duration
27577874	Evans DS	2016-08-29	Hum Mol Genet	Fine-mapping, Novel Loci Identification, and SNP Association Transferability in a Genome-Wide Association Study of QRS Duration in African Americans.	10	112708378	rs7907361	QRS-duration
27577874	Evans DS	2016-08-29	Hum Mol Genet	Fine-mapping, Novel Loci Identification, and SNP Association Transferability in a Genome-Wide Association Study of QRS Duration in African Americans.	10	112708378	rs7907361	QRS-duration
27577874	Evans DS	2016-08-29	Hum Mol Genet	Fine-mapping, Novel Loci Identification, and SNP Association Transferability in a Genome-Wide Association Study of QRS Duration in African Americans.	10	52464217	rs1733724	QRS-duration
27577874	Evans DS	2016-08-29	Hum Mol Genet	Fine-mapping, Novel Loci Identification, and SNP Association Transferability in a Genome-Wide Association Study of QRS Duration in African Americans.	10	52464217	rs1733724	QRS-duration
27577874	Evans DS	2016-08-29	Hum Mol Genet	Fine-mapping, Novel Loci Identification, and SNP Association Transferability in a Genome-Wide Association Study of QRS Duration in African Americans.	1	115778212	rs10923445	QRS-duration
27577874	Evans DS	2016-08-29	Hum Mol Genet	Fine-mapping, Novel Loci Identification, and SNP Association Transferability in a Genome-Wide Association Study of QRS Duration in African Americans.	1	115778212	rs10923445	QRS-duration
27577874	Evans DS	2016-08-29	Hum Mol Genet	Fine-mapping, Novel Loci Identification, and SNP Association Transferability in a Genome-Wide Association Study of QRS Duration in African Americans.	1	158371483	rs7547997	QRS-duration
27577874	Evans DS	2016-08-29	Hum Mol Genet	Fine-mapping, Novel Loci Identification, and SNP Association Transferability in a Genome-Wide Association Study of QRS Duration in African Americans.	1	158371483	rs7547997	QRS-duration
27577874	Evans DS	2016-08-29	Hum Mol Genet	Fine-mapping, Novel Loci Identification, and SNP Association Transferability in a Genome-Wide Association Study of QRS Duration in African Americans.	12	114355435	rs883079	QRS-duration
27577874	Evans DS	2016-08-29	Hum Mol Genet	Fine-mapping, Novel Loci Identification, and SNP Association Transferability in a Genome-Wide Association Study of QRS Duration in African Americans.	12	114355435	rs883079	QRS-duration
27577874	Evans DS	2016-08-29	Hum Mol Genet	Fine-mapping, Novel Loci Identification, and SNP Association Transferability in a Genome-Wide Association Study of QRS Duration in African Americans.	12	114355435	rs883079	QRS-duration
27577874	Evans DS	2016-08-29	Hum Mol Genet	Fine-mapping, Novel Loci Identification, and SNP Association Transferability in a Genome-Wide Association Study of QRS Duration in African Americans.	12	114925946	rs3914956	QRS-duration
27577874	Evans DS	2016-08-29	Hum Mol Genet	Fine-mapping, Novel Loci Identification, and SNP Association Transferability in a Genome-Wide Association Study of QRS Duration in African Americans.	12	114925946	rs3914956	QRS-duration
27577874	Evans DS	2016-08-29	Hum Mol Genet	Fine-mapping, Novel Loci Identification, and SNP Association Transferability in a Genome-Wide Association Study of QRS Duration in African Americans.	13	73944073	rs9573330	QRS-duration
27577874	Evans DS	2016-08-29	Hum Mol Genet	Fine-mapping, Novel Loci Identification, and SNP Association Transferability in a Genome-Wide Association Study of QRS Duration in African Americans.	13	73944073	rs9573330	QRS-duration
27577874	Evans DS	2016-08-29	Hum Mol Genet	Fine-mapping, Novel Loci Identification, and SNP Association Transferability in a Genome-Wide Association Study of QRS Duration in African Americans.	14	71489553	rs12127	QRS-duration
27577874	Evans DS	2016-08-29	Hum Mol Genet	Fine-mapping, Novel Loci Identification, and SNP Association Transferability in a Genome-Wide Association Study of QRS Duration in African Americans.	14	71489553	rs12127	QRS-duration
27577874	Evans DS	2016-08-29	Hum Mol Genet	Fine-mapping, Novel Loci Identification, and SNP Association Transferability in a Genome-Wide Association Study of QRS Duration in African Americans.	1	51080468	rs17391905	QRS-duration
27577874	Evans DS	2016-08-29	Hum Mol Genet	Fine-mapping, Novel Loci Identification, and SNP Association Transferability in a Genome-Wide Association Study of QRS Duration in African Americans.	1	51080468	rs17391905	QRS-duration
27577874	Evans DS	2016-08-29	Hum Mol Genet	Fine-mapping, Novel Loci Identification, and SNP Association Transferability in a Genome-Wide Association Study of QRS Duration in African Americans.	1	61429230	rs2207791	QRS-duration
27577874	Evans DS	2016-08-29	Hum Mol Genet	Fine-mapping, Novel Loci Identification, and SNP Association Transferability in a Genome-Wide Association Study of QRS Duration in African Americans.	1	61429230	rs2207791	QRS-duration
27577874	Evans DS	2016-08-29	Hum Mol Genet	Fine-mapping, Novel Loci Identification, and SNP Association Transferability in a Genome-Wide Association Study of QRS Duration in African Americans.	1	61429230	rs2207791	QRS-duration
27577874	Evans DS	2016-08-29	Hum Mol Genet	Fine-mapping, Novel Loci Identification, and SNP Association Transferability in a Genome-Wide Association Study of QRS Duration in African Americans.	17	46935905	rs17608766	QRS-duration
27577874	Evans DS	2016-08-29	Hum Mol Genet	Fine-mapping, Novel Loci Identification, and SNP Association Transferability in a Genome-Wide Association Study of QRS Duration in African Americans.	17	46935905	rs17608766	QRS-duration
27577874	Evans DS	2016-08-29	Hum Mol Genet	Fine-mapping, Novel Loci Identification, and SNP Association Transferability in a Genome-Wide Association Study of QRS Duration in African Americans.	17	66322239	rs9912468	QRS-duration
27577874	Evans DS	2016-08-29	Hum Mol Genet	Fine-mapping, Novel Loci Identification, and SNP Association Transferability in a Genome-Wide Association Study of QRS Duration in African Americans.	17	66322239	rs9912468	QRS-duration
27577874	Evans DS	2016-08-29	Hum Mol Genet	Fine-mapping, Novel Loci Identification, and SNP Association Transferability in a Genome-Wide Association Study of QRS Duration in African Americans.	18	3255303	rs1662342	QRS-duration
27577874	Evans DS	2016-08-29	Hum Mol Genet	Fine-mapping, Novel Loci Identification, and SNP Association Transferability in a Genome-Wide Association Study of QRS Duration in African Americans.	18	3255303	rs1662342	QRS-duration
27577874	Evans DS	2016-08-29	Hum Mol Genet	Fine-mapping, Novel Loci Identification, and SNP Association Transferability in a Genome-Wide Association Study of QRS Duration in African Americans.	18	44859921	rs991014	QRS-duration
27577874	Evans DS	2016-08-29	Hum Mol Genet	Fine-mapping, Novel Loci Identification, and SNP Association Transferability in a Genome-Wide Association Study of QRS Duration in African Americans.	18	44859921	rs991014	QRS-duration
27577874	Evans DS	2016-08-29	Hum Mol Genet	Fine-mapping, Novel Loci Identification, and SNP Association Transferability in a Genome-Wide Association Study of QRS Duration in African Americans.	2	36446631	rs1523787	QRS-duration
27577874	Evans DS	2016-08-29	Hum Mol Genet	Fine-mapping, Novel Loci Identification, and SNP Association Transferability in a Genome-Wide Association Study of QRS Duration in African Americans.	2	36446631	rs1523787	QRS-duration
27577874	Evans DS	2016-08-29	Hum Mol Genet	Fine-mapping, Novel Loci Identification, and SNP Association Transferability in a Genome-Wide Association Study of QRS Duration in African Americans.	2	37020872	rs17020136	QRS-duration
27577874	Evans DS	2016-08-29	Hum Mol Genet	Fine-mapping, Novel Loci Identification, and SNP Association Transferability in a Genome-Wide Association Study of QRS Duration in African Americans.	2	37020872	rs17020136	QRS-duration
27577874	Evans DS	2016-08-29	Hum Mol Genet	Fine-mapping, Novel Loci Identification, and SNP Association Transferability in a Genome-Wide Association Study of QRS Duration in African Americans.	3	149475320	rs11710088	QRS-duration
27577874	Evans DS	2016-08-29	Hum Mol Genet	Fine-mapping, Novel Loci Identification, and SNP Association Transferability in a Genome-Wide Association Study of QRS Duration in African Americans.	3	38518258	rs2051211	QRS-duration
27577874	Evans DS	2016-08-29	Hum Mol Genet	Fine-mapping, Novel Loci Identification, and SNP Association Transferability in a Genome-Wide Association Study of QRS Duration in African Americans.	3	38582762	rs3922844	QRS-duration
27577874	Evans DS	2016-08-29	Hum Mol Genet	Fine-mapping, Novel Loci Identification, and SNP Association Transferability in a Genome-Wide Association Study of QRS Duration in African Americans.	3	38582762	rs3922844	QRS-duration
27577874	Evans DS	2016-08-29	Hum Mol Genet	Fine-mapping, Novel Loci Identification, and SNP Association Transferability in a Genome-Wide Association Study of QRS Duration in African Americans.	3	38725824	rs6801957	QRS-duration
27577874	Evans DS	2016-08-29	Hum Mol Genet	Fine-mapping, Novel Loci Identification, and SNP Association Transferability in a Genome-Wide Association Study of QRS Duration in African Americans.	3	38725824	rs6801957	QRS-duration
27577874	Evans DS	2016-08-29	Hum Mol Genet	Fine-mapping, Novel Loci Identification, and SNP Association Transferability in a Genome-Wide Association Study of QRS Duration in African Americans.	3	53248287	rs4687718	QRS-duration
27577874	Evans DS	2016-08-29	Hum Mol Genet	Fine-mapping, Novel Loci Identification, and SNP Association Transferability in a Genome-Wide Association Study of QRS Duration in African Americans.	3	53248287	rs4687718	QRS-duration
27577874	Evans DS	2016-08-29	Hum Mol Genet	Fine-mapping, Novel Loci Identification, and SNP Association Transferability in a Genome-Wide Association Study of QRS Duration in African Americans.	3	66381178	rs2242285	QRS-duration
27577874	Evans DS	2016-08-29	Hum Mol Genet	Fine-mapping, Novel Loci Identification, and SNP Association Transferability in a Genome-Wide Association Study of QRS Duration in African Americans.	3	66381178	rs2242285	QRS-duration
27577874	Evans DS	2016-08-29	Hum Mol Genet	Fine-mapping, Novel Loci Identification, and SNP Association Transferability in a Genome-Wide Association Study of QRS Duration in African Americans.	5	154492610	rs13185595	QRS-duration
27577874	Evans DS	2016-08-29	Hum Mol Genet	Fine-mapping, Novel Loci Identification, and SNP Association Transferability in a Genome-Wide Association Study of QRS Duration in African Americans.	5	154492610	rs13185595	QRS-duration
27577874	Evans DS	2016-08-29	Hum Mol Genet	Fine-mapping, Novel Loci Identification, and SNP Association Transferability in a Genome-Wide Association Study of QRS Duration in African Americans.	6	118346359	rs11153730	QRS-duration
27577874	Evans DS	2016-08-29	Hum Mol Genet	Fine-mapping, Novel Loci Identification, and SNP Association Transferability in a Genome-Wide Association Study of QRS Duration in African Americans.	6	118346359	rs11153730	QRS-duration
27577874	Evans DS	2016-08-29	Hum Mol Genet	Fine-mapping, Novel Loci Identification, and SNP Association Transferability in a Genome-Wide Association Study of QRS Duration in African Americans.	6	36659276	rs7756236	QRS-duration
27577874	Evans DS	2016-08-29	Hum Mol Genet	Fine-mapping, Novel Loci Identification, and SNP Association Transferability in a Genome-Wide Association Study of QRS Duration in African Americans.	6	36659276	rs7756236	QRS-duration
27577874	Evans DS	2016-08-29	Hum Mol Genet	Fine-mapping, Novel Loci Identification, and SNP Association Transferability in a Genome-Wide Association Study of QRS Duration in African Americans.	7	35265695	rs1362212	QRS-duration
27577874	Evans DS	2016-08-29	Hum Mol Genet	Fine-mapping, Novel Loci Identification, and SNP Association Transferability in a Genome-Wide Association Study of QRS Duration in African Americans.	7	35265695	rs1362212	QRS-duration
27577874	Evans DS	2016-08-29	Hum Mol Genet	Fine-mapping, Novel Loci Identification, and SNP Association Transferability in a Genome-Wide Association Study of QRS Duration in African Americans.	7	46580547	rs7784776	QRS-duration
27577874	Evans DS	2016-08-29	Hum Mol Genet	Fine-mapping, Novel Loci Identification, and SNP Association Transferability in a Genome-Wide Association Study of QRS Duration in African Americans.	7	46580547	rs7784776	QRS-duration
23534349	Jeff JM	2013-03-28	Ann Hum Genet	Generalization of variants identified by genome-wide association studies for electrocardiographic traits in African Americans.	11	67947557	rs308309	QRS-duration
23534349	Jeff JM	2013-03-28	Ann Hum Genet	Generalization of variants identified by genome-wide association studies for electrocardiographic traits in African Americans.	1	185825751	rs13375391	QRS-duration
23534349	Jeff JM	2013-03-28	Ann Hum Genet	Generalization of variants identified by genome-wide association studies for electrocardiographic traits in African Americans.	12	69130143	rs10784762	QRS-duration
23534349	Jeff JM	2013-03-28	Ann Hum Genet	Generalization of variants identified by genome-wide association studies for electrocardiographic traits in African Americans.	14	85270825	rs1867082	QRS-duration
23534349	Jeff JM	2013-03-28	Ann Hum Genet	Generalization of variants identified by genome-wide association studies for electrocardiographic traits in African Americans.	16	85927956	rs17444745	QRS-duration
23534349	Jeff JM	2013-03-28	Ann Hum Genet	Generalization of variants identified by genome-wide association studies for electrocardiographic traits in African Americans.	4	99216337	rs6820368	QRS-duration
23534349	Jeff JM	2013-03-28	Ann Hum Genet	Generalization of variants identified by genome-wide association studies for electrocardiographic traits in African Americans.	5	102067882	rs6861497	QRS-duration
23534349	Jeff JM	2013-03-28	Ann Hum Genet	Generalization of variants identified by genome-wide association studies for electrocardiographic traits in African Americans.	6	124629917	rs504008	QRS-duration
23534349	Jeff JM	2013-03-28	Ann Hum Genet	Generalization of variants identified by genome-wide association studies for electrocardiographic traits in African Americans.	6	127873328	rs12194062	QRS-duration
25035420	Hong KW	2014-07-17	Hum Mol Genet	Identification of three novel genetic variations associated with electrocardiographic traits (QRS duration and PR interval) in East Asians.	1	3338975	rs2483280	QRS-duration
25035420	Hong KW	2014-07-17	Hum Mol Genet	Identification of three novel genetic variations associated with electrocardiographic traits (QRS duration and PR interval) in East Asians.	18	44851279	rs4890489	QRS-duration
25035420	Hong KW	2014-07-17	Hum Mol Genet	Identification of three novel genetic variations associated with electrocardiographic traits (QRS duration and PR interval) in East Asians.	3	38681726	rs7633988	QRS-duration
25035420	Hong KW	2014-07-17	Hum Mol Genet	Identification of three novel genetic variations associated with electrocardiographic traits (QRS duration and PR interval) in East Asians.	5	123168872	rs335206	QRS-duration
25035420	Hong KW	2014-07-17	Hum Mol Genet	Identification of three novel genetic variations associated with electrocardiographic traits (QRS duration and PR interval) in East Asians.	5	154486169	rs6580083	QRS-duration
25035420	Hong KW	2014-07-17	Hum Mol Genet	Identification of three novel genetic variations associated with electrocardiographic traits (QRS duration and PR interval) in East Asians.	6	36657785	rs9470366	QRS-duration
25055868	Sano M	2014-07-23	Hum Mol Genet	Genome-wide association study of electrocardiographic parameters identifies a new association for PR interval and confirms previously reported associations.	8	123647089	rs11991744	QRS-duration
23166209	Smith JG	2012-11-19	Circ Cardiovasc Genet	Impact of ancestry and common genetic variants on QT interval in African Americans.	10	30545703	rs11008099	QT-interval
23166209	Smith JG	2012-11-19	Circ Cardiovasc Genet	Impact of ancestry and common genetic variants on QT interval in African Americans.	11	2464890	rs16928297	QT-interval
23166209	Smith JG	2012-11-19	Circ Cardiovasc Genet	Impact of ancestry and common genetic variants on QT interval in African Americans.	11	2731379	rs231906	QT-interval
23166209	Smith JG	2012-11-19	Circ Cardiovasc Genet	Impact of ancestry and common genetic variants on QT interval in African Americans.	1	162064100	rs12143842	QT-interval
23166209	Smith JG	2012-11-19	Circ Cardiovasc Genet	Impact of ancestry and common genetic variants on QT interval in African Americans.	1	169104108	rs1320976	QT-interval
23166209	Smith JG	2012-11-19	Circ Cardiovasc Genet	Impact of ancestry and common genetic variants on QT interval in African Americans.	13	101900898	rs9557754	QT-interval
23166209	Smith JG	2012-11-19	Circ Cardiovasc Genet	Impact of ancestry and common genetic variants on QT interval in African Americans.	13	62862667	rs2204037	QT-interval
23166209	Smith JG	2012-11-19	Circ Cardiovasc Genet	Impact of ancestry and common genetic variants on QT interval in African Americans.	15	50581147	rs2414059	QT-interval
23166209	Smith JG	2012-11-19	Circ Cardiovasc Genet	Impact of ancestry and common genetic variants on QT interval in African Americans.	16	11597897	rs8049607	QT-interval
23166209	Smith JG	2012-11-19	Circ Cardiovasc Genet	Impact of ancestry and common genetic variants on QT interval in African Americans.	17	15289739	rs1380181	QT-interval
23166209	Smith JG	2012-11-19	Circ Cardiovasc Genet	Impact of ancestry and common genetic variants on QT interval in African Americans.	18	77023179	rs11663697	QT-interval
23166209	Smith JG	2012-11-19	Circ Cardiovasc Genet	Impact of ancestry and common genetic variants on QT interval in African Americans.	21	36563371	rs9984896	QT-interval
23166209	Smith JG	2012-11-19	Circ Cardiovasc Genet	Impact of ancestry and common genetic variants on QT interval in African Americans.	2	178383693	rs7580640	QT-interval
23166209	Smith JG	2012-11-19	Circ Cardiovasc Genet	Impact of ancestry and common genetic variants on QT interval in African Americans.	2	45949823	rs6751349	QT-interval
23166209	Smith JG	2012-11-19	Circ Cardiovasc Genet	Impact of ancestry and common genetic variants on QT interval in African Americans.	3	3106297	rs17879755	QT-interval
23166209	Smith JG	2012-11-19	Circ Cardiovasc Genet	Impact of ancestry and common genetic variants on QT interval in African Americans.	3	71066600	rs7616330	QT-interval
23166209	Smith JG	2012-11-19	Circ Cardiovasc Genet	Impact of ancestry and common genetic variants on QT interval in African Americans.	3	73491467	rs4557101	QT-interval
23166209	Smith JG	2012-11-19	Circ Cardiovasc Genet	Impact of ancestry and common genetic variants on QT interval in African Americans.	3	8209103	rs9866825	QT-interval
23166209	Smith JG	2012-11-19	Circ Cardiovasc Genet	Impact of ancestry and common genetic variants on QT interval in African Americans.	4	27192449	rs13149020	QT-interval
23166209	Smith JG	2012-11-19	Circ Cardiovasc Genet	Impact of ancestry and common genetic variants on QT interval in African Americans.	4	71261172	rs2579330	QT-interval
23166209	Smith JG	2012-11-19	Circ Cardiovasc Genet	Impact of ancestry and common genetic variants on QT interval in African Americans.	4	75105711	rs1426063	QT-interval
23166209	Smith JG	2012-11-19	Circ Cardiovasc Genet	Impact of ancestry and common genetic variants on QT interval in African Americans.	4	94722806	rs10027628	QT-interval
23166209	Smith JG	2012-11-19	Circ Cardiovasc Genet	Impact of ancestry and common genetic variants on QT interval in African Americans.	5	103423957	rs17155315	QT-interval
23166209	Smith JG	2012-11-19	Circ Cardiovasc Genet	Impact of ancestry and common genetic variants on QT interval in African Americans.	5	126697272	rs1546498	QT-interval
23166209	Smith JG	2012-11-19	Circ Cardiovasc Genet	Impact of ancestry and common genetic variants on QT interval in African Americans.	5	3092078	rs6873793	QT-interval
23166209	Smith JG	2012-11-19	Circ Cardiovasc Genet	Impact of ancestry and common genetic variants on QT interval in African Americans.	5	65121851	rs7729539	QT-interval
23166209	Smith JG	2012-11-19	Circ Cardiovasc Genet	Impact of ancestry and common genetic variants on QT interval in African Americans.	6	118467489	rs11752626	QT-interval
23166209	Smith JG	2012-11-19	Circ Cardiovasc Genet	Impact of ancestry and common genetic variants on QT interval in African Americans.	7	101238122	rs3757458	QT-interval
23166209	Smith JG	2012-11-19	Circ Cardiovasc Genet	Impact of ancestry and common genetic variants on QT interval in African Americans.	7	150972888	rs3778872	QT-interval
20062063	Holm H	2010-01-10	Nat Genet	Several common variants modulate heart rate, PR interval and QRS duration.	11	2468112	rs12296050	QT-interval
20062063	Holm H	2010-01-10	Nat Genet	Several common variants modulate heart rate, PR interval and QRS duration.	1	162115895	rs10494366	QT-interval
20062063	Holm H	2010-01-10	Nat Genet	Several common variants modulate heart rate, PR interval and QRS duration.	12	114357638	rs3825214	QT-interval
20062063	Holm H	2010-01-10	Nat Genet	Several common variants modulate heart rate, PR interval and QRS duration.	16	58533334	rs37062	QT-interval
20062063	Holm H	2010-01-10	Nat Genet	Several common variants modulate heart rate, PR interval and QRS duration.	21	34507774	rs727957	QT-interval
20062063	Holm H	2010-01-10	Nat Genet	Several common variants modulate heart rate, PR interval and QRS duration.	6	118359211	rs11970286	QT-interval
20062063	Holm H	2010-01-10	Nat Genet	Several common variants modulate heart rate, PR interval and QRS duration.	7	150970122	rs3807375	QT-interval
23534349	Jeff JM	2013-03-28	Ann Hum Genet	Generalization of variants identified by genome-wide association studies for electrocardiographic traits in African Americans.	16	8453220	rs8045405	QT-interval
23534349	Jeff JM	2013-03-28	Ann Hum Genet	Generalization of variants identified by genome-wide association studies for electrocardiographic traits in African Americans.	20	49365591	rs237450	QT-interval
23534349	Jeff JM	2013-03-28	Ann Hum Genet	Generalization of variants identified by genome-wide association studies for electrocardiographic traits in African Americans.	4	15963240	rs4698433	QT-interval
23534349	Jeff JM	2013-03-28	Ann Hum Genet	Generalization of variants identified by genome-wide association studies for electrocardiographic traits in African Americans.	4	16892270	rs1483012	QT-interval
23534349	Jeff JM	2013-03-28	Ann Hum Genet	Generalization of variants identified by genome-wide association studies for electrocardiographic traits in African Americans.	4	16906381	rs6819013	QT-interval
23534349	Jeff JM	2013-03-28	Ann Hum Genet	Generalization of variants identified by genome-wide association studies for electrocardiographic traits in African Americans.	5	73981078	rs6894385	QT-interval
23534349	Jeff JM	2013-03-28	Ann Hum Genet	Generalization of variants identified by genome-wide association studies for electrocardiographic traits in African Americans.	6	67176026	rs9342616	QT-interval
23534349	Jeff JM	2013-03-28	Ann Hum Genet	Generalization of variants identified by genome-wide association studies for electrocardiographic traits in African Americans.	7	154717614	rs12666280	QT-interval
16648850	Arking DE	2006-04-30	Nat Genet	A common genetic variant in the NOS1 regulator NOS1AP modulates cardiac repolarization.	1	162115895	rs10494366	QT-interval
19305408	Newton-Cheh C	2009-03-22	Nat Genet	Common variants at ten loci influence QT interval duration in the QTGEN Study.	11	2463573	rs2074238	QT-interval
19305408	Newton-Cheh C	2009-03-22	Nat Genet	Common variants at ten loci influence QT interval duration in the QTGEN Study.	11	2481089	rs12576239	QT-interval
19305408	Newton-Cheh C	2009-03-22	Nat Genet	Common variants at ten loci influence QT interval duration in the QTGEN Study.	1	162064100	rs12143842	QT-interval
19305408	Newton-Cheh C	2009-03-22	Nat Genet	Common variants at ten loci influence QT interval duration in the QTGEN Study.	1	162143120	rs16857031	QT-interval
19305408	Newton-Cheh C	2009-03-22	Nat Genet	Common variants at ten loci influence QT interval duration in the QTGEN Study.	1	162163327	rs12029454	QT-interval
19305408	Newton-Cheh C	2009-03-22	Nat Genet	Common variants at ten loci influence QT interval duration in the QTGEN Study.	16	11597897	rs8049607	QT-interval
19305408	Newton-Cheh C	2009-03-22	Nat Genet	Common variants at ten loci influence QT interval duration in the QTGEN Study.	1	6219310	rs846111	QT-interval
19305408	Newton-Cheh C	2009-03-22	Nat Genet	Common variants at ten loci influence QT interval duration in the QTGEN Study.	16	58533334	rs37062	QT-interval
19305408	Newton-Cheh C	2009-03-22	Nat Genet	Common variants at ten loci influence QT interval duration in the QTGEN Study.	17	34997363	rs2074518	QT-interval
19305408	Newton-Cheh C	2009-03-22	Nat Genet	Common variants at ten loci influence QT interval duration in the QTGEN Study.	3	38551902	rs12053903	QT-interval
19305408	Newton-Cheh C	2009-03-22	Nat Genet	Common variants at ten loci influence QT interval duration in the QTGEN Study.	6	118672469	rs11756438	QT-interval
19305408	Newton-Cheh C	2009-03-22	Nat Genet	Common variants at ten loci influence QT interval duration in the QTGEN Study.	7	150925074	rs2968864	QT-interval
19305408	Newton-Cheh C	2009-03-22	Nat Genet	Common variants at ten loci influence QT interval duration in the QTGEN Study.	7	150940775	rs4725982	QT-interval
19305409	Pfeufer A	2009-03-22	Nat Genet	Common variants at ten loci modulate the QT interval duration in the QTSCD Study.	11	2468112	rs12296050	QT-interval
19305409	Pfeufer A	2009-03-22	Nat Genet	Common variants at ten loci modulate the QT interval duration in the QTSCD Study.	1	162064100	rs12143842	QT-interval
19305409	Pfeufer A	2009-03-22	Nat Genet	Common variants at ten loci modulate the QT interval duration in the QTSCD Study.	1	162240820	rs4657178	QT-interval
19305409	Pfeufer A	2009-03-22	Nat Genet	Common variants at ten loci modulate the QT interval duration in the QTSCD Study.	1	169130245	rs10919071	QT-interval
19305409	Pfeufer A	2009-03-22	Nat Genet	Common variants at ten loci modulate the QT interval duration in the QTSCD Study.	16	11597897	rs8049607	QT-interval
19305409	Pfeufer A	2009-03-22	Nat Genet	Common variants at ten loci modulate the QT interval duration in the QTSCD Study.	1	6219310	rs846111	QT-interval
19305409	Pfeufer A	2009-03-22	Nat Genet	Common variants at ten loci modulate the QT interval duration in the QTSCD Study.	16	58588274	rs7188697	QT-interval
19305409	Pfeufer A	2009-03-22	Nat Genet	Common variants at ten loci modulate the QT interval duration in the QTSCD Study.	17	70498851	rs17779747	QT-interval
19305409	Pfeufer A	2009-03-22	Nat Genet	Common variants at ten loci modulate the QT interval duration in the QTSCD Study.	3	38547672	rs11129795	QT-interval
19305409	Pfeufer A	2009-03-22	Nat Genet	Common variants at ten loci modulate the QT interval duration in the QTSCD Study.	6	118332041	rs12210810	QT-interval
19305409	Pfeufer A	2009-03-22	Nat Genet	Common variants at ten loci modulate the QT interval duration in the QTSCD Study.	6	118359211	rs11970286	QT-interval
19305409	Pfeufer A	2009-03-22	Nat Genet	Common variants at ten loci modulate the QT interval duration in the QTSCD Study.	7	150926049	rs2968863	QT-interval
25055868	Sano M	2014-07-23	Hum Mol Genet	Genome-wide association study of electrocardiographic parameters identifies a new association for PR interval and confirms previously reported associations.	11	2605104	rs7947981	QT-interval
25055868	Sano M	2014-07-23	Hum Mol Genet	Genome-wide association study of electrocardiographic parameters identifies a new association for PR interval and confirms previously reported associations.	1	162064100	rs12143842	QT-interval
25055868	Sano M	2014-07-23	Hum Mol Genet	Genome-wide association study of electrocardiographic parameters identifies a new association for PR interval and confirms previously reported associations.	1	169130857	rs11809180	QT-interval
25055868	Sano M	2014-07-23	Hum Mol Genet	Genome-wide association study of electrocardiographic parameters identifies a new association for PR interval and confirms previously reported associations.	9	96105531	rs10819861	QT-interval
24952745	Arking DE	2014-06-22	Nat Genet	Genetic association study of QT interval highlights role for calcium signaling pathways in myocardial repolarization.	10	102290249	rs2485376	QT-interval
24952745	Arking DE	2014-06-22	Nat Genet	Genetic association study of QT interval highlights role for calcium signaling pathways in myocardial repolarization.	11	2405754	rs2301696	QT-interval
24952745	Arking DE	2014-06-22	Nat Genet	Genetic association study of QT interval highlights role for calcium signaling pathways in myocardial repolarization.	11	2463573	rs2074238	QT-interval
24952745	Arking DE	2014-06-22	Nat Genet	Genetic association study of QT interval highlights role for calcium signaling pathways in myocardial repolarization.	11	2465320	rs7122937	QT-interval
24952745	Arking DE	2014-06-22	Nat Genet	Genetic association study of QT interval highlights role for calcium signaling pathways in myocardial repolarization.	11	61842278	rs174583	QT-interval
24952745	Arking DE	2014-06-22	Nat Genet	Genetic association study of QT interval highlights role for calcium signaling pathways in myocardial repolarization.	1	162011235	rs6669543	QT-interval
24952745	Arking DE	2014-06-22	Nat Genet	Genetic association study of QT interval highlights role for calcium signaling pathways in myocardial repolarization.	1	162021447	rs4656345	QT-interval
24952745	Arking DE	2014-06-22	Nat Genet	Genetic association study of QT interval highlights role for calcium signaling pathways in myocardial repolarization.	1	162064100	rs12143842	QT-interval
24952745	Arking DE	2014-06-22	Nat Genet	Genetic association study of QT interval highlights role for calcium signaling pathways in myocardial repolarization.	1	162143120	rs16857031	QT-interval
24952745	Arking DE	2014-06-22	Nat Genet	Genetic association study of QT interval highlights role for calcium signaling pathways in myocardial repolarization.	1	162198364	rs17457880	QT-interval
24952745	Arking DE	2014-06-22	Nat Genet	Genetic association study of QT interval highlights role for calcium signaling pathways in myocardial repolarization.	1	162209842	rs4657172	QT-interval
24952745	Arking DE	2014-06-22	Nat Genet	Genetic association study of QT interval highlights role for calcium signaling pathways in myocardial repolarization.	1	162212887	rs3934467	QT-interval
24952745	Arking DE	2014-06-22	Nat Genet	Genetic association study of QT interval highlights role for calcium signaling pathways in myocardial repolarization.	1	162221313	rs7545047	QT-interval
24952745	Arking DE	2014-06-22	Nat Genet	Genetic association study of QT interval highlights role for calcium signaling pathways in myocardial repolarization.	1	162292036	rs17460657	QT-interval
24952745	Arking DE	2014-06-22	Nat Genet	Genetic association study of QT interval highlights role for calcium signaling pathways in myocardial repolarization.	1	162348708	rs347272	QT-interval
24952745	Arking DE	2014-06-22	Nat Genet	Genetic association study of QT interval highlights role for calcium signaling pathways in myocardial repolarization.	1	162411498	rs164133	QT-interval
24952745	Arking DE	2014-06-22	Nat Genet	Genetic association study of QT interval highlights role for calcium signaling pathways in myocardial repolarization.	1	168720702	rs545833	QT-interval
24952745	Arking DE	2014-06-22	Nat Genet	Genetic association study of QT interval highlights role for calcium signaling pathways in myocardial repolarization.	1	169101212	rs12061601	QT-interval
24952745	Arking DE	2014-06-22	Nat Genet	Genetic association study of QT interval highlights role for calcium signaling pathways in myocardial repolarization.	1	169129799	rs10919070	QT-interval
24952745	Arking DE	2014-06-22	Nat Genet	Genetic association study of QT interval highlights role for calcium signaling pathways in myocardial repolarization.	1	169131822	rs12079745	QT-interval
24952745	Arking DE	2014-06-22	Nat Genet	Genetic association study of QT interval highlights role for calcium signaling pathways in myocardial repolarization.	1	169476945	rs1983546	QT-interval
24952745	Arking DE	2014-06-22	Nat Genet	Genetic association study of QT interval highlights role for calcium signaling pathways in myocardial repolarization.	1	205727487	rs1775154	QT-interval
24952745	Arking DE	2014-06-22	Nat Genet	Genetic association study of QT interval highlights role for calcium signaling pathways in myocardial repolarization.	12	110285398	rs3026445	QT-interval
24952745	Arking DE	2014-06-22	Nat Genet	Genetic association study of QT interval highlights role for calcium signaling pathways in myocardial repolarization.	1	23383982	rs2298632	QT-interval
24952745	Arking DE	2014-06-22	Nat Genet	Genetic association study of QT interval highlights role for calcium signaling pathways in myocardial repolarization.	13	73938985	rs728926	QT-interval
24952745	Arking DE	2014-06-22	Nat Genet	Genetic association study of QT interval highlights role for calcium signaling pathways in myocardial repolarization.	14	102508662	rs2273905	QT-interval
24952745	Arking DE	2014-06-22	Nat Genet	Genetic association study of QT interval highlights role for calcium signaling pathways in myocardial repolarization.	15	50552821	rs3105593	QT-interval
24952745	Arking DE	2014-06-22	Nat Genet	Genetic association study of QT interval highlights role for calcium signaling pathways in myocardial repolarization.	1	6089062	rs2273042	QT-interval
24952745	Arking DE	2014-06-22	Nat Genet	Genetic association study of QT interval highlights role for calcium signaling pathways in myocardial repolarization.	16	11576902	rs12930096	QT-interval
24952745	Arking DE	2014-06-22	Nat Genet	Genetic association study of QT interval highlights role for calcium signaling pathways in myocardial repolarization.	16	11599680	rs735951	QT-interval
24952745	Arking DE	2014-06-22	Nat Genet	Genetic association study of QT interval highlights role for calcium signaling pathways in myocardial repolarization.	16	11640786	rs12444261	QT-interval
24952745	Arking DE	2014-06-22	Nat Genet	Genetic association study of QT interval highlights role for calcium signaling pathways in myocardial repolarization.	16	14301575	rs246185	QT-interval
24952745	Arking DE	2014-06-22	Nat Genet	Genetic association study of QT interval highlights role for calcium signaling pathways in myocardial repolarization.	1	6219310	rs846111	QT-interval
24952745	Arking DE	2014-06-22	Nat Genet	Genetic association study of QT interval highlights role for calcium signaling pathways in myocardial repolarization.	16	3823641	rs1296720	QT-interval
24952745	Arking DE	2014-06-22	Nat Genet	Genetic association study of QT interval highlights role for calcium signaling pathways in myocardial repolarization.	16	4205179	rs7195486	QT-interval
24952745	Arking DE	2014-06-22	Nat Genet	Genetic association study of QT interval highlights role for calcium signaling pathways in myocardial repolarization.	16	58426022	rs4784934	QT-interval
24952745	Arking DE	2014-06-22	Nat Genet	Genetic association study of QT interval highlights role for calcium signaling pathways in myocardial repolarization.	16	58540349	rs246196	QT-interval
24952745	Arking DE	2014-06-22	Nat Genet	Genetic association study of QT interval highlights role for calcium signaling pathways in myocardial repolarization.	17	35004556	rs1052536	QT-interval
24952745	Arking DE	2014-06-22	Nat Genet	Genetic association study of QT interval highlights role for calcium signaling pathways in myocardial repolarization.	17	59389143	rs728478	QT-interval
24952745	Arking DE	2014-06-22	Nat Genet	Genetic association study of QT interval highlights role for calcium signaling pathways in myocardial repolarization.	17	66307675	rs9892651	QT-interval
24952745	Arking DE	2014-06-22	Nat Genet	Genetic association study of QT interval highlights role for calcium signaling pathways in myocardial repolarization.	17	70207405	rs236586	QT-interval
24952745	Arking DE	2014-06-22	Nat Genet	Genetic association study of QT interval highlights role for calcium signaling pathways in myocardial repolarization.	17	70329727	rs10775360	QT-interval
24952745	Arking DE	2014-06-22	Nat Genet	Genetic association study of QT interval highlights role for calcium signaling pathways in myocardial repolarization.	17	70434852	rs1396515	QT-interval
24952745	Arking DE	2014-06-22	Nat Genet	Genetic association study of QT interval highlights role for calcium signaling pathways in myocardial repolarization.	17	70564648	rs17763769	QT-interval
24952745	Arking DE	2014-06-22	Nat Genet	Genetic association study of QT interval highlights role for calcium signaling pathways in myocardial repolarization.	21	34449382	rs1805128	QT-interval
24952745	Arking DE	2014-06-22	Nat Genet	Genetic association study of QT interval highlights role for calcium signaling pathways in myocardial repolarization.	2	173877880	rs938291	QT-interval
24952745	Arking DE	2014-06-22	Nat Genet	Genetic association study of QT interval highlights role for calcium signaling pathways in myocardial repolarization.	2	178825129	rs7561149	QT-interval
24952745	Arking DE	2014-06-22	Nat Genet	Genetic association study of QT interval highlights role for calcium signaling pathways in myocardial repolarization.	2	200295976	rs295140	QT-interval
24952745	Arking DE	2014-06-22	Nat Genet	Genetic association study of QT interval highlights role for calcium signaling pathways in myocardial repolarization.	2	40126137	rs6544311	QT-interval
24952745	Arking DE	2014-06-22	Nat Genet	Genetic association study of QT interval highlights role for calcium signaling pathways in myocardial repolarization.	2	40525842	rs12997023	QT-interval
24952745	Arking DE	2014-06-22	Nat Genet	Genetic association study of QT interval highlights role for calcium signaling pathways in myocardial repolarization.	3	38557546	rs6793245	QT-interval
24952745	Arking DE	2014-06-22	Nat Genet	Genetic association study of QT interval highlights role for calcium signaling pathways in myocardial repolarization.	3	38592432	rs11708996	QT-interval
24952745	Arking DE	2014-06-22	Nat Genet	Genetic association study of QT interval highlights role for calcium signaling pathways in myocardial repolarization.	3	38616408	rs11710077	QT-interval
24952745	Arking DE	2014-06-22	Nat Genet	Genetic association study of QT interval highlights role for calcium signaling pathways in myocardial repolarization.	3	38673809	rs6599234	QT-interval
24952745	Arking DE	2014-06-22	Nat Genet	Genetic association study of QT interval highlights role for calcium signaling pathways in myocardial repolarization.	3	38725824	rs6801957	QT-interval
24952745	Arking DE	2014-06-22	Nat Genet	Genetic association study of QT interval highlights role for calcium signaling pathways in myocardial repolarization.	3	47502513	rs17784882	QT-interval
24952745	Arking DE	2014-06-22	Nat Genet	Genetic association study of QT interval highlights role for calcium signaling pathways in myocardial repolarization.	4	71272499	rs2363719	QT-interval
24952745	Arking DE	2014-06-22	Nat Genet	Genetic association study of QT interval highlights role for calcium signaling pathways in myocardial repolarization.	4	94105283	rs3857067	QT-interval
24952745	Arking DE	2014-06-22	Nat Genet	Genetic association study of QT interval highlights role for calcium signaling pathways in myocardial repolarization.	5	1014948	rs16870629	QT-interval
24952745	Arking DE	2014-06-22	Nat Genet	Genetic association study of QT interval highlights role for calcium signaling pathways in myocardial repolarization.	5	138238036	rs10040989	QT-interval
24952745	Arking DE	2014-06-22	Nat Genet	Genetic association study of QT interval highlights role for calcium signaling pathways in myocardial repolarization.	6	118214820	rs457162	QT-interval
24952745	Arking DE	2014-06-22	Nat Genet	Genetic association study of QT interval highlights role for calcium signaling pathways in myocardial repolarization.	6	118331912	rs12210733	QT-interval
24952745	Arking DE	2014-06-22	Nat Genet	Genetic association study of QT interval highlights role for calcium signaling pathways in myocardial repolarization.	6	118346359	rs11153730	QT-interval
24952745	Arking DE	2014-06-22	Nat Genet	Genetic association study of QT interval highlights role for calcium signaling pathways in myocardial repolarization.	6	118679069	rs3902035	QT-interval
24952745	Arking DE	2014-06-22	Nat Genet	Genetic association study of QT interval highlights role for calcium signaling pathways in myocardial repolarization.	6	118722735	rs9489510	QT-interval
24952745	Arking DE	2014-06-22	Nat Genet	Genetic association study of QT interval highlights role for calcium signaling pathways in myocardial repolarization.	6	16294491	rs7765828	QT-interval
24952745	Arking DE	2014-06-22	Nat Genet	Genetic association study of QT interval highlights role for calcium signaling pathways in myocardial repolarization.	7	100483115	rs7808970	QT-interval
24952745	Arking DE	2014-06-22	Nat Genet	Genetic association study of QT interval highlights role for calcium signaling pathways in myocardial repolarization.	7	116560038	rs9920	QT-interval
24952745	Arking DE	2014-06-22	Nat Genet	Genetic association study of QT interval highlights role for calcium signaling pathways in myocardial repolarization.	7	150950881	rs2072413	QT-interval
24952745	Arking DE	2014-06-22	Nat Genet	Genetic association study of QT interval highlights role for calcium signaling pathways in myocardial repolarization.	7	150970122	rs3807375	QT-interval
24952745	Arking DE	2014-06-22	Nat Genet	Genetic association study of QT interval highlights role for calcium signaling pathways in myocardial repolarization.	7	72955591	rs404321	QT-interval
24952745	Arking DE	2014-06-22	Nat Genet	Genetic association study of QT interval highlights role for calcium signaling pathways in myocardial repolarization.	8	102920617	rs1961102	QT-interval
24952745	Arking DE	2014-06-22	Nat Genet	Genetic association study of QT interval highlights role for calcium signaling pathways in myocardial repolarization.	8	70277107	rs16936870	QT-interval
24952745	Arking DE	2014-06-22	Nat Genet	Genetic association study of QT interval highlights role for calcium signaling pathways in myocardial repolarization.	8	97838102	rs11779860	QT-interval
20031603	Marroni F	2009-08-01	Circ Cardiovasc Genet	A genome-wide association scan of RR and QT interval duration in 3 European genetically isolated populations: the EUROSPAN project.	1	162044842	rs2880058	QT-interval
20031603	Marroni F	2009-08-01	Circ Cardiovasc Genet	A genome-wide association scan of RR and QT interval duration in 3 European genetically isolated populations: the EUROSPAN project.	12	20378822	rs1348582	QT-interval
20031603	Marroni F	2009-08-01	Circ Cardiovasc Genet	A genome-wide association scan of RR and QT interval duration in 3 European genetically isolated populations: the EUROSPAN project.	13	47588423	rs2478333	QT-interval
20031603	Marroni F	2009-08-01	Circ Cardiovasc Genet	A genome-wide association scan of RR and QT interval duration in 3 European genetically isolated populations: the EUROSPAN project.	14	95656071	rs8015016	QT-interval
20031603	Marroni F	2009-08-01	Circ Cardiovasc Genet	A genome-wide association scan of RR and QT interval duration in 3 European genetically isolated populations: the EUROSPAN project.	2	156696348	rs7601713	QT-interval
20031603	Marroni F	2009-08-01	Circ Cardiovasc Genet	A genome-wide association scan of RR and QT interval duration in 3 European genetically isolated populations: the EUROSPAN project.	2	178777248	rs12476289	QT-interval
20031603	Marroni F	2009-08-01	Circ Cardiovasc Genet	A genome-wide association scan of RR and QT interval duration in 3 European genetically isolated populations: the EUROSPAN project.	3	122649500	rs2650951	QT-interval
20031603	Marroni F	2009-08-01	Circ Cardiovasc Genet	A genome-wide association scan of RR and QT interval duration in 3 European genetically isolated populations: the EUROSPAN project.	3	194606369	rs789852	QT-interval
20031603	Marroni F	2009-08-01	Circ Cardiovasc Genet	A genome-wide association scan of RR and QT interval duration in 3 European genetically isolated populations: the EUROSPAN project.	3	61808380	rs652889	QT-interval
20031603	Marroni F	2009-08-01	Circ Cardiovasc Genet	A genome-wide association scan of RR and QT interval duration in 3 European genetically isolated populations: the EUROSPAN project.	4	117411099	rs4318720	QT-interval
20031603	Marroni F	2009-08-01	Circ Cardiovasc Genet	A genome-wide association scan of RR and QT interval duration in 3 European genetically isolated populations: the EUROSPAN project.	4	148053451	rs6845865	QT-interval
20031603	Marroni F	2009-08-01	Circ Cardiovasc Genet	A genome-wide association scan of RR and QT interval duration in 3 European genetically isolated populations: the EUROSPAN project.	4	35409009	rs1533317	QT-interval
20031603	Marroni F	2009-08-01	Circ Cardiovasc Genet	A genome-wide association scan of RR and QT interval duration in 3 European genetically isolated populations: the EUROSPAN project.	5	5897581	rs7728043	QT-interval
20031603	Marroni F	2009-08-01	Circ Cardiovasc Genet	A genome-wide association scan of RR and QT interval duration in 3 European genetically isolated populations: the EUROSPAN project.	7	37037249	rs10488031	QT-interval
23459443	Avery CL	2013-03-05	Pharmacogenomics J	Drug-gene interactions and the search for missing heritability: a cross-sectional pharmacogenomics study of the QT interval.	10	12633062	rs10906189	QT-interval
23459443	Avery CL	2013-03-05	Pharmacogenomics J	Drug-gene interactions and the search for missing heritability: a cross-sectional pharmacogenomics study of the QT interval.	1	101075443	rs17450029	QT-interval
23459443	Avery CL	2013-03-05	Pharmacogenomics J	Drug-gene interactions and the search for missing heritability: a cross-sectional pharmacogenomics study of the QT interval.	11	109002392	rs10890920	QT-interval
23459443	Avery CL	2013-03-05	Pharmacogenomics J	Drug-gene interactions and the search for missing heritability: a cross-sectional pharmacogenomics study of the QT interval.	1	224068646	rs10916248	QT-interval
23459443	Avery CL	2013-03-05	Pharmacogenomics J	Drug-gene interactions and the search for missing heritability: a cross-sectional pharmacogenomics study of the QT interval.	12	4290804	rs3217869	QT-interval
23459443	Avery CL	2013-03-05	Pharmacogenomics J	Drug-gene interactions and the search for missing heritability: a cross-sectional pharmacogenomics study of the QT interval.	14	41233395	rs1612141	QT-interval
23459443	Avery CL	2013-03-05	Pharmacogenomics J	Drug-gene interactions and the search for missing heritability: a cross-sectional pharmacogenomics study of the QT interval.	15	81066796	rs2663905	QT-interval
23459443	Avery CL	2013-03-05	Pharmacogenomics J	Drug-gene interactions and the search for missing heritability: a cross-sectional pharmacogenomics study of the QT interval.	16	3746146	rs129963	QT-interval
23459443	Avery CL	2013-03-05	Pharmacogenomics J	Drug-gene interactions and the search for missing heritability: a cross-sectional pharmacogenomics study of the QT interval.	18	11759433	rs9947295	QT-interval
23459443	Avery CL	2013-03-05	Pharmacogenomics J	Drug-gene interactions and the search for missing heritability: a cross-sectional pharmacogenomics study of the QT interval.	20	51123323	rs230014	QT-interval
23459443	Avery CL	2013-03-05	Pharmacogenomics J	Drug-gene interactions and the search for missing heritability: a cross-sectional pharmacogenomics study of the QT interval.	2	206853059	rs6755560	QT-interval
23459443	Avery CL	2013-03-05	Pharmacogenomics J	Drug-gene interactions and the search for missing heritability: a cross-sectional pharmacogenomics study of the QT interval.	6	117409656	rs2273601	QT-interval
23459443	Avery CL	2013-03-05	Pharmacogenomics J	Drug-gene interactions and the search for missing heritability: a cross-sectional pharmacogenomics study of the QT interval.	6	98140878	rs9375225	QT-interval
23459443	Avery CL	2013-03-05	Pharmacogenomics J	Drug-gene interactions and the search for missing heritability: a cross-sectional pharmacogenomics study of the QT interval.	7	147880445	rs2708240	QT-interval
23459443	Avery CL	2013-03-05	Pharmacogenomics J	Drug-gene interactions and the search for missing heritability: a cross-sectional pharmacogenomics study of the QT interval.	7	63886508	rs13437751	QT-interval
23459443	Avery CL	2013-03-05	Pharmacogenomics J	Drug-gene interactions and the search for missing heritability: a cross-sectional pharmacogenomics study of the QT interval.	8	18376073	rs7006687	QT-interval
23459443	Avery CL	2013-03-05	Pharmacogenomics J	Drug-gene interactions and the search for missing heritability: a cross-sectional pharmacogenomics study of the QT interval.	9	18761101	rs1978746	QT-interval
19587794	Nolte IM	2009-07-09	PLoS One	Common genetic variation near the phospholamban gene is associated with cardiac repolarisation: meta-analysis of three genome-wide association studies.	1	162064100	rs12143842	QT-interval
19587794	Nolte IM	2009-07-09	PLoS One	Common genetic variation near the phospholamban gene is associated with cardiac repolarisation: meta-analysis of three genome-wide association studies.	6	118346359	rs11153730	QT-interval
22726844	Kim JW	2012-06-20	Am J Hum Genet	A common variant in SLC8A1 is associated with the duration of the electrocardiographic QT interval.	1	162225948	rs4657175	QT-interval
22726844	Kim JW	2012-06-20	Am J Hum Genet	A common variant in SLC8A1 is associated with the duration of the electrocardiographic QT interval.	16	58532400	rs37060	QT-interval
22726844	Kim JW	2012-06-20	Am J Hum Genet	A common variant in SLC8A1 is associated with the duration of the electrocardiographic QT interval.	2	40530651	rs13017846	QT-interval
20031603	Marroni F	2009-08-01	Circ Cardiovasc Genet	A genome-wide association scan of RR and QT interval duration in 3 European genetically isolated populations: the EUROSPAN project.	10	13713544	rs1541010	RR-interval
20031603	Marroni F	2009-08-01	Circ Cardiovasc Genet	A genome-wide association scan of RR and QT interval duration in 3 European genetically isolated populations: the EUROSPAN project.	11	41831114	rs1484948	RR-interval
20031603	Marroni F	2009-08-01	Circ Cardiovasc Genet	A genome-wide association scan of RR and QT interval duration in 3 European genetically isolated populations: the EUROSPAN project.	12	131137217	rs885389	RR-interval
20031603	Marroni F	2009-08-01	Circ Cardiovasc Genet	A genome-wide association scan of RR and QT interval duration in 3 European genetically isolated populations: the EUROSPAN project.	1	213682245	rs17706439	RR-interval
20031603	Marroni F	2009-08-01	Circ Cardiovasc Genet	A genome-wide association scan of RR and QT interval duration in 3 European genetically isolated populations: the EUROSPAN project.	1	243779782	rs4132509	RR-interval
20031603	Marroni F	2009-08-01	Circ Cardiovasc Genet	A genome-wide association scan of RR and QT interval duration in 3 European genetically isolated populations: the EUROSPAN project.	13	22135531	rs7318731	RR-interval
20031603	Marroni F	2009-08-01	Circ Cardiovasc Genet	A genome-wide association scan of RR and QT interval duration in 3 European genetically isolated populations: the EUROSPAN project.	15	78981704	rs3743200	RR-interval
20031603	Marroni F	2009-08-01	Circ Cardiovasc Genet	A genome-wide association scan of RR and QT interval duration in 3 European genetically isolated populations: the EUROSPAN project.	18	77275676	rs2717128	RR-interval
20031603	Marroni F	2009-08-01	Circ Cardiovasc Genet	A genome-wide association scan of RR and QT interval duration in 3 European genetically isolated populations: the EUROSPAN project.	22	26646142	rs744016	RR-interval
20031603	Marroni F	2009-08-01	Circ Cardiovasc Genet	A genome-wide association scan of RR and QT interval duration in 3 European genetically isolated populations: the EUROSPAN project.	2	37523837	rs4352210	RR-interval
20031603	Marroni F	2009-08-01	Circ Cardiovasc Genet	A genome-wide association scan of RR and QT interval duration in 3 European genetically isolated populations: the EUROSPAN project.	2	68836777	rs10496166	RR-interval
20031603	Marroni F	2009-08-01	Circ Cardiovasc Genet	A genome-wide association scan of RR and QT interval duration in 3 European genetically isolated populations: the EUROSPAN project.	2	84019462	rs1447537	RR-interval
20031603	Marroni F	2009-08-01	Circ Cardiovasc Genet	A genome-wide association scan of RR and QT interval duration in 3 European genetically isolated populations: the EUROSPAN project.	3	99448263	rs2670321	RR-interval
20031603	Marroni F	2009-08-01	Circ Cardiovasc Genet	A genome-wide association scan of RR and QT interval duration in 3 European genetically isolated populations: the EUROSPAN project.	4	130216606	rs1024020	RR-interval
20031603	Marroni F	2009-08-01	Circ Cardiovasc Genet	A genome-wide association scan of RR and QT interval duration in 3 European genetically isolated populations: the EUROSPAN project.	5	66443611	rs10514995	RR-interval
20031603	Marroni F	2009-08-01	Circ Cardiovasc Genet	A genome-wide association scan of RR and QT interval duration in 3 European genetically isolated populations: the EUROSPAN project.	6	33118472	rs3117035	RR-interval
20031603	Marroni F	2009-08-01	Circ Cardiovasc Genet	A genome-wide association scan of RR and QT interval duration in 3 European genetically isolated populations: the EUROSPAN project.	8	59217737	rs3110127	RR-interval
20031603	Marroni F	2009-08-01	Circ Cardiovasc Genet	A genome-wide association scan of RR and QT interval duration in 3 European genetically isolated populations: the EUROSPAN project.	9	25449124	rs12552736	RR-interval
20031603	Marroni F	2009-08-01	Circ Cardiovasc Genet	A genome-wide association scan of RR and QT interval duration in 3 European genetically isolated populations: the EUROSPAN project.	9	25452814	rs13300284	RR-interval
20031603	Marroni F	2009-08-01	Circ Cardiovasc Genet	A genome-wide association scan of RR and QT interval duration in 3 European genetically isolated populations: the EUROSPAN project.	9	80192588	rs12554086	RR-interval

## Sheet: Table 8.2
Supplemental Table 8.2: SNPs and target genes (all coordinates Hg19)
tagSNP	chr	start	end	LD-SNP	chr	start	end	Target Gene	TPM_iPSC	TPM_CM	MGI cardiovascular phenotype?
rs1004467	chr10	104594507	104594508	rs17115100	chr10	104591393	104591394	CNNM2	5.43333	2.3	no
rs1004467	chr10	104594507	104594508	rs11191425	chr10	104625970	104625971	C10orf32	7.9	26.0667	no
rs1004467	chr10	104594507	104594508	rs11191425	chr10	104625970	104625971	CNNM2	5.43333	2.3	no
rs1004467	chr10	104594507	104594508	rs11191425	chr10	104625970	104625971	WBP1L	8.23333	10.2667	no
rs10139550	chr14	100145710	100145711	rs11160538	chr14	100140370	100140371	EML1	18.6333	17.1667	no
rs10139550	chr14	100145710	100145711	rs7158073	chr14	100141689	100141690	EML1	18.6333	17.1667	no
rs10139550	chr14	100145710	100145711	rs10139550	chr14	100145710	100145711	EML1	18.6333	17.1667	no
rs10176176	chr2	85762048	85762049	rs7591175	chr2	85738374	85738375	RETSAT	7.63333	10.9667	no
rs10176176	chr2	85762048	85762049	rs7591175	chr2	85738374	85738375	TGOLN2	22.5667	20.9667	no
rs10176176	chr2	85762048	85762049	rs2166529	chr2	85742175	85742176	RETSAT	7.63333	10.9667	no
rs10176176	chr2	85762048	85762049	rs13394343	chr2	85754342	85754343	RETSAT	7.63333	10.9667	no
rs10176176	chr2	85762048	85762049	rs6735152	chr2	85754450	85754451	RETSAT	7.63333	10.9667	no
rs10176176	chr2	85762048	85762049	rs6721924	chr2	85754563	85754564	RETSAT	7.63333	10.9667	no
rs10176176	chr2	85762048	85762049	rs6739015	chr2	85755357	85755358	RETSAT	7.63333	10.9667	no
rs10176176	chr2	85762048	85762049	rs6547620	chr2	85755928	85755929	RETSAT	7.63333	10.9667	no
rs10176176	chr2	85762048	85762049	rs6714709	chr2	85756375	85756376	RETSAT	7.63333	10.9667	no
rs10176176	chr2	85762048	85762049	rs6731005	chr2	85760395	85760396	CAPG	105.767	6.8	no
rs10176176	chr2	85762048	85762049	rs6731005	chr2	85760395	85760396	TGOLN2	22.5667	20.9667	no
rs10176176	chr2	85762048	85762049	rs6705839	chr2	85761279	85761280	CAPG	105.767	6.8	no
rs10176176	chr2	85762048	85762049	rs6705839	chr2	85761279	85761280	GGCX	16.4667	14.4667	yes
rs10176176	chr2	85762048	85762049	rs6705839	chr2	85761279	85761280	SH2D6	0.333333	0.3	no
rs10176176	chr2	85762048	85762049	rs6705839	chr2	85761279	85761280	TGOLN2	22.5667	20.9667	no
rs10176176	chr2	85762048	85762049	rs6705839	chr2	85761279	85761280	TMEM150A	21.7667	19.9667	no
rs10176176	chr2	85762048	85762049	rs6705971	chr2	85761417	85761418	CAPG	105.767	6.8	no
rs10176176	chr2	85762048	85762049	rs6705971	chr2	85761417	85761418	GGCX	16.4667	14.4667	yes
rs10176176	chr2	85762048	85762049	rs6705971	chr2	85761417	85761418	SH2D6	0.333333	0.3	no
rs10176176	chr2	85762048	85762049	rs6705971	chr2	85761417	85761418	TGOLN2	22.5667	20.9667	no
rs10176176	chr2	85762048	85762049	rs6705971	chr2	85761417	85761418	TMEM150A	21.7667	19.9667	no
rs10176176	chr2	85762048	85762049	rs10175792	chr2	85761654	85761655	CAPG	105.767	6.8	no
rs10176176	chr2	85762048	85762049	rs10175792	chr2	85761654	85761655	GGCX	16.4667	14.4667	yes
rs10176176	chr2	85762048	85762049	rs10175792	chr2	85761654	85761655	SH2D6	0.333333	0.3	no
rs10176176	chr2	85762048	85762049	rs10175792	chr2	85761654	85761655	TGOLN2	22.5667	20.9667	no
rs10176176	chr2	85762048	85762049	rs10175792	chr2	85761654	85761655	TMEM150A	21.7667	19.9667	no
rs10176176	chr2	85762048	85762049	rs10176176	chr2	85762048	85762049	CAPG	105.767	6.8	no
rs10176176	chr2	85762048	85762049	rs10176176	chr2	85762048	85762049	GGCX	16.4667	14.4667	yes
rs10176176	chr2	85762048	85762049	rs10176176	chr2	85762048	85762049	SH2D6	0.333333	0.3	no
rs10176176	chr2	85762048	85762049	rs10176176	chr2	85762048	85762049	TGOLN2	22.5667	20.9667	no
rs10176176	chr2	85762048	85762049	rs10176176	chr2	85762048	85762049	TMEM150A	21.7667	19.9667	no
rs10176176	chr2	85762048	85762049	rs10179195	chr2	85762761	85762762	GGCX	16.4667	14.4667	yes
rs10176176	chr2	85762048	85762049	rs10179195	chr2	85762761	85762762	SH2D6	0.333333	0.3	no
rs10176176	chr2	85762048	85762049	rs10179195	chr2	85762761	85762762	TGOLN2	22.5667	20.9667	no
rs10176176	chr2	85762048	85762049	rs10179195	chr2	85762761	85762762	TMEM150A	21.7667	19.9667	no
rs10176176	chr2	85762048	85762049	rs6714157	chr2	85763274	85763275	GGCX	16.4667	14.4667	yes
rs10176176	chr2	85762048	85762049	rs6714157	chr2	85763274	85763275	SH2D6	0.333333	0.3	no
rs10176176	chr2	85762048	85762049	rs6714157	chr2	85763274	85763275	TGOLN2	22.5667	20.9667	no
rs10176176	chr2	85762048	85762049	rs6714157	chr2	85763274	85763275	TMEM150A	21.7667	19.9667	no
rs10176176	chr2	85762048	85762049	rs6743030	chr2	85763520	85763521	SH2D6	0.333333	0.3	no
rs10176176	chr2	85762048	85762049	rs3755014	chr2	85764006	85764007	SH2D6	0.333333	0.3	no
rs10176176	chr2	85762048	85762049	rs3755015	chr2	85764041	85764042	SH2D6	0.333333	0.3	no
rs10176176	chr2	85762048	85762049	rs7605975	chr2	85772548	85772549	TGOLN2	22.5667	20.9667	no
rs10176176	chr2	85762048	85762049	rs12473819	chr2	85773061	85773062	SH2D6	0.333333	0.3	no
rs10176176	chr2	85762048	85762049	rs12473819	chr2	85773061	85773062	TGOLN2	22.5667	20.9667	no
rs10176176	chr2	85762048	85762049	rs565245309	chr2	85773654	85773655	SH2D6	0.333333	0.3	no
rs10176176	chr2	85762048	85762049	rs565245309	chr2	85773654	85773655	TGOLN2	22.5667	20.9667	no
rs10176176	chr2	85762048	85762049	rs6547621	chr2	85774676	85774677	CAPG	105.767	6.8	no
rs10176176	chr2	85762048	85762049	rs6547621	chr2	85774676	85774677	SH2D6	0.333333	0.3	no
rs10176176	chr2	85762048	85762049	rs6547621	chr2	85774676	85774677	TGOLN2	22.5667	20.9667	no
rs10176176	chr2	85762048	85762049	rs5832649	chr2	85776490	85776491	CAPG	105.767	6.8	no
rs10176176	chr2	85762048	85762049	rs5832649	chr2	85776490	85776491	RETSAT	7.63333	10.9667	no
rs10176176	chr2	85762048	85762049	rs5832649	chr2	85776490	85776491	SH2D6	0.333333	0.3	no
rs10176176	chr2	85762048	85762049	rs5832649	chr2	85776490	85776491	TGOLN2	22.5667	20.9667	no
rs10488031	chr7	37076854	37076855	rs17170843	chr7	37078931	37078932	ELMO1	8.63333	3.86667	no
rs10488031	chr7	37076854	37076855	rs35708118	chr7	37080404	37080405	ELMO1	8.63333	3.86667	no
rs10488031	chr7	37076854	37076855	rs34352136	chr7	37081691	37081692	ELMO1	8.63333	3.86667	no
rs10488031	chr7	37076854	37076855	rs34043512	chr7	37081705	37081706	ELMO1	8.63333	3.86667	no
rs10488031	chr7	37076854	37076855	rs35186675	chr7	37082670	37082671	ELMO1	8.63333	3.86667	no
rs10494366	chr1	162085685	162085686	rs1123015	chr1	162042313	162042314	C1orf226	15.4	6.46667	no
rs10494366	chr1	162085685	162085686	rs7514962	chr1	162043427	162043428	C1orf226	15.4	6.46667	no
rs10494366	chr1	162085685	162085686	rs7548348	chr1	162043505	162043506	C1orf226	15.4	6.46667	no
rs10494366	chr1	162085685	162085686	rs11398400	chr1	162045564	162045565	C1orf226	15.4	6.46667	no
rs10494366	chr1	162085685	162085686	rs1415262	chr1	162046135	162046136	C1orf226	15.4	6.46667	no
rs10494366	chr1	162085685	162085686	rs10753754	chr1	162066932	162066933	NOS1AP	7.33333	3.23333	yes
rs10494366	chr1	162085685	162085686	rs11579850	chr1	162067222	162067223	NOS1AP	7.33333	3.23333	yes
rs10494366	chr1	162085685	162085686	rs10800305	chr1	162078118	162078119	NOS1AP	7.33333	3.23333	yes
rs10494366	chr1	162085685	162085686	rs7541332	chr1	162078772	162078773	NOS1AP	7.33333	3.23333	yes
rs10494366	chr1	162085685	162085686	rs10918687	chr1	162081173	162081174	NOS1AP	7.33333	3.23333	yes
rs10494366	chr1	162085685	162085686	rs3922867	chr1	162082749	162082750	NOS1AP	7.33333	3.23333	yes
rs10494366	chr1	162085685	162085686	rs4657153	chr1	162108015	162108016	NOS1AP	7.33333	3.23333	yes
rs10494366	chr1	162085685	162085686	rs4657156	chr1	162108321	162108322	NOS1AP	7.33333	3.23333	yes
rs10494366	chr1	162085685	162085686	rs6677140	chr1	162109096	162109097	NOS1AP	7.33333	3.23333	yes
rs10496166	chr2	69063909	69063910	rs11891985	chr2	69036013	69036014	ARHGAP25	0.9	0.633333	no
rs10496166	chr2	69063909	69063910	rs17035975	chr2	69036201	69036202	ARHGAP25	0.9	0.633333	no
rs10496166	chr2	69063909	69063910	rs10193109	chr2	69056101	69056102	ARHGAP25	0.9	0.633333	no
rs10496166	chr2	69063909	69063910	rs2271836	chr2	69060158	69060159	FBXO48	1.36667	1.06667	no
rs10507380	chr13	27879526	27879527	rs9512599	chr13	27857542	27857543	USP12	13.0333	8.13333	yes
rs10507380	chr13	27879526	27879527	rs74615458	chr13	27859246	27859247	USP12	13.0333	8.13333	yes
rs10507380	chr13	27879526	27879527	rs147611675	chr13	27859483	27859484	USP12	13.0333	8.13333	yes
rs10507380	chr13	27879526	27879527	rs144492220	chr13	27860230	27860231	USP12	13.0333	8.13333	yes
rs10507380	chr13	27879526	27879527	rs144239426	chr13	27860790	27860791	USP12	13.0333	8.13333	yes
rs10519210	chr15	63737925	63737926	rs113240421	chr15	63769754	63769755	FBXL22	0.4	81.7	no
rs10519210	chr15	63737925	63737926	rs41415146	chr15	63770087	63770088	FBXL22	0.4	81.7	no
rs10519210	chr15	63737925	63737926	rs66522037	chr15	63770131	63770132	FBXL22	0.4	81.7	no
rs10519210	chr15	63737925	63737926	rs74430814	chr15	63770226	63770227	FBXL22	0.4	81.7	no
rs10519210	chr15	63737925	63737926	rs73441109	chr15	63770228	63770229	FBXL22	0.4	81.7	no
rs10519210	chr15	63737925	63737926	rs66481064	chr15	63770252	63770253	FBXL22	0.4	81.7	no
rs10519210	chr15	63737925	63737926	rs142232542	chr15	63772466	63772467	FBXL22	0.4	81.7	no
rs10519210	chr15	63737925	63737926	rs111685749	chr15	63772565	63772566	FBXL22	0.4	81.7	no
rs10519210	chr15	63737925	63737926	rs72750905	chr15	63773076	63773077	FBXL22	0.4	81.7	no
rs10519210	chr15	63737925	63737926	rs72750909	chr15	63778365	63778366	FBXL22	0.4	81.7	no
rs10519210	chr15	63737925	63737926	rs72750909	chr15	63778365	63778366	RAB8B	21.4667	5.2	no
rs10519210	chr15	63737925	63737926	rs146518128	chr15	63778509	63778510	FBXL22	0.4	81.7	no
rs10519210	chr15	63737925	63737926	rs146518128	chr15	63778509	63778510	RAB8B	21.4667	5.2	no
rs10519210	chr15	63737925	63737926	rs72750911	chr15	63778932	63778933	FBXL22	0.4	81.7	no
rs10519210	chr15	63737925	63737926	rs72750911	chr15	63778932	63778933	RAB8B	21.4667	5.2	no
rs10519210	chr15	63737925	63737926	rs72750912	chr15	63779273	63779274	FBXL22	0.4	81.7	no
rs10519210	chr15	63737925	63737926	rs72750912	chr15	63779273	63779274	RAB8B	21.4667	5.2	no
rs1052536	chr17	33331575	33331576	rs978202	chr17	33301215	33301216	C17orf102	0.0666667	0	no
rs1052536	chr17	33331575	33331576	rs2074518	chr17	33324382	33324383	FNDC8	0.133333	0.1	no
rs1052536	chr17	33331575	33331576	rs2074518	chr17	33324382	33324383	RAD51D	10.5667	13.2	yes
rs1052536	chr17	33331575	33331576	rs1052536	chr17	33331575	33331576	FNDC8	0.133333	0.1	no
rs1052536	chr17	33331575	33331576	rs1052536	chr17	33331575	33331576	RAD51D	10.5667	13.2	yes
rs1052536	chr17	33331575	33331576	rs1003918	chr17	33332177	33332178	FNDC8	0.133333	0.1	no
rs1052536	chr17	33331575	33331576	rs1003918	chr17	33332177	33332178	RAD51D	10.5667	13.2	yes
rs1052536	chr17	33331575	33331576	rs12948362	chr17	33332629	33332630	FNDC8	0.133333	0.1	no
rs1052536	chr17	33331575	33331576	rs12948362	chr17	33332629	33332630	RAD51D	10.5667	13.2	yes
rs10738607	chr9	22088094	22088095	rs112917455	chr9	22111584	22111585	CDKN2B	0.0666667	1.33333	no
rs10738607	chr9	22088094	22088095	rs7341786	chr9	22112241	22112242	CDKN2B	0.0666667	1.33333	no
rs10738607	chr9	22088094	22088095	rs7341791	chr9	22112427	22112428	CDKN2B	0.0666667	1.33333	no
rs10738607	chr9	22088094	22088095	rs10511701	chr9	22112599	22112600	CDKN2B	0.0666667	1.33333	no
rs10738607	chr9	22088094	22088095	rs10733376	chr9	22114469	22114470	CDKN2B	0.0666667	1.33333	no
rs10738607	chr9	22088094	22088095	rs10738609	chr9	22114495	22114496	CDKN2B	0.0666667	1.33333	no
rs10738607	chr9	22088094	22088095	rs2383206	chr9	22115026	22115027	CDKN2B	0.0666667	1.33333	no
rs10738607	chr9	22088094	22088095	rs944797	chr9	22115286	22115287	CDKN2A	0.466667	0.0666667	yes
rs10738607	chr9	22088094	22088095	rs944797	chr9	22115286	22115287	CDKN2B	0.0666667	1.33333	no
rs10738607	chr9	22088094	22088095	rs1004638	chr9	22115589	22115590	CDKN2A	0.466667	0.0666667	yes
rs10738607	chr9	22088094	22088095	rs1004638	chr9	22115589	22115590	CDKN2B	0.0666667	1.33333	no
rs10738607	chr9	22088094	22088095	rs2383207	chr9	22115959	22115960	CDKN2A	0.466667	0.0666667	yes
rs10738607	chr9	22088094	22088095	rs2383207	chr9	22115959	22115960	CDKN2B	0.0666667	1.33333	no
rs10738607	chr9	22088094	22088095	rs1537374	chr9	22116046	22116047	CDKN2A	0.466667	0.0666667	yes
rs10738607	chr9	22088094	22088095	rs1537374	chr9	22116046	22116047	CDKN2B	0.0666667	1.33333	no
rs10738607	chr9	22088094	22088095	rs1537375	chr9	22116071	22116072	CDKN2A	0.466667	0.0666667	yes
rs10738607	chr9	22088094	22088095	rs1537375	chr9	22116071	22116072	CDKN2B	0.0666667	1.33333	no
rs10738607	chr9	22088094	22088095	rs1537376	chr9	22116220	22116221	CDKN2A	0.466667	0.0666667	yes
rs10738607	chr9	22088094	22088095	rs1537376	chr9	22116220	22116221	CDKN2B	0.0666667	1.33333	no
rs10738607	chr9	22088094	22088095	rs10738610	chr9	22123766	22123767	CDKN2B	0.0666667	1.33333	no
rs10738607	chr9	22088094	22088095	rs1333046	chr9	22124123	22124124	CDKN2B	0.0666667	1.33333	no
rs10738607	chr9	22088094	22088095	rs7857118	chr9	22124140	22124141	CDKN2B	0.0666667	1.33333	no
rs10738607	chr9	22088094	22088095	rs10757277	chr9	22124450	22124451	CDKN2B	0.0666667	1.33333	no
rs10738607	chr9	22088094	22088095	rs10811656	chr9	22124472	22124473	CDKN2B	0.0666667	1.33333	no
rs10738607	chr9	22088094	22088095	rs10757278	chr9	22124477	22124478	CDKN2B	0.0666667	1.33333	no
rs10738607	chr9	22088094	22088095	rs1333047	chr9	22124504	22124505	CDKN2B	0.0666667	1.33333	no
rs10738607	chr9	22088094	22088095	rs10757279	chr9	22124630	22124631	CDKN2B	0.0666667	1.33333	no
rs10738607	chr9	22088094	22088095	rs4977575	chr9	22124744	22124745	CDKN2B	0.0666667	1.33333	no
rs10738607	chr9	22088094	22088095	rs1333048	chr9	22125347	22125348	CDKN2B	0.0666667	1.33333	no
rs10738607	chr9	22088094	22088095	rs1333048	chr9	22125347	22125348	MTAP	41.8667	13.9	yes
rs10757278	chr9	22124477	22124478	rs10733376	chr9	22114469	22114470	CDKN2B	0.0666667	1.33333	no
rs10757278	chr9	22124477	22124478	rs10738609	chr9	22114495	22114496	CDKN2B	0.0666667	1.33333	no
rs10757278	chr9	22124477	22124478	rs2383206	chr9	22115026	22115027	CDKN2B	0.0666667	1.33333	no
rs10757278	chr9	22124477	22124478	rs944797	chr9	22115286	22115287	CDKN2A	0.466667	0.0666667	yes
rs10757278	chr9	22124477	22124478	rs944797	chr9	22115286	22115287	CDKN2B	0.0666667	1.33333	no
rs10757278	chr9	22124477	22124478	rs1004638	chr9	22115589	22115590	CDKN2A	0.466667	0.0666667	yes
rs10757278	chr9	22124477	22124478	rs1004638	chr9	22115589	22115590	CDKN2B	0.0666667	1.33333	no
rs10757278	chr9	22124477	22124478	rs2383207	chr9	22115959	22115960	CDKN2A	0.466667	0.0666667	yes
rs10757278	chr9	22124477	22124478	rs2383207	chr9	22115959	22115960	CDKN2B	0.0666667	1.33333	no
rs10757278	chr9	22124477	22124478	rs1537374	chr9	22116046	22116047	CDKN2A	0.466667	0.0666667	yes
rs10757278	chr9	22124477	22124478	rs1537374	chr9	22116046	22116047	CDKN2B	0.0666667	1.33333	no
rs10757278	chr9	22124477	22124478	rs1537375	chr9	22116071	22116072	CDKN2A	0.466667	0.0666667	yes
rs10757278	chr9	22124477	22124478	rs1537375	chr9	22116071	22116072	CDKN2B	0.0666667	1.33333	no
rs10757278	chr9	22124477	22124478	rs1537376	chr9	22116220	22116221	CDKN2A	0.466667	0.0666667	yes
rs10757278	chr9	22124477	22124478	rs1537376	chr9	22116220	22116221	CDKN2B	0.0666667	1.33333	no
rs10757278	chr9	22124477	22124478	rs67452501	chr9	22120482	22120483	CDKN2B	0.0666667	1.33333	no
rs10757278	chr9	22124477	22124478	rs10217586	chr9	22121349	22121350	CDKN2B	0.0666667	1.33333	no
rs10757278	chr9	22124477	22124478	rs35831924	chr9	22122059	22122060	CDKN2B	0.0666667	1.33333	no
rs10757278	chr9	22124477	22124478	rs10738610	chr9	22123766	22123767	CDKN2B	0.0666667	1.33333	no
rs10757278	chr9	22124477	22124478	rs1333046	chr9	22124123	22124124	CDKN2B	0.0666667	1.33333	no
rs10757278	chr9	22124477	22124478	rs7857118	chr9	22124140	22124141	CDKN2B	0.0666667	1.33333	no
rs10757278	chr9	22124477	22124478	rs10757277	chr9	22124450	22124451	CDKN2B	0.0666667	1.33333	no
rs10757278	chr9	22124477	22124478	rs10811656	chr9	22124472	22124473	CDKN2B	0.0666667	1.33333	no
rs10757278	chr9	22124477	22124478	rs10757278	chr9	22124477	22124478	CDKN2B	0.0666667	1.33333	no
rs10757278	chr9	22124477	22124478	rs1333047	chr9	22124504	22124505	CDKN2B	0.0666667	1.33333	no
rs10757278	chr9	22124477	22124478	rs10757279	chr9	22124630	22124631	CDKN2B	0.0666667	1.33333	no
rs10757278	chr9	22124477	22124478	rs4977575	chr9	22124744	22124745	CDKN2B	0.0666667	1.33333	no
rs10757278	chr9	22124477	22124478	rs1333048	chr9	22125347	22125348	CDKN2B	0.0666667	1.33333	no
rs10757278	chr9	22124477	22124478	rs1333048	chr9	22125347	22125348	MTAP	41.8667	13.9	yes
rs10757278	chr9	22124477	22124478	rs1333049	chr9	22125503	22125504	CDKN2B	0.0666667	1.33333	no
rs10757278	chr9	22124477	22124478	rs1333049	chr9	22125503	22125504	MTAP	41.8667	13.9	yes
rs10778876	chr12	82576220	82576221	rs11115210	chr12	82559308	82559309	PPFIA2	0.6	0.9	yes
rs10919070	chr1	169099037	169099038	rs2143290	chr1	169088679	169088680	DPT	0	0.0333333	no
rs10919070	chr1	169099037	169099038	rs10919062	chr1	169088947	169088948	DPT	0	0.0333333	no
rs10919070	chr1	169099037	169099038	rs3834008	chr1	169091229	169091230	DPT	0	0.0333333	no
rs10919070	chr1	169099037	169099038	rs72706963	chr1	169098734	169098735	NME7	24.4	14.4667	no
rs10919070	chr1	169099037	169099038	rs10919070	chr1	169099037	169099038	NME7	24.4	14.4667	no
rs10919070	chr1	169099037	169099038	rs10919071	chr1	169099483	169099484	DPT	0	0.0333333	no
rs10919070	chr1	169099037	169099038	rs10919071	chr1	169099483	169099484	NME7	24.4	14.4667	no
rs10919070	chr1	169099037	169099038	rs12406341	chr1	169099795	169099796	DPT	0	0.0333333	no
rs10919070	chr1	169099037	169099038	rs12406341	chr1	169099795	169099796	NME7	24.4	14.4667	no
rs10919070	chr1	169099037	169099038	rs1779796	chr1	169101273	169101274	DPT	0	0.0333333	no
rs10919070	chr1	169099037	169099038	rs12035622	chr1	169102340	169102341	DPT	0	0.0333333	no
rs10919070	chr1	169099037	169099038	rs10919074	chr1	169103954	169103955	DPT	0	0.0333333	no
rs10919071	chr1	169099483	169099484	rs2143290	chr1	169088679	169088680	DPT	0	0.0333333	no
rs10919071	chr1	169099483	169099484	rs10919062	chr1	169088947	169088948	DPT	0	0.0333333	no
rs10919071	chr1	169099483	169099484	rs3834008	chr1	169091229	169091230	DPT	0	0.0333333	no
rs10919071	chr1	169099483	169099484	rs72706963	chr1	169098734	169098735	NME7	24.4	14.4667	no
rs10919071	chr1	169099483	169099484	rs10919070	chr1	169099037	169099038	NME7	24.4	14.4667	no
rs10919071	chr1	169099483	169099484	rs10919071	chr1	169099483	169099484	DPT	0	0.0333333	no
rs10919071	chr1	169099483	169099484	rs10919071	chr1	169099483	169099484	NME7	24.4	14.4667	no
rs10919071	chr1	169099483	169099484	rs12406341	chr1	169099795	169099796	DPT	0	0.0333333	no
rs10919071	chr1	169099483	169099484	rs12406341	chr1	169099795	169099796	NME7	24.4	14.4667	no
rs10919071	chr1	169099483	169099484	rs1779796	chr1	169101273	169101274	DPT	0	0.0333333	no
rs10919071	chr1	169099483	169099484	rs12035622	chr1	169102340	169102341	DPT	0	0.0333333	no
rs10919071	chr1	169099483	169099484	rs10919074	chr1	169103954	169103955	DPT	0	0.0333333	no
rs10923445	chr1	116320833	116320834	rs10737736	chr1	116315536	116315537	VANGL1	7.33333	3.93333	yes
rs10923445	chr1	116320833	116320834	rs10802001	chr1	116315610	116315611	VANGL1	7.33333	3.93333	yes
rs10923445	chr1	116320833	116320834	rs35657763	chr1	116316459	116316460	VANGL1	7.33333	3.93333	yes
rs10923445	chr1	116320833	116320834	rs10923440	chr1	116317441	116317442	VANGL1	7.33333	3.93333	yes
rs10923445	chr1	116320833	116320834	rs10923441	chr1	116317694	116317695	VANGL1	7.33333	3.93333	yes
rs10923445	chr1	116320833	116320834	rs10923447	chr1	116323567	116323568	VANGL1	7.33333	3.93333	yes
rs10923445	chr1	116320833	116320834	rs10754365	chr1	116325219	116325220	VANGL1	7.33333	3.93333	yes
rs10923445	chr1	116320833	116320834	rs10923474	chr1	116333038	116333039	SLC22A15	1.8	3.13333	no
rs10923445	chr1	116320833	116320834	rs12039739	chr1	116333111	116333112	SLC22A15	1.8	3.13333	no
rs10923445	chr1	116320833	116320834	rs12042796	chr1	116333628	116333629	SLC22A15	1.8	3.13333	no
rs10923445	chr1	116320833	116320834	rs12040622	chr1	116333773	116333774	SLC22A15	1.8	3.13333	no
rs10923445	chr1	116320833	116320834	rs12041970	chr1	116333793	116333794	SLC22A15	1.8	3.13333	no
rs10923445	chr1	116320833	116320834	rs12040653	chr1	116333816	116333817	SLC22A15	1.8	3.13333	no
rs10923445	chr1	116320833	116320834	rs10923478	chr1	116334373	116334374	SLC22A15	1.8	3.13333	no
rs10923445	chr1	116320833	116320834	rs4279854	chr1	116334594	116334595	SLC22A15	1.8	3.13333	no
rs10923445	chr1	116320833	116320834	rs4281325	chr1	116334706	116334707	SLC22A15	1.8	3.13333	no
rs10923445	chr1	116320833	116320834	rs4515784	chr1	116334813	116334814	SLC22A15	1.8	3.13333	no
rs10927875	chr1	16299312	16299313	rs34763423	chr1	16297738	16297739	SPEN	11.6333	7.63333	yes
rs10927875	chr1	16299312	16299313	rs201195651	chr1	16297959	16297960	SPEN	11.6333	7.63333	yes
rs10927875	chr1	16299312	16299313	rs10927875	chr1	16299312	16299313	SPEN	11.6333	7.63333	yes
rs10927875	chr1	16299312	16299313	rs3979179	chr1	16306846	16306847	PLEKHM2	16.1	31.7667	no
rs10927875	chr1	16299312	16299313	rs6656953	chr1	16307371	16307372	PLEKHM2	16.1	31.7667	no
rs10927875	chr1	16299312	16299313	rs371236917	chr1	16310737	16310738	PLEKHM2	16.1	31.7667	no
rs10927875	chr1	16299312	16299313	rs10927878	chr1	16319957	16319958	ZBTB17	14.4667	23.1333	no
rs10947055	chr6	30093364	30093365	rs9468693	chr6	30120637	30120638	RNF39	0.566667	0.333333	no
rs10947055	chr6	30093364	30093365	rs9468693	chr6	30120637	30120638	TRIM39	16.1667	10.7	no
rs11079159	chr17	53373550	53373551	rs3794752	chr17	53382829	53382830	COX11	34.9667	27.5333	no
rs11079159	chr17	53373550	53373551	rs3794752	chr17	53382829	53382830	STXBP4	5.4	5.76667	no
rs11105306	chr12	89897388	89897389	rs10858867	chr12	89851166	89851167	DUSP6	265.867	30.3667	yes
rs11105306	chr12	89897388	89897389	rs145187641	chr12	89857204	89857205	DUSP6	265.867	30.3667	yes
rs11105306	chr12	89897388	89897389	rs10858869	chr12	89857611	89857612	DUSP6	265.867	30.3667	yes
rs11203032	chr10	90964614	90964615	rs28895299	chr10	90950033	90950034	ACTA2	1.43333	535.7	yes
rs11203032	chr10	90964614	90964615	rs28895299	chr10	90950033	90950034	FAS	1.9	1.9	yes
rs11203032	chr10	90964614	90964615	rs4073283	chr10	90958000	90958001	ACTA2	1.43333	535.7	yes
rs11203032	chr10	90964614	90964615	rs4073283	chr10	90958000	90958001	FAS	1.9	1.9	yes
rs11203032	chr10	90964614	90964615	rs7097416	chr10	90958293	90958294	ACTA2	1.43333	535.7	yes
rs11203032	chr10	90964614	90964615	rs7097416	chr10	90958293	90958294	FAS	1.9	1.9	yes
rs11203032	chr10	90964614	90964615	rs4074851	chr10	90958618	90958619	ACTA2	1.43333	535.7	yes
rs11203032	chr10	90964614	90964615	rs4074851	chr10	90958618	90958619	FAS	1.9	1.9	yes
rs11203032	chr10	90964614	90964615	rs7098394	chr10	90960906	90960907	ACTA2	1.43333	535.7	yes
rs11203032	chr10	90964614	90964615	rs7098394	chr10	90960906	90960907	FAS	1.9	1.9	yes
rs11203032	chr10	90964614	90964615	rs61853072	chr10	90961500	90961501	ACTA2	1.43333	535.7	yes
rs11203032	chr10	90964614	90964615	rs61853072	chr10	90961500	90961501	FAS	1.9	1.9	yes
rs11203032	chr10	90964614	90964615	rs17117088	chr10	90961799	90961800	ACTA2	1.43333	535.7	yes
rs11203032	chr10	90964614	90964615	rs17117088	chr10	90961799	90961800	FAS	1.9	1.9	yes
rs11206510	chr1	55496039	55496040	rs12748266	chr1	55494017	55494018	DHCR24	258.133	45.8	no
rs11206510	chr1	55496039	55496040	rs11206510	chr1	55496039	55496040	DHCR24	258.133	45.8	no
rs1122608	chr19	11163601	11163602	rs60314748	chr19	11166016	11166017	LDLR	59.8667	29.3667	yes
rs1122608	chr19	11163601	11163602	rs3837950	chr19	11166431	11166432	LDLR	59.8667	29.3667	yes
rs1122608	chr19	11163601	11163602	rs3786725	chr19	11166827	11166828	KANK2	16.7667	61.4667	no
rs1122608	chr19	11163601	11163602	rs3786725	chr19	11166827	11166828	LDLR	59.8667	29.3667	yes
rs1122608	chr19	11163601	11163602	rs12609863	chr19	11167219	11167220	KANK2	16.7667	61.4667	no
rs1122608	chr19	11163601	11163602	rs12609863	chr19	11167219	11167220	LDLR	59.8667	29.3667	yes
rs1122608	chr19	11163601	11163602	rs3786727	chr19	11168029	11168030	KANK2	16.7667	61.4667	no
rs1122608	chr19	11163601	11163602	rs3786727	chr19	11168029	11168030	LDLR	59.8667	29.3667	yes
rs1122608	chr19	11163601	11163602	rs3786728	chr19	11168038	11168039	KANK2	16.7667	61.4667	no
rs1122608	chr19	11163601	11163602	rs3786728	chr19	11168038	11168039	LDLR	59.8667	29.3667	yes
rs1122608	chr19	11163601	11163602	rs112186070	chr19	11168261	11168262	KANK2	16.7667	61.4667	no
rs1122608	chr19	11163601	11163602	rs112186070	chr19	11168261	11168262	LDLR	59.8667	29.3667	yes
rs1122608	chr19	11163601	11163602	rs60448955	chr19	11168798	11168799	KANK2	16.7667	61.4667	no
rs1122608	chr19	11163601	11163602	rs60448955	chr19	11168798	11168799	LDLR	59.8667	29.3667	yes
rs1122608	chr19	11163601	11163602	rs8104480	chr19	11168896	11168897	KANK2	16.7667	61.4667	no
rs1122608	chr19	11163601	11163602	rs8104480	chr19	11168896	11168897	LDLR	59.8667	29.3667	yes
rs1122608	chr19	11163601	11163602	rs12609500	chr19	11173928	11173929	SMARCA4	97.6333	55.6	yes
rs1122608	chr19	11163601	11163602	rs73013202	chr19	11179709	11179710	LDLR	59.8667	29.3667	yes
rs1152591	chr14	64680848	64680849	rs1255988	chr14	64657684	64657685	AKAP5	1.6	0.933333	no
rs11653989	chr17	75004213	75004214	rs112323046	chr17	75001361	75001362	MGAT5B	2.43333	0.133333	no
rs11653989	chr17	75004213	75004214	rs4318238	chr17	75001647	75001648	MGAT5B	2.43333	0.133333	no
rs11653989	chr17	75004213	75004214	rs11653989	chr17	75004213	75004214	MGAT5B	2.43333	0.133333	no
rs11653989	chr17	75004213	75004214	rs113483908	chr17	75007965	75007966	MGAT5B	2.43333	0.133333	no
rs11653989	chr17	75004213	75004214	rs112254333	chr17	75011537	75011538	MGAT5B	2.43333	0.133333	no
rs11653989	chr17	75004213	75004214	rs112715182	chr17	75011635	75011636	MGAT5B	2.43333	0.133333	no
rs11653989	chr17	75004213	75004214	rs140243611	chr17	75012600	75012601	AANAT	0.366667	0.533333	no
rs11653989	chr17	75004213	75004214	rs140243611	chr17	75012600	75012601	MGAT5B	2.43333	0.133333	no
rs11653989	chr17	75004213	75004214	rs11656681	chr17	75013214	75013215	AANAT	0.366667	0.533333	no
rs11653989	chr17	75004213	75004214	rs11656681	chr17	75013214	75013215	MGAT5B	2.43333	0.133333	no
rs11653989	chr17	75004213	75004214	rs80176617	chr17	75013593	75013594	AANAT	0.366667	0.533333	no
rs11653989	chr17	75004213	75004214	rs80176617	chr17	75013593	75013594	MGAT5B	2.43333	0.133333	no
rs11752626	chr6	118788652	118788653	rs6925641	chr6	118821894	118821895	CEP85L	1.53333	1.83333	no
rs11752626	chr6	118788652	118788653	rs6925641	chr6	118821894	118821895	SLC35F1	2.83333	4.46667	no
rs11773845	chr7	116191301	116191302	rs1997571	chr7	116198621	116198622	TES	26.8	58.7333	no
rs11773845	chr7	116191301	116191302	rs1997572	chr7	116198828	116198829	TES	26.8	58.7333	no
rs11779860	chr8	98850330	98850331	rs6994620	chr8	98846548	98846549	RPL30	2945.73	2041.43	no
rs11779860	chr8	98850330	98850331	rs6986429	chr8	98848032	98848033	RPL30	2945.73	2041.43	no
rs11779860	chr8	98850330	98850331	rs57787591	chr8	98848110	98848111	RPL30	2945.73	2041.43	no
rs11779860	chr8	98850330	98850331	rs7004556	chr8	98848147	98848148	RPL30	2945.73	2041.43	no
rs11779860	chr8	98850330	98850331	rs6986810	chr8	98848314	98848315	RPL30	2945.73	2041.43	no
rs11779860	chr8	98850330	98850331	rs7004748	chr8	98848366	98848367	RPL30	2945.73	2041.43	no
rs11779860	chr8	98850330	98850331	rs34673051	chr8	98848435	98848436	RPL30	2945.73	2041.43	no
rs11779860	chr8	98850330	98850331	rs17827449	chr8	98848709	98848710	RPL30	2945.73	2041.43	no
rs11779860	chr8	98850330	98850331	rs10504980	chr8	98848909	98848910	RPL30	2945.73	2041.43	no
rs11779860	chr8	98850330	98850331	rs10504981	chr8	98849017	98849018	RPL30	2945.73	2041.43	no
rs11779860	chr8	98850330	98850331	rs17827519	chr8	98849265	98849266	RPL30	2945.73	2041.43	no
rs11779860	chr8	98850330	98850331	rs6992805	chr8	98849672	98849673	RPL30	2945.73	2041.43	no
rs11779860	chr8	98850330	98850331	rs7014909	chr8	98849927	98849928	RPL30	2945.73	2041.43	no
rs11779860	chr8	98850330	98850331	rs11779860	chr8	98850330	98850331	RPL30	2945.73	2041.43	no
rs11779860	chr8	98850330	98850331	rs7015672	chr8	98850496	98850497	RPL30	2945.73	2041.43	no
rs11809180	chr1	169100095	169100096	rs3766045	chr1	169098275	169098276	NME7	24.4	14.4667	no
rs11809180	chr1	169100095	169100096	rs35742469	chr1	169099679	169099680	DPT	0	0.0333333	no
rs11809180	chr1	169100095	169100096	rs35742469	chr1	169099679	169099680	NME7	24.4	14.4667	no
rs11809180	chr1	169100095	169100096	rs10800403	chr1	169099765	169099766	DPT	0	0.0333333	no
rs11809180	chr1	169100095	169100096	rs10800403	chr1	169099765	169099766	NME7	24.4	14.4667	no
rs11809180	chr1	169100095	169100096	rs34645703	chr1	169099946	169099947	DPT	0	0.0333333	no
rs11809180	chr1	169100095	169100096	rs34645703	chr1	169099946	169099947	NME7	24.4	14.4667	no
rs11809180	chr1	169100095	169100096	rs11809180	chr1	169100095	169100096	DPT	0	0.0333333	no
rs11809180	chr1	169100095	169100096	rs11809180	chr1	169100095	169100096	NME7	24.4	14.4667	no
rs11809180	chr1	169100095	169100096	rs12079745	chr1	169101060	169101061	DPT	0	0.0333333	no
rs11809180	chr1	169100095	169100096	rs1138486	chr1	169101935	169101936	DPT	0	0.0333333	no
rs11809180	chr1	169100095	169100096	rs10919073	chr1	169102398	169102399	DPT	0	0.0333333	no
rs11809180	chr1	169100095	169100096	rs35037551	chr1	169105844	169105845	DPT	0	0.0333333	no
rs11809180	chr1	169100095	169100096	rs34847919	chr1	169105882	169105883	DPT	0	0.0333333	no
rs11809180	chr1	169100095	169100096	rs146291410	chr1	169107542	169107543	DPT	0	0.0333333	no
rs11880198	chr19	3159769	3159770	rs117962081	chr19	3152139	3152140	S1PR4	0	0	no
rs11880198	chr19	3159769	3159770	rs117962081	chr19	3152139	3152140	TLE6	0.666667	9.23333	no
rs11880198	chr19	3159769	3159770	rs77512227	chr19	3156259	3156260	TLE6	0.666667	9.23333	no
rs11880198	chr19	3159769	3159770	rs77512227	chr19	3156259	3156260	ZNF77	4.23333	5.83333	no
rs11880198	chr19	3159769	3159770	rs113120462	chr19	3156418	3156419	TLE6	0.666667	9.23333	no
rs11880198	chr19	3159769	3159770	rs113120462	chr19	3156418	3156419	ZNF77	4.23333	5.83333	no
rs11880198	chr19	3159769	3159770	rs61758985	chr19	3157885	3157886	TLE6	0.666667	9.23333	no
rs11880198	chr19	3159769	3159770	rs61758985	chr19	3157885	3157886	ZNF77	4.23333	5.83333	no
rs11880198	chr19	3159769	3159770	rs72983041	chr19	3157887	3157888	TLE6	0.666667	9.23333	no
rs11880198	chr19	3159769	3159770	rs72983041	chr19	3157887	3157888	ZNF77	4.23333	5.83333	no
rs11880198	chr19	3159769	3159770	rs66509881	chr19	3157916	3157917	TLE6	0.666667	9.23333	no
rs11880198	chr19	3159769	3159770	rs66509881	chr19	3157916	3157917	ZNF77	4.23333	5.83333	no
rs11880198	chr19	3159769	3159770	rs66786322	chr19	3158363	3158364	TLE6	0.666667	9.23333	no
rs11880198	chr19	3159769	3159770	rs66786322	chr19	3158363	3158364	ZNF77	4.23333	5.83333	no
rs11880198	chr19	3159769	3159770	rs11882084	chr19	3158713	3158714	TLE6	0.666667	9.23333	no
rs11880198	chr19	3159769	3159770	rs11882084	chr19	3158713	3158714	ZNF77	4.23333	5.83333	no
rs11880198	chr19	3159769	3159770	rs11880016	chr19	3158736	3158737	TLE6	0.666667	9.23333	no
rs11880198	chr19	3159769	3159770	rs11880016	chr19	3158736	3158737	ZNF77	4.23333	5.83333	no
rs11880198	chr19	3159769	3159770	rs11882112	chr19	3158801	3158802	TLE6	0.666667	9.23333	no
rs11880198	chr19	3159769	3159770	rs11882112	chr19	3158801	3158802	ZNF77	4.23333	5.83333	no
rs11880198	chr19	3159769	3159770	rs11881967	chr19	3158894	3158895	TLE6	0.666667	9.23333	no
rs11880198	chr19	3159769	3159770	rs11881967	chr19	3158894	3158895	ZNF77	4.23333	5.83333	no
rs11880198	chr19	3159769	3159770	rs34308346	chr19	3159020	3159021	TLE6	0.666667	9.23333	no
rs11880198	chr19	3159769	3159770	rs11882510	chr19	3159176	3159177	TLE6	0.666667	9.23333	no
rs11880198	chr19	3159769	3159770	rs11880065	chr19	3159177	3159178	TLE6	0.666667	9.23333	no
rs11880198	chr19	3159769	3159770	rs11880092	chr19	3159224	3159225	TLE6	0.666667	9.23333	no
rs11880198	chr19	3159769	3159770	rs11880825	chr19	3159712	3159713	TLE6	0.666667	9.23333	no
rs11880198	chr19	3159769	3159770	rs11880198	chr19	3159769	3159770	TLE6	0.666667	9.23333	no
rs11880198	chr19	3159769	3159770	rs73530033	chr19	3159786	3159787	TLE6	0.666667	9.23333	no
rs11880198	chr19	3159769	3159770	rs144685781	chr19	3161905	3161906	ZNF77	4.23333	5.83333	no
rs11880198	chr19	3159769	3159770	rs112085168	chr19	3162004	3162005	ZNF77	4.23333	5.83333	no
rs11880198	chr19	3159769	3159770	rs142810848	chr19	3162633	3162634	ZNF77	4.23333	5.83333	no
rs11886999	chr2	96841793	96841794	rs2016759	chr2	96841648	96841649	DUSP2	5.36667	0.5	no
rs11886999	chr2	96841793	96841794	rs2016759	chr2	96841648	96841649	TMEM127	14.1	57.5333	no
rs11886999	chr2	96841793	96841794	rs11886999	chr2	96841793	96841794	DUSP2	5.36667	0.5	no
rs11886999	chr2	96841793	96841794	rs11886999	chr2	96841793	96841794	TMEM127	14.1	57.5333	no
rs11991744	chr8	124659329	124659330	rs11786734	chr8	124658404	124658405	FBXO32	0.6	79.5667	no
rs11991744	chr8	124659329	124659330	rs11991744	chr8	124659329	124659330	FBXO32	0.6	79.5667	no
rs11991744	chr8	124659329	124659330	rs13252050	chr8	124659551	124659552	FBXO32	0.6	79.5667	no
rs12029454	chr1	162133117	162133118	rs12029454	chr1	162133117	162133118	NOS1AP	7.33333	3.23333	yes
rs12029454	chr1	162133117	162133118	rs12033217	chr1	162134107	162134108	NOS1AP	7.33333	3.23333	yes
rs12029454	chr1	162133117	162133118	rs10127719	chr1	162156170	162156171	C1orf226	15.4	6.46667	no
rs12029454	chr1	162133117	162133118	rs12039600	chr1	162159482	162159483	C1orf226	15.4	6.46667	no
rs12029454	chr1	162133117	162133118	rs12568242	chr1	162160174	162160175	C1orf226	15.4	6.46667	no
rs12029454	chr1	162133117	162133118	rs1415255	chr1	162160391	162160392	C1orf226	15.4	6.46667	no
rs12029454	chr1	162133117	162133118	rs72633699	chr1	162165169	162165170	NOS1AP	7.33333	3.23333	yes
rs12029454	chr1	162133117	162133118	rs12567315	chr1	162166646	162166647	NOS1AP	7.33333	3.23333	yes
rs12029454	chr1	162133117	162133118	rs6692381	chr1	162167884	162167885	NOS1AP	7.33333	3.23333	yes
rs12029454	chr1	162133117	162133118	rs6667431	chr1	162167921	162167922	NOS1AP	7.33333	3.23333	yes
rs12029454	chr1	162133117	162133118	rs10918856	chr1	162168629	162168630	NOS1AP	7.33333	3.23333	yes
rs12029454	chr1	162133117	162133118	rs10918859	chr1	162169268	162169269	NOS1AP	7.33333	3.23333	yes
rs12029454	chr1	162133117	162133118	rs4306106	chr1	162171994	162171995	NOS1AP	7.33333	3.23333	yes
rs12029454	chr1	162133117	162133118	rs10800352	chr1	162172689	162172690	NOS1AP	7.33333	3.23333	yes
rs12029454	chr1	162133117	162133118	rs4480335	chr1	162173377	162173378	NOS1AP	7.33333	3.23333	yes
rs12029454	chr1	162133117	162133118	rs6696759	chr1	162179481	162179482	NOS1AP	7.33333	3.23333	yes
rs12029454	chr1	162133117	162133118	rs12116744	chr1	162180456	162180457	NOS1AP	7.33333	3.23333	yes
rs12029454	chr1	162133117	162133118	rs12027785	chr1	162181145	162181146	NOS1AP	7.33333	3.23333	yes
rs12029454	chr1	162133117	162133118	rs3934467	chr1	162182677	162182678	NOS1AP	7.33333	3.23333	yes
rs12029454	chr1	162133117	162133118	rs4657173	chr1	162185546	162185547	C1orf226	15.4	6.46667	no
rs12029454	chr1	162133117	162133118	rs4657173	chr1	162185546	162185547	NOS1AP	7.33333	3.23333	yes
rs12029454	chr1	162133117	162133118	rs4391647	chr1	162186931	162186932	C1orf226	15.4	6.46667	no
rs12029454	chr1	162133117	162133118	rs4391647	chr1	162186931	162186932	NOS1AP	7.33333	3.23333	yes
rs12029454	chr1	162133117	162133118	rs12124745	chr1	162193219	162193220	NOS1AP	7.33333	3.23333	yes
rs12029454	chr1	162133117	162133118	rs7536043	chr1	162195110	162195111	NOS1AP	7.33333	3.23333	yes
rs12029454	chr1	162133117	162133118	rs4657175	chr1	162195738	162195739	NOS1AP	7.33333	3.23333	yes
rs12029454	chr1	162133117	162133118	rs12123267	chr1	162199351	162199352	NOS1AP	7.33333	3.23333	yes
rs12029454	chr1	162133117	162133118	rs148900636	chr1	162202548	162202549	DUSP12	39	39.3667	no
rs12029454	chr1	162133117	162133118	rs148900636	chr1	162202548	162202549	NOS1AP	7.33333	3.23333	yes
rs12029454	chr1	162133117	162133118	rs5778257	chr1	162203299	162203300	DUSP12	39	39.3667	no
rs12029454	chr1	162133117	162133118	rs5778257	chr1	162203299	162203300	NOS1AP	7.33333	3.23333	yes
rs12029454	chr1	162133117	162133118	rs10753778	chr1	162203586	162203587	DUSP12	39	39.3667	no
rs12029454	chr1	162133117	162133118	rs10753778	chr1	162203586	162203587	NOS1AP	7.33333	3.23333	yes
rs12029454	chr1	162133117	162133118	rs6664702	chr1	162204907	162204908	NOS1AP	7.33333	3.23333	yes
rs12036340	chr1	162015740	162015741	rs12036340	chr1	162015740	162015741	ATF6	9.8	14.1	no
rs12036340	chr1	162015740	162015741	rs12036340	chr1	162015740	162015741	NOS1AP	7.33333	3.23333	yes
rs12036340	chr1	162015740	162015741	rs2010491	chr1	162021000	162021001	C1orf226	15.4	6.46667	no
rs12036340	chr1	162015740	162015741	rs2010491	chr1	162021000	162021001	NOS1AP	7.33333	3.23333	yes
rs12036340	chr1	162015740	162015741	rs146475167	chr1	162021296	162021297	C1orf226	15.4	6.46667	no
rs12036340	chr1	162015740	162015741	rs146475167	chr1	162021296	162021297	NOS1AP	7.33333	3.23333	yes
rs12036340	chr1	162015740	162015741	rs60129000	chr1	162023184	162023185	ATF6	9.8	14.1	no
rs12036340	chr1	162015740	162015741	rs60129000	chr1	162023184	162023185	C1orf226	15.4	6.46667	no
rs12036340	chr1	162015740	162015741	rs60129000	chr1	162023184	162023185	NOS1AP	7.33333	3.23333	yes
rs12036340	chr1	162015740	162015741	rs12042862	chr1	162024242	162024243	C1orf226	15.4	6.46667	no
rs12036340	chr1	162015740	162015741	rs12042862	chr1	162024242	162024243	NOS1AP	7.33333	3.23333	yes
rs12036340	chr1	162015740	162015741	rs10429888	chr1	162024987	162024988	C1orf226	15.4	6.46667	no
rs12036340	chr1	162015740	162015741	rs10429888	chr1	162024987	162024988	DUSP12	39	39.3667	no
rs12036340	chr1	162015740	162015741	rs10429888	chr1	162024987	162024988	NOS1AP	7.33333	3.23333	yes
rs12036340	chr1	162015740	162015741	rs12143842	chr1	162033890	162033891	C1orf226	15.4	6.46667	no
rs12039739	chr1	116333111	116333112	rs10923447	chr1	116323567	116323568	VANGL1	7.33333	3.93333	yes
rs12039739	chr1	116333111	116333112	rs10754365	chr1	116325219	116325220	VANGL1	7.33333	3.93333	yes
rs12039739	chr1	116333111	116333112	rs10923474	chr1	116333038	116333039	SLC22A15	1.8	3.13333	no
rs12039739	chr1	116333111	116333112	rs12039739	chr1	116333111	116333112	SLC22A15	1.8	3.13333	no
rs12039739	chr1	116333111	116333112	rs12042796	chr1	116333628	116333629	SLC22A15	1.8	3.13333	no
rs12039739	chr1	116333111	116333112	rs12040622	chr1	116333773	116333774	SLC22A15	1.8	3.13333	no
rs12039739	chr1	116333111	116333112	rs12041970	chr1	116333793	116333794	SLC22A15	1.8	3.13333	no
rs12039739	chr1	116333111	116333112	rs12040653	chr1	116333816	116333817	SLC22A15	1.8	3.13333	no
rs12039739	chr1	116333111	116333112	rs10923478	chr1	116334373	116334374	SLC22A15	1.8	3.13333	no
rs12039739	chr1	116333111	116333112	rs4279854	chr1	116334594	116334595	SLC22A15	1.8	3.13333	no
rs12039739	chr1	116333111	116333112	rs4281325	chr1	116334706	116334707	SLC22A15	1.8	3.13333	no
rs12039739	chr1	116333111	116333112	rs4515784	chr1	116334813	116334814	SLC22A15	1.8	3.13333	no
rs12061601	chr1	169070450	169070451	rs6672876	chr1	169066963	169066964	DPT	0	0.0333333	no
rs12061601	chr1	169070450	169070451	rs79284357	chr1	169067288	169067289	DPT	0	0.0333333	no
rs12061601	chr1	169070450	169070451	rs77448520	chr1	169068353	169068354	DPT	0	0.0333333	no
rs12061601	chr1	169070450	169070451	rs12061601	chr1	169070450	169070451	DPT	0	0.0333333	no
rs12061601	chr1	169070450	169070451	rs59732929	chr1	169071447	169071448	DPT	0	0.0333333	no
rs12061601	chr1	169070450	169070451	rs79011457	chr1	169072992	169072993	DPT	0	0.0333333	no
rs12061601	chr1	169070450	169070451	rs12079856	chr1	169073002	169073003	DPT	0	0.0333333	no
rs12079745	chr1	169101060	169101061	rs3766045	chr1	169098275	169098276	NME7	24.4	14.4667	no
rs12079745	chr1	169101060	169101061	rs35742469	chr1	169099679	169099680	DPT	0	0.0333333	no
rs12079745	chr1	169101060	169101061	rs35742469	chr1	169099679	169099680	NME7	24.4	14.4667	no
rs12079745	chr1	169101060	169101061	rs10800403	chr1	169099765	169099766	DPT	0	0.0333333	no
rs12079745	chr1	169101060	169101061	rs10800403	chr1	169099765	169099766	NME7	24.4	14.4667	no
rs12079745	chr1	169101060	169101061	rs34645703	chr1	169099946	169099947	DPT	0	0.0333333	no
rs12079745	chr1	169101060	169101061	rs34645703	chr1	169099946	169099947	NME7	24.4	14.4667	no
rs12079745	chr1	169101060	169101061	rs11809180	chr1	169100095	169100096	DPT	0	0.0333333	no
rs12079745	chr1	169101060	169101061	rs11809180	chr1	169100095	169100096	NME7	24.4	14.4667	no
rs12079745	chr1	169101060	169101061	rs12079745	chr1	169101060	169101061	DPT	0	0.0333333	no
rs12079745	chr1	169101060	169101061	rs1138486	chr1	169101935	169101936	DPT	0	0.0333333	no
rs12079745	chr1	169101060	169101061	rs10919073	chr1	169102398	169102399	DPT	0	0.0333333	no
rs12079745	chr1	169101060	169101061	rs35037551	chr1	169105844	169105845	DPT	0	0.0333333	no
rs12079745	chr1	169101060	169101061	rs34847919	chr1	169105882	169105883	DPT	0	0.0333333	no
rs12079745	chr1	169101060	169101061	rs146291410	chr1	169107542	169107543	DPT	0	0.0333333	no
rs12118721	chr1	154397416	154397417	rs4845618	chr1	154400015	154400016	TPM3	807.833	94.0333	no
rs12118721	chr1	154397416	154397417	rs6687726	chr1	154400320	154400321	TPM3	807.833	94.0333	no
rs12118721	chr1	154397416	154397417	rs6427658	chr1	154400799	154400800	SHC1	381.867	165.033	yes
rs12118721	chr1	154397416	154397417	rs6427658	chr1	154400799	154400800	TPM3	807.833	94.0333	no
rs12118721	chr1	154397416	154397417	rs6694817	chr1	154401972	154401973	ATP8B2	30.3333	28.6	no
rs12118721	chr1	154397416	154397417	rs6694817	chr1	154401972	154401973	SHC1	381.867	165.033	yes
rs12118721	chr1	154397416	154397417	rs6694817	chr1	154401972	154401973	TPM3	807.833	94.0333	no
rs12118721	chr1	154397416	154397417	rs7549250	chr1	154404336	154404337	ATP8B2	30.3333	28.6	no
rs12118721	chr1	154397416	154397417	rs7549250	chr1	154404336	154404337	SHC1	381.867	165.033	yes
rs12118721	chr1	154397416	154397417	rs7549250	chr1	154404336	154404337	TPM3	807.833	94.0333	no
rs12118721	chr1	154397416	154397417	rs7549338	chr1	154404380	154404381	ATP8B2	30.3333	28.6	no
rs12118721	chr1	154397416	154397417	rs7549338	chr1	154404380	154404381	SHC1	381.867	165.033	yes
rs12118721	chr1	154397416	154397417	rs7549338	chr1	154404380	154404381	TPM3	807.833	94.0333	no
rs12118721	chr1	154397416	154397417	rs7553796	chr1	154404406	154404407	ATP8B2	30.3333	28.6	no
rs12118721	chr1	154397416	154397417	rs7553796	chr1	154404406	154404407	SHC1	381.867	165.033	yes
rs12118721	chr1	154397416	154397417	rs7553796	chr1	154404406	154404407	TPM3	807.833	94.0333	no
rs12118721	chr1	154397416	154397417	rs4845619	chr1	154405058	154405059	ATP8B2	30.3333	28.6	no
rs12118721	chr1	154397416	154397417	rs4845619	chr1	154405058	154405059	SHC1	381.867	165.033	yes
rs12118721	chr1	154397416	154397417	rs4845619	chr1	154405058	154405059	TPM3	807.833	94.0333	no
rs12118721	chr1	154397416	154397417	rs59632925	chr1	154406540	154406541	ATP8B2	30.3333	28.6	no
rs12118721	chr1	154397416	154397417	rs11265612	chr1	154417044	154417045	HAX1	143.8	153.767	no
rs12118721	chr1	154397416	154397417	rs11265612	chr1	154417044	154417045	KCNN3	0.766667	0.166667	no
rs12143842	chr1	162033890	162033891	rs12036340	chr1	162015740	162015741	ATF6	9.8	14.1	no
rs12143842	chr1	162033890	162033891	rs12036340	chr1	162015740	162015741	NOS1AP	7.33333	3.23333	yes
rs12143842	chr1	162033890	162033891	rs2010491	chr1	162021000	162021001	C1orf226	15.4	6.46667	no
rs12143842	chr1	162033890	162033891	rs2010491	chr1	162021000	162021001	NOS1AP	7.33333	3.23333	yes
rs12143842	chr1	162033890	162033891	rs146475167	chr1	162021296	162021297	C1orf226	15.4	6.46667	no
rs12143842	chr1	162033890	162033891	rs146475167	chr1	162021296	162021297	NOS1AP	7.33333	3.23333	yes
rs12143842	chr1	162033890	162033891	rs60129000	chr1	162023184	162023185	ATF6	9.8	14.1	no
rs12143842	chr1	162033890	162033891	rs60129000	chr1	162023184	162023185	C1orf226	15.4	6.46667	no
rs12143842	chr1	162033890	162033891	rs60129000	chr1	162023184	162023185	NOS1AP	7.33333	3.23333	yes
rs12143842	chr1	162033890	162033891	rs12042862	chr1	162024242	162024243	C1orf226	15.4	6.46667	no
rs12143842	chr1	162033890	162033891	rs12042862	chr1	162024242	162024243	NOS1AP	7.33333	3.23333	yes
rs12143842	chr1	162033890	162033891	rs10429888	chr1	162024987	162024988	C1orf226	15.4	6.46667	no
rs12143842	chr1	162033890	162033891	rs10429888	chr1	162024987	162024988	DUSP12	39	39.3667	no
rs12143842	chr1	162033890	162033891	rs10429888	chr1	162024987	162024988	NOS1AP	7.33333	3.23333	yes
rs12143842	chr1	162033890	162033891	rs12143842	chr1	162033890	162033891	C1orf226	15.4	6.46667	no
rs12210733	chr6	118653075	118653076	rs117202424	chr6	118821706	118821707	CEP85L	1.53333	1.83333	no
rs12210733	chr6	118653075	118653076	rs117202424	chr6	118821706	118821707	SLC35F1	2.83333	4.46667	no
rs12210810	chr6	118653204	118653205	rs117202424	chr6	118821706	118821707	CEP85L	1.53333	1.83333	no
rs12210810	chr6	118653204	118653205	rs117202424	chr6	118821706	118821707	SLC35F1	2.83333	4.46667	no
rs12444261	chr16	11734642	11734643	rs2080511	chr16	11731776	11731777	LITAF	72.7	12.7333	no
rs12444261	chr16	11734642	11734643	rs149927880	chr16	11733546	11733547	LITAF	72.7	12.7333	no
rs12444261	chr16	11734642	11734643	rs149927880	chr16	11733546	11733547	PRM2	0	0	no
rs12444261	chr16	11734642	11734643	rs12444261	chr16	11734642	11734643	LITAF	72.7	12.7333	no
rs12444261	chr16	11734642	11734643	rs12444261	chr16	11734642	11734643	PRM2	0	0	no
rs12444261	chr16	11734642	11734643	rs369202186	chr16	11735712	11735713	LITAF	72.7	12.7333	no
rs12444261	chr16	11734642	11734643	rs369202186	chr16	11735712	11735713	PRM2	0	0	no
rs12444261	chr16	11734642	11734643	rs368548487	chr16	11735713	11735714	LITAF	72.7	12.7333	no
rs12444261	chr16	11734642	11734643	rs368548487	chr16	11735713	11735714	PRM2	0	0	no
rs12444261	chr16	11734642	11734643	rs8063949	chr16	11736835	11736836	PRM2	0	0	no
rs12444261	chr16	11734642	11734643	rs9930359	chr16	11754635	11754636	PRM2	0	0	no
rs12444261	chr16	11734642	11734643	rs9930359	chr16	11754635	11754636	TNP2	0	0	no
rs12444261	chr16	11734642	11734643	rs56021873	chr16	11754838	11754839	PRM2	0	0	no
rs12444261	chr16	11734642	11734643	rs56021873	chr16	11754838	11754839	TNP2	0	0	no
rs12526453	chr6	12927544	12927545	rs4711863	chr6	12915417	12915418	GFOD1	2.16667	3.33333	no
rs12552736	chr9	25449122	25449123	rs71508644	chr9	25451059	25451060	TUSC1	3.33333	5.83333	no
rs12552736	chr9	25449122	25449123	rs13294667	chr9	25451360	25451361	TUSC1	3.33333	5.83333	no
rs12554086	chr9	82807503	82807504	rs1329563	chr9	82798861	82798862	TLE4	25.7	6.3	no
rs12564445	chr1	201345487	201345488	rs3020556	chr1	201343115	201343116	TNNI1	8.2	8012.6	no
rs12638540	chr3	32488534	32488535	rs61270144	chr3	32511216	32511217	CMTM7	41.8	8.96667	no
rs12638540	chr3	32488534	32488535	rs112781519	chr3	32513989	32513990	CMTM7	41.8	8.96667	no
rs12638540	chr3	32488534	32488535	rs73068767	chr3	32525026	32525027	CMTM8	12.5667	4.13333	no
rs1264353	chr6	30787762	30787763	rs3095333	chr6	30750925	30750926	DDR1	224.333	185.567	yes
rs1264353	chr6	30787762	30787763	rs3095333	chr6	30750925	30750926	NRM	20.0333	12.1	no
rs1264353	chr6	30787762	30787763	rs3095333	chr6	30750925	30750926	PPP1R18	9.2	13.3333	no
rs1264353	chr6	30787762	30787763	rs3131041	chr6	30755067	30755068	DDR1	224.333	185.567	yes
rs1264353	chr6	30787762	30787763	rs3129980	chr6	30758371	30758372	C6orf15	0.1	0	no
rs1264353	chr6	30787762	30787763	rs3129980	chr6	30758371	30758372	DDR1	224.333	185.567	yes
rs1264353	chr6	30787762	30787763	rs141083567	chr6	30758648	30758649	C6orf15	0.1	0	no
rs1264353	chr6	30787762	30787763	rs141083567	chr6	30758648	30758649	DDR1	224.333	185.567	yes
rs1264353	chr6	30787762	30787763	rs3131044	chr6	30758664	30758665	C6orf15	0.1	0	no
rs1264353	chr6	30787762	30787763	rs3131044	chr6	30758664	30758665	DDR1	224.333	185.567	yes
rs1264353	chr6	30787762	30787763	rs3131045	chr6	30758848	30758849	C6orf15	0.1	0	no
rs1264353	chr6	30787762	30787763	rs3131045	chr6	30758848	30758849	DDR1	224.333	185.567	yes
rs1264353	chr6	30787762	30787763	rs3131047	chr6	30759335	30759336	C6orf15	0.1	0	no
rs1264353	chr6	30787762	30787763	rs3131047	chr6	30759335	30759336	DDR1	224.333	185.567	yes
rs1264353	chr6	30787762	30787763	rs3131048	chr6	30759426	30759427	C6orf15	0.1	0	no
rs1264353	chr6	30787762	30787763	rs3131048	chr6	30759426	30759427	DDR1	224.333	185.567	yes
rs1264353	chr6	30787762	30787763	rs3131049	chr6	30759489	30759490	C6orf15	0.1	0	no
rs1264353	chr6	30787762	30787763	rs3131049	chr6	30759489	30759490	DDR1	224.333	185.567	yes
rs1264353	chr6	30787762	30787763	rs3131050	chr6	30760025	30760026	C6orf15	0.1	0	no
rs1264353	chr6	30787762	30787763	rs3131050	chr6	30760025	30760026	DDR1	224.333	185.567	yes
rs1264353	chr6	30787762	30787763	rs3129982	chr6	30760190	30760191	C6orf15	0.1	0	no
rs1264353	chr6	30787762	30787763	rs3129982	chr6	30760190	30760191	DDR1	224.333	185.567	yes
rs1264353	chr6	30787762	30787763	rs3131052	chr6	30760232	30760233	C6orf15	0.1	0	no
rs1264353	chr6	30787762	30787763	rs3131052	chr6	30760232	30760233	DDR1	224.333	185.567	yes
rs1264353	chr6	30787762	30787763	rs3129983	chr6	30760276	30760277	C6orf15	0.1	0	no
rs1264353	chr6	30787762	30787763	rs3129983	chr6	30760276	30760277	DDR1	224.333	185.567	yes
rs1264353	chr6	30787762	30787763	rs9262200	chr6	30760725	30760726	DDR1	224.333	185.567	yes
rs1264353	chr6	30787762	30787763	rs564016551	chr6	30760781	30760782	DDR1	224.333	185.567	yes
rs1264353	chr6	30787762	30787763	rs540437970	chr6	30760850	30760851	DDR1	224.333	185.567	yes
rs1264353	chr6	30787762	30787763	rs9262202	chr6	30760907	30760908	DDR1	224.333	185.567	yes
rs1264353	chr6	30787762	30787763	rs9262203	chr6	30760968	30760969	DDR1	224.333	185.567	yes
rs1264353	chr6	30787762	30787763	rs9262204	chr6	30761089	30761090	DDR1	224.333	185.567	yes
rs1264353	chr6	30787762	30787763	rs3131054	chr6	30761132	30761133	DDR1	224.333	185.567	yes
rs1264353	chr6	30787762	30787763	rs3131055	chr6	30761487	30761488	DDR1	224.333	185.567	yes
rs1264353	chr6	30787762	30787763	rs3131058	chr6	30762238	30762239	DDR1	224.333	185.567	yes
rs1264353	chr6	30787762	30787763	rs3129985	chr6	30762542	30762543	DDR1	224.333	185.567	yes
rs1264353	chr6	30787762	30787763	rs148331720	chr6	30763049	30763050	DDR1	224.333	185.567	yes
rs1264353	chr6	30787762	30787763	rs3131060	chr6	30763291	30763292	DDR1	224.333	185.567	yes
rs1264353	chr6	30787762	30787763	rs3130641	chr6	30764081	30764082	DDR1	224.333	185.567	yes
rs1264353	chr6	30787762	30787763	rs1264376	chr6	30765579	30765580	DDR1	224.333	185.567	yes
rs1264353	chr6	30787762	30787763	rs1264376	chr6	30765579	30765580	TUBB	1832.3	640.3	no
rs1264353	chr6	30787762	30787763	rs1264373	chr6	30769273	30769274	DDR1	224.333	185.567	yes
rs1264353	chr6	30787762	30787763	rs1264373	chr6	30769273	30769274	TUBB	1832.3	640.3	no
rs1264353	chr6	30787762	30787763	rs1264361	chr6	30777498	30777499	DDR1	224.333	185.567	yes
rs1264353	chr6	30787762	30787763	rs2524266	chr6	30780568	30780569	DDR1	224.333	185.567	yes
rs1264353	chr6	30787762	30787763	rs2524266	chr6	30780568	30780569	MDC1	33.8333	17.5	no
rs1264353	chr6	30787762	30787763	rs2524266	chr6	30780568	30780569	TUBB	1832.3	640.3	no
rs1264353	chr6	30787762	30787763	rs2524266	chr6	30780568	30780569	VARS2	23.7333	24.4667	no
rs1264353	chr6	30787762	30787763	rs886425	chr6	30781301	30781302	DDR1	224.333	185.567	yes
rs1264353	chr6	30787762	30787763	rs886425	chr6	30781301	30781302	FLOT1	95.2	187.133	no
rs1264353	chr6	30787762	30787763	rs886425	chr6	30781301	30781302	IER3	36.9	29.0667	yes
rs1264353	chr6	30787762	30787763	rs886425	chr6	30781301	30781302	MDC1	33.8333	17.5	no
rs1264353	chr6	30787762	30787763	rs886425	chr6	30781301	30781302	TUBB	1832.3	640.3	no
rs1264353	chr6	30787762	30787763	rs886425	chr6	30781301	30781302	VARS2	23.7333	24.4667	no
rs1264353	chr6	30787762	30787763	rs886424	chr6	30782002	30782003	DDR1	224.333	185.567	yes
rs1264353	chr6	30787762	30787763	rs886424	chr6	30782002	30782003	FLOT1	95.2	187.133	no
rs1264353	chr6	30787762	30787763	rs886424	chr6	30782002	30782003	IER3	36.9	29.0667	yes
rs1264353	chr6	30787762	30787763	rs886424	chr6	30782002	30782003	MDC1	33.8333	17.5	no
rs1264353	chr6	30787762	30787763	rs886424	chr6	30782002	30782003	VARS2	23.7333	24.4667	no
rs1264353	chr6	30787762	30787763	rs575614653	chr6	30783284	30783285	DDR1	224.333	185.567	yes
rs1264353	chr6	30787762	30787763	rs575614653	chr6	30783284	30783285	FLOT1	95.2	187.133	no
rs1264353	chr6	30787762	30787763	rs575614653	chr6	30783284	30783285	IER3	36.9	29.0667	yes
rs1264353	chr6	30787762	30787763	rs575614653	chr6	30783284	30783285	VARS2	23.7333	24.4667	no
rs1264353	chr6	30787762	30787763	rs1264356	chr6	30784068	30784069	DDR1	224.333	185.567	yes
rs1264353	chr6	30787762	30787763	rs1264355	chr6	30784193	30784194	DDR1	224.333	185.567	yes
rs1264353	chr6	30787762	30787763	rs1264353	chr6	30787762	30787763	DDR1	224.333	185.567	yes
rs1264353	chr6	30787762	30787763	rs1264353	chr6	30787762	30787763	DHX16	22.8333	18.0333	no
rs1264353	chr6	30787762	30787763	rs1264353	chr6	30787762	30787763	PPP1R18	9.2	13.3333	no
rs1264353	chr6	30787762	30787763	rs1264351	chr6	30792117	30792118	C6orf15	0.1	0	no
rs1264353	chr6	30787762	30787763	rs1264351	chr6	30792117	30792118	DDR1	224.333	185.567	yes
rs1264353	chr6	30787762	30787763	rs1264351	chr6	30792117	30792118	FLOT1	95.2	187.133	no
rs1264353	chr6	30787762	30787763	rs1264351	chr6	30792117	30792118	GNL1	26.6	9.43333	no
rs1264353	chr6	30787762	30787763	rs1264351	chr6	30792117	30792118	MRPS18B	49.9667	76.3333	no
rs1264353	chr6	30787762	30787763	rs1264351	chr6	30792117	30792118	MUC21	0.2	0.1	no
rs1264353	chr6	30787762	30787763	rs1264351	chr6	30792117	30792118	PPP1R10	16.2333	17.6333	no
rs1264353	chr6	30787762	30787763	rs1264351	chr6	30792117	30792118	PPP1R18	9.2	13.3333	no
rs1264353	chr6	30787762	30787763	rs1264351	chr6	30792117	30792118	PRR3	6.33333	9.4	no
rs1264353	chr6	30787762	30787763	rs1264351	chr6	30792117	30792118	VARS2	23.7333	24.4667	no
rs1264353	chr6	30787762	30787763	rs1264349	chr6	30796659	30796660	C6orf15	0.1	0	no
rs1264353	chr6	30787762	30787763	rs1264349	chr6	30796659	30796660	DDR1	224.333	185.567	yes
rs1264353	chr6	30787762	30787763	rs1264349	chr6	30796659	30796660	MDC1	33.8333	17.5	no
rs1264353	chr6	30787762	30787763	rs1264349	chr6	30796659	30796660	NRM	20.0333	12.1	no
rs1264353	chr6	30787762	30787763	rs1264349	chr6	30796659	30796660	TUBB	1832.3	640.3	no
rs1264353	chr6	30787762	30787763	rs1264347	chr6	30798697	30798698	DDR1	224.333	185.567	yes
rs1264353	chr6	30787762	30787763	rs1264347	chr6	30798697	30798698	MDC1	33.8333	17.5	no
rs1264353	chr6	30787762	30787763	rs1264347	chr6	30798697	30798698	TUBB	1832.3	640.3	no
rs1264353	chr6	30787762	30787763	rs1264341	chr6	30802465	30802466	DDR1	224.333	185.567	yes
rs1264353	chr6	30787762	30787763	rs1110482	chr6	30803526	30803527	DDR1	224.333	185.567	yes
rs1264353	chr6	30787762	30787763	rs1110482	chr6	30803526	30803527	VARS2	23.7333	24.4667	no
rs1264353	chr6	30787762	30787763	rs2517578	chr6	30811265	30811266	C6orf15	0.1	0	no
rs1264353	chr6	30787762	30787763	rs2517578	chr6	30811265	30811266	DDR1	224.333	185.567	yes
rs1264353	chr6	30787762	30787763	rs2517578	chr6	30811265	30811266	FLOT1	95.2	187.133	no
rs1264353	chr6	30787762	30787763	rs2517578	chr6	30811265	30811266	MDC1	33.8333	17.5	no
rs1264353	chr6	30787762	30787763	rs2517578	chr6	30811265	30811266	MRPS18B	49.9667	76.3333	no
rs1264353	chr6	30787762	30787763	rs2517578	chr6	30811265	30811266	NRM	20.0333	12.1	no
rs1264353	chr6	30787762	30787763	rs2517578	chr6	30811265	30811266	PPP1R10	16.2333	17.6333	no
rs1264353	chr6	30787762	30787763	rs2517578	chr6	30811265	30811266	PSORS1C1	0.733333	0.0666667	no
rs1264353	chr6	30787762	30787763	rs2535334	chr6	30812996	30812997	DDR1	224.333	185.567	yes
rs1264353	chr6	30787762	30787763	rs2535334	chr6	30812996	30812997	FLOT1	95.2	187.133	no
rs1264353	chr6	30787762	30787763	rs2535334	chr6	30812996	30812997	MDC1	33.8333	17.5	no
rs1264353	chr6	30787762	30787763	rs2535334	chr6	30812996	30812997	PSORS1C1	0.733333	0.0666667	no
rs1264353	chr6	30787762	30787763	rs2535332	chr6	30813249	30813250	DDR1	224.333	185.567	yes
rs1264353	chr6	30787762	30787763	rs2535332	chr6	30813249	30813250	FLOT1	95.2	187.133	no
rs1264353	chr6	30787762	30787763	rs2535332	chr6	30813249	30813250	MDC1	33.8333	17.5	no
rs1264353	chr6	30787762	30787763	rs2535332	chr6	30813249	30813250	PSORS1C1	0.733333	0.0666667	no
rs1264353	chr6	30787762	30787763	rs2844661	chr6	30821522	30821523	DDR1	224.333	185.567	yes
rs1264353	chr6	30787762	30787763	rs2535328	chr6	30825994	30825995	DDR1	224.333	185.567	yes
rs1264353	chr6	30787762	30787763	rs2535328	chr6	30825994	30825995	FLOT1	95.2	187.133	no
rs1264353	chr6	30787762	30787763	rs2535328	chr6	30825994	30825995	NRM	20.0333	12.1	no
rs1264353	chr6	30787762	30787763	rs2535328	chr6	30825994	30825995	PPP1R18	9.2	13.3333	no
rs1264353	chr6	30787762	30787763	rs2535328	chr6	30825994	30825995	TUBB	1832.3	640.3	no
rs1264353	chr6	30787762	30787763	rs9278783	chr6	30826945	30826946	MDC1	33.8333	17.5	no
rs12725198	chr1	16080171	16080172	rs112729804	chr1	16072621	16072622	DDI2	10.9	7.8	no
rs12725198	chr1	16080171	16080172	rs112729804	chr1	16072621	16072622	ZBTB17	14.4667	23.1333	no
rs12725198	chr1	16080171	16080172	rs45615332	chr1	16074494	16074495	AGMAT	3.86667	1.66667	no
rs12725198	chr1	16080171	16080172	rs45615332	chr1	16074494	16074495	DDI2	10.9	7.8	no
rs12725198	chr1	16080171	16080172	rs45615332	chr1	16074494	16074495	PLEKHM2	16.1	31.7667	no
rs12725198	chr1	16080171	16080172	rs45615332	chr1	16074494	16074495	ZBTB17	14.4667	23.1333	no
rs12725198	chr1	16080171	16080172	rs67484410	chr1	16075835	16075836	AGMAT	3.86667	1.66667	no
rs12725198	chr1	16080171	16080172	rs67484410	chr1	16075835	16075836	DDI2	10.9	7.8	no
rs12725198	chr1	16080171	16080172	rs67484410	chr1	16075835	16075836	DNAJC16	8.53333	12.3	no
rs12725198	chr1	16080171	16080172	rs67484410	chr1	16075835	16075836	PLEKHM2	16.1	31.7667	no
rs12725198	chr1	16080171	16080172	rs67484410	chr1	16075835	16075836	ZBTB17	14.4667	23.1333	no
rs12725198	chr1	16080171	16080172	rs11585750	chr1	16075981	16075982	AGMAT	3.86667	1.66667	no
rs12725198	chr1	16080171	16080172	rs11585750	chr1	16075981	16075982	DDI2	10.9	7.8	no
rs12725198	chr1	16080171	16080172	rs11585750	chr1	16075981	16075982	DNAJC16	8.53333	12.3	no
rs12725198	chr1	16080171	16080172	rs11585750	chr1	16075981	16075982	PLEKHM2	16.1	31.7667	no
rs12725198	chr1	16080171	16080172	rs11585750	chr1	16075981	16075982	ZBTB17	14.4667	23.1333	no
rs12725198	chr1	16080171	16080172	rs11580509	chr1	16076203	16076204	AGMAT	3.86667	1.66667	no
rs12725198	chr1	16080171	16080172	rs11580509	chr1	16076203	16076204	DDI2	10.9	7.8	no
rs12725198	chr1	16080171	16080172	rs11580509	chr1	16076203	16076204	DNAJC16	8.53333	12.3	no
rs12725198	chr1	16080171	16080172	rs11580509	chr1	16076203	16076204	PLEKHM2	16.1	31.7667	no
rs12725198	chr1	16080171	16080172	rs11580509	chr1	16076203	16076204	ZBTB17	14.4667	23.1333	no
rs12725198	chr1	16080171	16080172	rs7539501	chr1	16078386	16078387	DDI2	10.9	7.8	no
rs12725198	chr1	16080171	16080172	rs7539501	chr1	16078386	16078387	DNAJC16	8.53333	12.3	no
rs12725198	chr1	16080171	16080172	rs7539501	chr1	16078386	16078387	PLEKHM2	16.1	31.7667	no
rs12725198	chr1	16080171	16080172	rs12741030	chr1	16079403	16079404	DDI2	10.9	7.8	no
rs12725198	chr1	16080171	16080172	rs12741030	chr1	16079403	16079404	DNAJC16	8.53333	12.3	no
rs12725198	chr1	16080171	16080172	rs12741030	chr1	16079403	16079404	ZBTB17	14.4667	23.1333	no
rs12725198	chr1	16080171	16080172	rs12741364	chr1	16079604	16079605	DDI2	10.9	7.8	no
rs12725198	chr1	16080171	16080172	rs12741364	chr1	16079604	16079605	DNAJC16	8.53333	12.3	no
rs12725198	chr1	16080171	16080172	rs12741364	chr1	16079604	16079605	ZBTB17	14.4667	23.1333	no
rs12725198	chr1	16080171	16080172	rs12725198	chr1	16080171	16080172	DDI2	10.9	7.8	no
rs12725198	chr1	16080171	16080172	rs12725198	chr1	16080171	16080172	DNAJC16	8.53333	12.3	no
rs12725198	chr1	16080171	16080172	rs12725198	chr1	16080171	16080172	ZBTB17	14.4667	23.1333	no
rs12725198	chr1	16080171	16080172	rs12725833	chr1	16080618	16080619	DDI2	10.9	7.8	no
rs12725198	chr1	16080171	16080172	rs12725833	chr1	16080618	16080619	DNAJC16	8.53333	12.3	no
rs12725198	chr1	16080171	16080172	rs12725833	chr1	16080618	16080619	ZBTB17	14.4667	23.1333	no
rs12725198	chr1	16080171	16080172	rs34644089	chr1	16080642	16080643	DDI2	10.9	7.8	no
rs12725198	chr1	16080171	16080172	rs34644089	chr1	16080642	16080643	DNAJC16	8.53333	12.3	no
rs12725198	chr1	16080171	16080172	rs34644089	chr1	16080642	16080643	ZBTB17	14.4667	23.1333	no
rs12725198	chr1	16080171	16080172	rs199692684	chr1	16080875	16080876	DDI2	10.9	7.8	no
rs12725198	chr1	16080171	16080172	rs199692684	chr1	16080875	16080876	DNAJC16	8.53333	12.3	no
rs12725198	chr1	16080171	16080172	rs199692684	chr1	16080875	16080876	SLC25A34	0.633333	1.86667	no
rs12725198	chr1	16080171	16080172	rs199692684	chr1	16080875	16080876	ZBTB17	14.4667	23.1333	no
rs12725198	chr1	16080171	16080172	rs12731262	chr1	16080942	16080943	DDI2	10.9	7.8	no
rs12725198	chr1	16080171	16080172	rs12731262	chr1	16080942	16080943	DNAJC16	8.53333	12.3	no
rs12725198	chr1	16080171	16080172	rs12731262	chr1	16080942	16080943	SLC25A34	0.633333	1.86667	no
rs12725198	chr1	16080171	16080172	rs12731262	chr1	16080942	16080943	ZBTB17	14.4667	23.1333	no
rs12725198	chr1	16080171	16080172	rs12755344	chr1	16081033	16081034	DDI2	10.9	7.8	no
rs12725198	chr1	16080171	16080172	rs12755344	chr1	16081033	16081034	DNAJC16	8.53333	12.3	no
rs12725198	chr1	16080171	16080172	rs12755344	chr1	16081033	16081034	SLC25A34	0.633333	1.86667	no
rs12725198	chr1	16080171	16080172	rs12755344	chr1	16081033	16081034	ZBTB17	14.4667	23.1333	no
rs12733856	chr1	221551539	221551540	rs11585433	chr1	221522347	221522348	HLX	0.333333	0.333333	no
rs1296720	chr16	3873642	3873643	rs2530890	chr16	3904546	3904547	C16orf96	0.466667	0.533333	no
rs1296720	chr16	3873642	3873643	rs2530890	chr16	3904546	3904547	TRAP1	233.567	98.8333	no
rs129963	chr16	3796147	3796148	rs10454706	chr16	3848033	3848034	CREBBP	19.9667	28.9	yes
rs13195040	chr6	27413924	27413925	rs34613987	chr6	27433029	27433030	POM121L2	0	0	no
rs13195040	chr6	27413924	27413925	rs34613987	chr6	27433029	27433030	ZNF391	6.73333	2.76667	no
rs13195040	chr6	27413924	27413925	rs7749305	chr6	27446566	27446567	POM121L2	0	0	no
rs13195040	chr6	27413924	27413925	rs7749305	chr6	27446566	27446567	ZNF391	6.73333	2.76667	no
rs13195040	chr6	27413924	27413925	rs34864796	chr6	27459923	27459924	POM121L2	0	0	no
rs13195040	chr6	27413924	27413925	rs34864796	chr6	27459923	27459924	PRSS16	8.5	4.23333	no
rs1320448	chr10	105846074	105846075	rs73329737	chr10	105809425	105809426	COL17A1	0.366667	0.2	no
rs1320448	chr10	105846074	105846075	rs73329737	chr10	105809425	105809426	GSTO2	9.76667	1.03333	yes
rs1320448	chr10	105846074	105846075	rs73329737	chr10	105809425	105809426	ITPRIP	5.66667	12.1667	no
rs1320448	chr10	105846074	105846075	rs73329737	chr10	105809425	105809426	SFR1	8.53333	5.23333	no
rs1320448	chr10	105846074	105846075	rs805698	chr10	105816916	105816917	SLK	9.53333	19.5667	yes
rs1320448	chr10	105846074	105846075	rs805699	chr10	105817043	105817044	SLK	9.53333	19.5667	yes
rs1320448	chr10	105846074	105846075	rs805700	chr10	105819198	105819199	OBFC1	8.63333	17.4	no
rs1320448	chr10	105846074	105846075	rs805700	chr10	105819198	105819199	SLK	9.53333	19.5667	yes
rs1320448	chr10	105846074	105846075	rs805702	chr10	105820435	105820436	OBFC1	8.63333	17.4	no
rs1320448	chr10	105846074	105846075	rs805702	chr10	105820435	105820436	SFR1	8.53333	5.23333	no
rs1320448	chr10	105846074	105846075	rs805702	chr10	105820435	105820436	SLK	9.53333	19.5667	yes
rs1320448	chr10	105846074	105846075	rs805703	chr10	105820505	105820506	OBFC1	8.63333	17.4	no
rs1320448	chr10	105846074	105846075	rs805703	chr10	105820505	105820506	SFR1	8.53333	5.23333	no
rs1320448	chr10	105846074	105846075	rs805703	chr10	105820505	105820506	SLK	9.53333	19.5667	yes
rs1320448	chr10	105846074	105846075	rs805705	chr10	105821294	105821295	OBFC1	8.63333	17.4	no
rs1320448	chr10	105846074	105846075	rs805705	chr10	105821294	105821295	SFR1	8.53333	5.23333	no
rs1320448	chr10	105846074	105846075	rs805706	chr10	105821836	105821837	OBFC1	8.63333	17.4	no
rs1320448	chr10	105846074	105846075	rs805706	chr10	105821836	105821837	SFR1	8.53333	5.23333	no
rs1320448	chr10	105846074	105846075	rs805707	chr10	105823109	105823110	OBFC1	8.63333	17.4	no
rs1320448	chr10	105846074	105846075	rs58742727	chr10	105831010	105831011	SFR1	8.53333	5.23333	no
rs1320448	chr10	105846074	105846075	rs1886273	chr10	105832176	105832177	OBFC1	8.63333	17.4	no
rs1320448	chr10	105846074	105846075	rs1886273	chr10	105832176	105832177	SFR1	8.53333	5.23333	no
rs1320448	chr10	105846074	105846075	rs10883965	chr10	105835678	105835679	OBFC1	8.63333	17.4	no
rs1320448	chr10	105846074	105846075	rs2274106	chr10	105837000	105837001	OBFC1	8.63333	17.4	no
rs1320448	chr10	105846074	105846075	rs7912052	chr10	105838840	105838841	OBFC1	8.63333	17.4	no
rs1320448	chr10	105846074	105846075	rs77681374	chr10	105839390	105839391	OBFC1	8.63333	17.4	no
rs1320448	chr10	105846074	105846075	rs805897	chr10	105840119	105840120	OBFC1	8.63333	17.4	no
rs1320448	chr10	105846074	105846075	rs674311	chr10	105843892	105843893	OBFC1	8.63333	17.4	no
rs1320448	chr10	105846074	105846075	rs1265001	chr10	105854136	105854137	OBFC1	8.63333	17.4	no
rs1320448	chr10	105846074	105846075	rs1265003	chr10	105856871	105856872	OBFC1	8.63333	17.4	no
rs1320448	chr10	105846074	105846075	rs805894	chr10	105860083	105860084	OBFC1	8.63333	17.4	no
rs1320448	chr10	105846074	105846075	rs805894	chr10	105860083	105860084	SLK	9.53333	19.5667	yes
rs1320448	chr10	105846074	105846075	rs537590	chr10	105860586	105860587	OBFC1	8.63333	17.4	no
rs1320448	chr10	105846074	105846075	rs537590	chr10	105860586	105860587	SLK	9.53333	19.5667	yes
rs1320448	chr10	105846074	105846075	rs548102	chr10	105864566	105864567	OBFC1	8.63333	17.4	no
rs1320448	chr10	105846074	105846075	rs548102	chr10	105864566	105864567	SLK	9.53333	19.5667	yes
rs1320448	chr10	105846074	105846075	rs2476946	chr10	105867724	105867725	OBFC1	8.63333	17.4	no
rs1320448	chr10	105846074	105846075	rs2476946	chr10	105867724	105867725	SLK	9.53333	19.5667	yes
rs1320448	chr10	105846074	105846075	rs145550667	chr10	105887551	105887552	OBFC1	8.63333	17.4	no
rs1320448	chr10	105846074	105846075	rs7068987	chr10	105890719	105890720	OBFC1	8.63333	17.4	no
rs1320976	chr1	169073346	169073347	rs6672876	chr1	169066963	169066964	DPT	0	0.0333333	no
rs1320976	chr1	169073346	169073347	rs79284357	chr1	169067288	169067289	DPT	0	0.0333333	no
rs1320976	chr1	169073346	169073347	rs77448520	chr1	169068353	169068354	DPT	0	0.0333333	no
rs1320976	chr1	169073346	169073347	rs12061601	chr1	169070450	169070451	DPT	0	0.0333333	no
rs1320976	chr1	169073346	169073347	rs59732929	chr1	169071447	169071448	DPT	0	0.0333333	no
rs1320976	chr1	169073346	169073347	rs79011457	chr1	169072992	169072993	DPT	0	0.0333333	no
rs1320976	chr1	169073346	169073347	rs12079856	chr1	169073002	169073003	DPT	0	0.0333333	no
rs1321311	chr6	36622900	36622901	rs56100429	chr6	36616600	36616601	CDKN1A	10.0667	79.7333	yes
rs1321311	chr6	36622900	36622901	rs12207916	chr6	36617652	36617653	CDKN1A	10.0667	79.7333	yes
rs1321311	chr6	36622900	36622901	rs1321313	chr6	36618821	36618822	CDKN1A	10.0667	79.7333	yes
rs1321311	chr6	36622900	36622901	rs7742159	chr6	36619452	36619453	CDKN1A	10.0667	79.7333	yes
rs1321311	chr6	36622900	36622901	rs9918353	chr6	36622677	36622678	RAB44	0	0	no
rs1321311	chr6	36622900	36622901	rs1321311	chr6	36622900	36622901	RAB44	0	0	no
rs1321311	chr6	36622900	36622901	rs1321310	chr6	36623124	36623125	RAB44	0	0	no
rs1321311	chr6	36622900	36622901	rs4331968	chr6	36623243	36623244	RAB44	0	0	no
rs1321311	chr6	36622900	36622901	rs9470361	chr6	36623379	36623380	RAB44	0	0	no
rs1321311	chr6	36622900	36622901	rs7774130	chr6	36623756	36623757	RAB44	0	0	no
rs1321311	chr6	36622900	36622901	rs9470366	chr6	36625562	36625563	CDKN1A	10.0667	79.7333	yes
rs1321311	chr6	36622900	36622901	rs7756236	chr6	36627053	36627054	CDKN1A	10.0667	79.7333	yes
rs1321311	chr6	36622900	36622901	rs7756236	chr6	36627053	36627054	RAB44	0	0	no
rs1321311	chr6	36622900	36622901	rs9462207	chr6	36627599	36627600	CDKN1A	10.0667	79.7333	yes
rs1321311	chr6	36622900	36622901	rs9462207	chr6	36627599	36627600	RAB44	0	0	no
rs1321311	chr6	36622900	36622901	rs9462210	chr6	36628953	36628954	CDKN1A	10.0667	79.7333	yes
rs1321311	chr6	36622900	36622901	rs9462210	chr6	36628953	36628954	RAB44	0	0	no
rs1321313	chr6	36618821	36618822	rs56100429	chr6	36616600	36616601	CDKN1A	10.0667	79.7333	yes
rs1321313	chr6	36618821	36618822	rs12207916	chr6	36617652	36617653	CDKN1A	10.0667	79.7333	yes
rs1321313	chr6	36618821	36618822	rs1321313	chr6	36618821	36618822	CDKN1A	10.0667	79.7333	yes
rs1321313	chr6	36618821	36618822	rs7742159	chr6	36619452	36619453	CDKN1A	10.0667	79.7333	yes
rs1321313	chr6	36618821	36618822	rs9918353	chr6	36622677	36622678	RAB44	0	0	no
rs1321313	chr6	36618821	36618822	rs1321311	chr6	36622900	36622901	RAB44	0	0	no
rs1321313	chr6	36618821	36618822	rs1321310	chr6	36623124	36623125	RAB44	0	0	no
rs1321313	chr6	36618821	36618822	rs4331968	chr6	36623243	36623244	RAB44	0	0	no
rs1321313	chr6	36618821	36618822	rs9470361	chr6	36623379	36623380	RAB44	0	0	no
rs1321313	chr6	36618821	36618822	rs7774130	chr6	36623756	36623757	RAB44	0	0	no
rs1321313	chr6	36618821	36618822	rs9470366	chr6	36625562	36625563	CDKN1A	10.0667	79.7333	yes
rs1321313	chr6	36618821	36618822	rs7756236	chr6	36627053	36627054	CDKN1A	10.0667	79.7333	yes
rs1321313	chr6	36618821	36618822	rs7756236	chr6	36627053	36627054	RAB44	0	0	no
rs1321313	chr6	36618821	36618822	rs9462207	chr6	36627599	36627600	CDKN1A	10.0667	79.7333	yes
rs1321313	chr6	36618821	36618822	rs9462207	chr6	36627599	36627600	RAB44	0	0	no
rs1321313	chr6	36618821	36618822	rs9462210	chr6	36628953	36628954	CDKN1A	10.0667	79.7333	yes
rs1321313	chr6	36618821	36618822	rs9462210	chr6	36628953	36628954	RAB44	0	0	no
rs13300284	chr9	25452812	25452813	rs34441440	chr9	25451179	25451180	TUSC1	3.33333	5.83333	no
rs13300284	chr9	25452812	25452813	rs13300284	chr9	25452812	25452813	TUSC1	3.33333	5.83333	no
rs13300284	chr9	25452812	25452813	rs13300165	chr9	25452920	25452921	TUSC1	3.33333	5.83333	no
rs13314892	chr3	69795052	69795053	rs531218825	chr3	69791356	69791357	MITF	0.3	37.9	no
rs13314892	chr3	69795052	69795053	rs9869047	chr3	69791738	69791739	MITF	0.3	37.9	no
rs13314892	chr3	69795052	69795053	rs13314892	chr3	69795052	69795053	MITF	0.3	37.9	no
rs13314892	chr3	69795052	69795053	rs9817946	chr3	69795157	69795158	MITF	0.3	37.9	no
rs13314892	chr3	69795052	69795053	rs13318796	chr3	69795183	69795184	MITF	0.3	37.9	no
rs13314892	chr3	69795052	69795053	rs2315497	chr3	69795660	69795661	MITF	0.3	37.9	no
rs13314892	chr3	69795052	69795053	rs962775	chr3	69795665	69795666	MITF	0.3	37.9	no
rs13314892	chr3	69795052	69795053	rs56386221	chr3	69796492	69796493	MITF	0.3	37.9	no
rs13314892	chr3	69795052	69795053	rs6772383	chr3	69797020	69797021	MITF	0.3	37.9	no
rs13314892	chr3	69795052	69795053	rs57078287	chr3	69799798	69799799	MITF	0.3	37.9	no
rs13376333	chr1	154814353	154814354	rs34515871	chr1	154812280	154812281	ADAR	107.7	39.1	yes
rs13376333	chr1	154814353	154814354	rs34515871	chr1	154812280	154812281	CHRNB2	1.33333	0	yes
rs13376333	chr1	154814353	154814354	rs34515871	chr1	154812280	154812281	KCNN3	0.766667	0.166667	no
rs13376333	chr1	154814353	154814354	rs34515871	chr1	154812280	154812281	PBXIP1	27.8333	95.1	no
rs13376333	chr1	154814353	154814354	rs34292822	chr1	154812400	154812401	ADAR	107.7	39.1	yes
rs13376333	chr1	154814353	154814354	rs34292822	chr1	154812400	154812401	CHRNB2	1.33333	0	yes
rs13376333	chr1	154814353	154814354	rs34292822	chr1	154812400	154812401	KCNN3	0.766667	0.166667	no
rs13376333	chr1	154814353	154814354	rs34292822	chr1	154812400	154812401	PBXIP1	27.8333	95.1	no
rs13376333	chr1	154814353	154814354	rs12754189	chr1	154812630	154812631	ADAR	107.7	39.1	yes
rs13376333	chr1	154814353	154814354	rs12754189	chr1	154812630	154812631	CHRNB2	1.33333	0	yes
rs13376333	chr1	154814353	154814354	rs12754189	chr1	154812630	154812631	KCNN3	0.766667	0.166667	no
rs13376333	chr1	154814353	154814354	rs12754189	chr1	154812630	154812631	PBXIP1	27.8333	95.1	no
rs13376333	chr1	154814353	154814354	rs11588763	chr1	154813584	154813585	ADAR	107.7	39.1	yes
rs13376333	chr1	154814353	154814354	rs11588763	chr1	154813584	154813585	CHRNB2	1.33333	0	yes
rs13376333	chr1	154814353	154814354	rs11588763	chr1	154813584	154813585	KCNN3	0.766667	0.166667	no
rs13376333	chr1	154814353	154814354	rs11588763	chr1	154813584	154813585	PBXIP1	27.8333	95.1	no
rs13376333	chr1	154814353	154814354	rs34106427	chr1	154813988	154813989	ADAM15	19.8	9.2	yes
rs13376333	chr1	154814353	154814354	rs34106427	chr1	154813988	154813989	ADAR	107.7	39.1	yes
rs13376333	chr1	154814353	154814354	rs34106427	chr1	154813988	154813989	CHRNB2	1.33333	0	yes
rs13376333	chr1	154814353	154814354	rs34106427	chr1	154813988	154813989	KCNN3	0.766667	0.166667	no
rs13376333	chr1	154814353	154814354	rs6426986	chr1	154814045	154814046	ADAM15	19.8	9.2	yes
rs13376333	chr1	154814353	154814354	rs6426986	chr1	154814045	154814046	ADAR	107.7	39.1	yes
rs13376333	chr1	154814353	154814354	rs6426986	chr1	154814045	154814046	CHRNB2	1.33333	0	yes
rs13376333	chr1	154814353	154814354	rs6426986	chr1	154814045	154814046	KCNN3	0.766667	0.166667	no
rs13376333	chr1	154814353	154814354	rs6666258	chr1	154814268	154814269	ADAM15	19.8	9.2	yes
rs13376333	chr1	154814353	154814354	rs6666258	chr1	154814268	154814269	ADAR	107.7	39.1	yes
rs13376333	chr1	154814353	154814354	rs6666258	chr1	154814268	154814269	CHRNB2	1.33333	0	yes
rs13376333	chr1	154814353	154814354	rs6666258	chr1	154814268	154814269	KCNN3	0.766667	0.166667	no
rs13376333	chr1	154814353	154814354	rs13376333	chr1	154814353	154814354	ADAM15	19.8	9.2	yes
rs13376333	chr1	154814353	154814354	rs13376333	chr1	154814353	154814354	ADAR	107.7	39.1	yes
rs13376333	chr1	154814353	154814354	rs13376333	chr1	154814353	154814354	KCNN3	0.766667	0.166667	no
rs13376333	chr1	154814353	154814354	rs6691463	chr1	154814538	154814539	ADAM15	19.8	9.2	yes
rs13376333	chr1	154814353	154814354	rs6691463	chr1	154814538	154814539	ADAR	107.7	39.1	yes
rs13376333	chr1	154814353	154814354	rs6691463	chr1	154814538	154814539	KCNN3	0.766667	0.166667	no
rs1362212	chr7	35305306	35305307	rs34138922	chr7	35307848	35307849	HERPUD2	15.1	20.0333	no
rs1362212	chr7	35305306	35305307	rs35768034	chr7	35307936	35307937	HERPUD2	15.1	20.0333	no
rs1362212	chr7	35305306	35305307	rs35013930	chr7	35307988	35307989	HERPUD2	15.1	20.0333	no
rs1362212	chr7	35305306	35305307	rs62464707	chr7	35308336	35308337	HERPUD2	15.1	20.0333	no
rs1362212	chr7	35305306	35305307	rs35533822	chr7	35309071	35309072	HERPUD2	15.1	20.0333	no
rs1362212	chr7	35305306	35305307	rs17675262	chr7	35309097	35309098	HERPUD2	15.1	20.0333	no
rs1362212	chr7	35305306	35305307	rs17606991	chr7	35309713	35309714	HERPUD2	15.1	20.0333	no
rs1362212	chr7	35305306	35305307	rs13232979	chr7	35310657	35310658	HERPUD2	15.1	20.0333	no
rs1362212	chr7	35305306	35305307	rs62451935	chr7	35320843	35320844	TBX20	0.0666667	81.9	yes
rs1362212	chr7	35305306	35305307	rs61512253	chr7	35321400	35321401	TBX20	0.0666667	81.9	yes
rs1362212	chr7	35305306	35305307	rs6954018	chr7	35321504	35321505	TBX20	0.0666667	81.9	yes
rs1380181	chr17	15193056	15193057	rs11435122	chr17	15178007	15178008	TEKT3	1.03333	0.733333	no
rs1380181	chr17	15193056	15193057	rs6502441	chr17	15178880	15178881	TEKT3	1.03333	0.733333	no
rs1380181	chr17	15193056	15193057	rs35386588	chr17	15183296	15183297	CDRT4	1.6	8.53333	no
rs1380181	chr17	15193056	15193057	rs35386588	chr17	15183296	15183297	PMP22	2	34.8333	no
rs1380181	chr17	15193056	15193057	rs16951285	chr17	15183627	15183628	CDRT4	1.6	8.53333	no
rs1380181	chr17	15193056	15193057	rs16951285	chr17	15183627	15183628	PMP22	2	34.8333	no
rs1380181	chr17	15193056	15193057	rs7502492	chr17	15185485	15185486	CDRT4	1.6	8.53333	no
rs1380181	chr17	15193056	15193057	rs9944503	chr17	15185523	15185524	CDRT4	1.6	8.53333	no
rs1380181	chr17	15193056	15193057	rs4791620	chr17	15185742	15185743	CDRT4	1.6	8.53333	no
rs1380181	chr17	15193056	15193057	rs2323652	chr17	15185903	15185904	CDRT4	1.6	8.53333	no
rs1380181	chr17	15193056	15193057	rs2323653	chr17	15186049	15186050	CDRT4	1.6	8.53333	no
rs1380181	chr17	15193056	15193057	rs1079974	chr17	15186337	15186338	CDRT4	1.6	8.53333	no
rs1380181	chr17	15193056	15193057	rs1079974	chr17	15186337	15186338	PMP22	2	34.8333	no
rs1380181	chr17	15193056	15193057	rs1079975	chr17	15186678	15186679	CDRT4	1.6	8.53333	no
rs1380181	chr17	15193056	15193057	rs1079975	chr17	15186678	15186679	PMP22	2	34.8333	no
rs1380181	chr17	15193056	15193057	rs34801410	chr17	15186752	15186753	CDRT4	1.6	8.53333	no
rs1380181	chr17	15193056	15193057	rs34801410	chr17	15186752	15186753	PMP22	2	34.8333	no
rs1380181	chr17	15193056	15193057	rs34691939	chr17	15186753	15186754	CDRT4	1.6	8.53333	no
rs1380181	chr17	15193056	15193057	rs34691939	chr17	15186753	15186754	PMP22	2	34.8333	no
rs1380181	chr17	15193056	15193057	rs1121593	chr17	15186961	15186962	CDRT4	1.6	8.53333	no
rs1380181	chr17	15193056	15193057	rs1121593	chr17	15186961	15186962	PMP22	2	34.8333	no
rs1380181	chr17	15193056	15193057	rs1870428	chr17	15187231	15187232	CDRT4	1.6	8.53333	no
rs1380181	chr17	15193056	15193057	rs1870428	chr17	15187231	15187232	PMP22	2	34.8333	no
rs1380181	chr17	15193056	15193057	rs981250	chr17	15187946	15187947	CDRT4	1.6	8.53333	no
rs1380181	chr17	15193056	15193057	rs981250	chr17	15187946	15187947	PMP22	2	34.8333	no
rs1380181	chr17	15193056	15193057	rs3028237	chr17	15190834	15190835	TEKT3	1.03333	0.733333	no
rs1380181	chr17	15193056	15193057	rs7217780	chr17	15191024	15191025	TEKT3	1.03333	0.733333	no
rs1380181	chr17	15193056	15193057	rs1380181	chr17	15193056	15193057	PMP22	2	34.8333	no
rs1380181	chr17	15193056	15193057	rs1380181	chr17	15193056	15193057	TEKT3	1.03333	0.733333	no
rs1396515	chr17	68430993	68430994	rs981106	chr17	68472639	68472640	KCNJ16	0.133333	0.466667	no
rs1396515	chr17	68430993	68430994	rs9913332	chr17	68473804	68473805	KCNJ16	0.133333	0.466667	no
rs1396515	chr17	68430993	68430994	rs9899840	chr17	68473933	68473934	KCNJ16	0.133333	0.466667	no
rs1396515	chr17	68430993	68430994	rs8070093	chr17	68474421	68474422	KCNJ16	0.133333	0.466667	no
rs1396515	chr17	68430993	68430994	rs12103465	chr17	68474616	68474617	KCNJ16	0.133333	0.466667	no
rs1396515	chr17	68430993	68430994	rs12103757	chr17	68474833	68474834	KCNJ16	0.133333	0.466667	no
rs1396515	chr17	68430993	68430994	rs1605749	chr17	68475145	68475146	KCNJ16	0.133333	0.466667	no
rs1408224	chr13	47215218	47215219	rs8001925	chr13	47239853	47239854	LRCH1	5.5	9.56667	no
rs1408224	chr13	47215218	47215219	rs7986036	chr13	47240876	47240877	LRCH1	5.5	9.56667	no
rs1408224	chr13	47215218	47215219	rs7987387	chr13	47241022	47241023	LRCH1	5.5	9.56667	no
rs1408224	chr13	47215218	47215219	rs7986467	chr13	47241223	47241224	LRCH1	5.5	9.56667	no
rs1408224	chr13	47215218	47215219	rs7986508	chr13	47241289	47241290	LRCH1	5.5	9.56667	no
rs1408224	chr13	47215218	47215219	rs9567716	chr13	47241532	47241533	LRCH1	5.5	9.56667	no
rs1408224	chr13	47215218	47215219	rs66820930	chr13	47241673	47241674	LRCH1	5.5	9.56667	no
rs1408224	chr13	47215218	47215219	rs9567717	chr13	47241801	47241802	LRCH1	5.5	9.56667	no
rs1408224	chr13	47215218	47215219	rs9534461	chr13	47241834	47241835	LRCH1	5.5	9.56667	no
rs1408224	chr13	47215218	47215219	rs7993628	chr13	47242065	47242066	LRCH1	5.5	9.56667	no
rs1408224	chr13	47215218	47215219	rs7993645	chr13	47242088	47242089	LRCH1	5.5	9.56667	no
rs1408224	chr13	47215218	47215219	rs7992307	chr13	47242104	47242105	LRCH1	5.5	9.56667	no
rs1408224	chr13	47215218	47215219	rs4941564	chr13	47242761	47242762	LRCH1	5.5	9.56667	no
rs1408224	chr13	47215218	47215219	rs4941565	chr13	47242912	47242913	LRCH1	5.5	9.56667	no
rs1408224	chr13	47215218	47215219	rs3742271	chr13	47242927	47242928	LRCH1	5.5	9.56667	no
rs1408224	chr13	47215218	47215219	rs1886221	chr13	47243433	47243434	LRCH1	5.5	9.56667	no
rs1408224	chr13	47215218	47215219	rs1886222	chr13	47243476	47243477	LRCH1	5.5	9.56667	no
rs1408224	chr13	47215218	47215219	rs4942569	chr13	47243883	47243884	LRCH1	5.5	9.56667	no
rs1408224	chr13	47215218	47215219	rs9526216	chr13	47243910	47243911	LRCH1	5.5	9.56667	no
rs1408224	chr13	47215218	47215219	rs4245338	chr13	47244162	47244163	LRCH1	5.5	9.56667	no
rs1408224	chr13	47215218	47215219	rs4245339	chr13	47244223	47244224	LRCH1	5.5	9.56667	no
rs1408224	chr13	47215218	47215219	rs1324007	chr13	47245318	47245319	LRCH1	5.5	9.56667	no
rs1408224	chr13	47215218	47215219	rs7983898	chr13	47245633	47245634	LRCH1	5.5	9.56667	no
rs1408224	chr13	47215218	47215219	rs7983902	chr13	47245644	47245645	LRCH1	5.5	9.56667	no
rs1415259	chr1	162085309	162085310	rs1123015	chr1	162042313	162042314	C1orf226	15.4	6.46667	no
rs1415259	chr1	162085309	162085310	rs7514962	chr1	162043427	162043428	C1orf226	15.4	6.46667	no
rs1415259	chr1	162085309	162085310	rs7548348	chr1	162043505	162043506	C1orf226	15.4	6.46667	no
rs1415259	chr1	162085309	162085310	rs11398400	chr1	162045564	162045565	C1orf226	15.4	6.46667	no
rs1415259	chr1	162085309	162085310	rs1415262	chr1	162046135	162046136	C1orf226	15.4	6.46667	no
rs1415259	chr1	162085309	162085310	rs10753754	chr1	162066932	162066933	NOS1AP	7.33333	3.23333	yes
rs1415259	chr1	162085309	162085310	rs11579850	chr1	162067222	162067223	NOS1AP	7.33333	3.23333	yes
rs1415259	chr1	162085309	162085310	rs10800305	chr1	162078118	162078119	NOS1AP	7.33333	3.23333	yes
rs1415259	chr1	162085309	162085310	rs7541332	chr1	162078772	162078773	NOS1AP	7.33333	3.23333	yes
rs1415259	chr1	162085309	162085310	rs10918687	chr1	162081173	162081174	NOS1AP	7.33333	3.23333	yes
rs1415259	chr1	162085309	162085310	rs3922867	chr1	162082749	162082750	NOS1AP	7.33333	3.23333	yes
rs1415259	chr1	162085309	162085310	rs4657153	chr1	162108015	162108016	NOS1AP	7.33333	3.23333	yes
rs1415259	chr1	162085309	162085310	rs4657156	chr1	162108321	162108322	NOS1AP	7.33333	3.23333	yes
rs1415259	chr1	162085309	162085310	rs6677140	chr1	162109096	162109097	NOS1AP	7.33333	3.23333	yes
rs1419856	chr7	35306983	35306984	rs34138922	chr7	35307848	35307849	HERPUD2	15.1	20.0333	no
rs1419856	chr7	35306983	35306984	rs35768034	chr7	35307936	35307937	HERPUD2	15.1	20.0333	no
rs1419856	chr7	35306983	35306984	rs35013930	chr7	35307988	35307989	HERPUD2	15.1	20.0333	no
rs1419856	chr7	35306983	35306984	rs62464707	chr7	35308336	35308337	HERPUD2	15.1	20.0333	no
rs1419856	chr7	35306983	35306984	rs35533822	chr7	35309071	35309072	HERPUD2	15.1	20.0333	no
rs1419856	chr7	35306983	35306984	rs17675262	chr7	35309097	35309098	HERPUD2	15.1	20.0333	no
rs1419856	chr7	35306983	35306984	rs17606991	chr7	35309713	35309714	HERPUD2	15.1	20.0333	no
rs1419856	chr7	35306983	35306984	rs13232979	chr7	35310657	35310658	HERPUD2	15.1	20.0333	no
rs1419856	chr7	35306983	35306984	rs62451935	chr7	35320843	35320844	TBX20	0.0666667	81.9	yes
rs1419856	chr7	35306983	35306984	rs6954018	chr7	35321504	35321505	TBX20	0.0666667	81.9	yes
rs1484170	chr10	82699491	82699492	rs7903933	chr10	82682231	82682232	SH2D4B	0.0666667	0	no
rs1484170	chr10	82699491	82699492	rs57400544	chr10	82685659	82685660	SH2D4B	0.0666667	0	no
rs1484170	chr10	82699491	82699492	rs12767239	chr10	82686928	82686929	SH2D4B	0.0666667	0	no
rs1520832	chr12	43253415	43253416	rs7138617	chr12	43276037	43276038	PRICKLE1	15.5	112.567	yes
rs1523787	chr2	36673774	36673775	rs7562790	chr2	36673555	36673556	VIT	0.0666667	0	no
rs1523787	chr2	36673774	36673775	rs1523787	chr2	36673774	36673775	VIT	0.0666667	0	no
rs1523787	chr2	36673774	36673775	rs3836080	chr2	36675787	36675788	VIT	0.0666667	0	no
rs152528	chr5	142017860	142017861	rs152440	chr5	142017135	142017136	FGF1	0.233333	33.9333	no
rs152528	chr5	142017860	142017861	rs152528	chr5	142017860	142017861	FGF1	0.233333	33.9333	no
rs152528	chr5	142017860	142017861	rs1609895	chr5	142018680	142018681	FGF1	0.233333	33.9333	no
rs1544935	chr6	39124448	39124449	rs2894421	chr6	39128098	39128099	KCNK16	0	0	no
rs1544935	chr6	39124448	39124449	rs56336142	chr6	39134099	39134100	KCNK17	1.13333	0	no
rs1544935	chr6	39124448	39124449	rs12214118	chr6	39136651	39136652	KCNK17	1.13333	0	no
rs1544935	chr6	39124448	39124449	rs62398607	chr6	39145523	39145524	KCNK17	1.13333	0	no
rs1546498	chr5	126032964	126032965	rs144008083	chr5	126021618	126021619	MARCH3	4.33333	8.9	no
rs1546498	chr5	126032964	126032965	rs114243954	chr5	126061113	126061114	MARCH3	4.33333	8.9	no
rs1562782	chr11	10342711	10342712	rs2403307	chr11	10340942	10340943	WEE1	73.8	147.867	no
rs1562782	chr11	10342711	10342712	rs1562782	chr11	10342711	10342712	WEE1	73.8	147.867	no
rs164133	chr1	162381288	162381289	rs2632549	chr1	162371870	162371871	NOS1AP	7.33333	3.23333	yes
rs164133	chr1	162381288	162381289	rs3122549	chr1	162372715	162372716	NOS1AP	7.33333	3.23333	yes
rs164133	chr1	162381288	162381289	rs11589974	chr1	162372800	162372801	NOS1AP	7.33333	3.23333	yes
rs164133	chr1	162381288	162381289	rs2265613	chr1	162373743	162373744	NOS1AP	7.33333	3.23333	yes
rs164133	chr1	162381288	162381289	rs351452	chr1	162375511	162375512	NOS1AP	7.33333	3.23333	yes
rs164133	chr1	162381288	162381289	rs351453	chr1	162375916	162375917	NOS1AP	7.33333	3.23333	yes
rs164133	chr1	162381288	162381289	rs351454	chr1	162376241	162376242	NOS1AP	7.33333	3.23333	yes
rs164133	chr1	162381288	162381289	rs351455	chr1	162377021	162377022	NOS1AP	7.33333	3.23333	yes
rs164133	chr1	162381288	162381289	rs351456	chr1	162377316	162377317	NOS1AP	7.33333	3.23333	yes
rs164133	chr1	162381288	162381289	rs351457	chr1	162377571	162377572	NOS1AP	7.33333	3.23333	yes
rs164133	chr1	162381288	162381289	rs391411	chr1	162378348	162378349	NOS1AP	7.33333	3.23333	yes
rs164133	chr1	162381288	162381289	rs415883	chr1	162378373	162378374	NOS1AP	7.33333	3.23333	yes
rs164133	chr1	162381288	162381289	rs2250489	chr1	162378768	162378769	NOS1AP	7.33333	3.23333	yes
rs164133	chr1	162381288	162381289	rs348629	chr1	162378921	162378922	NOS1AP	7.33333	3.23333	yes
rs164133	chr1	162381288	162381289	rs238773	chr1	162378969	162378970	NOS1AP	7.33333	3.23333	yes
rs164133	chr1	162381288	162381289	rs164410	chr1	162387704	162387705	NOS1AP	7.33333	3.23333	yes
rs164133	chr1	162381288	162381289	rs164411	chr1	162387778	162387779	NOS1AP	7.33333	3.23333	yes
rs164133	chr1	162381288	162381289	rs183024	chr1	162389719	162389720	NOS1AP	7.33333	3.23333	yes
rs1662342	chr18	3255301	3255302	rs12606063	chr18	3249866	3249867	TGIF1	219.733	31	yes
rs1662342	chr18	3255301	3255302	rs138158905	chr18	3249904	3249905	TGIF1	219.733	31	yes
rs1662342	chr18	3255301	3255302	rs1662347	chr18	3250326	3250327	TGIF1	219.733	31	yes
rs1662342	chr18	3255301	3255302	rs75538471	chr18	3250367	3250368	TGIF1	219.733	31	yes
rs1662342	chr18	3255301	3255302	rs1662346	chr18	3250637	3250638	TGIF1	219.733	31	yes
rs1662342	chr18	3255301	3255302	rs55788151	chr18	3250715	3250716	TGIF1	219.733	31	yes
rs1662342	chr18	3255301	3255302	rs5822747	chr18	3251021	3251022	TGIF1	219.733	31	yes
rs1662342	chr18	3255301	3255302	rs2053567	chr18	3251034	3251035	TGIF1	219.733	31	yes
rs1662342	chr18	3255301	3255302	rs5822749	chr18	3251328	3251329	TGIF1	219.733	31	yes
rs1662342	chr18	3255301	3255302	rs5822750	chr18	3251724	3251725	TGIF1	219.733	31	yes
rs1662342	chr18	3255301	3255302	rs1662345	chr18	3251743	3251744	TGIF1	219.733	31	yes
rs1662342	chr18	3255301	3255302	rs1791107	chr18	3251861	3251862	TGIF1	219.733	31	yes
rs1662342	chr18	3255301	3255302	rs1791106	chr18	3251862	3251863	TGIF1	219.733	31	yes
rs1662342	chr18	3255301	3255302	rs1662344	chr18	3251992	3251993	TGIF1	219.733	31	yes
rs1662342	chr18	3255301	3255302	rs1662343	chr18	3251994	3251995	TGIF1	219.733	31	yes
rs1662342	chr18	3255301	3255302	rs16944555	chr18	3252130	3252131	TGIF1	219.733	31	yes
rs1662342	chr18	3255301	3255302	rs56309710	chr18	3252391	3252392	TGIF1	219.733	31	yes
rs16830359	chr1	43596384	43596385	rs16830359	chr1	43596384	43596385	ERMAP	2.16667	7.86667	no
rs16830359	chr1	43596384	43596385	rs16830359	chr1	43596384	43596385	ZNF691	14.8667	12.5	no
rs16830359	chr1	43596384	43596385	rs74070111	chr1	43600916	43600917	EBNA1BP2	77.7667	30.4	no
rs16830359	chr1	43596384	43596385	rs75440007	chr1	43601632	43601633	EBNA1BP2	77.7667	30.4	no
rs16857031	chr1	162112910	162112911	rs76850990	chr1	162041517	162041518	C1orf226	15.4	6.46667	no
rs16857031	chr1	162112910	162112911	rs16849363	chr1	162042801	162042802	C1orf226	15.4	6.46667	no
rs16857031	chr1	162112910	162112911	rs16849413	chr1	162043629	162043630	C1orf226	15.4	6.46667	no
rs16857031	chr1	162112910	162112911	rs76996925	chr1	162050418	162050419	C1orf226	15.4	6.46667	no
rs16857031	chr1	162112910	162112911	rs12074930	chr1	162064468	162064469	NOS1AP	7.33333	3.23333	yes
rs16857031	chr1	162112910	162112911	rs76853648	chr1	162065466	162065467	NOS1AP	7.33333	3.23333	yes
rs16857031	chr1	162112910	162112911	rs6684732	chr1	162077950	162077951	NOS1AP	7.33333	3.23333	yes
rs16857031	chr1	162112910	162112911	rs76587613	chr1	162078048	162078049	NOS1AP	7.33333	3.23333	yes
rs16857031	chr1	162112910	162112911	rs12080979	chr1	162078787	162078788	NOS1AP	7.33333	3.23333	yes
rs16857031	chr1	162112910	162112911	rs12083251	chr1	162079175	162079176	NOS1AP	7.33333	3.23333	yes
rs16857031	chr1	162112910	162112911	rs79321913	chr1	162079414	162079415	NOS1AP	7.33333	3.23333	yes
rs16857031	chr1	162112910	162112911	rs12085258	chr1	162081570	162081571	NOS1AP	7.33333	3.23333	yes
rs16857031	chr1	162112910	162112911	rs12090201	chr1	162106525	162106526	NOS1AP	7.33333	3.23333	yes
rs16857031	chr1	162112910	162112911	rs12087337	chr1	162106636	162106637	NOS1AP	7.33333	3.23333	yes
rs16857031	chr1	162112910	162112911	rs74125923	chr1	162107582	162107583	NOS1AP	7.33333	3.23333	yes
rs16857031	chr1	162112910	162112911	rs58087088	chr1	162111834	162111835	NOS1AP	7.33333	3.23333	yes
rs16857031	chr1	162112910	162112911	rs10157059	chr1	162111885	162111886	NOS1AP	7.33333	3.23333	yes
rs16857031	chr1	162112910	162112911	rs12060997	chr1	162112065	162112066	NOS1AP	7.33333	3.23333	yes
rs16857031	chr1	162112910	162112911	rs59127492	chr1	162112082	162112083	NOS1AP	7.33333	3.23333	yes
rs16857031	chr1	162112910	162112911	rs74125930	chr1	162112272	162112273	NOS1AP	7.33333	3.23333	yes
rs16857031	chr1	162112910	162112911	rs74125931	chr1	162112353	162112354	NOS1AP	7.33333	3.23333	yes
rs16857031	chr1	162112910	162112911	rs16857019	chr1	162112650	162112651	NOS1AP	7.33333	3.23333	yes
rs16857031	chr1	162112910	162112911	rs16857031	chr1	162112910	162112911	NOS1AP	7.33333	3.23333	yes
rs16857031	chr1	162112910	162112911	rs59852339	chr1	162112966	162112967	NOS1AP	7.33333	3.23333	yes
rs16857031	chr1	162112910	162112911	rs114551063	chr1	162120880	162120881	C1orf226	15.4	6.46667	no
rs16857031	chr1	162112910	162112911	rs12064771	chr1	162122448	162122449	C1orf226	15.4	6.46667	no
rs16857031	chr1	162112910	162112911	rs12069336	chr1	162129334	162129335	NOS1AP	7.33333	3.23333	yes
rs16857031	chr1	162112910	162112911	rs12068421	chr1	162129546	162129547	NOS1AP	7.33333	3.23333	yes
rs16936870	chr8	71189342	71189343	rs2977987	chr8	71144607	71144608	NCOA2	8.6	14.2333	no
rs16936870	chr8	71189342	71189343	rs2926714	chr8	71151500	71151501	NCOA2	8.6	14.2333	no
rs16936870	chr8	71189342	71189343	rs16936870	chr8	71189342	71189343	NCOA2	8.6	14.2333	no
rs16936870	chr8	71189342	71189343	rs13277206	chr8	71196811	71196812	NCOA2	8.6	14.2333	no
rs16936870	chr8	71189342	71189343	rs16936880	chr8	71200109	71200110	NCOA2	8.6	14.2333	no
rs17020136	chr2	37248015	37248016	rs9636389	chr2	37215638	37215639	STRN	11.0667	30.5333	yes
rs17020136	chr2	37248015	37248016	rs3796041	chr2	37217622	37217623	STRN	11.0667	30.5333	yes
rs17020136	chr2	37248015	37248016	rs62133080	chr2	37230026	37230027	STRN	11.0667	30.5333	yes
rs17020136	chr2	37248015	37248016	rs1007823	chr2	37230728	37230729	STRN	11.0667	30.5333	yes
rs17020136	chr2	37248015	37248016	rs62133081	chr2	37231092	37231093	STRN	11.0667	30.5333	yes
rs17020136	chr2	37248015	37248016	rs1123648	chr2	37232330	37232331	STRN	11.0667	30.5333	yes
rs17020136	chr2	37248015	37248016	rs17038861	chr2	37233265	37233266	STRN	11.0667	30.5333	yes
rs17020136	chr2	37248015	37248016	rs6753260	chr2	37238516	37238517	HEATR5B	8.26667	15.8333	no
rs17020136	chr2	37248015	37248016	rs17020136	chr2	37248015	37248016	HEATR5B	8.26667	15.8333	no
rs17020136	chr2	37248015	37248016	rs35822963	chr2	37249326	37249327	HEATR5B	8.26667	15.8333	no
rs17020136	chr2	37248015	37248016	rs11685402	chr2	37271324	37271325	STRN	11.0667	30.5333	yes
rs17020136	chr2	37248015	37248016	rs62133110	chr2	37271565	37271566	STRN	11.0667	30.5333	yes
rs17132261	chr5	110008214	110008215	rs75772005	chr5	110135451	110135452	TSLP	0.433333	0.9	no
rs17155315	chr5	102759658	102759659	rs75815489	chr5	102759452	102759453	C5orf30	16.3	6.16667	no
rs17155315	chr5	102759658	102759659	rs17155315	chr5	102759658	102759659	C5orf30	16.3	6.16667	no
rs172166	chr6	28020820	28020821	rs202908	chr6	28011551	28011552	OR2B6	0.3	0.266667	no
rs172166	chr6	28020820	28020821	rs175954	chr6	28011585	28011586	OR2B6	0.3	0.266667	no
rs172166	chr6	28020820	28020821	rs1853097	chr6	28058635	28058636	HIST1H2BO	0.733333	0.3	no
rs172166	chr6	28020820	28020821	rs9393887	chr6	28059020	28059021	HIST1H2BO	0.733333	0.3	no
rs172166	chr6	28020820	28020821	rs9393888	chr6	28059217	28059218	HIST1H2BO	0.733333	0.3	no
rs172166	chr6	28020820	28020821	rs3734573	chr6	28059437	28059438	HIST1H2BO	0.733333	0.3	no
rs172166	chr6	28020820	28020821	rs9357063	chr6	28060005	28060006	HIST1H2BO	0.733333	0.3	no
rs172166	chr6	28020820	28020821	rs9357063	chr6	28060005	28060006	ZSCAN31	4.5	8.13333	no
rs172166	chr6	28020820	28020821	rs3823180	chr6	28061744	28061745	ZSCAN31	4.5	8.13333	no
rs172166	chr6	28020820	28020821	rs9368551	chr6	28061792	28061793	ZSCAN31	4.5	8.13333	no
rs172166	chr6	28020820	28020821	rs34152964	chr6	28062442	28062443	ZSCAN31	4.5	8.13333	no
rs172166	chr6	28020820	28020821	rs35015589	chr6	28062639	28062640	ZSCAN31	4.5	8.13333	no
rs172166	chr6	28020820	28020821	rs9393890	chr6	28063855	28063856	ZSCAN31	4.5	8.13333	no
rs172166	chr6	28020820	28020821	rs9380052	chr6	28064623	28064624	ZSCAN31	4.5	8.13333	no
rs172166	chr6	28020820	28020821	rs9366715	chr6	28064633	28064634	ZSCAN31	4.5	8.13333	no
rs17375901	chr1	11852516	11852517	rs183011311	chr1	11826294	11826295	MFN2	33.1667	153.033	yes
rs17375901	chr1	11852516	11852517	rs145488887	chr1	11827796	11827797	MFN2	33.1667	153.033	yes
rs17375901	chr1	11852516	11852517	rs45449298	chr1	11852411	11852412	MTHFR	8.33333	34.2667	no
rs17375901	chr1	11852516	11852517	rs45449298	chr1	11852411	11852412	NPPB	0.6	473.833	yes
rs17375901	chr1	11852516	11852517	rs17375901	chr1	11852516	11852517	MTHFR	8.33333	34.2667	no
rs17375901	chr1	11852516	11852517	rs17375901	chr1	11852516	11852517	NPPB	0.6	473.833	yes
rs17375901	chr1	11852516	11852517	rs45439601	chr1	11856084	11856085	C1orf167	0.5	0.166667	no
rs17375901	chr1	11852516	11852517	rs72640260	chr1	11886804	11886805	NPPA	1.43333	1098.4	yes
rs17375901	chr1	11852516	11852517	rs114975891	chr1	11890333	11890334	NPPA	1.43333	1098.4	yes
rs17375901	chr1	11852516	11852517	rs55892892	chr1	11896856	11896857	KIAA2013	24.1	22.1	no
rs17375901	chr1	11852516	11852517	rs55892892	chr1	11896856	11896857	MIIP	32.3	15.4333	no
rs17375901	chr1	11852516	11852517	rs41275502	chr1	11901694	11901695	KIAA2013	24.1	22.1	no
rs17375901	chr1	11852516	11852517	rs41275502	chr1	11901694	11901695	NPPB	0.6	473.833	yes
rs17444745	chr16	85961562	85961563	rs17444745	chr16	85961562	85961563	IRF8	1.06667	0.666667	no
rs174577	chr11	61604814	61604815	rs102275	chr11	61557803	61557804	INCENP	27.2333	4.96667	no
rs174577	chr11	61604814	61604815	rs102275	chr11	61557803	61557804	RAB3IL1	5.46667	8.06667	no
rs174577	chr11	61604814	61604815	rs102274	chr11	61557826	61557827	INCENP	27.2333	4.96667	no
rs174577	chr11	61604814	61604815	rs102274	chr11	61557826	61557827	RAB3IL1	5.46667	8.06667	no
rs174577	chr11	61604814	61604815	rs4246215	chr11	61564299	61564300	BEST1	0.433333	6.36667	no
rs174577	chr11	61604814	61604815	rs4246215	chr11	61564299	61564300	PPP1R32	2.9	1.3	no
rs174577	chr11	61604814	61604815	rs174541	chr11	61565908	61565909	BEST1	0.433333	6.36667	no
rs174577	chr11	61604814	61604815	rs174541	chr11	61565908	61565909	FADS1	152.467	139.367	no
rs174577	chr11	61604814	61604815	rs174541	chr11	61565908	61565909	INCENP	27.2333	4.96667	no
rs174577	chr11	61604814	61604815	rs174541	chr11	61565908	61565909	PPP1R32	2.9	1.3	no
rs174577	chr11	61604814	61604815	rs174541	chr11	61565908	61565909	RAB3IL1	5.46667	8.06667	no
rs174577	chr11	61604814	61604815	rs174544	chr11	61567753	61567754	FADS1	152.467	139.367	no
rs174577	chr11	61604814	61604815	rs174544	chr11	61567753	61567754	FADS2	378.967	106.767	no
rs174577	chr11	61604814	61604815	rs174544	chr11	61567753	61567754	INCENP	27.2333	4.96667	no
rs174577	chr11	61604814	61604815	rs174544	chr11	61567753	61567754	PPP1R32	2.9	1.3	no
rs174577	chr11	61604814	61604815	rs174544	chr11	61567753	61567754	RAB3IL1	5.46667	8.06667	no
rs174577	chr11	61604814	61604815	rs174545	chr11	61569306	61569307	FADS1	152.467	139.367	no
rs174577	chr11	61604814	61604815	rs174545	chr11	61569306	61569307	INCENP	27.2333	4.96667	no
rs174577	chr11	61604814	61604815	rs174545	chr11	61569306	61569307	RAB3IL1	5.46667	8.06667	no
rs174577	chr11	61604814	61604815	rs174546	chr11	61569830	61569831	INCENP	27.2333	4.96667	no
rs174577	chr11	61604814	61604815	rs174546	chr11	61569830	61569831	RAB3IL1	5.46667	8.06667	no
rs174577	chr11	61604814	61604815	rs174547	chr11	61570783	61570784	INCENP	27.2333	4.96667	no
rs174577	chr11	61604814	61604815	rs174547	chr11	61570783	61570784	RAB3IL1	5.46667	8.06667	no
rs174577	chr11	61604814	61604815	rs174548	chr11	61571348	61571349	INCENP	27.2333	4.96667	no
rs174577	chr11	61604814	61604815	rs174548	chr11	61571348	61571349	RAB3IL1	5.46667	8.06667	no
rs174577	chr11	61604814	61604815	rs174549	chr11	61571382	61571383	INCENP	27.2333	4.96667	no
rs174577	chr11	61604814	61604815	rs174549	chr11	61571382	61571383	RAB3IL1	5.46667	8.06667	no
rs174577	chr11	61604814	61604815	rs174550	chr11	61571478	61571479	INCENP	27.2333	4.96667	no
rs174577	chr11	61604814	61604815	rs174550	chr11	61571478	61571479	RAB3IL1	5.46667	8.06667	no
rs174577	chr11	61604814	61604815	rs174551	chr11	61573684	61573685	RAB3IL1	5.46667	8.06667	no
rs174577	chr11	61604814	61604815	rs174553	chr11	61575158	61575159	INCENP	27.2333	4.96667	no
rs174577	chr11	61604814	61604815	rs72643557	chr11	61579427	61579428	INCENP	27.2333	4.96667	no
rs174577	chr11	61604814	61604815	rs72643557	chr11	61579427	61579428	RAB3IL1	5.46667	8.06667	no
rs174577	chr11	61604814	61604815	rs174554	chr11	61579463	61579464	INCENP	27.2333	4.96667	no
rs174577	chr11	61604814	61604815	rs174554	chr11	61579463	61579464	RAB3IL1	5.46667	8.06667	no
rs174577	chr11	61604814	61604815	rs174555	chr11	61579760	61579761	INCENP	27.2333	4.96667	no
rs174577	chr11	61604814	61604815	rs174555	chr11	61579760	61579761	RAB3IL1	5.46667	8.06667	no
rs174577	chr11	61604814	61604815	rs174564	chr11	61588305	61588306	INCENP	27.2333	4.96667	no
rs174577	chr11	61604814	61604815	rs174564	chr11	61588305	61588306	RAB3IL1	5.46667	8.06667	no
rs174577	chr11	61604814	61604815	rs28456	chr11	61589481	61589482	INCENP	27.2333	4.96667	no
rs174577	chr11	61604814	61604815	rs28456	chr11	61589481	61589482	RAB3IL1	5.46667	8.06667	no
rs174577	chr11	61604814	61604815	rs174570	chr11	61597212	61597213	FADS1	152.467	139.367	no
rs174577	chr11	61604814	61604815	rs174570	chr11	61597212	61597213	INCENP	27.2333	4.96667	no
rs174577	chr11	61604814	61604815	rs1535	chr11	61597972	61597973	FADS1	152.467	139.367	no
rs174577	chr11	61604814	61604815	rs1535	chr11	61597972	61597973	INCENP	27.2333	4.96667	no
rs174577	chr11	61604814	61604815	rs174574	chr11	61600342	61600343	FADS1	152.467	139.367	no
rs174577	chr11	61604814	61604815	rs174574	chr11	61600342	61600343	INCENP	27.2333	4.96667	no
rs174577	chr11	61604814	61604815	rs174576	chr11	61603510	61603511	FADS2	378.967	106.767	no
rs174577	chr11	61604814	61604815	rs174577	chr11	61604814	61604815	FADS2	378.967	106.767	no
rs174577	chr11	61604814	61604815	rs174577	chr11	61604814	61604815	INCENP	27.2333	4.96667	no
rs174577	chr11	61604814	61604815	rs174578	chr11	61605499	61605500	FADS2	378.967	106.767	no
rs174577	chr11	61604814	61604815	rs174578	chr11	61605499	61605500	INCENP	27.2333	4.96667	no
rs174577	chr11	61604814	61604815	rs174580	chr11	61606642	61606643	FADS2	378.967	106.767	no
rs174577	chr11	61604814	61604815	rs174580	chr11	61606642	61606643	INCENP	27.2333	4.96667	no
rs174577	chr11	61604814	61604815	rs174581	chr11	61606683	61606684	FADS2	378.967	106.767	no
rs174577	chr11	61604814	61604815	rs174581	chr11	61606683	61606684	INCENP	27.2333	4.96667	no
rs174577	chr11	61604814	61604815	rs174583	chr11	61609750	61609751	FADS1	152.467	139.367	no
rs174577	chr11	61604814	61604815	rs5792239	chr11	61614426	61614427	FADS1	152.467	139.367	no
rs174577	chr11	61604814	61604815	rs5792239	chr11	61614426	61614427	FADS2	378.967	106.767	no
rs174577	chr11	61604814	61604815	rs5792239	chr11	61614426	61614427	MYRF	2.26667	32.5667	no
rs174577	chr11	61604814	61604815	rs174592	chr11	61618608	61618609	DAGLA	3.26667	2.76667	yes
rs174577	chr11	61604814	61604815	rs174592	chr11	61618608	61618609	FADS1	152.467	139.367	no
rs174577	chr11	61604814	61604815	rs174592	chr11	61618608	61618609	FADS2	378.967	106.767	no
rs174577	chr11	61604814	61604815	rs174592	chr11	61618608	61618609	MYRF	2.26667	32.5667	no
rs174577	chr11	61604814	61604815	rs174594	chr11	61619829	61619830	DAGLA	3.26667	2.76667	yes
rs174577	chr11	61604814	61604815	rs174594	chr11	61619829	61619830	FADS1	152.467	139.367	no
rs174577	chr11	61604814	61604815	rs174594	chr11	61619829	61619830	FADS2	378.967	106.767	no
rs174577	chr11	61604814	61604815	rs72643559	chr11	61620274	61620275	FADS1	152.467	139.367	no
rs174577	chr11	61604814	61604815	rs72643559	chr11	61620274	61620275	FADS2	378.967	106.767	no
rs174577	chr11	61604814	61604815	rs72643559	chr11	61620274	61620275	MYRF	2.26667	32.5667	no
rs174577	chr11	61604814	61604815	rs143352979	chr11	61620628	61620629	FADS1	152.467	139.367	no
rs174577	chr11	61604814	61604815	rs143352979	chr11	61620628	61620629	FADS2	378.967	106.767	no
rs174577	chr11	61604814	61604815	rs143352979	chr11	61620628	61620629	MYRF	2.26667	32.5667	no
rs174577	chr11	61604814	61604815	rs174598	chr11	61621194	61621195	FADS1	152.467	139.367	no
rs174577	chr11	61604814	61604815	rs174598	chr11	61621194	61621195	FADS2	378.967	106.767	no
rs174577	chr11	61604814	61604815	rs174598	chr11	61621194	61621195	INCENP	27.2333	4.96667	no
rs174577	chr11	61604814	61604815	rs174598	chr11	61621194	61621195	MYRF	2.26667	32.5667	no
rs174577	chr11	61604814	61604815	rs174599	chr11	61621556	61621557	FADS1	152.467	139.367	no
rs174577	chr11	61604814	61604815	rs174599	chr11	61621556	61621557	FADS2	378.967	106.767	no
rs174577	chr11	61604814	61604815	rs174599	chr11	61621556	61621557	INCENP	27.2333	4.96667	no
rs174577	chr11	61604814	61604815	rs174599	chr11	61621556	61621557	MYRF	2.26667	32.5667	no
rs174577	chr11	61604814	61604815	rs174600	chr11	61622227	61622228	FADS1	152.467	139.367	no
rs174577	chr11	61604814	61604815	rs174600	chr11	61622227	61622228	FADS2	378.967	106.767	no
rs174577	chr11	61604814	61604815	rs174600	chr11	61622227	61622228	INCENP	27.2333	4.96667	no
rs174577	chr11	61604814	61604815	rs174600	chr11	61622227	61622228	MYRF	2.26667	32.5667	no
rs174577	chr11	61604814	61604815	rs174601	chr11	61623140	61623141	FADS2	378.967	106.767	no
rs174577	chr11	61604814	61604815	rs174601	chr11	61623140	61623141	INCENP	27.2333	4.96667	no
rs17457880	chr1	162168154	162168155	rs17457880	chr1	162168154	162168155	NOS1AP	7.33333	3.23333	yes
rs174583	chr11	61609750	61609751	rs102275	chr11	61557803	61557804	INCENP	27.2333	4.96667	no
rs174583	chr11	61609750	61609751	rs102275	chr11	61557803	61557804	RAB3IL1	5.46667	8.06667	no
rs174583	chr11	61609750	61609751	rs102274	chr11	61557826	61557827	INCENP	27.2333	4.96667	no
rs174583	chr11	61609750	61609751	rs102274	chr11	61557826	61557827	RAB3IL1	5.46667	8.06667	no
rs174583	chr11	61609750	61609751	rs174545	chr11	61569306	61569307	FADS1	152.467	139.367	no
rs174583	chr11	61609750	61609751	rs174545	chr11	61569306	61569307	INCENP	27.2333	4.96667	no
rs174583	chr11	61609750	61609751	rs174545	chr11	61569306	61569307	RAB3IL1	5.46667	8.06667	no
rs174583	chr11	61609750	61609751	rs174546	chr11	61569830	61569831	INCENP	27.2333	4.96667	no
rs174583	chr11	61609750	61609751	rs174546	chr11	61569830	61569831	RAB3IL1	5.46667	8.06667	no
rs174583	chr11	61609750	61609751	rs174547	chr11	61570783	61570784	INCENP	27.2333	4.96667	no
rs174583	chr11	61609750	61609751	rs174547	chr11	61570783	61570784	RAB3IL1	5.46667	8.06667	no
rs174583	chr11	61609750	61609751	rs174550	chr11	61571478	61571479	INCENP	27.2333	4.96667	no
rs174583	chr11	61609750	61609751	rs174550	chr11	61571478	61571479	RAB3IL1	5.46667	8.06667	no
rs174583	chr11	61609750	61609751	rs174551	chr11	61573684	61573685	RAB3IL1	5.46667	8.06667	no
rs174583	chr11	61609750	61609751	rs174553	chr11	61575158	61575159	INCENP	27.2333	4.96667	no
rs174583	chr11	61609750	61609751	rs174554	chr11	61579463	61579464	INCENP	27.2333	4.96667	no
rs174583	chr11	61609750	61609751	rs174554	chr11	61579463	61579464	RAB3IL1	5.46667	8.06667	no
rs174583	chr11	61609750	61609751	rs174564	chr11	61588305	61588306	INCENP	27.2333	4.96667	no
rs174583	chr11	61609750	61609751	rs174564	chr11	61588305	61588306	RAB3IL1	5.46667	8.06667	no
rs174583	chr11	61609750	61609751	rs1535	chr11	61597972	61597973	FADS1	152.467	139.367	no
rs174583	chr11	61609750	61609751	rs1535	chr11	61597972	61597973	INCENP	27.2333	4.96667	no
rs174583	chr11	61609750	61609751	rs174574	chr11	61600342	61600343	FADS1	152.467	139.367	no
rs174583	chr11	61609750	61609751	rs174574	chr11	61600342	61600343	INCENP	27.2333	4.96667	no
rs174583	chr11	61609750	61609751	rs174576	chr11	61603510	61603511	FADS2	378.967	106.767	no
rs174583	chr11	61609750	61609751	rs174577	chr11	61604814	61604815	FADS2	378.967	106.767	no
rs174583	chr11	61609750	61609751	rs174577	chr11	61604814	61604815	INCENP	27.2333	4.96667	no
rs174583	chr11	61609750	61609751	rs174578	chr11	61605499	61605500	FADS2	378.967	106.767	no
rs174583	chr11	61609750	61609751	rs174578	chr11	61605499	61605500	INCENP	27.2333	4.96667	no
rs174583	chr11	61609750	61609751	rs174580	chr11	61606642	61606643	FADS2	378.967	106.767	no
rs174583	chr11	61609750	61609751	rs174580	chr11	61606642	61606643	INCENP	27.2333	4.96667	no
rs174583	chr11	61609750	61609751	rs174581	chr11	61606683	61606684	FADS2	378.967	106.767	no
rs174583	chr11	61609750	61609751	rs174581	chr11	61606683	61606684	INCENP	27.2333	4.96667	no
rs174583	chr11	61609750	61609751	rs174583	chr11	61609750	61609751	FADS1	152.467	139.367	no
rs1746048	chr10	44775824	44775825	rs487465	chr10	44758197	44758198	RASSF4	11.2667	57.8	no
rs1746048	chr10	44775824	44775825	rs573141	chr10	44758587	44758588	RASSF4	11.2667	57.8	no
rs1746048	chr10	44775824	44775825	rs634963	chr10	44760033	44760034	RASSF4	11.2667	57.8	no
rs1746048	chr10	44775824	44775825	rs2505732	chr10	44760290	44760291	RASSF4	11.2667	57.8	no
rs1746048	chr10	44775824	44775825	rs479596	chr10	44760473	44760474	RASSF4	11.2667	57.8	no
rs1746048	chr10	44775824	44775825	rs620828	chr10	44760958	44760959	RASSF4	11.2667	57.8	no
rs1746048	chr10	44775824	44775825	rs620356	chr10	44761073	44761074	RASSF4	11.2667	57.8	no
rs1746048	chr10	44775824	44775825	rs607363	chr10	44761623	44761624	RASSF4	11.2667	57.8	no
rs1746048	chr10	44775824	44775825	rs694425	chr10	44761804	44761805	RASSF4	11.2667	57.8	no
rs1746048	chr10	44775824	44775825	rs528668	chr10	44762584	44762585	RASSF4	11.2667	57.8	no
rs1746048	chr10	44775824	44775825	rs527785	chr10	44762686	44762687	RASSF4	11.2667	57.8	no
rs1746048	chr10	44775824	44775825	rs620205	chr10	44762791	44762792	RASSF4	11.2667	57.8	no
rs17460657	chr1	162261826	162261827	rs17460657	chr1	162261826	162261827	NOS1AP	7.33333	3.23333	yes
rs17608766	chr17	45013271	45013272	rs17608766	chr17	45013271	45013272	GOSR2	36.0333	44.3333	no
rs17608766	chr17	45013271	45013272	rs11874	chr17	45017193	45017194	GOSR2	36.0333	44.3333	no
rs1775154	chr1	205696615	205696616	rs1772148	chr1	205704580	205704581	SLC26A9	0	3.26667	no
rs1775154	chr1	205696615	205696616	rs823152	chr1	205736285	205736286	AVPR1B	0.1	0	no
rs1775154	chr1	205696615	205696616	rs823152	chr1	205736285	205736286	SLC26A9	0	3.26667	no
rs1775154	chr1	205696615	205696616	rs823137	chr1	205738302	205738303	SLC26A9	0	3.26667	no
rs17763769	chr17	68560789	68560790	rs11868103	chr17	68536705	68536706	KCNJ2	0.266667	0.333333	yes
rs17763769	chr17	68560789	68560790	rs143379259	chr17	68564417	68564418	KCNJ2	0.266667	0.333333	yes
rs17763769	chr17	68560789	68560790	rs41408048	chr17	68608397	68608398	KCNJ2	0.266667	0.333333	yes
rs17763769	chr17	68560789	68560790	rs41459950	chr17	68609232	68609233	KCNJ2	0.266667	0.333333	yes
rs17784882	chr3	47544003	47544004	rs11130132	chr3	47533420	47533421	ELP6	50.1333	41.8	no
rs17784882	chr3	47544003	47544004	rs12630641	chr3	47534836	47534837	ELP6	50.1333	41.8	no
rs17784882	chr3	47544003	47544004	rs1872166	chr3	47583156	47583157	CSPG5	2.8	1.56667	no
rs17784882	chr3	47544003	47544004	rs1564761	chr3	47585516	47585517	CSPG5	2.8	1.56667	no
rs1805128	chr21	35821680	35821681	rs1805128	chr21	35821680	35821681	KCNE1	0.0666667	4.2	no
rs1805128	chr21	35821680	35821681	rs1805128	chr21	35821680	35821681	RCAN1	4.2	23.0667	yes
rs180803	chr22	24658858	24658859	rs147686390	chr22	24679048	24679049	CABIN1	15.6667	29	no
rs180803	chr22	24658858	24658859	rs5751836	chr22	24679203	24679204	CABIN1	15.6667	29	no
rs180803	chr22	24658858	24658859	rs57636940	chr22	24679907	24679908	CABIN1	15.6667	29	no
rs180803	chr22	24658858	24658859	rs62233069	chr22	24680167	24680168	CABIN1	15.6667	29	no
rs180803	chr22	24658858	24658859	rs62233070	chr22	24680655	24680656	CABIN1	15.6667	29	no
rs180803	chr22	24658858	24658859	rs5751837	chr22	24681371	24681372	CABIN1	15.6667	29	no
rs180803	chr22	24658858	24658859	rs138546470.2	chr22	24681608	24681609	CABIN1	15.6667	29	no
rs180803	chr22	24658858	24658859	rs62233071	chr22	24682405	24682406	CABIN1	15.6667	29	no
rs180803	chr22	24658858	24658859	rs10610555	chr22	24685458	24685459	MIF	542.933	200.767	no
rs180803	chr22	24658858	24658859	rs76490849	chr22	24685666	24685667	MIF	542.933	200.767	no
rs180803	chr22	24658858	24658859	rs62233075	chr22	24685769	24685770	MIF	542.933	200.767	no
rs180803	chr22	24658858	24658859	rs62233076	chr22	24687579	24687580	MIF	542.933	200.767	no
rs180803	chr22	24658858	24658859	rs55710668	chr22	24688424	24688425	MIF	542.933	200.767	no
rs180803	chr22	24658858	24658859	rs62233092	chr22	24697098	24697099	ADORA2A	1.63333	4.2	yes
rs180803	chr22	24658858	24658859	rs5760326	chr22	24697313	24697314	ADORA2A	1.63333	4.2	yes
rs180803	chr22	24658858	24658859	rs6004124	chr22	24697757	24697758	ADORA2A	1.63333	4.2	yes
rs180803	chr22	24658858	24658859	rs56252480	chr22	24698028	24698029	ADORA2A	1.63333	4.2	yes
rs180803	chr22	24658858	24658859	rs62233093	chr22	24699043	24699044	ADORA2A	1.63333	4.2	yes
rs180803	chr22	24658858	24658859	rs62233093	chr22	24699043	24699044	GUCD1	28.6667	38.3667	no
rs180803	chr22	24658858	24658859	rs62233093	chr22	24699043	24699044	SNRPD3	313.667	114.667	no
rs180803	chr22	24658858	24658859	rs62233094	chr22	24699067	24699068	ADORA2A	1.63333	4.2	yes
rs180803	chr22	24658858	24658859	rs62233094	chr22	24699067	24699068	GUCD1	28.6667	38.3667	no
rs180803	chr22	24658858	24658859	rs62233094	chr22	24699067	24699068	SNRPD3	313.667	114.667	no
rs180803	chr22	24658858	24658859	rs200471721	chr22	24699298	24699299	ADORA2A	1.63333	4.2	yes
rs180803	chr22	24658858	24658859	rs200471721	chr22	24699298	24699299	GUCD1	28.6667	38.3667	no
rs180803	chr22	24658858	24658859	rs200471721	chr22	24699298	24699299	SNRPD3	313.667	114.667	no
rs180803	chr22	24658858	24658859	rs543496499	chr22	24699738	24699739	ADORA2A	1.63333	4.2	yes
rs180803	chr22	24658858	24658859	rs543496499	chr22	24699738	24699739	GUCD1	28.6667	38.3667	no
rs180803	chr22	24658858	24658859	rs543496499	chr22	24699738	24699739	SNRPD3	313.667	114.667	no
rs180803	chr22	24658858	24658859	rs62233095	chr22	24700982	24700983	ADORA2A	1.63333	4.2	yes
rs180803	chr22	24658858	24658859	rs62233095	chr22	24700982	24700983	GGT1	17.0667	12.3333	no
rs180803	chr22	24658858	24658859	rs62233095	chr22	24700982	24700983	GUCD1	28.6667	38.3667	no
rs180803	chr22	24658858	24658859	rs62233095	chr22	24700982	24700983	SNRPD3	313.667	114.667	no
rs180803	chr22	24658858	24658859	rs117454176	chr22	24701053	24701054	ADORA2A	1.63333	4.2	yes
rs180803	chr22	24658858	24658859	rs117454176	chr22	24701053	24701054	GGT1	17.0667	12.3333	no
rs180803	chr22	24658858	24658859	rs117454176	chr22	24701053	24701054	GUCD1	28.6667	38.3667	no
rs180803	chr22	24658858	24658859	rs117454176	chr22	24701053	24701054	SNRPD3	313.667	114.667	no
rs180803	chr22	24658858	24658859	rs62233096	chr22	24701222	24701223	ADORA2A	1.63333	4.2	yes
rs180803	chr22	24658858	24658859	rs62233096	chr22	24701222	24701223	GGT1	17.0667	12.3333	no
rs180803	chr22	24658858	24658859	rs62233096	chr22	24701222	24701223	GUCD1	28.6667	38.3667	no
rs180803	chr22	24658858	24658859	rs62233096	chr22	24701222	24701223	SNRPD3	313.667	114.667	no
rs180803	chr22	24658858	24658859	rs5760327	chr22	24701862	24701863	ADORA2A	1.63333	4.2	yes
rs180803	chr22	24658858	24658859	rs5760327	chr22	24701862	24701863	GGT1	17.0667	12.3333	no
rs180803	chr22	24658858	24658859	rs5760327	chr22	24701862	24701863	GUCD1	28.6667	38.3667	no
rs180803	chr22	24658858	24658859	rs5760327	chr22	24701862	24701863	SNRPD3	313.667	114.667	no
rs180803	chr22	24658858	24658859	rs181662430	chr22	24702118	24702119	ADORA2A	1.63333	4.2	yes
rs180803	chr22	24658858	24658859	rs181662430	chr22	24702118	24702119	GGT1	17.0667	12.3333	no
rs180803	chr22	24658858	24658859	rs181662430	chr22	24702118	24702119	GUCD1	28.6667	38.3667	no
rs180803	chr22	24658858	24658859	rs181662430	chr22	24702118	24702119	SNRPD3	313.667	114.667	no
rs180803	chr22	24658858	24658859	rs192293099	chr22	24702272	24702273	ADORA2A	1.63333	4.2	yes
rs180803	chr22	24658858	24658859	rs192293099	chr22	24702272	24702273	GGT1	17.0667	12.3333	no
rs180803	chr22	24658858	24658859	rs192293099	chr22	24702272	24702273	GUCD1	28.6667	38.3667	no
rs180803	chr22	24658858	24658859	rs192293099	chr22	24702272	24702273	SNRPD3	313.667	114.667	no
rs180803	chr22	24658858	24658859	rs142914320	chr22	24702549	24702550	ADORA2A	1.63333	4.2	yes
rs180803	chr22	24658858	24658859	rs142914320	chr22	24702549	24702550	GGT1	17.0667	12.3333	no
rs180803	chr22	24658858	24658859	rs142914320	chr22	24702549	24702550	GUCD1	28.6667	38.3667	no
rs180803	chr22	24658858	24658859	rs142914320	chr22	24702549	24702550	SNRPD3	313.667	114.667	no
rs180803	chr22	24658858	24658859	rs5751842	chr22	24702874	24702875	ADORA2A	1.63333	4.2	yes
rs180803	chr22	24658858	24658859	rs5751842	chr22	24702874	24702875	GGT1	17.0667	12.3333	no
rs180803	chr22	24658858	24658859	rs5751842	chr22	24702874	24702875	GUCD1	28.6667	38.3667	no
rs180803	chr22	24658858	24658859	rs5751842	chr22	24702874	24702875	SNRPD3	313.667	114.667	no
rs180803	chr22	24658858	24658859	rs62233097	chr22	24702900	24702901	ADORA2A	1.63333	4.2	yes
rs180803	chr22	24658858	24658859	rs62233097	chr22	24702900	24702901	GGT1	17.0667	12.3333	no
rs180803	chr22	24658858	24658859	rs62233097	chr22	24702900	24702901	GUCD1	28.6667	38.3667	no
rs180803	chr22	24658858	24658859	rs62233097	chr22	24702900	24702901	SNRPD3	313.667	114.667	no
rs180803	chr22	24658858	24658859	rs5760328	chr22	24702928	24702929	ADORA2A	1.63333	4.2	yes
rs180803	chr22	24658858	24658859	rs5760328	chr22	24702928	24702929	GGT1	17.0667	12.3333	no
rs180803	chr22	24658858	24658859	rs5760328	chr22	24702928	24702929	GUCD1	28.6667	38.3667	no
rs180803	chr22	24658858	24658859	rs5760328	chr22	24702928	24702929	SNRPD3	313.667	114.667	no
rs180803	chr22	24658858	24658859	rs62233098	chr22	24702963	24702964	ADORA2A	1.63333	4.2	yes
rs180803	chr22	24658858	24658859	rs62233098	chr22	24702963	24702964	GGT1	17.0667	12.3333	no
rs180803	chr22	24658858	24658859	rs62233098	chr22	24702963	24702964	GUCD1	28.6667	38.3667	no
rs180803	chr22	24658858	24658859	rs62233098	chr22	24702963	24702964	SNRPD3	313.667	114.667	no
rs180803	chr22	24658858	24658859	rs62233099	chr22	24703162	24703163	ADORA2A	1.63333	4.2	yes
rs180803	chr22	24658858	24658859	rs62233099	chr22	24703162	24703163	GGT1	17.0667	12.3333	no
rs180803	chr22	24658858	24658859	rs62233099	chr22	24703162	24703163	GUCD1	28.6667	38.3667	no
rs180803	chr22	24658858	24658859	rs62233099	chr22	24703162	24703163	SNRPD3	313.667	114.667	no
rs180803	chr22	24658858	24658859	rs201656471	chr22	24704657	24704658	GGT1	17.0667	12.3333	no
rs180803	chr22	24658858	24658859	rs201656471	chr22	24704657	24704658	GUCD1	28.6667	38.3667	no
rs180803	chr22	24658858	24658859	rs201656471	chr22	24704657	24704658	SNRPD3	313.667	114.667	no
rs180803	chr22	24658858	24658859	rs62233112	chr22	24704719	24704720	GGT1	17.0667	12.3333	no
rs180803	chr22	24658858	24658859	rs62233112	chr22	24704719	24704720	GUCD1	28.6667	38.3667	no
rs180803	chr22	24658858	24658859	rs62233112	chr22	24704719	24704720	SNRPD3	313.667	114.667	no
rs180803	chr22	24658858	24658859	rs76912161	chr22	24704781	24704782	GGT1	17.0667	12.3333	no
rs180803	chr22	24658858	24658859	rs76912161	chr22	24704781	24704782	GUCD1	28.6667	38.3667	no
rs180803	chr22	24658858	24658859	rs76912161	chr22	24704781	24704782	SNRPD3	313.667	114.667	no
rs180803	chr22	24658858	24658859	rs62233113	chr22	24704812	24704813	GGT1	17.0667	12.3333	no
rs180803	chr22	24658858	24658859	rs62233113	chr22	24704812	24704813	GUCD1	28.6667	38.3667	no
rs180803	chr22	24658858	24658859	rs62233113	chr22	24704812	24704813	SNRPD3	313.667	114.667	no
rs1895585	chr12	114802138	114802139	rs10507248	chr12	114797093	114797094	TBX5	0	28.1	yes
rs1895585	chr12	114802138	114802139	rs7955405	chr12	114797306	114797307	TBX5	0	28.1	yes
rs1916521	chr10	57416961	57416962	rs1574191	chr10	57427215	57427216	ZWINT	70.1667	15.9	no
rs1916521	chr10	57416961	57416962	rs10763222	chr10	57427515	57427516	ZWINT	70.1667	15.9	no
rs1916521	chr10	57416961	57416962	rs10825560	chr10	57427557	57427558	ZWINT	70.1667	15.9	no
rs198389	chr1	11919271	11919272	rs12406089	chr1	11921181	11921182	NPPA	1.43333	1098.4	yes
rs198389	chr1	11919271	11919272	rs6668659	chr1	11922298	11922299	NPPA	1.43333	1098.4	yes
rs2025096	chr20	33540000	33540001	rs2236270	chr20	33523155	33523156	MYH7B	0.3	124.933	no
rs2025096	chr20	33540000	33540001	rs11167248	chr20	33538721	33538722	ACSS2	22.8667	43.3	no
rs2025096	chr20	33540000	33540001	rs11167248	chr20	33538721	33538722	GGT7	9.93333	32.6667	no
rs2025096	chr20	33540000	33540001	rs2025096	chr20	33540000	33540001	ACSS2	22.8667	43.3	no
rs2025096	chr20	33540000	33540001	rs2025096	chr20	33540000	33540001	GGT7	9.93333	32.6667	no
rs2025096	chr20	33540000	33540001	rs6088662	chr20	33547633	33547634	ACSS2	22.8667	43.3	no
rs2025096	chr20	33540000	33540001	rs11698868	chr20	33549946	33549947	ACSS2	22.8667	43.3	no
rs2025096	chr20	33540000	33540001	rs11698868	chr20	33549946	33549947	GGT7	9.93333	32.6667	no
rs2025096	chr20	33540000	33540001	rs6119548	chr20	33552612	33552613	ACSS2	22.8667	43.3	no
rs2025096	chr20	33540000	33540001	rs6119548	chr20	33552612	33552613	GGT7	9.93333	32.6667	no
rs2025096	chr20	33540000	33540001	rs6119548	chr20	33552612	33552613	PROCR	13.7	1.2	yes
rs2025096	chr20	33540000	33540001	rs6120772	chr20	33554761	33554762	ACSS2	22.8667	43.3	no
rs2025096	chr20	33540000	33540001	rs6120772	chr20	33554761	33554762	MYH7B	0.3	124.933	no
rs2025096	chr20	33540000	33540001	rs6120772	chr20	33554761	33554762	PROCR	13.7	1.2	yes
rs2025096	chr20	33540000	33540001	rs6120775	chr20	33557564	33557565	ACSS2	22.8667	43.3	no
rs2025096	chr20	33540000	33540001	rs6120775	chr20	33557564	33557565	GGT7	9.93333	32.6667	no
rs2025096	chr20	33540000	33540001	rs6120775	chr20	33557564	33557565	MMP24	4.16667	2	no
rs2025096	chr20	33540000	33540001	rs6120775	chr20	33557564	33557565	MYH7B	0.3	124.933	no
rs2025096	chr20	33540000	33540001	rs6120775	chr20	33557564	33557565	PROCR	13.7	1.2	yes
rs2025096	chr20	33540000	33540001	rs3746448	chr20	33572979	33572980	ACSS2	22.8667	43.3	no
rs2025096	chr20	33540000	33540001	rs3746448	chr20	33572979	33572980	EDEM2	13.1667	14.0333	no
rs2025096	chr20	33540000	33540001	rs3746448	chr20	33572979	33572980	GGT7	9.93333	32.6667	no
rs2025096	chr20	33540000	33540001	rs3746448	chr20	33572979	33572980	MMP24	4.16667	2	no
rs2025096	chr20	33540000	33540001	rs3746448	chr20	33572979	33572980	MYH7B	0.3	124.933	no
rs2025096	chr20	33540000	33540001	rs3746444	chr20	33578251	33578252	ACSS2	22.8667	43.3	no
rs2025096	chr20	33540000	33540001	rs3746444	chr20	33578251	33578252	GGT7	9.93333	32.6667	no
rs2025096	chr20	33540000	33540001	rs3746444	chr20	33578251	33578252	MYH7B	0.3	124.933	no
rs2025096	chr20	33540000	33540001	rs3746444	chr20	33578251	33578252	PROCR	13.7	1.2	yes
rs2031532	chr13	50080847	50080848	rs5803465	chr13	50041534	50041535	PHF11	5.86667	6.7	no
rs2031532	chr13	50080847	50080848	rs2407692	chr13	50043820	50043821	PHF11	5.86667	6.7	no
rs2031532	chr13	50080847	50080848	rs6561525	chr13	50044675	50044676	PHF11	5.86667	6.7	no
rs2031532	chr13	50080847	50080848	rs4417458	chr13	50086326	50086327	CAB39L	3.16667	27.7667	yes
rs2031532	chr13	50080847	50080848	rs4417458	chr13	50086326	50086327	CDADC1	8.56667	13.4333	no
rs2031532	chr13	50080847	50080848	rs4417458	chr13	50086326	50086327	SETDB2	3.36667	7.73333	no
rs2031532	chr13	50080847	50080848	rs2147985	chr13	50087528	50087529	CDADC1	8.56667	13.4333	no
rs2031532	chr13	50080847	50080848	rs8000149	chr13	50090025	50090026	CAB39L	3.16667	27.7667	yes
rs2031532	chr13	50080847	50080848	rs8000149	chr13	50090025	50090026	PHF11	5.86667	6.7	no
rs2031532	chr13	50080847	50080848	rs8000149	chr13	50090025	50090026	SETDB2	3.36667	7.73333	no
rs2031532	chr13	50080847	50080848	rs4942835	chr13	50090844	50090845	CAB39L	3.16667	27.7667	yes
rs2031532	chr13	50080847	50080848	rs4942835	chr13	50090844	50090845	PHF11	5.86667	6.7	no
rs2031532	chr13	50080847	50080848	rs4942835	chr13	50090844	50090845	SETDB2	3.36667	7.73333	no
rs2031532	chr13	50080847	50080848	rs10656720	chr13	50096700	50096701	CAB39L	3.16667	27.7667	yes
rs2031532	chr13	50080847	50080848	rs10656720	chr13	50096700	50096701	SETDB2	3.36667	7.73333	no
rs2031532	chr13	50080847	50080848	rs67568962	chr13	50096902	50096903	CAB39L	3.16667	27.7667	yes
rs2031532	chr13	50080847	50080848	rs67568962	chr13	50096902	50096903	SETDB2	3.36667	7.73333	no
rs2040862	chr5	137419989	137419990	rs10479176	chr5	137388240	137388241	KLHL3	4.33333	9	yes
rs2051211	chr3	38559749	38559750	rs73065216	chr3	38524194	38524195	SLC22A13	0.0333333	0.0333333	no
rs2051211	chr3	38559749	38559750	rs73065216	chr3	38524194	38524195	SLC22A14	0.166667	0.1	no
rs2051211	chr3	38559749	38559750	rs73065216	chr3	38524194	38524195	XYLB	1.53333	1.2	yes
rs2051211	chr3	38559749	38559750	rs17037798	chr3	38555474	38555475	SCN5A	4.16667	7.86667	yes
rs2051211	chr3	38559749	38559750	rs2300670	chr3	38555815	38555816	SCN5A	4.16667	7.86667	yes
rs2070488	chr3	38442490	38442491	rs2276540	chr3	38512507	38512508	ACAA1	29.5	117.833	no
rs2070488	chr3	38442490	38442491	rs2276540	chr3	38512507	38512508	MYD88	15.2667	1.63333	yes
rs2070488	chr3	38442490	38442491	rs2276540	chr3	38512507	38512508	SLC22A14	0.166667	0.1	no
rs2070488	chr3	38442490	38442491	rs2276540	chr3	38512507	38512508	XYLB	1.53333	1.2	yes
rs2070488	chr3	38442490	38442491	rs13058903	chr3	38513365	38513366	ACAA1	29.5	117.833	no
rs2070488	chr3	38442490	38442491	rs13058903	chr3	38513365	38513366	MYD88	15.2667	1.63333	yes
rs2070488	chr3	38442490	38442491	rs13058903	chr3	38513365	38513366	SLC22A14	0.166667	0.1	no
rs2070488	chr3	38442490	38442491	rs13058903	chr3	38513365	38513366	XYLB	1.53333	1.2	yes
rs2070488	chr3	38442490	38442491	rs2268758	chr3	38514049	38514050	ACAA1	29.5	117.833	no
rs2070488	chr3	38442490	38442491	rs2268758	chr3	38514049	38514050	SLC22A14	0.166667	0.1	no
rs2070488	chr3	38442490	38442491	rs2268758	chr3	38514049	38514050	XYLB	1.53333	1.2	yes
rs2070488	chr3	38442490	38442491	rs13079145	chr3	38517992	38517993	SLC22A14	0.166667	0.1	no
rs2070488	chr3	38442490	38442491	rs13079145	chr3	38517992	38517993	VILL	4.26667	0.7	no
rs2070488	chr3	38442490	38442491	rs13079145	chr3	38517992	38517993	WDR48	40.4667	45.6	no
rs2070488	chr3	38442490	38442491	rs13079145	chr3	38517992	38517993	XYLB	1.53333	1.2	yes
rs2070488	chr3	38442490	38442491	rs13097628	chr3	38521156	38521157	ACAA1	29.5	117.833	no
rs2070488	chr3	38442490	38442491	rs13097628	chr3	38521156	38521157	MYD88	15.2667	1.63333	yes
rs2070488	chr3	38442490	38442491	rs13097628	chr3	38521156	38521157	SCN10A	0	0	yes
rs2070488	chr3	38442490	38442491	rs4679053	chr3	38523495	38523496	SLC22A14	0.166667	0.1	no
rs2070488	chr3	38442490	38442491	rs4679053	chr3	38523495	38523496	XYLB	1.53333	1.2	yes
rs2070488	chr3	38442490	38442491	rs7373828	chr3	38524311	38524312	SLC22A13	0.0333333	0.0333333	no
rs2070488	chr3	38442490	38442491	rs7373828	chr3	38524311	38524312	SLC22A14	0.166667	0.1	no
rs2070488	chr3	38442490	38442491	rs7373828	chr3	38524311	38524312	XYLB	1.53333	1.2	yes
rs2070488	chr3	38442490	38442491	rs7372849	chr3	38524328	38524329	SLC22A13	0.0333333	0.0333333	no
rs2070488	chr3	38442490	38442491	rs7372849	chr3	38524328	38524329	SLC22A14	0.166667	0.1	no
rs2070488	chr3	38442490	38442491	rs7372849	chr3	38524328	38524329	XYLB	1.53333	1.2	yes
rs2070488	chr3	38442490	38442491	rs1046048	chr3	38524742	38524743	OXSR1	22.7	16.3	yes
rs2070488	chr3	38442490	38442491	rs1046048	chr3	38524742	38524743	SLC22A13	0.0333333	0.0333333	no
rs2070488	chr3	38442490	38442491	rs1046048	chr3	38524742	38524743	SLC22A14	0.166667	0.1	no
rs2070488	chr3	38442490	38442491	rs1046048	chr3	38524742	38524743	XYLB	1.53333	1.2	yes
rs2070488	chr3	38442490	38442491	rs7642472	chr3	38525567	38525568	ACAA1	29.5	117.833	no
rs2070488	chr3	38442490	38442491	rs7642472	chr3	38525567	38525568	MYD88	15.2667	1.63333	yes
rs2070488	chr3	38442490	38442491	rs7642472	chr3	38525567	38525568	OXSR1	22.7	16.3	yes
rs2070488	chr3	38442490	38442491	rs7642472	chr3	38525567	38525568	SLC22A13	0.0333333	0.0333333	no
rs2070488	chr3	38442490	38442491	rs7642472	chr3	38525567	38525568	SLC22A14	0.166667	0.1	no
rs2070488	chr3	38442490	38442491	rs7642472	chr3	38525567	38525568	XYLB	1.53333	1.2	yes
rs2070488	chr3	38442490	38442491	rs7640050	chr3	38525864	38525865	ACAA1	29.5	117.833	no
rs2070488	chr3	38442490	38442491	rs7640050	chr3	38525864	38525865	MYD88	15.2667	1.63333	yes
rs2070488	chr3	38442490	38442491	rs7640050	chr3	38525864	38525865	OXSR1	22.7	16.3	yes
rs2070488	chr3	38442490	38442491	rs7640050	chr3	38525864	38525865	SLC22A13	0.0333333	0.0333333	no
rs2070488	chr3	38442490	38442491	rs7640050	chr3	38525864	38525865	SLC22A14	0.166667	0.1	no
rs2070488	chr3	38442490	38442491	rs7640050	chr3	38525864	38525865	XYLB	1.53333	1.2	yes
rs2070488	chr3	38442490	38442491	rs56291663	chr3	38526166	38526167	ACAA1	29.5	117.833	no
rs2070488	chr3	38442490	38442491	rs56291663	chr3	38526166	38526167	MYD88	15.2667	1.63333	yes
rs2070488	chr3	38442490	38442491	rs56291663	chr3	38526166	38526167	OXSR1	22.7	16.3	yes
rs2070488	chr3	38442490	38442491	rs56291663	chr3	38526166	38526167	SLC22A13	0.0333333	0.0333333	no
rs2070488	chr3	38442490	38442491	rs56291663	chr3	38526166	38526167	SLC22A14	0.166667	0.1	no
rs2070488	chr3	38442490	38442491	rs56291663	chr3	38526166	38526167	XYLB	1.53333	1.2	yes
rs2070488	chr3	38442490	38442491	rs11914389	chr3	38527215	38527216	ACAA1	29.5	117.833	no
rs2070488	chr3	38442490	38442491	rs11914389	chr3	38527215	38527216	MYD88	15.2667	1.63333	yes
rs2070488	chr3	38442490	38442491	rs11914389	chr3	38527215	38527216	OXSR1	22.7	16.3	yes
rs2070488	chr3	38442490	38442491	rs11914389	chr3	38527215	38527216	SLC22A13	0.0333333	0.0333333	no
rs2070488	chr3	38442490	38442491	rs11914389	chr3	38527215	38527216	SLC22A14	0.166667	0.1	no
rs2070488	chr3	38442490	38442491	rs11914389	chr3	38527215	38527216	XYLB	1.53333	1.2	yes
rs2070488	chr3	38442490	38442491	rs928813	chr3	38528537	38528538	ACAA1	29.5	117.833	no
rs2070488	chr3	38442490	38442491	rs928813	chr3	38528537	38528538	MYD88	15.2667	1.63333	yes
rs2070488	chr3	38442490	38442491	rs928813	chr3	38528537	38528538	OXSR1	22.7	16.3	yes
rs2070488	chr3	38442490	38442491	rs928813	chr3	38528537	38528538	SLC22A13	0.0333333	0.0333333	no
rs2070488	chr3	38442490	38442491	rs928813	chr3	38528537	38528538	SLC22A14	0.166667	0.1	no
rs2070488	chr3	38442490	38442491	rs928813	chr3	38528537	38528538	XYLB	1.53333	1.2	yes
rs2070488	chr3	38442490	38442491	rs7433277	chr3	38529818	38529819	ACAA1	29.5	117.833	no
rs2070488	chr3	38442490	38442491	rs7433277	chr3	38529818	38529819	MYD88	15.2667	1.63333	yes
rs2070488	chr3	38442490	38442491	rs7433277	chr3	38529818	38529819	OXSR1	22.7	16.3	yes
rs2070488	chr3	38442490	38442491	rs2370840	chr3	38529825	38529826	ACAA1	29.5	117.833	no
rs2070488	chr3	38442490	38442491	rs2370840	chr3	38529825	38529826	MYD88	15.2667	1.63333	yes
rs2070488	chr3	38442490	38442491	rs2370840	chr3	38529825	38529826	OXSR1	22.7	16.3	yes
rs2070488	chr3	38442490	38442491	rs1058945	chr3	38532511	38532512	ACAA1	29.5	117.833	no
rs2070488	chr3	38442490	38442491	rs1058945	chr3	38532511	38532512	MYD88	15.2667	1.63333	yes
rs2070488	chr3	38442490	38442491	rs7630012	chr3	38552250	38552251	ACAA1	29.5	117.833	no
rs2070488	chr3	38442490	38442491	rs7630012	chr3	38552250	38552251	MYD88	15.2667	1.63333	yes
rs2070488	chr3	38442490	38442491	rs7630012	chr3	38552250	38552251	SCN10A	0	0	yes
rs2070488	chr3	38442490	38442491	rs2154778	chr3	38553639	38553640	SCN10A	0	0	yes
rs2070488	chr3	38442490	38442491	rs2154778	chr3	38553639	38553640	SCN5A	4.16667	7.86667	yes
rs2070488	chr3	38442490	38442491	rs11273215	chr3	38555047	38555048	SCN10A	0	0	yes
rs2070488	chr3	38442490	38442491	rs11273215	chr3	38555047	38555048	SCN5A	4.16667	7.86667	yes
rs2072413	chr7	150647969	150647970	rs2072413	chr7	150647969	150647970	ZNF775	15.7	10.2667	no
rs2072413	chr7	150647969	150647970	rs2072412	chr7	150647970	150647971	ZNF775	15.7	10.2667	no
rs2074518	chr17	33324382	33324383	rs978202	chr17	33301215	33301216	C17orf102	0.0666667	0	no
rs2074518	chr17	33324382	33324383	rs2074518	chr17	33324382	33324383	FNDC8	0.133333	0.1	no
rs2074518	chr17	33324382	33324383	rs2074518	chr17	33324382	33324383	RAD51D	10.5667	13.2	yes
rs2074518	chr17	33324382	33324383	rs1052536	chr17	33331575	33331576	FNDC8	0.133333	0.1	no
rs2074518	chr17	33324382	33324383	rs1052536	chr17	33331575	33331576	RAD51D	10.5667	13.2	yes
rs2074518	chr17	33324382	33324383	rs1003918	chr17	33332177	33332178	FNDC8	0.133333	0.1	no
rs2074518	chr17	33324382	33324383	rs1003918	chr17	33332177	33332178	RAD51D	10.5667	13.2	yes
rs2074518	chr17	33324382	33324383	rs12948362	chr17	33332629	33332630	FNDC8	0.133333	0.1	no
rs2074518	chr17	33324382	33324383	rs12948362	chr17	33332629	33332630	RAD51D	10.5667	13.2	yes
rs2207418	chr20	11174903	11174904	rs2207418	chr20	11174903	11174904	JAG1	9.3	16.1667	yes
rs2207790	chr1	61897967	61897968	rs12741766	chr1	61909126	61909127	NFIA	1.16667	7.56667	no
rs2207791	chr1	61894902	61894903	rs12741766	chr1	61909126	61909127	NFIA	1.16667	7.56667	no
rs2253017	chr13	21300909	21300910	rs2772174	chr13	21304668	21304669	GJB2	0.1	0.233333	yes
rs2253017	chr13	21300909	21300910	rs2314715	chr13	21304878	21304879	GJB2	0.1	0.233333	yes
rs2253017	chr13	21300909	21300910	rs2818987	chr13	21304911	21304912	GJB2	0.1	0.233333	yes
rs2253017	chr13	21300909	21300910	rs2314716	chr13	21304976	21304977	GJB2	0.1	0.233333	yes
rs2253017	chr13	21300909	21300910	rs2265211	chr13	21305022	21305023	GJB2	0.1	0.233333	yes
rs2253017	chr13	21300909	21300910	rs2265210	chr13	21305095	21305096	GJB2	0.1	0.233333	yes
rs2253017	chr13	21300909	21300910	rs2243582	chr13	21305153	21305154	GJB2	0.1	0.233333	yes
rs2253017	chr13	21300909	21300910	rs2265951	chr13	21305164	21305165	GJB2	0.1	0.233333	yes
rs2253017	chr13	21300909	21300910	rs35190880	chr13	21305315	21305316	GJB2	0.1	0.233333	yes
rs2253017	chr13	21300909	21300910	rs2596148	chr13	21310758	21310759	GJB2	0.1	0.233333	yes
rs2273042	chr1	6149122	6149123	rs2294935	chr1	6145379	6145380	HES3	30.6667	0.166667	no
rs2273042	chr1	6149122	6149123	rs2294935	chr1	6145379	6145380	RNF207	1.06667	114.167	no
rs2273042	chr1	6149122	6149123	rs11583631	chr1	6147298	6147299	HES3	30.6667	0.166667	no
rs2273042	chr1	6149122	6149123	rs11583631	chr1	6147298	6147299	RNF207	1.06667	114.167	no
rs2273042	chr1	6149122	6149123	rs11584419	chr1	6147341	6147342	HES3	30.6667	0.166667	no
rs2273042	chr1	6149122	6149123	rs11584419	chr1	6147341	6147342	RNF207	1.06667	114.167	no
rs2273042	chr1	6149122	6149123	rs3789530	chr1	6153406	6153407	RNF207	1.06667	114.167	no
rs2273042	chr1	6149122	6149123	rs749435	chr1	6157297	6157298	HES3	30.6667	0.166667	no
rs2273042	chr1	6149122	6149123	rs749435	chr1	6157297	6157298	RNF207	1.06667	114.167	no
rs2273905	chr14	102974999	102975000	rs4906205	chr14	102932447	102932448	ANKRD9	29.8	54.5	no
rs2273905	chr14	102974999	102975000	rs3742444	chr14	102971050	102971051	TRAF3	5.83333	9.2	no
rs2273905	chr14	102974999	102975000	rs3742444	chr14	102971050	102971051	ZNF839	8.96667	10.7333	no
rs2273905	chr14	102974999	102975000	rs942023	chr14	102972170	102972171	TRAF3	5.83333	9.2	no
rs2273905	chr14	102974999	102975000	rs942023	chr14	102972170	102972171	ZNF839	8.96667	10.7333	no
rs2273905	chr14	102974999	102975000	rs1998422	chr14	102980993	102980994	ZNF839	8.96667	10.7333	no
rs2273905	chr14	102974999	102975000	rs4900538	chr14	102994065	102994066	TRAF3	5.83333	9.2	no
rs230014	chr20	49739860	49739861	rs230014	chr20	49739860	49739861	KCNG1	16.5	4.06667	no
rs2301696	chr11	2426984	2426985	rs2301696	chr11	2426984	2426985	ASCL2	0.166667	0	yes
rs2301696	chr11	2426984	2426985	rs2301696	chr11	2426984	2426985	TH	0.2	0	yes
rs2301696	chr11	2426984	2426985	rs2301696	chr11	2426984	2426985	TSPAN32	0.333333	57.3333	no
rs2363719	chr4	72138216	72138217	rs1947378	chr4	72138073	72138074	SLC4A4	0.5	6.2	yes
rs2363719	chr4	72138216	72138217	rs55760668	chr4	72138172	72138173	SLC4A4	0.5	6.2	yes
rs2363719	chr4	72138216	72138217	rs1947376	chr4	72138188	72138189	SLC4A4	0.5	6.2	yes
rs2363719	chr4	72138216	72138217	rs2363719	chr4	72138216	72138217	SLC4A4	0.5	6.2	yes
rs2363719	chr4	72138216	72138217	rs1542306	chr4	72139160	72139161	SLC4A4	0.5	6.2	yes
rs237450	chr20	47982128	47982129	rs7270080	chr20	47943313	47943314	KCNB1	0.4	0.1	no
rs237450	chr20	47982128	47982129	rs674063	chr20	47949835	47949836	KCNB1	0.4	0.1	no
rs237450	chr20	47982128	47982129	rs8125593	chr20	47952653	47952654	KCNB1	0.4	0.1	no
rs237450	chr20	47982128	47982129	rs16994523	chr20	47963535	47963536	KCNB1	0.4	0.1	no
rs237450	chr20	47982128	47982129	rs237447	chr20	47964488	47964489	KCNB1	0.4	0.1	no
rs237450	chr20	47982128	47982129	rs237448	chr20	47980605	47980606	KCNB1	0.4	0.1	no
rs237450	chr20	47982128	47982129	rs237448	chr20	47980605	47980606	PTGIS	11.9667	0.8	yes
rs237450	chr20	47982128	47982129	rs237449	chr20	47980976	47980977	KCNB1	0.4	0.1	no
rs237450	chr20	47982128	47982129	rs237449	chr20	47980976	47980977	PTGIS	11.9667	0.8	yes
rs237450	chr20	47982128	47982129	rs237450	chr20	47982128	47982129	KCNB1	0.4	0.1	no
rs237450	chr20	47982128	47982129	rs237450	chr20	47982128	47982129	PTGIS	11.9667	0.8	yes
rs2414059	chr15	50873344	50873345	rs79577076	chr15	50861239	50861240	USP50	0.133333	0.533333	no
rs2414059	chr15	50873344	50873345	rs3131578	chr15	50861470	50861471	USP50	0.133333	0.533333	no
rs2414059	chr15	50873344	50873345	rs3131577	chr15	50863516	50863517	USP50	0.133333	0.533333	no
rs2414059	chr15	50873344	50873345	rs3131576	chr15	50863658	50863659	USP50	0.133333	0.533333	no
rs2414059	chr15	50873344	50873345	rs60590506	chr15	50863776	50863777	USP50	0.133333	0.533333	no
rs2414059	chr15	50873344	50873345	rs60752175	chr15	50863930	50863931	USP50	0.133333	0.533333	no
rs2414059	chr15	50873344	50873345	rs544087315	chr15	50863932	50863933	USP50	0.133333	0.533333	no
rs2414059	chr15	50873344	50873345	rs146720259	chr15	50863935	50863936	USP50	0.133333	0.533333	no
rs2414059	chr15	50873344	50873345	rs59323335	chr15	50863939	50863940	USP50	0.133333	0.533333	no
rs2414059	chr15	50873344	50873345	rs3105590	chr15	50864145	50864146	USP50	0.133333	0.533333	no
rs2414059	chr15	50873344	50873345	rs12441679	chr15	50888758	50888759	USP50	0.133333	0.533333	no
rs2414059	chr15	50873344	50873345	rs7174839	chr15	50889624	50889625	USP50	0.133333	0.533333	no
rs2414059	chr15	50873344	50873345	rs3848128	chr15	50891790	50891791	USP50	0.133333	0.533333	no
rs2414059	chr15	50873344	50873345	rs3848129	chr15	50892064	50892065	USP50	0.133333	0.533333	no
rs2414059	chr15	50873344	50873345	rs3848130	chr15	50892111	50892112	USP50	0.133333	0.533333	no
rs2414059	chr15	50873344	50873345	rs4509958	chr15	50894175	50894176	USP50	0.133333	0.533333	no
rs2414059	chr15	50873344	50873345	rs11070799	chr15	50898377	50898378	TRPM7	13.8667	16.2333	no
rs2414059	chr15	50873344	50873345	rs11070799	chr15	50898377	50898378	USP50	0.133333	0.533333	no
rs2414059	chr15	50873344	50873345	rs4775893	chr15	50898695	50898696	TRPM7	13.8667	16.2333	no
rs2414059	chr15	50873344	50873345	rs4775893	chr15	50898695	50898696	USP50	0.133333	0.533333	no
rs2414059	chr15	50873344	50873345	rs17702175	chr15	50901192	50901193	AP4E1	3.4	6.23333	yes
rs2414059	chr15	50873344	50873345	rs4775894	chr15	50903600	50903601	AP4E1	3.4	6.23333	yes
rs242562	chr17	44026739	44026740	rs242557	chr17	44019712	44019713	MAPT	1.4	1.2	yes
rs242562	chr17	44026739	44026740	rs242557	chr17	44019712	44019713	SPPL2C	0	0	no
rs242562	chr17	44026739	44026740	rs242562	chr17	44026739	44026740	MAPT	1.4	1.2	yes
rs2461751	chr2	176289319	176289320	rs16863217	chr2	176335333	176335334	EVX2	0	0	no
rs2461751	chr2	176289319	176289320	rs16863218	chr2	176335498	176335499	EVX2	0	0	no
rs2461751	chr2	176289319	176289320	rs13384517	chr2	176335869	176335870	EVX2	0	0	no
rs2461751	chr2	176289319	176289320	rs1879955	chr2	176336316	176336317	EVX2	0	0	no
rs2461751	chr2	176289319	176289320	rs1879956	chr2	176336336	176336337	EVX2	0	0	no
rs2461751	chr2	176289319	176289320	rs6433535	chr2	176337776	176337777	EVX2	0	0	no
rs2461751	chr2	176289319	176289320	rs6433536	chr2	176337949	176337950	EVX2	0	0	no
rs2461751	chr2	176289319	176289320	rs6433537	chr2	176338010	176338011	EVX2	0	0	no
rs246196	chr16	58574253	58574254	rs37036	chr16	58553348	58553349	PRSS54	0.0333333	0	no
rs246196	chr16	58574253	58574254	rs67563986	chr16	58553723	58553724	PRSS54	0.0333333	0	no
rs246196	chr16	58574253	58574254	rs40187	chr16	58556566	58556567	PRSS54	0.0333333	0	no
rs246196	chr16	58574253	58574254	rs37063	chr16	58567323	58567324	PRSS54	0.0333333	0	no
rs246196	chr16	58574253	58574254	rs40188	chr16	58567761	58567762	PRSS54	0.0333333	0	no
rs246196	chr16	58574253	58574254	rs37064	chr16	58569907	58569908	PRSS54	0.0333333	0	no
rs246196	chr16	58574253	58574254	rs37041	chr16	58579886	58579887	GINS3	10.3333	3.73333	no
rs246196	chr16	58574253	58574254	rs173475	chr16	58580530	58580531	GINS3	10.3333	3.73333	no
rs246196	chr16	58574253	58574254	rs12596546	chr16	58582949	58582950	GINS3	10.3333	3.73333	no
rs246196	chr16	58574253	58574254	rs12596546	chr16	58582949	58582950	GOT2	104.667	94.8333	no
rs246196	chr16	58574253	58574254	rs1549607	chr16	58583975	58583976	GOT2	104.667	94.8333	no
rs246196	chr16	58574253	58574254	rs7199856	chr16	58584772	58584773	GOT2	104.667	94.8333	no
rs246196	chr16	58574253	58574254	rs7184114	chr16	58585369	58585370	GOT2	104.667	94.8333	no
rs246196	chr16	58574253	58574254	rs12445577	chr16	58587164	58587165	GINS3	10.3333	3.73333	no
rs246196	chr16	58574253	58574254	rs12445577	chr16	58587164	58587165	GOT2	104.667	94.8333	no
rs246196	chr16	58574253	58574254	rs11377942	chr16	58587428	58587429	GINS3	10.3333	3.73333	no
rs246196	chr16	58574253	58574254	rs11341499	chr16	58591540	58591541	GINS3	10.3333	3.73333	no
rs246196	chr16	58574253	58574254	rs35084907	chr16	58591544	58591545	GINS3	10.3333	3.73333	no
rs246196	chr16	58574253	58574254	rs8053455	chr16	58591708	58591709	GINS3	10.3333	3.73333	no
rs246196	chr16	58574253	58574254	rs8047769	chr16	58591987	58591988	GINS3	10.3333	3.73333	no
rs2483280	chr1	3255539	3255540	rs79823300	chr1	3244795	3244796	ACTRT2	0	0	no
rs2483280	chr1	3255539	3255540	rs9424311	chr1	3246093	3246094	ACTRT2	0	0	no
rs2483280	chr1	3255539	3255540	rs78389367	chr1	3246113	3246114	ACTRT2	0	0	no
rs2483280	chr1	3255539	3255540	rs76468147	chr1	3246767	3246768	ACTRT2	0	0	no
rs2485376	chr10	104050006	104050007	rs7080055	chr10	104008280	104008281	NFKB2	10.6	9.56667	no
rs2485376	chr10	104050006	104050007	rs4244350	chr10	104008751	104008752	NFKB2	10.6	9.56667	no
rs2485376	chr10	104050006	104050007	rs4244351	chr10	104008870	104008871	NFKB2	10.6	9.56667	no
rs2485376	chr10	104050006	104050007	rs60331671	chr10	104010281	104010282	NFKB2	10.6	9.56667	no
rs2485376	chr10	104050006	104050007	rs35041817	chr10	104010765	104010766	NFKB2	10.6	9.56667	no
rs2485376	chr10	104050006	104050007	rs11191245	chr10	104012677	104012678	PITX3	0.166667	0.2	yes
rs2485376	chr10	104050006	104050007	rs4919622	chr10	104012941	104012942	PITX3	0.166667	0.2	yes
rs2485376	chr10	104050006	104050007	rs4919623	chr10	104013092	104013093	PITX3	0.166667	0.2	yes
rs2485376	chr10	104050006	104050007	rs7916262	chr10	104015818	104015819	PITX3	0.166667	0.2	yes
rs2485376	chr10	104050006	104050007	rs2987002	chr10	104020233	104020234	PITX3	0.166667	0.2	yes
rs2485376	chr10	104050006	104050007	rs772030	chr10	104023871	104023872	PITX3	0.166667	0.2	yes
rs2485376	chr10	104050006	104050007	rs2479555	chr10	104025383	104025384	PITX3	0.166667	0.2	yes
rs2485376	chr10	104050006	104050007	rs2479552	chr10	104028507	104028508	NFKB2	10.6	9.56667	no
rs2485376	chr10	104050006	104050007	rs2479552	chr10	104028507	104028508	PITX3	0.166667	0.2	yes
rs2485376	chr10	104050006	104050007	rs2485371	chr10	104034087	104034088	PITX3	0.166667	0.2	yes
rs2485376	chr10	104050006	104050007	rs772022	chr10	104036008	104036009	PITX3	0.166667	0.2	yes
rs2485376	chr10	104050006	104050007	rs812799	chr10	104036355	104036356	PITX3	0.166667	0.2	yes
rs2485376	chr10	104050006	104050007	rs772021	chr10	104036449	104036450	PITX3	0.166667	0.2	yes
rs2485376	chr10	104050006	104050007	rs58472334	chr10	104041850	104041851	PITX3	0.166667	0.2	yes
rs2485376	chr10	104050006	104050007	rs72433571	chr10	104046628	104046629	NFKB2	10.6	9.56667	no
rs2485376	chr10	104050006	104050007	rs148921436	chr10	104053157	104053158	PITX3	0.166667	0.2	yes
rs2485376	chr10	104050006	104050007	rs1081655	chr10	104053595	104053596	PITX3	0.166667	0.2	yes
rs2485376	chr10	104050006	104050007	rs56033220	chr10	104054143	104054144	PITX3	0.166667	0.2	yes
rs2485376	chr10	104050006	104050007	rs56033220	chr10	104054143	104054144	PPRC1	32.7	16.4667	no
rs2485376	chr10	104050006	104050007	rs772033	chr10	104056268	104056269	PITX3	0.166667	0.2	yes
rs2485376	chr10	104050006	104050007	rs772033	chr10	104056268	104056269	PPRC1	32.7	16.4667	no
rs2485376	chr10	104050006	104050007	rs772032	chr10	104056466	104056467	PITX3	0.166667	0.2	yes
rs2485376	chr10	104050006	104050007	rs772032	chr10	104056466	104056467	PPRC1	32.7	16.4667	no
rs2485376	chr10	104050006	104050007	rs61709367	chr10	104056814	104056815	PITX3	0.166667	0.2	yes
rs2485376	chr10	104050006	104050007	rs61709367	chr10	104056814	104056815	PPRC1	32.7	16.4667	no
rs2485376	chr10	104050006	104050007	rs2246775	chr10	104057251	104057252	PITX3	0.166667	0.2	yes
rs2485376	chr10	104050006	104050007	rs2246775	chr10	104057251	104057252	PPRC1	32.7	16.4667	no
rs2485376	chr10	104050006	104050007	rs2479548	chr10	104057688	104057689	PITX3	0.166667	0.2	yes
rs2485376	chr10	104050006	104050007	rs2485378	chr10	104059139	104059140	PITX3	0.166667	0.2	yes
rs2485376	chr10	104050006	104050007	rs1796765	chr10	104060529	104060530	PITX3	0.166667	0.2	yes
rs2485376	chr10	104050006	104050007	rs772015	chr10	104061026	104061027	PITX3	0.166667	0.2	yes
rs2485376	chr10	104050006	104050007	rs61717911	chr10	104062008	104062009	PITX3	0.166667	0.2	yes
rs2485376	chr10	104050006	104050007	rs772014	chr10	104062494	104062495	PITX3	0.166667	0.2	yes
rs2485376	chr10	104050006	104050007	rs772012	chr10	104063367	104063368	PITX3	0.166667	0.2	yes
rs2485376	chr10	104050006	104050007	rs772010	chr10	104064885	104064886	PITX3	0.166667	0.2	yes
rs2485376	chr10	104050006	104050007	rs34969636	chr10	104065803	104065804	PITX3	0.166667	0.2	yes
rs2485376	chr10	104050006	104050007	rs796427	chr10	104066117	104066118	PITX3	0.166667	0.2	yes
rs2485376	chr10	104050006	104050007	rs772008	chr10	104067023	104067024	PITX3	0.166667	0.2	yes
rs2485376	chr10	104050006	104050007	rs772029	chr10	104072327	104072328	ELOVL3	0.266667	0	no
rs2485376	chr10	104050006	104050007	rs772029	chr10	104072327	104072328	GBF1	9.9	23.2333	no
rs2485376	chr10	104050006	104050007	rs772029	chr10	104072327	104072328	PITX3	0.166667	0.2	yes
rs2485376	chr10	104050006	104050007	rs772027	chr10	104074322	104074323	GBF1	9.9	23.2333	no
rs2485376	chr10	104050006	104050007	rs772027	chr10	104074322	104074323	PITX3	0.166667	0.2	yes
rs2485376	chr10	104050006	104050007	rs772026	chr10	104075541	104075542	GBF1	9.9	23.2333	no
rs2485376	chr10	104050006	104050007	rs772026	chr10	104075541	104075542	PITX3	0.166667	0.2	yes
rs2485376	chr10	104050006	104050007	rs772025	chr10	104075721	104075722	GBF1	9.9	23.2333	no
rs2485376	chr10	104050006	104050007	rs772025	chr10	104075721	104075722	PITX3	0.166667	0.2	yes
rs2485376	chr10	104050006	104050007	rs772024	chr10	104075936	104075937	GBF1	9.9	23.2333	no
rs2485376	chr10	104050006	104050007	rs772024	chr10	104075936	104075937	PITX3	0.166667	0.2	yes
rs2485376	chr10	104050006	104050007	rs772023	chr10	104076025	104076026	GBF1	9.9	23.2333	no
rs2485376	chr10	104050006	104050007	rs772023	chr10	104076025	104076026	PITX3	0.166667	0.2	yes
rs2485376	chr10	104050006	104050007	rs146574493	chr10	104077658	104077659	PITX3	0.166667	0.2	yes
rs2485376	chr10	104050006	104050007	rs74309119	chr10	104078232	104078233	PITX3	0.166667	0.2	yes
rs2485376	chr10	104050006	104050007	rs2993089	chr10	104078760	104078761	GBF1	9.9	23.2333	no
rs2485376	chr10	104050006	104050007	rs2993089	chr10	104078760	104078761	PITX3	0.166667	0.2	yes
rs2485376	chr10	104050006	104050007	rs56115161	chr10	104079091	104079092	GBF1	9.9	23.2333	no
rs2485376	chr10	104050006	104050007	rs56115161	chr10	104079091	104079092	PITX3	0.166667	0.2	yes
rs2485376	chr10	104050006	104050007	rs72845663	chr10	104081349	104081350	PITX3	0.166667	0.2	yes
rs2485376	chr10	104050006	104050007	rs58626853	chr10	104082924	104082925	PITX3	0.166667	0.2	yes
rs2485376	chr10	104050006	104050007	rs11814894	chr10	104098949	104098950	GBF1	9.9	23.2333	no
rs2485376	chr10	104050006	104050007	rs11814894	chr10	104098949	104098950	PITX3	0.166667	0.2	yes
rs2505083	chr10	30335122	30335123	rs2505083	chr10	30335122	30335123	MTPAP	21.9	12.8667	no
rs251253	chr5	172480336	172480337	rs427684	chr5	172492449	172492450	BNIP1	10.7333	12.3333	no
rs251253	chr5	172480336	172480337	rs11450749	chr5	172492673	172492674	BNIP1	10.7333	12.3333	no
rs251253	chr5	172480336	172480337	rs387291	chr5	172493961	172493962	BNIP1	10.7333	12.3333	no
rs251253	chr5	172480336	172480337	rs418094	chr5	172494820	172494821	BNIP1	10.7333	12.3333	no
rs2517471	chr6	31052098	31052099	rs2251825	chr6	31016914	31016915	DDR1	224.333	185.567	yes
rs2517471	chr6	31052098	31052099	rs2251825	chr6	31016914	31016915	DPCR1	0.1	0	no
rs2517471	chr6	31052098	31052099	rs2251825	chr6	31016914	31016915	MUC21	0.2	0.1	no
rs2517471	chr6	31052098	31052099	rs2251825	chr6	31016914	31016915	VARS2	23.7333	24.4667	no
rs2517471	chr6	31052098	31052099	rs2517534	chr6	31017334	31017335	DDR1	224.333	185.567	yes
rs2517471	chr6	31052098	31052099	rs2517534	chr6	31017334	31017335	DPCR1	0.1	0	no
rs2517471	chr6	31052098	31052099	rs2517534	chr6	31017334	31017335	MUC21	0.2	0.1	no
rs2517471	chr6	31052098	31052099	rs2517534	chr6	31017334	31017335	VARS2	23.7333	24.4667	no
rs2517471	chr6	31052098	31052099	rs2517533	chr6	31017634	31017635	DDR1	224.333	185.567	yes
rs2517471	chr6	31052098	31052099	rs2517533	chr6	31017634	31017635	DPCR1	0.1	0	no
rs2517471	chr6	31052098	31052099	rs2517533	chr6	31017634	31017635	MUC21	0.2	0.1	no
rs2517471	chr6	31052098	31052099	rs2517533	chr6	31017634	31017635	VARS2	23.7333	24.4667	no
rs2517471	chr6	31052098	31052099	rs2517532	chr6	31018407	31018408	DDR1	224.333	185.567	yes
rs2517471	chr6	31052098	31052099	rs2517532	chr6	31018407	31018408	DPCR1	0.1	0	no
rs2517471	chr6	31052098	31052099	rs2517532	chr6	31018407	31018408	MUC21	0.2	0.1	no
rs2517471	chr6	31052098	31052099	rs2517532	chr6	31018407	31018408	VARS2	23.7333	24.4667	no
rs2517471	chr6	31052098	31052099	rs2523862	chr6	31018842	31018843	DDR1	224.333	185.567	yes
rs2517471	chr6	31052098	31052099	rs2523862	chr6	31018842	31018843	DPCR1	0.1	0	no
rs2517471	chr6	31052098	31052099	rs2523862	chr6	31018842	31018843	MUC21	0.2	0.1	no
rs2517471	chr6	31052098	31052099	rs2523862	chr6	31018842	31018843	VARS2	23.7333	24.4667	no
rs2517471	chr6	31052098	31052099	rs2523859	chr6	31019475	31019476	DDR1	224.333	185.567	yes
rs2517471	chr6	31052098	31052099	rs2523859	chr6	31019475	31019476	DPCR1	0.1	0	no
rs2517471	chr6	31052098	31052099	rs2523859	chr6	31019475	31019476	MUC21	0.2	0.1	no
rs2517471	chr6	31052098	31052099	rs2523859	chr6	31019475	31019476	VARS2	23.7333	24.4667	no
rs2517471	chr6	31052098	31052099	rs2523858	chr6	31019495	31019496	DDR1	224.333	185.567	yes
rs2517471	chr6	31052098	31052099	rs2523858	chr6	31019495	31019496	DPCR1	0.1	0	no
rs2517471	chr6	31052098	31052099	rs2523858	chr6	31019495	31019496	MUC21	0.2	0.1	no
rs2517471	chr6	31052098	31052099	rs2523858	chr6	31019495	31019496	VARS2	23.7333	24.4667	no
rs2517471	chr6	31052098	31052099	rs2252195	chr6	31020057	31020058	DDR1	224.333	185.567	yes
rs2517471	chr6	31052098	31052099	rs2252195	chr6	31020057	31020058	DPCR1	0.1	0	no
rs2517471	chr6	31052098	31052099	rs2252195	chr6	31020057	31020058	MUC21	0.2	0.1	no
rs2517471	chr6	31052098	31052099	rs2252195	chr6	31020057	31020058	VARS2	23.7333	24.4667	no
rs2517471	chr6	31052098	31052099	rs2394424	chr6	31020360	31020361	DDR1	224.333	185.567	yes
rs2517471	chr6	31052098	31052099	rs2394424	chr6	31020360	31020361	DPCR1	0.1	0	no
rs2517471	chr6	31052098	31052099	rs2394424	chr6	31020360	31020361	MUC21	0.2	0.1	no
rs2517471	chr6	31052098	31052099	rs2394424	chr6	31020360	31020361	VARS2	23.7333	24.4667	no
rs2517471	chr6	31052098	31052099	rs3131789	chr6	31020821	31020822	DDR1	224.333	185.567	yes
rs2517471	chr6	31052098	31052099	rs3131789	chr6	31020821	31020822	DPCR1	0.1	0	no
rs2517471	chr6	31052098	31052099	rs3131789	chr6	31020821	31020822	MUC21	0.2	0.1	no
rs2517471	chr6	31052098	31052099	rs3131789	chr6	31020821	31020822	VARS2	23.7333	24.4667	no
rs2517471	chr6	31052098	31052099	rs2428516	chr6	31021325	31021326	DDR1	224.333	185.567	yes
rs2517471	chr6	31052098	31052099	rs2428516	chr6	31021325	31021326	DPCR1	0.1	0	no
rs2517471	chr6	31052098	31052099	rs2428516	chr6	31021325	31021326	MUC21	0.2	0.1	no
rs2517471	chr6	31052098	31052099	rs2428516	chr6	31021325	31021326	VARS2	23.7333	24.4667	no
rs2517471	chr6	31052098	31052099	rs2523856	chr6	31021630	31021631	DDR1	224.333	185.567	yes
rs2517471	chr6	31052098	31052099	rs2523856	chr6	31021630	31021631	MUC21	0.2	0.1	no
rs2517471	chr6	31052098	31052099	rs2523856	chr6	31021630	31021631	VARS2	23.7333	24.4667	no
rs2517471	chr6	31052098	31052099	rs3915966	chr6	31022274	31022275	DDR1	224.333	185.567	yes
rs2517471	chr6	31052098	31052099	rs3915966	chr6	31022274	31022275	MUC21	0.2	0.1	no
rs2517471	chr6	31052098	31052099	rs3915966	chr6	31022274	31022275	VARS2	23.7333	24.4667	no
rs2517471	chr6	31052098	31052099	rs2523854	chr6	31022500	31022501	DDR1	224.333	185.567	yes
rs2517471	chr6	31052098	31052099	rs2523854	chr6	31022500	31022501	MUC21	0.2	0.1	no
rs2517471	chr6	31052098	31052099	rs2523854	chr6	31022500	31022501	VARS2	23.7333	24.4667	no
rs2517471	chr6	31052098	31052099	rs34080572	chr6	31022736	31022737	DDR1	224.333	185.567	yes
rs2517471	chr6	31052098	31052099	rs34080572	chr6	31022736	31022737	MUC21	0.2	0.1	no
rs2517471	chr6	31052098	31052099	rs34080572	chr6	31022736	31022737	VARS2	23.7333	24.4667	no
rs2517471	chr6	31052098	31052099	rs2905757	chr6	31022828	31022829	DDR1	224.333	185.567	yes
rs2517471	chr6	31052098	31052099	rs2905757	chr6	31022828	31022829	MUC21	0.2	0.1	no
rs2517471	chr6	31052098	31052099	rs2905757	chr6	31022828	31022829	VARS2	23.7333	24.4667	no
rs2517471	chr6	31052098	31052099	rs9262625	chr6	31022929	31022930	DDR1	224.333	185.567	yes
rs2517471	chr6	31052098	31052099	rs9262625	chr6	31022929	31022930	MUC21	0.2	0.1	no
rs2517471	chr6	31052098	31052099	rs9262625	chr6	31022929	31022930	VARS2	23.7333	24.4667	no
rs2517471	chr6	31052098	31052099	rs9262628	chr6	31023148	31023149	DDR1	224.333	185.567	yes
rs2517471	chr6	31052098	31052099	rs9262628	chr6	31023148	31023149	MUC21	0.2	0.1	no
rs2517471	chr6	31052098	31052099	rs9262628	chr6	31023148	31023149	VARS2	23.7333	24.4667	no
rs2517471	chr6	31052098	31052099	rs9262629	chr6	31023186	31023187	DDR1	224.333	185.567	yes
rs2517471	chr6	31052098	31052099	rs9262629	chr6	31023186	31023187	MUC21	0.2	0.1	no
rs2517471	chr6	31052098	31052099	rs9262629	chr6	31023186	31023187	VARS2	23.7333	24.4667	no
rs2517471	chr6	31052098	31052099	rs2523852	chr6	31023868	31023869	DDR1	224.333	185.567	yes
rs2517471	chr6	31052098	31052099	rs2523852	chr6	31023868	31023869	MUC21	0.2	0.1	no
rs2517471	chr6	31052098	31052099	rs534216613	chr6	31024286	31024287	DDR1	224.333	185.567	yes
rs2517471	chr6	31052098	31052099	rs534216613	chr6	31024286	31024287	MUC21	0.2	0.1	no
rs2517471	chr6	31052098	31052099	rs2517525	chr6	31025361	31025362	DDR1	224.333	185.567	yes
rs2517471	chr6	31052098	31052099	rs2517525	chr6	31025361	31025362	MUC21	0.2	0.1	no
rs2517471	chr6	31052098	31052099	rs2517525	chr6	31025361	31025362	VARS2	23.7333	24.4667	no
rs2517471	chr6	31052098	31052099	rs2517523	chr6	31026434	31026435	DDR1	224.333	185.567	yes
rs2517471	chr6	31052098	31052099	rs2517523	chr6	31026434	31026435	DPCR1	0.1	0	no
rs2517471	chr6	31052098	31052099	rs2517523	chr6	31026434	31026435	MUC21	0.2	0.1	no
rs2517471	chr6	31052098	31052099	rs2517523	chr6	31026434	31026435	SFTA2	0	0	no
rs2517471	chr6	31052098	31052099	rs2517523	chr6	31026434	31026435	VARS2	23.7333	24.4667	no
rs2517471	chr6	31052098	31052099	rs2523846	chr6	31026589	31026590	DDR1	224.333	185.567	yes
rs2517471	chr6	31052098	31052099	rs2523846	chr6	31026589	31026590	DPCR1	0.1	0	no
rs2517471	chr6	31052098	31052099	rs2523846	chr6	31026589	31026590	SFTA2	0	0	no
rs2517471	chr6	31052098	31052099	rs2523846	chr6	31026589	31026590	VARS2	23.7333	24.4667	no
rs2517471	chr6	31052098	31052099	rs556808433	chr6	31026961	31026962	DDR1	224.333	185.567	yes
rs2517471	chr6	31052098	31052099	rs556808433	chr6	31026961	31026962	DPCR1	0.1	0	no
rs2517471	chr6	31052098	31052099	rs556808433	chr6	31026961	31026962	SFTA2	0	0	no
rs2517471	chr6	31052098	31052099	rs556808433	chr6	31026961	31026962	VARS2	23.7333	24.4667	no
rs2517471	chr6	31052098	31052099	rs9262645	chr6	31027669	31027670	DDR1	224.333	185.567	yes
rs2517471	chr6	31052098	31052099	rs9262645	chr6	31027669	31027670	DPCR1	0.1	0	no
rs2517471	chr6	31052098	31052099	rs9262645	chr6	31027669	31027670	SFTA2	0	0	no
rs2517471	chr6	31052098	31052099	rs9262645	chr6	31027669	31027670	VARS2	23.7333	24.4667	no
rs2517471	chr6	31052098	31052099	rs2517520	chr6	31027703	31027704	DDR1	224.333	185.567	yes
rs2517471	chr6	31052098	31052099	rs2517520	chr6	31027703	31027704	DPCR1	0.1	0	no
rs2517471	chr6	31052098	31052099	rs2517520	chr6	31027703	31027704	SFTA2	0	0	no
rs2517471	chr6	31052098	31052099	rs2517520	chr6	31027703	31027704	VARS2	23.7333	24.4667	no
rs2517471	chr6	31052098	31052099	rs2517516	chr6	31028920	31028921	DDR1	224.333	185.567	yes
rs2517471	chr6	31052098	31052099	rs2517516	chr6	31028920	31028921	DPCR1	0.1	0	no
rs2517471	chr6	31052098	31052099	rs2517516	chr6	31028920	31028921	PPP1R18	9.2	13.3333	no
rs2517471	chr6	31052098	31052099	rs2517516	chr6	31028920	31028921	SFTA2	0	0	no
rs2517471	chr6	31052098	31052099	rs2517516	chr6	31028920	31028921	VARS2	23.7333	24.4667	no
rs2517471	chr6	31052098	31052099	rs2517513	chr6	31029587	31029588	DDR1	224.333	185.567	yes
rs2517471	chr6	31052098	31052099	rs2517513	chr6	31029587	31029588	DPCR1	0.1	0	no
rs2517471	chr6	31052098	31052099	rs2517513	chr6	31029587	31029588	NRM	20.0333	12.1	no
rs2517471	chr6	31052098	31052099	rs2517513	chr6	31029587	31029588	PPP1R18	9.2	13.3333	no
rs2517471	chr6	31052098	31052099	rs2517513	chr6	31029587	31029588	SFTA2	0	0	no
rs2517471	chr6	31052098	31052099	rs2517513	chr6	31029587	31029588	VARS2	23.7333	24.4667	no
rs2517471	chr6	31052098	31052099	rs2517511	chr6	31029918	31029919	DDR1	224.333	185.567	yes
rs2517471	chr6	31052098	31052099	rs2517511	chr6	31029918	31029919	DPCR1	0.1	0	no
rs2517471	chr6	31052098	31052099	rs2517511	chr6	31029918	31029919	NRM	20.0333	12.1	no
rs2517471	chr6	31052098	31052099	rs2517511	chr6	31029918	31029919	PPP1R18	9.2	13.3333	no
rs2517471	chr6	31052098	31052099	rs2517511	chr6	31029918	31029919	SFTA2	0	0	no
rs2517471	chr6	31052098	31052099	rs2517511	chr6	31029918	31029919	VARS2	23.7333	24.4667	no
rs2517471	chr6	31052098	31052099	rs2517510	chr6	31030122	31030123	DDR1	224.333	185.567	yes
rs2517471	chr6	31052098	31052099	rs2517510	chr6	31030122	31030123	DPCR1	0.1	0	no
rs2517471	chr6	31052098	31052099	rs2517510	chr6	31030122	31030123	NRM	20.0333	12.1	no
rs2517471	chr6	31052098	31052099	rs2517510	chr6	31030122	31030123	PPP1R18	9.2	13.3333	no
rs2517471	chr6	31052098	31052099	rs2517510	chr6	31030122	31030123	SFTA2	0	0	no
rs2517471	chr6	31052098	31052099	rs2517510	chr6	31030122	31030123	VARS2	23.7333	24.4667	no
rs2517471	chr6	31052098	31052099	rs2517508	chr6	31030636	31030637	DDR1	224.333	185.567	yes
rs2517471	chr6	31052098	31052099	rs2517508	chr6	31030636	31030637	DPCR1	0.1	0	no
rs2517471	chr6	31052098	31052099	rs2517508	chr6	31030636	31030637	NRM	20.0333	12.1	no
rs2517471	chr6	31052098	31052099	rs2517508	chr6	31030636	31030637	PPP1R18	9.2	13.3333	no
rs2517471	chr6	31052098	31052099	rs2517508	chr6	31030636	31030637	SFTA2	0	0	no
rs2517471	chr6	31052098	31052099	rs2517508	chr6	31030636	31030637	VARS2	23.7333	24.4667	no
rs2517471	chr6	31052098	31052099	rs570094655	chr6	31030680	31030681	DDR1	224.333	185.567	yes
rs2517471	chr6	31052098	31052099	rs570094655	chr6	31030680	31030681	DPCR1	0.1	0	no
rs2517471	chr6	31052098	31052099	rs570094655	chr6	31030680	31030681	NRM	20.0333	12.1	no
rs2517471	chr6	31052098	31052099	rs570094655	chr6	31030680	31030681	PPP1R18	9.2	13.3333	no
rs2517471	chr6	31052098	31052099	rs570094655	chr6	31030680	31030681	SFTA2	0	0	no
rs2517471	chr6	31052098	31052099	rs570094655	chr6	31030680	31030681	VARS2	23.7333	24.4667	no
rs2517471	chr6	31052098	31052099	rs575063777	chr6	31030994	31030995	DDR1	224.333	185.567	yes
rs2517471	chr6	31052098	31052099	rs575063777	chr6	31030994	31030995	DPCR1	0.1	0	no
rs2517471	chr6	31052098	31052099	rs575063777	chr6	31030994	31030995	NRM	20.0333	12.1	no
rs2517471	chr6	31052098	31052099	rs575063777	chr6	31030994	31030995	PPP1R18	9.2	13.3333	no
rs2517471	chr6	31052098	31052099	rs575063777	chr6	31030994	31030995	VARS2	23.7333	24.4667	no
rs2517471	chr6	31052098	31052099	rs2256436	chr6	31031381	31031382	DDR1	224.333	185.567	yes
rs2517471	chr6	31052098	31052099	rs2256436	chr6	31031381	31031382	DPCR1	0.1	0	no
rs2517471	chr6	31052098	31052099	rs2256436	chr6	31031381	31031382	NRM	20.0333	12.1	no
rs2517471	chr6	31052098	31052099	rs2256436	chr6	31031381	31031382	PPP1R18	9.2	13.3333	no
rs2517471	chr6	31052098	31052099	rs2256436	chr6	31031381	31031382	VARS2	23.7333	24.4667	no
rs2517471	chr6	31052098	31052099	rs2517507	chr6	31031566	31031567	DDR1	224.333	185.567	yes
rs2517471	chr6	31052098	31052099	rs2517507	chr6	31031566	31031567	DPCR1	0.1	0	no
rs2517471	chr6	31052098	31052099	rs2517507	chr6	31031566	31031567	NRM	20.0333	12.1	no
rs2517471	chr6	31052098	31052099	rs2517507	chr6	31031566	31031567	PPP1R18	9.2	13.3333	no
rs2517471	chr6	31052098	31052099	rs2517507	chr6	31031566	31031567	VARS2	23.7333	24.4667	no
rs2517471	chr6	31052098	31052099	rs2517505	chr6	31031696	31031697	DDR1	224.333	185.567	yes
rs2517471	chr6	31052098	31052099	rs2517505	chr6	31031696	31031697	VARS2	23.7333	24.4667	no
rs2517471	chr6	31052098	31052099	rs2523838	chr6	31032358	31032359	DDR1	224.333	185.567	yes
rs2517471	chr6	31052098	31052099	rs2523838	chr6	31032358	31032359	VARS2	23.7333	24.4667	no
rs2517471	chr6	31052098	31052099	rs2517504	chr6	31032370	31032371	DDR1	224.333	185.567	yes
rs2517471	chr6	31052098	31052099	rs2517504	chr6	31032370	31032371	VARS2	23.7333	24.4667	no
rs2517471	chr6	31052098	31052099	rs2523837	chr6	31032387	31032388	DDR1	224.333	185.567	yes
rs2517471	chr6	31052098	31052099	rs2523837	chr6	31032387	31032388	VARS2	23.7333	24.4667	no
rs2517471	chr6	31052098	31052099	rs3131796	chr6	31032569	31032570	DDR1	224.333	185.567	yes
rs2517471	chr6	31052098	31052099	rs3131796	chr6	31032569	31032570	VARS2	23.7333	24.4667	no
rs2517471	chr6	31052098	31052099	rs2517502	chr6	31032937	31032938	DDR1	224.333	185.567	yes
rs2517471	chr6	31052098	31052099	rs2517502	chr6	31032937	31032938	VARS2	23.7333	24.4667	no
rs2517471	chr6	31052098	31052099	rs2517501	chr6	31033192	31033193	DDR1	224.333	185.567	yes
rs2517471	chr6	31052098	31052099	rs2517501	chr6	31033192	31033193	VARS2	23.7333	24.4667	no
rs2517471	chr6	31052098	31052099	rs2517500	chr6	31033509	31033510	DDR1	224.333	185.567	yes
rs2517471	chr6	31052098	31052099	rs2517500	chr6	31033509	31033510	VARS2	23.7333	24.4667	no
rs2517471	chr6	31052098	31052099	rs7754869	chr6	31034525	31034526	DDR1	224.333	185.567	yes
rs2517471	chr6	31052098	31052099	rs7754869	chr6	31034525	31034526	VARS2	23.7333	24.4667	no
rs2517471	chr6	31052098	31052099	rs7755184	chr6	31034688	31034689	DDR1	224.333	185.567	yes
rs2517471	chr6	31052098	31052099	rs7755184	chr6	31034688	31034689	VARS2	23.7333	24.4667	no
rs2517471	chr6	31052098	31052099	rs375848238	chr6	31034769	31034770	DDR1	224.333	185.567	yes
rs2517471	chr6	31052098	31052099	rs375848238	chr6	31034769	31034770	VARS2	23.7333	24.4667	no
rs2517471	chr6	31052098	31052099	rs112973572	chr6	31034770	31034771	DDR1	224.333	185.567	yes
rs2517471	chr6	31052098	31052099	rs112973572	chr6	31034770	31034771	VARS2	23.7333	24.4667	no
rs2517471	chr6	31052098	31052099	rs373868045	chr6	31034771	31034772	DDR1	224.333	185.567	yes
rs2517471	chr6	31052098	31052099	rs373868045	chr6	31034771	31034772	VARS2	23.7333	24.4667	no
rs2517471	chr6	31052098	31052099	rs9262667	chr6	31034896	31034897	DDR1	224.333	185.567	yes
rs2517471	chr6	31052098	31052099	rs9262667	chr6	31034896	31034897	VARS2	23.7333	24.4667	no
rs2517471	chr6	31052098	31052099	rs9262669	chr6	31034986	31034987	DDR1	224.333	185.567	yes
rs2517471	chr6	31052098	31052099	rs9262669	chr6	31034986	31034987	VARS2	23.7333	24.4667	no
rs2517471	chr6	31052098	31052099	rs189954259	chr6	31035265	31035266	DDR1	224.333	185.567	yes
rs2517471	chr6	31052098	31052099	rs189954259	chr6	31035265	31035266	MUC21	0.2	0.1	no
rs2517471	chr6	31052098	31052099	rs189954259	chr6	31035265	31035266	PPP1R18	9.2	13.3333	no
rs2517471	chr6	31052098	31052099	rs189954259	chr6	31035265	31035266	SFTA2	0	0	no
rs2517471	chr6	31052098	31052099	rs189954259	chr6	31035265	31035266	VARS2	23.7333	24.4667	no
rs2517471	chr6	31052098	31052099	rs138979990	chr6	31035315	31035316	DDR1	224.333	185.567	yes
rs2517471	chr6	31052098	31052099	rs138979990	chr6	31035315	31035316	MUC21	0.2	0.1	no
rs2517471	chr6	31052098	31052099	rs138979990	chr6	31035315	31035316	PPP1R18	9.2	13.3333	no
rs2517471	chr6	31052098	31052099	rs138979990	chr6	31035315	31035316	SFTA2	0	0	no
rs2517471	chr6	31052098	31052099	rs138979990	chr6	31035315	31035316	VARS2	23.7333	24.4667	no
rs2517471	chr6	31052098	31052099	rs145905921	chr6	31035390	31035391	DDR1	224.333	185.567	yes
rs2517471	chr6	31052098	31052099	rs145905921	chr6	31035390	31035391	MUC21	0.2	0.1	no
rs2517471	chr6	31052098	31052099	rs145905921	chr6	31035390	31035391	PPP1R18	9.2	13.3333	no
rs2517471	chr6	31052098	31052099	rs145905921	chr6	31035390	31035391	SFTA2	0	0	no
rs2517471	chr6	31052098	31052099	rs145905921	chr6	31035390	31035391	VARS2	23.7333	24.4667	no
rs2517471	chr6	31052098	31052099	rs62399062	chr6	31035438	31035439	DDR1	224.333	185.567	yes
rs2517471	chr6	31052098	31052099	rs62399062	chr6	31035438	31035439	MUC21	0.2	0.1	no
rs2517471	chr6	31052098	31052099	rs62399062	chr6	31035438	31035439	PPP1R18	9.2	13.3333	no
rs2517471	chr6	31052098	31052099	rs62399062	chr6	31035438	31035439	SFTA2	0	0	no
rs2517471	chr6	31052098	31052099	rs62399062	chr6	31035438	31035439	VARS2	23.7333	24.4667	no
rs2517471	chr6	31052098	31052099	rs9262697	chr6	31035673	31035674	DDR1	224.333	185.567	yes
rs2517471	chr6	31052098	31052099	rs9262697	chr6	31035673	31035674	MUC21	0.2	0.1	no
rs2517471	chr6	31052098	31052099	rs9262697	chr6	31035673	31035674	PPP1R18	9.2	13.3333	no
rs2517471	chr6	31052098	31052099	rs9262697	chr6	31035673	31035674	SFTA2	0	0	no
rs2517471	chr6	31052098	31052099	rs9262697	chr6	31035673	31035674	VARS2	23.7333	24.4667	no
rs2517471	chr6	31052098	31052099	rs2517497	chr6	31036783	31036784	DDR1	224.333	185.567	yes
rs2517471	chr6	31052098	31052099	rs2517497	chr6	31036783	31036784	MUC21	0.2	0.1	no
rs2517471	chr6	31052098	31052099	rs2517497	chr6	31036783	31036784	PPP1R18	9.2	13.3333	no
rs2517471	chr6	31052098	31052099	rs2517497	chr6	31036783	31036784	SFTA2	0	0	no
rs2517471	chr6	31052098	31052099	rs2517497	chr6	31036783	31036784	VARS2	23.7333	24.4667	no
rs2517471	chr6	31052098	31052099	rs34247566	chr6	31036816	31036817	DDR1	224.333	185.567	yes
rs2517471	chr6	31052098	31052099	rs34247566	chr6	31036816	31036817	MUC21	0.2	0.1	no
rs2517471	chr6	31052098	31052099	rs34247566	chr6	31036816	31036817	PPP1R18	9.2	13.3333	no
rs2517471	chr6	31052098	31052099	rs34247566	chr6	31036816	31036817	SFTA2	0	0	no
rs2517471	chr6	31052098	31052099	rs34247566	chr6	31036816	31036817	VARS2	23.7333	24.4667	no
rs2517471	chr6	31052098	31052099	rs576804541	chr6	31037414	31037415	DDR1	224.333	185.567	yes
rs2517471	chr6	31052098	31052099	rs576804541	chr6	31037414	31037415	DPCR1	0.1	0	no
rs2517471	chr6	31052098	31052099	rs576804541	chr6	31037414	31037415	MRPS18B	49.9667	76.3333	no
rs2517471	chr6	31052098	31052099	rs576804541	chr6	31037414	31037415	MUC21	0.2	0.1	no
rs2517471	chr6	31052098	31052099	rs576804541	chr6	31037414	31037415	PPP1R10	16.2333	17.6333	no
rs2517471	chr6	31052098	31052099	rs576804541	chr6	31037414	31037415	PPP1R18	9.2	13.3333	no
rs2517471	chr6	31052098	31052099	rs576804541	chr6	31037414	31037415	SFTA2	0	0	no
rs2517471	chr6	31052098	31052099	rs576804541	chr6	31037414	31037415	TUBB	1832.3	640.3	no
rs2517471	chr6	31052098	31052099	rs576804541	chr6	31037414	31037415	VARS2	23.7333	24.4667	no
rs2517471	chr6	31052098	31052099	rs2844641	chr6	31037794	31037795	DDR1	224.333	185.567	yes
rs2517471	chr6	31052098	31052099	rs2844641	chr6	31037794	31037795	DPCR1	0.1	0	no
rs2517471	chr6	31052098	31052099	rs2844641	chr6	31037794	31037795	MRPS18B	49.9667	76.3333	no
rs2517471	chr6	31052098	31052099	rs2844641	chr6	31037794	31037795	MUC21	0.2	0.1	no
rs2517471	chr6	31052098	31052099	rs2844641	chr6	31037794	31037795	PPP1R10	16.2333	17.6333	no
rs2517471	chr6	31052098	31052099	rs2844641	chr6	31037794	31037795	PPP1R18	9.2	13.3333	no
rs2517471	chr6	31052098	31052099	rs2844641	chr6	31037794	31037795	SFTA2	0	0	no
rs2517471	chr6	31052098	31052099	rs2844641	chr6	31037794	31037795	TUBB	1832.3	640.3	no
rs2517471	chr6	31052098	31052099	rs2844641	chr6	31037794	31037795	VARS2	23.7333	24.4667	no
rs2517471	chr6	31052098	31052099	rs3873357	chr6	31037969	31037970	DDR1	224.333	185.567	yes
rs2517471	chr6	31052098	31052099	rs3873357	chr6	31037969	31037970	DPCR1	0.1	0	no
rs2517471	chr6	31052098	31052099	rs3873357	chr6	31037969	31037970	MRPS18B	49.9667	76.3333	no
rs2517471	chr6	31052098	31052099	rs3873357	chr6	31037969	31037970	MUC21	0.2	0.1	no
rs2517471	chr6	31052098	31052099	rs3873357	chr6	31037969	31037970	PPP1R10	16.2333	17.6333	no
rs2517471	chr6	31052098	31052099	rs3873357	chr6	31037969	31037970	PPP1R18	9.2	13.3333	no
rs2517471	chr6	31052098	31052099	rs3873357	chr6	31037969	31037970	SFTA2	0	0	no
rs2517471	chr6	31052098	31052099	rs3873357	chr6	31037969	31037970	TUBB	1832.3	640.3	no
rs2517471	chr6	31052098	31052099	rs3873357	chr6	31037969	31037970	VARS2	23.7333	24.4667	no
rs2517471	chr6	31052098	31052099	rs2517493	chr6	31038054	31038055	DDR1	224.333	185.567	yes
rs2517471	chr6	31052098	31052099	rs2517493	chr6	31038054	31038055	DPCR1	0.1	0	no
rs2517471	chr6	31052098	31052099	rs2517493	chr6	31038054	31038055	MRPS18B	49.9667	76.3333	no
rs2517471	chr6	31052098	31052099	rs2517493	chr6	31038054	31038055	MUC21	0.2	0.1	no
rs2517471	chr6	31052098	31052099	rs2517493	chr6	31038054	31038055	PPP1R10	16.2333	17.6333	no
rs2517471	chr6	31052098	31052099	rs2517493	chr6	31038054	31038055	PPP1R18	9.2	13.3333	no
rs2517471	chr6	31052098	31052099	rs2517493	chr6	31038054	31038055	SFTA2	0	0	no
rs2517471	chr6	31052098	31052099	rs2517493	chr6	31038054	31038055	TUBB	1832.3	640.3	no
rs2517471	chr6	31052098	31052099	rs2517493	chr6	31038054	31038055	VARS2	23.7333	24.4667	no
rs2517471	chr6	31052098	31052099	rs2517492	chr6	31038225	31038226	DDR1	224.333	185.567	yes
rs2517471	chr6	31052098	31052099	rs2517492	chr6	31038225	31038226	DPCR1	0.1	0	no
rs2517471	chr6	31052098	31052099	rs2517492	chr6	31038225	31038226	MRPS18B	49.9667	76.3333	no
rs2517471	chr6	31052098	31052099	rs2517492	chr6	31038225	31038226	MUC21	0.2	0.1	no
rs2517471	chr6	31052098	31052099	rs2517492	chr6	31038225	31038226	PPP1R10	16.2333	17.6333	no
rs2517471	chr6	31052098	31052099	rs2517492	chr6	31038225	31038226	PPP1R18	9.2	13.3333	no
rs2517471	chr6	31052098	31052099	rs2517492	chr6	31038225	31038226	SFTA2	0	0	no
rs2517471	chr6	31052098	31052099	rs2517492	chr6	31038225	31038226	TUBB	1832.3	640.3	no
rs2517471	chr6	31052098	31052099	rs2517492	chr6	31038225	31038226	VARS2	23.7333	24.4667	no
rs2517471	chr6	31052098	31052099	rs2523896	chr6	31038593	31038594	DDR1	224.333	185.567	yes
rs2517471	chr6	31052098	31052099	rs2523896	chr6	31038593	31038594	DPCR1	0.1	0	no
rs2517471	chr6	31052098	31052099	rs2523896	chr6	31038593	31038594	MRPS18B	49.9667	76.3333	no
rs2517471	chr6	31052098	31052099	rs2523896	chr6	31038593	31038594	MUC21	0.2	0.1	no
rs2517471	chr6	31052098	31052099	rs2523896	chr6	31038593	31038594	PPP1R10	16.2333	17.6333	no
rs2517471	chr6	31052098	31052099	rs2523896	chr6	31038593	31038594	PPP1R18	9.2	13.3333	no
rs2517471	chr6	31052098	31052099	rs2523896	chr6	31038593	31038594	SFTA2	0	0	no
rs2517471	chr6	31052098	31052099	rs2523896	chr6	31038593	31038594	TUBB	1832.3	640.3	no
rs2517471	chr6	31052098	31052099	rs2523896	chr6	31038593	31038594	VARS2	23.7333	24.4667	no
rs2517471	chr6	31052098	31052099	rs2523894	chr6	31038609	31038610	DDR1	224.333	185.567	yes
rs2517471	chr6	31052098	31052099	rs2523894	chr6	31038609	31038610	DPCR1	0.1	0	no
rs2517471	chr6	31052098	31052099	rs2523894	chr6	31038609	31038610	MRPS18B	49.9667	76.3333	no
rs2517471	chr6	31052098	31052099	rs2523894	chr6	31038609	31038610	MUC21	0.2	0.1	no
rs2517471	chr6	31052098	31052099	rs2523894	chr6	31038609	31038610	PPP1R10	16.2333	17.6333	no
rs2517471	chr6	31052098	31052099	rs2523894	chr6	31038609	31038610	PPP1R18	9.2	13.3333	no
rs2517471	chr6	31052098	31052099	rs2523894	chr6	31038609	31038610	SFTA2	0	0	no
rs2517471	chr6	31052098	31052099	rs2523894	chr6	31038609	31038610	TUBB	1832.3	640.3	no
rs2517471	chr6	31052098	31052099	rs2523894	chr6	31038609	31038610	VARS2	23.7333	24.4667	no
rs2517471	chr6	31052098	31052099	rs2523893	chr6	31038803	31038804	DDR1	224.333	185.567	yes
rs2517471	chr6	31052098	31052099	rs2523893	chr6	31038803	31038804	DPCR1	0.1	0	no
rs2517471	chr6	31052098	31052099	rs2523893	chr6	31038803	31038804	MDC1	33.8333	17.5	no
rs2517471	chr6	31052098	31052099	rs2523893	chr6	31038803	31038804	MRPS18B	49.9667	76.3333	no
rs2517471	chr6	31052098	31052099	rs2523893	chr6	31038803	31038804	MUC21	0.2	0.1	no
rs2517471	chr6	31052098	31052099	rs2523893	chr6	31038803	31038804	PPP1R10	16.2333	17.6333	no
rs2517471	chr6	31052098	31052099	rs2523893	chr6	31038803	31038804	PPP1R18	9.2	13.3333	no
rs2517471	chr6	31052098	31052099	rs2523893	chr6	31038803	31038804	SFTA2	0	0	no
rs2517471	chr6	31052098	31052099	rs2523893	chr6	31038803	31038804	TUBB	1832.3	640.3	no
rs2517471	chr6	31052098	31052099	rs2523893	chr6	31038803	31038804	VARS2	23.7333	24.4667	no
rs2517471	chr6	31052098	31052099	rs2523891	chr6	31038976	31038977	DDR1	224.333	185.567	yes
rs2517471	chr6	31052098	31052099	rs2523891	chr6	31038976	31038977	DPCR1	0.1	0	no
rs2517471	chr6	31052098	31052099	rs2523891	chr6	31038976	31038977	MDC1	33.8333	17.5	no
rs2517471	chr6	31052098	31052099	rs2523891	chr6	31038976	31038977	MRPS18B	49.9667	76.3333	no
rs2517471	chr6	31052098	31052099	rs2523891	chr6	31038976	31038977	MUC21	0.2	0.1	no
rs2517471	chr6	31052098	31052099	rs2523891	chr6	31038976	31038977	PPP1R10	16.2333	17.6333	no
rs2517471	chr6	31052098	31052099	rs2523891	chr6	31038976	31038977	PPP1R18	9.2	13.3333	no
rs2517471	chr6	31052098	31052099	rs2523891	chr6	31038976	31038977	SFTA2	0	0	no
rs2517471	chr6	31052098	31052099	rs2523891	chr6	31038976	31038977	TUBB	1832.3	640.3	no
rs2517471	chr6	31052098	31052099	rs2523891	chr6	31038976	31038977	VARS2	23.7333	24.4667	no
rs2517471	chr6	31052098	31052099	rs2428520	chr6	31039252	31039253	DDR1	224.333	185.567	yes
rs2517471	chr6	31052098	31052099	rs2428520	chr6	31039252	31039253	DPCR1	0.1	0	no
rs2517471	chr6	31052098	31052099	rs2428520	chr6	31039252	31039253	MDC1	33.8333	17.5	no
rs2517471	chr6	31052098	31052099	rs2428520	chr6	31039252	31039253	MRPS18B	49.9667	76.3333	no
rs2517471	chr6	31052098	31052099	rs2428520	chr6	31039252	31039253	MUC21	0.2	0.1	no
rs2517471	chr6	31052098	31052099	rs2428520	chr6	31039252	31039253	PPP1R10	16.2333	17.6333	no
rs2517471	chr6	31052098	31052099	rs2428520	chr6	31039252	31039253	PPP1R18	9.2	13.3333	no
rs2517471	chr6	31052098	31052099	rs2428520	chr6	31039252	31039253	SFTA2	0	0	no
rs2517471	chr6	31052098	31052099	rs2428520	chr6	31039252	31039253	TUBB	1832.3	640.3	no
rs2517471	chr6	31052098	31052099	rs2428520	chr6	31039252	31039253	VARS2	23.7333	24.4667	no
rs2517471	chr6	31052098	31052099	rs2523890	chr6	31039532	31039533	DDR1	224.333	185.567	yes
rs2517471	chr6	31052098	31052099	rs2523890	chr6	31039532	31039533	DPCR1	0.1	0	no
rs2517471	chr6	31052098	31052099	rs2523890	chr6	31039532	31039533	MDC1	33.8333	17.5	no
rs2517471	chr6	31052098	31052099	rs2523890	chr6	31039532	31039533	MRPS18B	49.9667	76.3333	no
rs2517471	chr6	31052098	31052099	rs2523890	chr6	31039532	31039533	MUC21	0.2	0.1	no
rs2517471	chr6	31052098	31052099	rs2523890	chr6	31039532	31039533	PPP1R10	16.2333	17.6333	no
rs2517471	chr6	31052098	31052099	rs2523890	chr6	31039532	31039533	PPP1R18	9.2	13.3333	no
rs2517471	chr6	31052098	31052099	rs2523890	chr6	31039532	31039533	SFTA2	0	0	no
rs2517471	chr6	31052098	31052099	rs2523890	chr6	31039532	31039533	TUBB	1832.3	640.3	no
rs2517471	chr6	31052098	31052099	rs2523890	chr6	31039532	31039533	VARS2	23.7333	24.4667	no
rs2517471	chr6	31052098	31052099	rs2523889	chr6	31040298	31040299	DDR1	224.333	185.567	yes
rs2517471	chr6	31052098	31052099	rs2523889	chr6	31040298	31040299	DPCR1	0.1	0	no
rs2517471	chr6	31052098	31052099	rs2523889	chr6	31040298	31040299	MDC1	33.8333	17.5	no
rs2517471	chr6	31052098	31052099	rs2523889	chr6	31040298	31040299	PPP1R10	16.2333	17.6333	no
rs2517471	chr6	31052098	31052099	rs2523889	chr6	31040298	31040299	TUBB	1832.3	640.3	no
rs2517471	chr6	31052098	31052099	rs2523889	chr6	31040298	31040299	VARS2	23.7333	24.4667	no
rs2517471	chr6	31052098	31052099	rs2523888	chr6	31040720	31040721	DDR1	224.333	185.567	yes
rs2517471	chr6	31052098	31052099	rs2523888	chr6	31040720	31040721	DPCR1	0.1	0	no
rs2517471	chr6	31052098	31052099	rs2523888	chr6	31040720	31040721	MDC1	33.8333	17.5	no
rs2517471	chr6	31052098	31052099	rs2523888	chr6	31040720	31040721	PPP1R10	16.2333	17.6333	no
rs2517471	chr6	31052098	31052099	rs2523888	chr6	31040720	31040721	TUBB	1832.3	640.3	no
rs2517471	chr6	31052098	31052099	rs2523888	chr6	31040720	31040721	VARS2	23.7333	24.4667	no
rs2517471	chr6	31052098	31052099	rs2523886	chr6	31040764	31040765	DDR1	224.333	185.567	yes
rs2517471	chr6	31052098	31052099	rs2523886	chr6	31040764	31040765	DPCR1	0.1	0	no
rs2517471	chr6	31052098	31052099	rs2523886	chr6	31040764	31040765	MDC1	33.8333	17.5	no
rs2517471	chr6	31052098	31052099	rs2523886	chr6	31040764	31040765	PPP1R10	16.2333	17.6333	no
rs2517471	chr6	31052098	31052099	rs2523886	chr6	31040764	31040765	TUBB	1832.3	640.3	no
rs2517471	chr6	31052098	31052099	rs2523886	chr6	31040764	31040765	VARS2	23.7333	24.4667	no
rs2517471	chr6	31052098	31052099	rs2523885	chr6	31040923	31040924	DDR1	224.333	185.567	yes
rs2517471	chr6	31052098	31052099	rs2523885	chr6	31040923	31040924	DPCR1	0.1	0	no
rs2517471	chr6	31052098	31052099	rs2523885	chr6	31040923	31040924	MDC1	33.8333	17.5	no
rs2517471	chr6	31052098	31052099	rs2523885	chr6	31040923	31040924	PPP1R10	16.2333	17.6333	no
rs2517471	chr6	31052098	31052099	rs2523885	chr6	31040923	31040924	TUBB	1832.3	640.3	no
rs2517471	chr6	31052098	31052099	rs2523885	chr6	31040923	31040924	VARS2	23.7333	24.4667	no
rs2517471	chr6	31052098	31052099	rs2523884	chr6	31041155	31041156	DDR1	224.333	185.567	yes
rs2517471	chr6	31052098	31052099	rs2523884	chr6	31041155	31041156	DPCR1	0.1	0	no
rs2517471	chr6	31052098	31052099	rs2523884	chr6	31041155	31041156	MDC1	33.8333	17.5	no
rs2517471	chr6	31052098	31052099	rs2523884	chr6	31041155	31041156	NRM	20.0333	12.1	no
rs2517471	chr6	31052098	31052099	rs2523884	chr6	31041155	31041156	PPP1R10	16.2333	17.6333	no
rs2517471	chr6	31052098	31052099	rs2523884	chr6	31041155	31041156	PPP1R18	9.2	13.3333	no
rs2517471	chr6	31052098	31052099	rs2523884	chr6	31041155	31041156	TUBB	1832.3	640.3	no
rs2517471	chr6	31052098	31052099	rs2523884	chr6	31041155	31041156	VARS2	23.7333	24.4667	no
rs2517471	chr6	31052098	31052099	rs2246330	chr6	31041493	31041494	DDR1	224.333	185.567	yes
rs2517471	chr6	31052098	31052099	rs2246330	chr6	31041493	31041494	DPCR1	0.1	0	no
rs2517471	chr6	31052098	31052099	rs2246330	chr6	31041493	31041494	MDC1	33.8333	17.5	no
rs2517471	chr6	31052098	31052099	rs2246330	chr6	31041493	31041494	NRM	20.0333	12.1	no
rs2517471	chr6	31052098	31052099	rs2246330	chr6	31041493	31041494	PPP1R10	16.2333	17.6333	no
rs2517471	chr6	31052098	31052099	rs2246330	chr6	31041493	31041494	PPP1R18	9.2	13.3333	no
rs2517471	chr6	31052098	31052099	rs2246330	chr6	31041493	31041494	TUBB	1832.3	640.3	no
rs2517471	chr6	31052098	31052099	rs2246330	chr6	31041493	31041494	VARS2	23.7333	24.4667	no
rs2517471	chr6	31052098	31052099	rs2523883	chr6	31042070	31042071	DDR1	224.333	185.567	yes
rs2517471	chr6	31052098	31052099	rs2523883	chr6	31042070	31042071	NRM	20.0333	12.1	no
rs2517471	chr6	31052098	31052099	rs2523883	chr6	31042070	31042071	PPP1R10	16.2333	17.6333	no
rs2517471	chr6	31052098	31052099	rs2523883	chr6	31042070	31042071	PPP1R18	9.2	13.3333	no
rs2517471	chr6	31052098	31052099	rs2523883	chr6	31042070	31042071	TUBB	1832.3	640.3	no
rs2517471	chr6	31052098	31052099	rs2523883	chr6	31042070	31042071	VARS2	23.7333	24.4667	no
rs2517471	chr6	31052098	31052099	rs2517489	chr6	31042306	31042307	DDR1	224.333	185.567	yes
rs2517471	chr6	31052098	31052099	rs2517489	chr6	31042306	31042307	NRM	20.0333	12.1	no
rs2517471	chr6	31052098	31052099	rs2517489	chr6	31042306	31042307	PPP1R10	16.2333	17.6333	no
rs2517471	chr6	31052098	31052099	rs2517489	chr6	31042306	31042307	PPP1R18	9.2	13.3333	no
rs2517471	chr6	31052098	31052099	rs2517489	chr6	31042306	31042307	TUBB	1832.3	640.3	no
rs2517471	chr6	31052098	31052099	rs2517489	chr6	31042306	31042307	VARS2	23.7333	24.4667	no
rs2517471	chr6	31052098	31052099	rs2523881	chr6	31042608	31042609	DDR1	224.333	185.567	yes
rs2517471	chr6	31052098	31052099	rs2523881	chr6	31042608	31042609	NRM	20.0333	12.1	no
rs2517471	chr6	31052098	31052099	rs2523881	chr6	31042608	31042609	PPP1R10	16.2333	17.6333	no
rs2517471	chr6	31052098	31052099	rs2523881	chr6	31042608	31042609	PPP1R18	9.2	13.3333	no
rs2517471	chr6	31052098	31052099	rs2523881	chr6	31042608	31042609	TUBB	1832.3	640.3	no
rs2517471	chr6	31052098	31052099	rs2523881	chr6	31042608	31042609	VARS2	23.7333	24.4667	no
rs2517471	chr6	31052098	31052099	rs2523880	chr6	31042769	31042770	DDR1	224.333	185.567	yes
rs2517471	chr6	31052098	31052099	rs2523880	chr6	31042769	31042770	NRM	20.0333	12.1	no
rs2517471	chr6	31052098	31052099	rs2523880	chr6	31042769	31042770	PPP1R10	16.2333	17.6333	no
rs2517471	chr6	31052098	31052099	rs2523880	chr6	31042769	31042770	PPP1R18	9.2	13.3333	no
rs2517471	chr6	31052098	31052099	rs2523880	chr6	31042769	31042770	TUBB	1832.3	640.3	no
rs2517471	chr6	31052098	31052099	rs2523880	chr6	31042769	31042770	VARS2	23.7333	24.4667	no
rs2517471	chr6	31052098	31052099	rs2517488	chr6	31042811	31042812	DDR1	224.333	185.567	yes
rs2517471	chr6	31052098	31052099	rs2517488	chr6	31042811	31042812	NRM	20.0333	12.1	no
rs2517471	chr6	31052098	31052099	rs2517488	chr6	31042811	31042812	PPP1R10	16.2333	17.6333	no
rs2517471	chr6	31052098	31052099	rs2517488	chr6	31042811	31042812	PPP1R18	9.2	13.3333	no
rs2517471	chr6	31052098	31052099	rs2517488	chr6	31042811	31042812	TUBB	1832.3	640.3	no
rs2517471	chr6	31052098	31052099	rs2517488	chr6	31042811	31042812	VARS2	23.7333	24.4667	no
rs2517471	chr6	31052098	31052099	rs2394421	chr6	31042924	31042925	DDR1	224.333	185.567	yes
rs2517471	chr6	31052098	31052099	rs2394421	chr6	31042924	31042925	NRM	20.0333	12.1	no
rs2517471	chr6	31052098	31052099	rs2394421	chr6	31042924	31042925	PPP1R18	9.2	13.3333	no
rs2517471	chr6	31052098	31052099	rs2394421	chr6	31042924	31042925	TUBB	1832.3	640.3	no
rs2517471	chr6	31052098	31052099	rs2394421	chr6	31042924	31042925	VARS2	23.7333	24.4667	no
rs2517471	chr6	31052098	31052099	rs2517486	chr6	31042943	31042944	DDR1	224.333	185.567	yes
rs2517471	chr6	31052098	31052099	rs2517486	chr6	31042943	31042944	NRM	20.0333	12.1	no
rs2517471	chr6	31052098	31052099	rs2517486	chr6	31042943	31042944	PPP1R18	9.2	13.3333	no
rs2517471	chr6	31052098	31052099	rs2517486	chr6	31042943	31042944	TUBB	1832.3	640.3	no
rs2517471	chr6	31052098	31052099	rs2517486	chr6	31042943	31042944	VARS2	23.7333	24.4667	no
rs2517471	chr6	31052098	31052099	rs2249231	chr6	31043232	31043233	DDR1	224.333	185.567	yes
rs2517471	chr6	31052098	31052099	rs2249231	chr6	31043232	31043233	NRM	20.0333	12.1	no
rs2517471	chr6	31052098	31052099	rs2249231	chr6	31043232	31043233	PPP1R18	9.2	13.3333	no
rs2517471	chr6	31052098	31052099	rs2249231	chr6	31043232	31043233	TUBB	1832.3	640.3	no
rs2517471	chr6	31052098	31052099	rs2249231	chr6	31043232	31043233	VARS2	23.7333	24.4667	no
rs2517471	chr6	31052098	31052099	rs35741823	chr6	31043511	31043512	DDR1	224.333	185.567	yes
rs2517471	chr6	31052098	31052099	rs35741823	chr6	31043511	31043512	NRM	20.0333	12.1	no
rs2517471	chr6	31052098	31052099	rs35741823	chr6	31043511	31043512	PPP1R18	9.2	13.3333	no
rs2517471	chr6	31052098	31052099	rs35741823	chr6	31043511	31043512	TUBB	1832.3	640.3	no
rs2517471	chr6	31052098	31052099	rs35741823	chr6	31043511	31043512	VARS2	23.7333	24.4667	no
rs2517471	chr6	31052098	31052099	rs9263456	chr6	31043517	31043518	DDR1	224.333	185.567	yes
rs2517471	chr6	31052098	31052099	rs9263456	chr6	31043517	31043518	NRM	20.0333	12.1	no
rs2517471	chr6	31052098	31052099	rs9263456	chr6	31043517	31043518	PPP1R18	9.2	13.3333	no
rs2517471	chr6	31052098	31052099	rs9263456	chr6	31043517	31043518	TUBB	1832.3	640.3	no
rs2517471	chr6	31052098	31052099	rs9263456	chr6	31043517	31043518	VARS2	23.7333	24.4667	no
rs2517471	chr6	31052098	31052099	rs2517483	chr6	31043624	31043625	DDR1	224.333	185.567	yes
[truncated: 3,516 more rows]
