# Supplementary material for: A promoter interaction map for cardiovascular disease genetics
Source: eLife. 2018 Jul 10;7:e35788. doi: 10.7554/eLife.35788 (PMC6053306; doi:10.7554/eLife.35788)
Supplement: Supplementary file 9. — Table 9.1 contains the probe sequences used for promoter capture, along with the corresponding gene name. Table 9.2 contains the total number of sequenced and processed/filtered reads for each Hi-C experiment. Table 9.3 contains the number of reads mapping to each promoter and the corresponding number of significant (present in at least two replicates) interactions called. [file elife-35788-supp9.xlsx]

## Sheet: Table 9.1
Supplemental Table 9.1: Probe coordinates and sequences
Hg19 coordinate	Gene name	Probe sequence (120 nt variable sequence)
chr19:58864461-58864581	A1BG*NM_130786*-*58854865	AGTCTGGAGTCTCCAGGTGGGCCTGGCACGTCAGCGTCACATTGGCCAAGGGTTTCAGCAGTGATTCGGACTCTGCCCACAGGCTGGGCTGCGTCTCATAAACTGCAAGGGGTGGCTGGG
chr19:58864581-58864701	A1BG*NM_130786*-*58854865	ATCAGCTCAGTGCCACAGAGACAGGGCTCCCCCCCGGCCTGGGCCCACCATTCCCAGACCTCACCCCTGCACTCACATATGGCTGCTTCTGTCACTGGGCCCCAGGTGACACCTGCGGAG
chr19:58865085-58865205	A1BG*NM_130786*-*58854865	ATCCTAGAACCTGTTCTAGAAGGAGACGCTGAGTTCTCCCCACTCTACCTGGAGCTGCTGAGGTCAAGTGGAGAGTGCCGGGGCTGAAGCCCAGCGAGCCCCTCCCTGTCACACCACACT
chr19:58864965-58865085	A1BG*NM_130786*-*58854865	AACTTCTGAGGCCTCAGGATGCCCAGCAACAATTATAATCAATAATCATGTATGATTAATAAACTAAATCAAGAGTGATAAAATGATGTTAAAACCACCTCATCCTCATTTCAGTGATGG
chr10:52645213-52645333	A1CF*NM_138933*-*52635435	GATAATTCTTTGAATTAGGCTCGATAACAGAAGAGGGTAAAAGCTGTTTTCACTGCATTCCCACTGATACCACAATACACAGTTTCACAGAGTTGAAATAGAAAAAAGCAAAACACATGG
chr10:52645920-52646040	A1CF*NM_138933*-*52635435	ATCAGGTTGGGGAAAGCATACTTCTTTGTATACAAGCTGCTCATTTAGATTTTAAGAGGAGGCCACTGTGTGAGAAGCACAATAATCAGCTACATACTGGGGTTATATGATAGCTGATGC
chr10:52645356-52645476	A1CF*NM_138933*-*52635435	ATCCCCACCCGGAAAAGGTTTCCTTGATTATGGCGAATTCAACGTGTCACTCGGGTTATGCTCTAATCGTCATATCAAACTCCAAAGGTTCAGTGGCTTTAGGTTTGGTTTACAATTCCT
chr10:52645800-52645920	A1CF*NM_138933*-*52635435	TATCACTATATTACATGGAGTAAAGTGTGGAGTTTTAGGTCAAGTACGTAGATAAATGCTGGCTTACAAACAGAAAATACACAAAGCATTTATATAACAAAGTAGATAGATTTAGGCCAG
chr12:8997619-8997739	A2ML1*NM_001282424*+*8987599	TGGTTTAGGATGAAATTATTTCCACTGAATTTTAAATTGAGCTGTAATTAAAAAACACTTATGAGGATAGATTTTCGCTGACTTTCTGTTACAAAGATTATAAGAAAATAAAATTTGGAG
chr12:8997739-8997859	A2ML1*NM_001282424*+*8987599	ATCTTCAAGAAATGGCAGACAGTTATCTATGGTGAGGAACAATTTCTATGCTGTCAGACTCCTCCCATCCACCTGCGTGGTTCTCAGCCAGACCTCCAACTGCAGGAGGAGCCACCAGGA
chr12:8997403-8997523	A2ML1*NM_001282424*+*8987599	TGTAGGACAAAAGTGAAGTTAGGGCCGAGCCACGTGGAATGGCTAATGCTGGGCAGGCGTCCAAGGAACCGACCTTGGAGCCCTGCAGGAGCGTGGGATGAGAGCCTGCTTGCAAACAAG
chr12:8997523-8997643	A2ML1*NM_001282424*+*8987599	ATCACCGAGTTCTGTTTCAAGTGAGAGTGGACGGGAAGGGGGAGTTAGAAGAGGAGATTTCTCCTCTAGAGGGTTCAATGTCAGAAGGGCTCAGGGTGGTTTAGGATGAAATTATTTCCA
chr12:8975450-8975570	A2ML1*NM_144670*+*8965149	ATCCTTTACCCAGAGAGGGAGGCTGACGCATGAAGAGGAAGCTTTAAAAAAGATAAATATTAAAATGTGCCCTGTTTTCTGAAATAGGCCTAATTTCCTCCTTGGTGCTCTAGGCATGTG
chr12:8975084-8975204	A2ML1*NM_144670*+*8965149	GTGGTTACAGAAGGAGGAACACAGTCCTCCTGTGTTCCAGGTGCCAGGAGGTGACTGACTATAGCATCAGTCATCACTGCACACCCTACCTGGAATTAGTATATAAAGCTACGCGGAGCG
chr12:8974787-8974907	A2ML1*NM_144670*+*8965149	TGAGCCACTGTGACCGGCCAAGTTTACTGCTTTTCTATTGAAACTGTTCTCATACCCGTGTTCCCAACTACACCTTAATTGAATAATAAAAGAAAATAAGGACATTAAATGAGAACAGGA
chr12:9268583-9268703	A2M*NM_000014*-*9258558	ATCTCTAAACAAAGTTGAGGTCTCTGAACATTCTCTGGAAAGGTCATTGATGGCCTATTTATAGTCAAGGTTAATTCCTGGCGGGCTAAATAGAATCCCTGGAGGGCTAAAACTACATTC
chr12:9268939-9269059	A2M*NM_000014*-*9258558	GTTTGAAGCCACATCAGAATTCAGTAGTCCTCTTTGAAAATGGCACGAATTAAACCAGTAGCTTTTTGACATTAGGGATATTACTGGGTTGCAGATGAAGAGCCAGGCCCTGGAAGAATG
chr12:9268463-9268583	A2M*NM_000014*-*9258558	TGGAGGAGAACAGACTGTATTGTACCCTACTCCCTACAATCCATCTGGTCCCAAACACTTCCCAAAGCAACTGGGCTTTATGCTGCTCTGTGTGCAAACAGGAAGTTCCACCCACACAAG
chr12:9268115-9268235	A2M*NM_000014*-*9258558	TTAAAAAGCTAAAAATTTCTGACACCCCTTAGGAAGGCTTTGCATATTAGAGCTTCAGAGAGTTGGGGAAGAATGATTAAAAGTAAGCAAGTAATGAGTAAACTAGATTTGTAAAATCTG
chr1:33786775-33786895	A3GALT2*NM_001080438*-*33776699	ATCTGGAACAAGCAGCTCCTCCCCCTTTACCTGAGGAGCTGCACCCACAGGAGCAGTCAGGATGGACTGCCTGCGAGGGACCTGCCGGGGATGCAACCTTTTGGGGGAAGCTGGCCCCAA
chr1:33786257-33786377	A3GALT2*NM_001080438*-*33776699	ATCAGCCATTAGGTCTTAAGGGGGCACAGGTTCCTAGTCCTGGACCATCAGTCCCAGTGGGGATAGAGGGAGCTCTCAGTTACAGTCGGGGAGGGAATGTACCCCCGGGTCTCTGCTTTC
chr1:33786495-33786615	A3GALT2*NM_001080438*-*33776699	TTCTTCTCCTGGGGCAATGTCCCCTCTCGGAGCCACCTTTCCCCAGGACTGGAGGCTCAGCTGGTACTCCTGGGCTCACTCTGGTGCCTCCCCTTGGTACTGTTTTAGCCATCAGACTGG
chr1:33786987-33787107	A3GALT2*NM_001080438*-*33776699	TTTTGTACAGACTCCTCTTCCCTCCCCAGGGGAAGTGTCTTTGGTTCTTGGGAACAGCTGGCAATCAAGGTATGGTGTTTGCCACGCAGGAAAAGCCGTTCTGCACAGAGCCTCAGCCAG
chr22:43116712-43116832	A4GALT*NM_017436*-*43106876	CTGCCTTCCCGAGGCGCCTCCTCCCCACTGCGAGCCGCAGGATCCCCCTGGAGCCCCCGTCCCCCGCAACATCGGCGCGGCCCCTCGTACCTCTAGCTCCAGCGGCGGCGGGCGGCGGAC
chr22:43117031-43117151	A4GALT*NM_017436*-*43106876	GGCGGGTGCGGACAGTCCCCAGTCCGCCGGCCAACAGGTAGGGAGCGCTCCCCGGCCTCCGCGCCGCCAGTATTACGGGTTACCATCCCGTTTTCCCCATTGAACTGATGAGAAAACTGA
chr22:43117227-43117347	A4GALT*NM_017436*-*43106876	ATCCCACCGCCTCCTGCCGGGACCGTGCTAAGGGCATTGCCTGCATCACCCCAGTGTTTGCGGAATTCCAGTTATTTGCTGTATCCTTAACGCCGCCCCGTCCTTTCTCTACTCCTCCTC
chr22:43116633-43116753	A4GALT*NM_017436*-*43106876	GGTTCGTGCGCGCACAAATGTCGCCTCCAGAACAGGTGGCCCGGGCTAGGGCGGCGGCCCAGCCCCTCCGCCCCTGCCCCTGCCTTCCCGAGGCGCCTCCTCCCCACTGCGAGCCGCAGG
chr22:43117144-43117264	A4GALT*NM_017436*-*43106876	AAACTGAGGTTCAGAGGGTTGAGTACCTCGATATTCTGCAGTGGAGAAGGGACGCTGTCACCCCTGGGACCCGGGTCGGCCTGATCCCACCGCCTCCTGCCGGGACCGTGCTAAGGGCAT
chr3:137850917-137851037	A4GNT*NM_016161*-*137841229	AAAAAAATTAACAAAGGAAGCAAACTGAAGGCTAAAGAGTTAAATAAATTGCCAAGATCACACGATTAGCAAGTAGCAGAGCTGTGACTGTAACTTGCATCCACCTGCCACCAAAGTCCA
chr3:137851104-137851224	A4GNT*NM_016161*-*137841229	ATCTCACGTCTTGGCAGGTCTATCTTTCAAATTACATATAACCCTTTTAGAAAATACAAAACAGTGAATCAGAGCCTAACTTCTAGCTGCAAATGCAGTTAACCAGTATTTGAGGTCTTA
chr3:137851683-137851803	A4GNT*NM_016161*-*137841229	ATCTAGAATGAGAAGTGATTCCCCAGTGTCAGTCACAGTGGCTGCAGGAAGGCTCCTTTTTCCCCAAGGTCCCCCTTATGGGGTATAAGCCTCGTCCCAGTCTCAGGAAGCCAGCTTTGT
chr3:137851327-137851447	A4GNT*NM_016161*-*137841229	ACAAAAAGTTCCCAGGAAGCTCCTCCCTTTACTAAGTTCTCCCAAACACAGCCACTTGGGAACAAGAGGGGTTTACCAGATTTTTAAGGTGACCCACACACTAATCCTGCCTGTTTGTGG
chr12:53715685-53715805	AAAS*NM_015665*-*53705412	ATCACCCAGAGGAAAATACAGGCTATGTCACAGGCAGCTGGCTGGAAAGCTGAGGGAAAAGCCTCAGAGAGGAGGAACAGTGCTGCACCCACACGGTTAGGCGTCCTGGAAAGGGAGGTG
chr12:53714825-53714945	AAAS*NM_015665*-*53705412	ATCCTCCCCAGATACTGTCCCCAACTTTTAGATAGTTCTCCCGCATCCTCACACTCCCTAGATTCTCCCTCATTCTCTCCATTCCCTCTAGGCCTCCTCCACAGCTCCTTAACCGTTCCC
chr12:53715565-53715685	AAAS*NM_015665*-*53705412	TACTGTTTTTCCCAGCTCCGAATTCCCGAACACCTTCTCCCACTCACTATCTTAGCGCTTAGAAAGCCCGAAATAAGCCACATTCAGGGAAGTACCAAATTAATCCTCCCAGGCCTGTGG
chr12:125550163-125550283	AACS*NM_023928*+*125539924	ATCCTGGAGTGCCAGGTGATGTGGGAGCCTGACAGTAAGAAGAACACGCAGATGGACCGCTTCCGGGCGGCTGTGGGCGCCGCCTGCGGCCTGGCGCTGGGTGAGAGTCGGGCGCGCGGC
chr12:125550098-125550218	AACS*NM_023928*+*125539924	CCTCGTCGCAGCCCCGGCCGCCCGCCGCCGCCATGTCCAAGGAGGAGCGCCCCGGTCGGGAGGAGATCCTGGAGTGCCAGGTGATGTGGGAGCCTGACAGTAAGAAGAACACGCAGATGG
chr3:151451711-151451831	AADACL2*NM_207365*+*151441703	ATCATATCACCTGAGAGAGTTCCCAAGTCTACAATTGCTCTACTAGTTACTATTCAGTGTTTGTGAAAAATTTTAATCTCAGTACTGTGAAGAAGCTGGAAAAAGGGATATTATGGGGCT
chr3:151451504-151451624	AADACL2*NM_207365*+*151441703	AGGTTTAAGTCTCAATAATAAAGTTGTTTTGGGCTGATGATGGTATCACAGGGTGAAGAAACACTGTAAGAGTATTACATTGCATGATAATAATGCATGCACGCCCTCATGAATTATGAG
chr3:151452653-151452773	AADACL2*NM_207365*+*151441703	CAACTCCATAATTTGAACTATAAACTGTCTCATTTTGAAACCCATACTCTTTCTGCCAAGCCAGACAGCTTCCAGAAAGGGTAACAATAAGAGGCTCAAAGGAGAAGGCCACAGAAGATG
chr1:12776077-12776197	AADACL3*NM_001103170*+*12766117	GTGTGACTTATAAGTGGAGGAGGTCTGCTGGCTCTGAACCATGTCCTAAATGGTTTCCACTGCGCACAGCTTCCTCTCAGCCCGCTCTGAGCTGGAAGCAGCATGTGGGACCTGGCCCTG
chr1:12776197-12776317	AADACL3*NM_001103170*+*12766117	ATCTTCCTCGCAGCAGCCTGAGTGTTCTCACTAGGGGTCACTCTGTGGGTCATTTGCAGCCATTTTTTCACTGTGCACATCCCTGCAGCGGTTGGCCACCCTGTGAAACTGAGAGTCCTC
chr1:12776349-12776469	AADACL3*NM_001103170*+*12766117	GAGTTTTGTGCTTTATGTGTCCCCTCCAGCTGACCATTAAGGAAGGCGGCAGGAAAAATCACACACCGGAAGCTTCTAGCTGAATGAACACCGGTATCATGGGGCCTGCAGTGACAGCTG
chr1:12775951-12776071	AADACL3*NM_001103170*+*12766117	ATCCGGCTGGATGGGCCACTTTCTTCTCTGCATGGGCCCTGTCCTAGAACCACATCCTCACCTGAGCCTGTGACTCACCTGGGCTGGGCCAGTGTTTGTGGGACCCAGGGAGGTGGGGGA
chr1:12704282-12704402	AADACL4*NM_001013630*+*12694565	ATCTTCCTGAAATCTTTGGGAAGCTCACCTTCCAAGACTCCCCATGATGAGCAGTATTGATTTTTCTGGGTCCCCACATTGCTTAGGGAAATAGGTTCCTCCACCTCCCATTGGCCTTTT
chr1:12703903-12704023	AADACL4*NM_001013630*+*12694565	TTTTAGAGGCGGAATATGAGGCTGGATAAAGCCCAGTTTTGCCTGCAATGGCATTCCTGTCTCCCGTCCCAGGACCCCAGAAGATTATGACTACCAGAAAACACGCCAGTCTTTGCCCTG
chr3:151531866-151531986	AADAC*NM_001086*+*151521860	ACTGCTTATTAAAGTACACTATTCAGGCATATCATGTAGGTTTACTTTCTGTGTTTCTAGAGACCAAGAAGCGGGACGTTCACCATGGGAAGAAAATCGCTGTACCTTCTGATTGTGGGG
chr3:151531986-151532106	AADAC*NM_001086*+*151521860	ATCCTCATAGCATATTATATTTATACGCCTCTCCCAGATAACGTTGAGGAGCCATGGAGAATGATGTGGATAAACGCACATCTGAAAACTATACAAAATTTGGTAAGTTTGGAATTTTAT
chr3:151531582-151531702	AADAC*NM_001086*+*151521860	TTTAAAACAAAGATTCTGAATTCTGTATGTTTTCTATGGATAATTTTGTTAGAGTTAAAGAATTTGTTCCCGAGTTATTACTCAATACATGCTGTTTATTGGAATACAGATAACAGCATG
chr3:151531702-151531822	AADAC*NM_001086*+*151521860	ATCATTGACAAACTTTGCCCTAGTTTCCTATTACTCATTAAACCTTGAAGTTGCACTTAACATGACTGTATCTGGATAACAGATAAAATTTTGGCCTTATTATGCCAACCCTTAAACTAA
chr4:171011532-171011652	AADAT*NM_016228*-*171001183	CATTTTGCCCGCTCAGACCATGGCTATGCTAAATACCCATCTTTCGTTAGTGAAACTCTGGGCACTCTCCTGGGAAGCATCCCGGCGACCAAGACGAATTTCAACATCACTTTCTCGAAG
chr4:171010315-171010435	AADAT*NM_016228*-*171001183	ATCAGAAAGACAGCAAAGGGCCACAATAGCAGAAGCCCTCCTCCACTTAGCCCCGACCTGTCTGTGAGCTTCATGGCCCACCCCTCTCCCATTTACCTGGCCCTCTCCACTGTACACCCA
chr4:171011398-171011518	AADAT*NM_016228*-*171001183	ATCCTAATCCTCGGGAACCATCTGGCGGCGACTTGGGTCCACTGCAGGGGGCTCCCGAGCTGCGCCCAGCCGGGAGCGGCCCCACCCTCGTTCCCGCGCGCTCCGCTGGCCTCCTCTCAG
chr4:171011018-171011138	AADAT*NM_016228*-*171001183	CCGGCTGGACGCTGCGTTCGGTCTCCCGGTCCTAAACGGGTCTGGGGCTGTGTGGCGAGCCCGGCAAAGTCCACGCCGCACGCGCTCCTGCGGCCGCCAGGGCCCAGGCCGGTTTTGCCC
chr9:99416707-99416827	AAED1*NM_153698*-*99407599	GCATTTGTTTTAGGGCATTATCAGTCAACATTTGAGAACAGGCACTAGGTTACCAGGCAACACCACAATTGTTAGTACGTTTACCACCAGGCAGCACCCAATGAGTTAGGGCAGAAATAG
chr9:99417833-99417953	AAED1*NM_153698*-*99407599	TGGCCACCTGAGCGGATGTTCTCACCTATTCGAGAACTAATGGGTGTATGTGTAAAAGGTGGGCTAGGGCCAGGCCCACGTTTTGTAAACACACAGGCCGGGCCTGTAATCCTAGCGACT
chr9:99417115-99417235	AAED1*NM_153698*-*99407599	ATCCCTGTACTTCGCCGTGCGTGACGCGAGCAAAGGCGACGCCCGCGGGGCCGGGACCGGCGGCTCGGGCGCCCGGCGCGTGGGAAGCGGGCCTCGCCCTCGCCCTCTCCCTGCCCCGCC
chr15:67547149-67547269	AAGAB*NM_001271886*-*67537074	TGCCATGGGGACGAGCGGCTCCGGCTGAAGGTTTCCGTGCTTGGAAACCGCGCCTCCGCGGAGGTAGCCGTTCCCTGACCTAGCCATGGCACAGAACACTGAAAACCACGACCCTGTCGG
chr15:67547149-67547269	AAGAB*NM_001271886*-*67537074	TGCCATGGGGACGAGCGGCTCCGGCTGAAGGTTTCCGTGCTTGGAAACCGCGCCTCCGCGGAGGTAGCCGTTCCCTGACCTAGCCATGGCACAGAACACTGAAAACCACGACCCTGTCGG
chr15:67546498-67546618	AAGAB*NM_001271886*-*67537074	GAGTAAACACTCTCTCCCGGAGCAGCAAGGATAACAACATCACGATATCAACAATTCCAGCACCTTACACTCCTGTAACCTAGCGCAATTTCCGGAGAGCCTTCAGGTTCATCTCAACGG
chr15:67546498-67546618	AAGAB*NM_001271886*-*67537074	GAGTAAACACTCTCTCCCGGAGCAGCAAGGATAACAACATCACGATATCAACAATTCCAGCACCTTACACTCCTGTAACCTAGCGCAATTTCCGGAGAGCCTTCAGGTTCATCTCAACGG
chr15:67547269-67547389	AAGAB*NM_001271886*-*67537074	ATCCATCTTAATCCAGGTGGGAAACGGGCTTCCCCCGGCCCTGCCCTGCCCAGCCGCGCCACTTCCGAGCGAGGTCCCGCGCGCCGATTCACCGACGCTCACCCATTTGGTGCGCCGCCC
chr15:67547269-67547389	AAGAB*NM_001271886*-*67537074	ATCCATCTTAATCCAGGTGGGAAACGGGCTTCCCCCGGCCCTGCCCTGCCCAGCCGCGCCACTTCCGAGCGAGGTCCCGCGCGCCGATTCACCGACGCTCACCCATTTGGTGCGCCGCCC
chr15:67546618-67546738	AAGAB*NM_001271886*-*67537074	ATCCTCGCAAAAACCTGTGGCCTGGGCTGAGCAGAGCGGGAAATCAGTCTCACTTTACACAGGAAGCCGAAAGGAACGCCGAAGAAGGCCGAGTGGGCAGAAAAGCACGAGATTAAGAGA
chr15:67546618-67546738	AAGAB*NM_001271886*-*67537074	ATCCTCGCAAAAACCTGTGGCCTGGGCTGAGCAGAGCGGGAAATCAGTCTCACTTTACACAGGAAGCCGAAAGGAACGCCGAAGAAGGCCGAGTGGGCAGAAAAGCACGAGATTAAGAGA
chr2:69871527-69871647	AAK1*NM_014911*-*69860977	ATCCGGCTGCACCGAGCGCCAGCCTTGAAATAAGTAAAACCGATGCCCTTCCGCCCCTAACCTCAAAAGCTGCTTTTGCGTCTCGATGTTATTGAGAGCCGGCTCTGCGGTCAGCTCTGA
chr2:69870726-69870846	AAK1*NM_014911*-*69860977	GCGCCCTGCTACCAGCCCCGCGACATTGTCACGGCCGCCGGGCCGGCCTGCGACGCAGAGAAGAGGCGGCGCTGCAGCGAGAGCCGGGGCCGCGCTCGGCTCCCGCCCGCCCGCCAGCTG
chr2:69870772-69870892	AAK1*NM_014911*-*69860977	CCTGCGACGCAGAGAAGAGGCGGCGCTGCAGCGAGAGCCGGGGCCGCGCTCGGCTCCCGCCCGCCCGCCAGCTGATCCCGGGAGCGCCGGGCGGAGACTGACCCGCCGCCCCTCCCCCGC
chr2:69870888-69871008	AAK1*NM_014911*-*69860977	CCGCGCGCGCTCCCGCCCGGCTCCATCCACCCAACCAGGAAGTGAACCGCCGCCGGAAGTGCCCCTCGGGGCGGCGCGGCGAGGGACCGGGGCCTCTCCTGCAACCGCCGTTCTGTCGCC
chr2:69871281-69871401	AAK1*NM_014911*-*69860977	TGCCAACAACTAAGTTCCCCCCCCCCCCCCCCCGCTGTATGTTCCACCCTTCTGGAGCCATCTTATTTGCGGCCTGGCCTCCTGGCACAAGGGATTCTGGAGGTTGTGGTTTCCGAACGG
chr11:77532419-77532539	AAMDC*NM_024684*+*77522207	AGGTGTGCCCTTAATTAGGGGCTGGGCTGGGACCTCGGTAAGATGTCTCTGTGGAAGTTTGCCGACGGGGTATTGCTCTCTGCTGGGGTACAGGAATCGCAGCTTTGCTGGAAAAGCAGG
chr11:77532204-77532324	AAMDC*NM_024684*+*77522207	ATCCCGAAGCAGCGCTGGGAGCGTAAGTGCGGGCAGAGCACTGCGCCGTTTGGGAACGCAACTTTGAGGAGACAGTGCGGTGGGTGAGTTTGCGGGGGAATCCTGAAACTGGGCCACGAG
chr11:77532606-77532726	AAMDC*NM_024684*+*77522207	ATCTGAGGAGACCAGGCTCTGCTAGGGGGCCATGGTGTGAGGGGAAGGGGCTCTGTTCAGGGACCAGAATCGGAGTGTGGGCTGGGACTCCATTGAGAGGCGGAACATGACAGGAGACGG
chr11:77532084-77532204	AAMDC*NM_024684*+*77522207	GGCTGGAAGCGGGAGGGGCGGGACTTCTCGAGAACAATGGCCAATGGACGCAGAGGGGGCGGGGCCTCGGGCGCTGTTCAACTGCAGGGCGTATTCCCGGAGGGCAGTTGGGGAGCGCAG
chr11:77532084-77532204	AAMDC*NM_024684*+*77522207	GGCTGGAAGCGGGAGGGGCGGGACTTCTCGAGAACAATGGCCAATGGACGCAGAGGGGGCGGGGCCTCGGGCGCTGTTCAACTGCAGGGCGTATTCCCGGAGGGCAGTTGGGGAGCGCAG
chr2:219134825-219134945	AAMP*NM_001302545*-*219124932	ATCCACTTCTCTGGGCCCAAACGCCTCCCAGAGTCAGCTCTGCGCGACGACGCGGAACTCGAGCCCCTCCTCCCGGCAGGAAGTAGGCGTAGGCGACTCCCCAGCAGGAAGAGCGACGGC
chr2:219134825-219134945	AAMP*NM_001302545*-*219124932	ATCCACTTCTCTGGGCCCAAACGCCTCCCAGAGTCAGCTCTGCGCGACGACGCGGAACTCGAGCCCCTCCTCCCGGCAGGAAGTAGGCGTAGGCGACTCCCCAGCAGGAAGAGCGACGGC
chr2:219135130-219135250	AAMP*NM_001302545*-*219124932	TCCGCTCTGCGGGCTTCTGGGAGATGTAGTTTCTGGTCTGTAGGCAGGACGGAAGGAGCGGGGGAGGCCCCTTACGCAAACTACAATTCCCGGCGGGGAGCGCGGTGAAGCGGGGGTGGG
chr2:219135130-219135250	AAMP*NM_001302545*-*219124932	TCCGCTCTGCGGGCTTCTGGGAGATGTAGTTTCTGGTCTGTAGGCAGGACGGAAGGAGCGGGGGAGGCCCCTTACGCAAACTACAATTCCCGGCGGGGAGCGCGGTGAAGCGGGGGTGGG
chr2:219134587-219134707	AAMP*NM_001302545*-*219124932	GGAATGACCAGTCGGGTGTGGAGGGGAGCGGGGAAAAGCAGGAGTCAGAGGCCAGGGGTGAGCGTCTCCTGTCCCATGGCCTGAGGAGCGGCAGTTCTCACCTGGGTCCGGCGGACCGGG
chr2:219134587-219134707	AAMP*NM_001302545*-*219124932	GGAATGACCAGTCGGGTGTGGAGGGGAGCGGGGAAAAGCAGGAGTCAGAGGCCAGGGGTGAGCGTCTCCTGTCCCATGGCCTGAGGAGCGGCAGTTCTCACCTGGGTCCGGCGGACCGGG
chr2:219135441-219135561	AAMP*NM_001302545*-*219124932	ATCTTAGAGTCTGGGGGTGCAGAGATGCTCTTTAGAGGTCACCCAGTGCATCCCCCCGCCTTCGGGTTGCTCGACACCTCCGGGGTCTTGCTGCAAGAGGGAGCTCCTAGGAAGCCTGTT
chr2:219135441-219135561	AAMP*NM_001302545*-*219124932	ATCTTAGAGTCTGGGGGTGCAGAGATGCTCTTTAGAGGTCACCCAGTGCATCCCCCCGCCTTCGGGTTGCTCGACACCTCCGGGGTCTTGCTGCAAGAGGGAGCTCCTAGGAAGCCTGTT
chr17:74464254-74464374	AANAT*NM_001088*+*74453629	ATCTTGCACCCAAAGGACCAGAAGCCTCCCTCTGGGGAGGTAAGATAAACCACATGAATGGTGGTGTGGGGGAACCGGGCGCCCACCCACTGCACAGTTGCATTAGACGTGGTCAGTGGA
chr17:74464134-74464254	AANAT*NM_001088*+*74453629	TGTGTGTGGCCCAGTCTGAGGCCATCTGGATAGAAGTAGAGGCTCCCTAAGGGCCCACTTTGATTAAGGGGCTCTCTAGGACCAAGGGCTGAGGCTACCTAAAAAGCTCTCTGCCACAGG
chr17:74463036-74463156	AANAT*NM_001088*+*74453629	ATCTGCACTGCTGGGTGGGGCGGAGAGGCAGGTGCTGGCGAGAGAAGAGCTAAGGGGTGCAGGATGGGGTGTGAGCTGGAGGGCAGGGGGTAGTCAGAGCCAACAGGGAGAGGGGCCTGC
chr17:74462916-74463036	AANAT*NM_001088*+*74453629	CCTCAGAGGTCCGTCCCAAGCTGTGTGGGTAGGAGCAGAAGCTTCCTCTGCAGGGGGTCAAAAGAGTGCACCTGTGAAATCCAACCTCCAGGACCCCCAGGAGCCCGAGATGGACACAGG
chr17:74449755-74449875	AANAT*NM_001166579*+*74439432	ACGTGTAGAGCATATGTATAATGCACTGTATTCAGGAATTCCAAGCAGTTCGAACGTCATGACCCCTCAGAAGTTGACCCAGAAGCTGGTGAAGGAGGCCCAGAGAAAGGTAACAAAAGG
chr17:74449755-74449875	AANAT*NM_001166579*+*74439432	ACGTGTAGAGCATATGTATAATGCACTGTATTCAGGAATTCCAAGCAGTTCGAACGTCATGACCCCTCAGAAGTTGACCCAGAAGCTGGTGAAGGAGGCCCAGAGAAAGGTAACAAAAGG
chr17:74449018-74449138	AANAT*NM_001166579*+*74439432	GGCCCGACACCAGGTCGTGAGAAAACAGCAGGCGCTGCGAGCCGGCTTCTGGGCCGGAGTCCGAGGACGGCCCGGAGGCCGAGTCCGAGGCGGGCGCCGGCGCCGGGACGGGGGCTGCGG
chr17:74449018-74449138	AANAT*NM_001166579*+*74439432	GGCCCGACACCAGGTCGTGAGAAAACAGCAGGCGCTGCGAGCCGGCTTCTGGGCCGGAGTCCGAGGACGGCCCGGAGGCCGAGTCCGAGGCGGGCGCCGGCGCCGGGACGGGGGCTGCGG
chr17:74449875-74449995	AANAT*NM_001166579*+*74439432	ATCAGTGGTCCCAGTGGTTTGGCTACAAATCCATGCAGATAAATTCAAAGCTCCCTGAAGCCAAGAATGAATGGCAAGAGGTAGTATAGTAAGGTAGCTAAGAGTGGGGACCACGGATTC
chr17:74449875-74449995	AANAT*NM_001166579*+*74439432	ATCAGTGGTCCCAGTGGTTTGGCTACAAATCCATGCAGATAAATTCAAAGCTCCCTGAAGCCAAGAATGAATGGCAAGAGGTAGTATAGTAAGGTAGCTAAGAGTGGGGACCACGGATTC
chr20:34824976-34825096	AAR2*NM_001271874*+*34814338	ATCAGAAAAAAGGATTTGACAAAGTGGGGAGGGAAGAGTTTTCTATATGGAGACAGCCTCCAATTTCAGGTTCTGAAAGAGGCCGTTGTGGCTGGAACAGAGAGCTTGTGGGGGACCATT
chr20:34823650-34823770	AAR2*NM_001271874*+*34814338	GATCTCCTACTGGCTCTGTATCTTTGGTGGAACCCTGATTAATAGTGCAGGGTTAGACCCACAAATAGTTATTTATTAATACCAAATTATCATCATTATTAATTAAATGCATAATATATG
chr20:34824751-34824871	AAR2*NM_001271874*+*34814338	GATATCATACTTGTATTAAATAAATGTTTACTAAGCGTTGAATCTGTGCTAGGGATACAGCAGGACTCAAGTCTCGTGGCGATGACAGCCTTCAATCAAACATCCAAAACTGCAGTTGTG
chr8:117950087-117950207	AARD*NM_001025357*+*117940463	ATCAAGGCAACCAGGAAGGCTTTGGGTTGAAATATTCTAACCTTTGGTCATAAACCTTCCACCTGTACCTCAACTTCCACTTACATAGGCTGACTGCTCAGTTACCAAGCCTTCTCCTTA
chr8:117950584-117950704	AARD*NM_001025357*+*117940463	GACTTCTTCGGGGACGGCAGGAGCACGGACATCCAGGAGGAGGCCCTCGCCGCCAGCCCGCTGCTGGAGGACCTCAGACGACGGCTGACGCGCGCCTTCCAGTGGGCGGTGCAGCGCGCG
chr8:117949967-117950087	AARD*NM_001025357*+*117940463	CGGGCAATACCTGGGGAAAGGTGAGGGGTCTAATTAAGCCTTTGCATTCCCCAAACTTGGCAAAGTGCCTGGCAGAGTAGGAAGAAAAAAAATTGTTTTTAAGGAATGACGTATTAGACG
chr6:44281065-44281185	AARS2*NM_020745*-*44271063	CTCCGGGCAGTGACTTTACGTGGTCAAAGAGTGACGAGGGAAGGAAGCCAGGCGTTTCCTACAGCGGCCCCTGGCGGTAGGAGGACTCAGGGGGCGGCCTCTGCCGCCGGGGTGGAAGCG
chr6:44280499-44280619	AARS2*NM_020745*-*44271063	ATCAATAAACATTTAATGAAAGCGTTATCTTTATTTAAATAACGAATAAATGAAATCAGACTTCTCCCTCGGGATTCCACTCCAGCCATTTCTGGACCTAATACTCAATCCCAATCCAGA
chr6:44281153-44281273	AARS2*NM_020745*-*44271063	AGGGGGCGGCCTCTGCCGCCGGGGTGGAAGCGATCGATTGGGTCGCTGGCAGAGTCTAGCACAGCGCCCGGCACATAGTAGGCTCTTAATTCATTCGGCATTAAGCAAATATTCATTGAG
chr6:44280303-44280423	AARS2*NM_020745*-*44271063	TCCGTCTCAGCTTCTTCAACCACACCCAATAACTTCAGGGAACAAAACTGAGACTCATTTAGTAGGGAGCCCAGACGGCCTCTAAGGTTAACTTATGCCGCCCCTATTTTACAGATGAGG
chr6:44280409-44280529	AARS2*NM_020745*-*44271063	TTTTACAGATGAGGACAATGAAGTCTAGAAAAGATGAGTGGTTGATAAAAACCAAAACCTTAGAGAATAGTACTCAGCAAACAATAGGTGATCAATAAACATTTAATGAAAGCGTTATCT
chr17:41116753-41116873	AARSD1*NM_001261434*-*41106515	GTAAGTATTCTGGCTGCGGAATCCCAGCGCATAGAGGCGGGGACGGGACTGGCATGGTTACTGAGCAGCACTGCCCAGTAGAAATAGAAAGCAAGGAGCTGGGGGAGGTGGCTCACGCCT
chr17:41116109-41116229	AARSD1*NM_001261434*-*41106515	ATCGTTTTGGTACCTGTCCCCCGCCCTCAGGGAAAAGCACTGTGTCTTCCAGCACCACTTGGAAACCGCTCAGCACTTCTTTCTTGCCGTTGCTCCCTTCAGTCTGCAGCTCCGCGGGAC
chr17:41115989-41116109	AARSD1*NM_001261434*-*41106515	TTAAATGAATAACAAAATGAATTAAACTAAAGCTCATCTGAATTCATTATGGCTGAGAAAAAAGGGGCAGGAGAGCATTTCGGCCTGAGCACAAAGAAACTGGGGGCTTCCTGGGAAGAG
chr16:70323110-70323230	AARS*NM_001605*-*70313412	TGCTCAGCAAATCCACCCGAGGCCGCGACACTCGCAGCGCTCCCGGGGGCGAACGCAAGGCCACACTGTCCAGCTCCCGCTCCAGCCCAGACTGGGCTTCTCCAGGCCACGCGGGGCCTG
chr16:70323510-70323630	AARS*NM_001605*-*70313412	TGGTCAACCAACATGCCAGTCAAACTGAGGACGAATCCGTTCATTAGTGGATTCCTGGGAAGGCGGCTCTAACTTGGCTGATGCAACTGCGAGAAAAGGTGGGATGGGGTGCGTCACATG
chr16:70323510-70323630	AARS*NM_001605*-*70313412	TGGTCAACCAACATGCCAGTCAAACTGAGGACGAATCCGTTCATTAGTGGATTCCTGGGAAGGCGGCTCTAACTTGGCTGATGCAACTGCGAGAAAAGGTGGGATGGGGTGCGTCACATG
chr16:70323230-70323350	AARS*NM_001605*-*70313412	ATCCTGGGGCCCACTGCGGCTGCGGAGCTTTCCCCCCAGTCTGCGGGCCCAGCCGCTCTCCTAGCACCGCAGAGCTCTCCGAGGGCGGCCTACCTCTCCTAGGGTCGCCGTCCCCAGCTC
chr16:70323656-70323776	AARS*NM_001605*-*70313412	CCCGCCCCCCCCCGCCCCCGGCTCCCGGAGGTCGACATTTTGGTTTCCATAGGCAAAGTCCTAACACCACAATTGACATAGTTAAAAAGGGGAGACGGTAACGTGTTTGGTAGAGGTTAC
chr16:70323656-70323776	AARS*NM_001605*-*70313412	CCCGCCCCCCCCCGCCCCCGGCTCCCGGAGGTCGACATTTTGGTTTCCATAGGCAAAGTCCTAACACCACAATTGACATAGTTAAAAAGGGGAGACGGTAACGTGTTTGGTAGAGGTTAC
chr4:57253553-57253673	AASDH*NM_001286670*-*57243674	ATCGCATTCGGCCCTTTCCCGGATAGCTCGTCGCGGATACTTCTCACAGCGAAGCAGCAGCTCCCAGAAGCCGTAAAGCTATCCCAGAGCGAGGCACCATACGTAAATCTTCCGCGTCGC
chr4:57253433-57253553	AASDH*NM_001286670*-*57243674	TGAGCAAATGTATGTGGAAGCAGGCTCAGGCCTAGCGGCACTTCGCCTCCTTCACACAGACCCCCGCCGGACACCGCGCCCTGCCGCGACTCACTTAGCAAGTCTCGCGGATTAGGTTTG
chr4:57255606-57255726	AASDH*NM_001286670*-*57243674	AATCCTTAAGGGTGTATGACTTTAAAAATCCTGTTACTGTCATTTTCAGGGAGTCTTAGGGAGCAAATGTAGAACACTATGTTTAAGACAGCATTTTTACCTGATAATCCAAGGTGATCA
chr4:57255786-57255906	AASDH*NM_001286670*-*57243674	ATCCCTCGTTGCCTGCATAACATTCAGACTCTTCAGCAAGGTAAACAAGAGAGTTCATTTTCTTTCCAACCTGATATCTCACAGCAGGCCACTGCTCCCCCACCCATCTTCCACATTCCC
chr11:105948121-105948241	AASDHPPT*NM_015423*+*105938291	TTAACTCTTCCGCAAGTGTGAGTGGCGTAACTGTCGGGCTCTTGGCCTTGGTCCCGCCCTTCGCTCGCCTCCGAAGCCTCGCCTACTTGACGTCATACAATGCCGCAAAGCGCAGGGCTG
chr11:105948241-105948361	AASDHPPT*NM_015423*+*105938291	ATCTCCGTCTCCGCCCCCAGCTGCTTTCTCCGAGAGGAGGTGGCTGAGTCGGGGGCGGGCTGGGAGGGCTGTCGGTGGGCCAGTCTGCGTAGCGACGGCCCGTCCCCTGCGCACGGACGC
chr11:105948241-105948361	AASDHPPT*NM_015423*+*105938291	ATCTCCGTCTCCGCCCCCAGCTGCTTTCTCCGAGAGGAGGTGGCTGAGTCGGGGGCGGGCTGGGAGGGCTGTCGGTGGGCCAGTCTGCGTAGCGACGGCCCGTCCCCTGCGCACGGACGC
chr11:105948430-105948550	AASDHPPT*NM_015423*+*105938291	TCAGTGTATGGTTTTCCCTGCCAAACGGTTCTGCTTGGTGCCATCCATGGAGGGCGTGCGCTGGGCCTTTTCCTGCGGCACTTGGCTGCCGAGCCGAGCCGAATGGCTGCTGGCAGTGCG
chr11:105948430-105948550	AASDHPPT*NM_015423*+*105938291	TCAGTGTATGGTTTTCCCTGCCAAACGGTTCTGCTTGGTGCCATCCATGGAGGGCGTGCGCTGGGCCTTTTCCTGCGGCACTTGGCTGCCGAGCCGAGCCGAATGGCTGCTGGCAGTGCG
chr11:105948661-105948781	AASDHPPT*NM_015423*+*105938291	ATCTTGGGGGAGGCGGGCCGGGCTGTGGAGACCCGACACTCCCGCGCTGGCCGCGACCCTCTCGCTGTGGAGCCTGTGGCCGGCCCGGGCGACAGCAGCCGGCGCTGCGGAGTTGTGGGC
chr11:105948661-105948781	AASDHPPT*NM_015423*+*105938291	ATCTTGGGGGAGGCGGGCCGGGCTGTGGAGACCCGACACTCCCGCGCTGGCCGCGACCCTCTCGCTGTGGAGCCTGTGGCCGGCCCGGGCGACAGCAGCCGGCGCTGCGGAGTTGTGGGC
chr7:121784349-121784469	AASS*NM_005763*-*121774344	ACGTCACGCCTCTGCCTCCCGTAGCCAATCAGCAGCCGCCCTGAGGGAACAACCTTCTCATCTGCCAATCGGCGGCGCTGCCAGTTGCTACGTCATGCCCGGCCCCTGCTCCTCCCCAAG
chr7:121783510-121783630	AASS*NM_005763*-*121774344	AACTGCTTCTCCCCGCGCCCCGTCCCGCGCGAGCGCTCACAATGGGCTGCATAGTCCCGCAGGGGCTGAAGAGTTCAGGAAACCCAGACTTGCAAGGCGCCCAACTTCCACCCATCTCCG
chr7:121783701-121783821	AASS*NM_005763*-*121774344	ATCAGTTTGGCTAAGCTGGGCGTGGGGAGGGAAGGGGGAAAGAACCACCCCGAAATCTCCATCCACCGCCCCCTCAGCCAGCCGTCCCCTCTAAGCACGCCGTCCACAAATTAACAAGCC
chr7:121784491-121784611	AASS*NM_005763*-*121774344	ATCTCTGACCTGCGTTCTTAGCTGGGACGTCGAGTTCTCCCAGGATAATTATCGACCAGGTTTGTAACTGTCCGTGGCAGAAGGCGGGCGGGGACGGAAAGCAACGAAAATAGTCTGGGC
chr17:35306207-35306327	AATF*NM_012138*+*35296174	ATGCTAGCAACGCCCGCAGTGACGCGCAGGCCCCGCCCCCTCCCGCGCGCCTCCCGGAAGTGGCCGGTCCAGAGCTGTGGGGTGGCCTCCGCGCGGTCTCTGGCGGAGTCGGGGAATCGG
chr17:35304957-35305077	AATF*NM_012138*+*35296174	GCCCTGGTTGTCTTCATTCTTCAAGGGCCACTTTACAGGGACATGGAACAGGCTCCACTAAAGTGGTGTCCTCTTATTGCTCTTGGCCCTGAGGACATATGAAGATTGTGAAAGTCAGAG
chr17:35306341-35306461	AATF*NM_012138*+*35296174	ATCCGGCAGGGAAGGAGCTTCGGGGCCGGGGGTTGGGCCGCACATTTACGTGCGCGAAGCGGAGTGGACCGGGAGCTGGTGACGATGGCGGGGCCGCAGCCCCTGGCGCTGCAACTGGAA
chr17:35305213-35305333	AATF*NM_012138*+*35296174	ATCCTTTTGAGGCAGATTCTGTTTAGAGGGGTCTAGGTCTCTACAGGCAACCTCCAACAGATACCATAAGAATAGACCACTTTGTAGTCACACTTATCATCCCTTATTGCAGTTTCTGTT
chr17:79139461-79139581	AATK*NM_001080395*-*79129872	GCCCTCCGTGCCCCAGTTACCTGTGCCCTGGAGGCAGCCACGGAGTCACGACCACGCGGGGGACGCCAGCCCACAGGCGGAGGCCGGTTTGTGCTGGGGCCCAGGGCCTGCCCCTCCGAG
chr17:79140702-79140822	AATK*NM_001080395*-*79129872	TCCCAGGATCCCCCATCCCCGCCCAAAGTGCCACCTTGCAGGGTTGGGGCGGGGCAGGGTCCCCCCAGCCTGCCCCCGTGGGAGTCGGGAGAGTTAAAGTTCAGTGGAAGCTGGTCCCAG
chr17:79139581-79139701	AATK*NM_001080395*-*79129872	ATCTGGGGCCGCCAGGGGGTCCGGCTGCTTCTGCTGCTGGGCTCGGGGCGGGGAAAGGGTTAATTTCCATGCAAACCGGGAGCCGTGGGGCCCAGGGGCATCACGTCCGCAGCGGAGGGA
chr17:79140589-79140709	AATK*NM_001080395*-*79129872	GACAGCCATGAAGGAAGAACCTGGCTGAGTCTCCACCTGCCGTGGACTGTACCAGGTGCTTAGGGCAGCAGGTTGGCCTGGGCGCTGAGGGGCCATCCCTTCCCCTATGTTTCTCCCAGG
chr17:79106714-79106834	AATK*NM_004920*-*79095748	TTGGGGCCTTGTTCTTACAGTGCCCCAAGGAGGGGCCACTTATACAATAGCCCCACTCGTCCCACCCAGGCCCCACCTCCACTCCTGCTCCCGCCAAGACCTTGAGGCTCTGGCCTCGGG
chr17:79105261-79105381	AATK*NM_004920*-*79095748	ATCCCAGAGCCAAGAGGACCCATCTCAGACTCCAGAAAGGGCGCGATGAGCTGTAGGCACCAGCGCCTCAGCCTGGCCTCAGTTCCCCCATCCCTCCCTGGCGGGCAGCCCAGGCTGAGC
chr17:79105141-79105261	AATK*NM_004920*-*79095748	CACCGCCCCTGCAGGCCAATGGCCCAGCACCCCTGCTAACTGCCCTTCCATCTGTCTCCTCTTGCTGACCCCCACGCCCCCGACCAGAGGCTCAGTTGTTCCATGAGGGGCCAGAGGCAG
chr17:79106834-79106954	AATK*NM_004920*-*79095748	ATCCCCAGGAAGGCGCCTGCGCGGCCTGGCCTGGCCCCTGGTGCCAGCGGGTCAGGGGTACATCCCAGAGCAGGGTGGGGGCTCTGGGCAGGAGTGCAGACCCCACAGCCTGGGGCCACA
chr16:8806832-8806952	ABAT*NM_000663*+*8796825	ATCACCCTCATTACCTCTTCTGGGCCCCCTGTGGACCTGCGTTGACCCAGCATGGGCTACAATGGGGGAGTTGGGTAATCGCTCCCGGTAGGTTCCTCCCCAACCCCCGAGGCGGGGTCA
chr16:8806308-8806428	ABAT*NM_000663*+*8796825	GCTGTGCATTGGAAAGTTTCATAAAAAATCATGGGAAATGGTCTAGGCGCCGTGGCTCACTGGTGAATATTGTCAATTTCATGTGGTTCCCCTCAATTTATGTTTTATTTGGTCAAAAAG
chr16:8808363-8808483	ABAT*NM_000663*+*8796825	TTTGAATTTTTTCCCAGAAGCAGCCTATGCCCCAAGAGGCAACCAGAAGAAAGCAATTTTAGAAAATGCAATTTCATTTGCAGGGCAAGATGTGGGAATCCTGAAAGGTTGGCGCTGAAG
chr16:8814711-8814831	ABAT*NM_001127448*+*8804572	ATCTGGGGGGTCCATTTCTAGCCGATGATGCATGCAAAGAGTTCGTGTTCACAGGACCTGGGAAGCAGCGGAGTAGAAAGGTGAGTCAGACGCCATCTTCATAGGCTGCTTGTTGAGCAT
chr16:8813950-8814070	ABAT*NM_001127448*+*8804572	TGAGCCATCGCGCCCAGCCAAAATGCACAATTTTAAAGAGCTCTTTGGAAACAGAAAATGGCCTGCAACAGGCATCTCTTCCACATCCTATGTACTTTCTTCAATTGACCCTAAGCCAGT
chr16:8814591-8814711	ABAT*NM_001127448*+*8804572	GCAGAGAAGCCAGCAGCTGGGGCTGCAGACGGGAAAGGAATGTCCTCAGCGTCTGCCAGCACTTTTGTCTTGGTCCCAACGGCTGATAGGAAAATGAGAGGCAGGGTCTTTTCTAGAGAG
chr16:8768548-8768668	ABAT*NM_020686*+*8758443	ATCGGAGACGGGGCCTGGAGGTGAGCGCGAGGCGCCGGGTGGCTTGGGACGGGCCCTTCCGAGGGGAGCCGAGAGGAGGTCCTTCTGCCCTGCCCCCAGGAGCAAAACCTGGGCATCTTC
chr16:8768145-8768265	ABAT*NM_020686*+*8758443	ATCCAGGTTAAATCAACCTATGGAGCTGCCCCCCAGAGGGTCAGGGTCCCCACAACTTGACGGGGGTCCTCAGCCGTCTCCTCCCCAGTCCCAGGACTCCCTCCCAGCCCTCGCGGTCCC
chr16:8768414-8768534	ABAT*NM_020686*+*8758443	GCTGATTGGCCGGGACGCTCGGCGGAGCCAGGGAGTCCGGCGAGTCGCTGGGGGAAGTCGAGCAGACACCCAGCGCTGCCGGAACTCGGGGCGCGCATCCCGCAAGTCGGAACCCGGCGG
chr16:8769409-8769529	ABAT*NM_020686*+*8758443	CACCTGGCTGCCCCACCTATTTCACATCCTCTCACCTTTCCTCACCCACCCTGGCCAAGGTAAGACTAGAGGGGGTTCAGCGAGATTTAGTAAGACTGGAGCTCTTAAAACTGGGATCTG
chr17:67241111-67241231	ABCA10*NM_080282*-*67230956	ATCTTACAGGGCCAAAACTGATAGTCATCCGAGTTCTCTCCAAAGAATCCATTTCTGGAAACATAATCACTTAAAATATTTGTTAAATTACATTACTCTAAAAATGTTTTAATGATTAAA
chr17:67240212-67240332	ABCA10*NM_080282*-*67230956	AAGTGATAAATATGTAAGTAGTGTTAAATATCTGAGAGTAACTGAACCTGTTATATGTGATAATGTGTAAGTTAAAGTGATTGCTTTCTATTTACAAAAAAATACATTCAAGACAAAAAG
chr17:67240931-67241051	ABCA10*NM_080282*-*67230956	ACACTTATCCTAAGTAAAATTAATTGTGCTCCTATAAAACGTTGTTAGTACTACTAGCAAAGGATTTGTCATATTATAGTTAGTTATATAAAATAATAGCTAGTTATATAAGTTATATAA
chr17:67240332-67240452	ABCA10*NM_080282*-*67230956	ATCTATAAACATACCTAGTTTATGTTTAAAATCTGAATGTAAATTAAAACAAAGTAATTGTCAATGTTCCTTCTGCACTTGAAAACTAGCCTCAGATACTTAAAAAAAATTACTAACAAT
chr2:215897122-215897242	ABCA12*NM_015657*-*215886810	AGCTGTGAATGCAAATTGACTGATGTTAACAGAACTGCTCTGAGAGTTCTCAAATAATATGAGGGTGCATAGTGTGGAAGGCAGTCACTAAGTTTGGTCTAATGGAGACCACATACGAAG
chr2:215896297-215896417	ABCA12*NM_015657*-*215886810	ATCTAGTTATGCAAGCTCAGAACTGAAAAAGAGATTTTCTTGTGCAATGCTTAAATATCATTAAATAATATCAAAAAATAAGTTTCAACTTTACTACACTTGGACTATGCCCTTTCCTCT
chr2:215896702-215896822	ABCA12*NM_015657*-*215886810	AAATTAATGAGGAGAAAATGCAGAAATCTGCAGAATCATTCTCAAAAGAATTGTATAAAAGACATCTATGCTCTTTTGTTGGAAATATTTGTGATATTTATAGGAAATAGATGCCTACTG
chr2:215896822-215896942	ABCA12*NM_015657*-*215886810	ATCAAAATAATCCCGATGGTCAAGCATATGCATTTCTAACAAGTTCTTTGTCTGTGCATCAAGCCACTACATTATTTTATCCCAGGACCTGCATATGCAGATGACTGCTAAGTACTATAA
chr2:216003050-216003170	ABCA12*NM_173076*-*215993151	TCCTTGAGGGCTGGGGTAAGAAACCCACAGTTCTTCTGTTTCTGCTGGATTTTTCCCTGTGGTTAATCCTTAACCAAGAGGCACTTCTCAATCAACTCTTCTTCCAAAAGAAGGACCCAG
chr2:216003170-216003290	ABCA12*NM_173076*-*215993151	ATCAGTATCTTTGGGTGGCTTATGCTTATTTTAAAATAATATCCAGTTGCTGCTTGTTGCACGAAGTCCAGACTCAAGAGAGAATGAGCATCATTCAGATAATGCCTCACTGAAAAAAAA
chr2:216003739-216003859	ABCA12*NM_173076*-*215993151	AGGCTGTAGGGGACATAAATTACAAACTGGAGTCCCTCAATTCGTGAGTGGAGATTCACGTGTCTATTACAGACAAGCCACATTGTTTCAGGCTCTTATAGTGAAAGGGGACACAGGCTG
chr2:216002902-216003022	ABCA12*NM_173076*-*215993151	ATCTGAAGCTGATGAAACAGGGAAGCCATCCTTCAAATGCCCCAAATGAGAGATTTCCTCTTCTTTTCTCCACTCCACAAATGAAGAACTGATGCCCCGTCCAACTTGCTGTATGTCAGT
chr7:48210646-48210766	ABCA13*NM_152701*+*48201056	TTTTGGCAAATTTGTGTAATAACCAATGCTTCAGAAGAAAAAAGGAAAATTCCATCTAATTAATATCCAGAAAAAAAGGGAGGTAAATGGTAAATGTGGGCATTACTTCTTGTCGCACAG
chr7:48211080-48211200	ABCA13*NM_152701*+*48201056	ATGGGGCATGCCGGGTGCCAGTTCAAAGCCCTGCTGTGGAAGAATTGGCTCTGCAGACTCAGGAACCCGGTGAGTGCTTGCCTTGGTTTTCCATAGGGTTCCAGTGAGGTCTGGAGCAAG
chr7:48210766-48210886	ABCA13*NM_152701*+*48201056	ATCAGTTCTGTGGGTTCTCGGAAAGGGAGGGCACCCTCTCTGTGTATGTGTGTATGCCCGAGAAAGTCCCTGAAGGCAGCTTTCTGTAATTCAACCCTCCTGAAACACTGAACAGCTAGT
chr7:48211200-48211320	ABCA13*NM_152701*+*48201056	ATCAGGGTCTATTCTTTCCTGCCTGCCTCTGCCTCCTGGCAGGTAAAAACACTCATGCTGCAGGGAATTTGGGGAGGTTGGATTATTTTAAATCAAAACCCGTCCCAAGGGCCAAAGTAG
chr9:107691192-107691312	ABCA1*NM_005502*-*107680527	AAACAAAAACACAGAACAATATGGACCAGCCCCCTTTTAATTTCATTATATTGATCAGCCTCCCTGTGATAAAAACACAGGACTTGTATTTAGTTTGTATACATTTGTGAAGTGCAGCCA
chr9:107691245-107691365	ABCA1*NM_005502*-*107680527	ATCAGCCTCCCTGTGATAAAAACACAGGACTTGTATTTAGTTTGTATACATTTGTGAAGTGCAGCCAGAGAATTGCAGTCGTGTAAAATTATGTAGCCACTCCAGACCTCCAACTTATCT
chr9:107691067-107691187	ABCA1*NM_005502*-*107680527	CTACTGCCTTGGAGATTCCCAGCCTGAGCTCCCCAGGTCCCTCAGAGGACCCGAGAGGAACATCTTACTGCTTCTCTTCATAAATTGAGAGGAAGGAGGCCACAAAAACAAAAAAAGAAA
chr9:107690123-107690243	ABCA1*NM_005502*-*107680527	ATCAAAGTCCCCGAAACCGAGCACTTCCCGAAGCCTCCTTGGCCTCGAAACAAAACAATAACGCCCAAGTAAGTCACTGGAGAGCCTCTTACCTGTTTTCCACTTTTGTGTTTGCGTCTC
chr9:107690003-107690123	ABCA1*NM_005502*-*107680527	CCCAAGCGCAGCAGCGCAGAGTCCTGGGGTCACCAGAGCTCGTACTAGGACATCGTCTCCCCATTTAACACCGCCTCCGGTCCCATCTGAGTTGCAAGTGGTGGGGATGTGGGGCTCCGG
chr9:139923361-139923481	ABCA2*NM_001606*-*139912740	ATCAGGCGGTTCTGCGGCTGTGGCTTGGCACCTGCTGGGGCGCCCCGGGAGGTGGGGCAGTTCCTCCGCGTGGCCTGTAGAGAGCGACAGAGGACAGGCTGACCCCATGGGTGGCTCTGA
chr9:139923241-139923361	ABCA2*NM_001606*-*139912740	AGGCCCCAGGAACGCTCGCCGTGAGCGGAGCAGGCAGGGGACCGAGGCGGCCCCTGCTGCACGCGGCTCGTTTTTCTCCCCATATTCGGGCGAGTCTGGTCTCTGCACAGGGAGTTCGGG
chr16:2392322-2392442	ABCA3*NM_001089*-*2380747	CTGGGGCGGAGGAGGCTCATGCTAAATAATTTGTTCAGTGGAATCACAGAGACCTGGCTTCAGATCTTGACCCACCAATTAATGTAGACATGTCATTTTATCTTTCTGAGTCTCAATTTC
chr16:2389579-2389699	ABCA3*NM_001089*-*2380747	GCCCAGGAGAAGAGTGAACCTCTCCCACGTGCTCCCTGCCTGGGCTCCATGCTGTCGCGGGGTCTCGGCTACTCACTCAGCGGGCATTTCTGGAGTTCCAGGAACACAAACCCCAACAAG
chr16:2392183-2392303	ABCA3*NM_001089*-*2380747	ATGGAGTAGGGTTTGAGCGGCTCGTTCCCCATTTTACTGTGTACATAGCACCTTTCACTCTGATGATGTTCTGGATAGCCCATTCCGCGAGCAAAGGGACTTCGTCAGGTTCATGCCTAG
chr16:2389699-2389819	ABCA3*NM_001089*-*2380747	ATCCAATCGACGCCTTCCCGGAGTGCACAGTCCAGGACGTAACCCGGAGAACAAGCGGCAATTACCCCCTGAGGACATGGCTTCATCTGTGCGACAGACACCAAGCGCCTTCCCCACGCC
chr1:94586036-94586156	ABCA4*NM_000350*-*94576705	ATCGTGAGCTGCATCCCAATTTCAGAAATGCTAACATGTGAAAAAACAATGTGCCTCAGAGAATCAATGAAATAAGGCCTCACTAAGCTGGGAAGCTGTTCGAGGGGGTTCTTGCTTGCC
chr1:94587414-94587534	ABCA4*NM_000350*-*94576705	ATCCCAAGGGACACCCCAAACAGAAGCCTCCCTGGCACTTCGCAGTGGAACTTTTTGTCTCTGCCTCCTCAAATCTCAGAATGTGTTCTCTTTGAAAGACTCTAGACCCTTGAGACCTGG
chr1:94585889-94586009	ABCA4*NM_000350*-*94576705	TCATTGAAAGAGTTCAGGAAATGTGCGTGATGGTTAATAACGTATTGCATCTCACAGAATCTAGGACGCAGTCAATTGTAAGACACACTGTTACTTTTCTGCACCACTAAGAAAGAAAAA
chr1:94586961-94587081	ABCA4*NM_000350*-*94576705	GTTTGGAACAAAATCTCTTTGCATAAATATAGGCTGGGCATTTGTCCTCGGCAAGAGCCTGCCATGAGCCGGCAGTCAGGGTTTGACTGGCCCTTTAAGTCCAATCGACTCACTCGGCAG
chr17:67309245-67309365	ABCA5*NM_018672*-*67301774	ATCAGTAGACACTTTCTGCATGATGCTGCTTGTAATATTAGTCACTGGAGTATATCCAAGAATTAGATTAGAAAGAGTAAACTTGTCCATAGGATTGAGTTCTATATTAGGCACTTCTTC
chr17:67323463-67323583	ABCA5*NM_172232*-*67313323	AAGAGGAGAGCGGCTGAGGGTGGGGCGAGCGGTGGCGCGCCGCTGCCCAGGGCCCCTGAGCCACTAGAGTCGGGCCTCGTGGCTCTTCCCCAGGGCCTCCCACGCCTGGGTTCTGCGGGG
chr17:67323583-67323703	ABCA5*NM_172232*-*67313323	ATCTCGCCACGCTCTTTCTGGAGGCACGGGCAAAAACCACGGCCTCGTGTCTCAGTGGTAAACCTGCCGCCTCTTAGCGGGTGACCTTGGCCCACGGCCCTCTCCTCATCTGCCTCGCCC
chr17:67323148-67323268	ABCA5*NM_172232*-*67313323	AGGCTAGCCTCAAGCGCCGCCGCCGCCCGCGACGCCCGCCTCACCTCAGGGCCCGAGCCGCAGAGCTGTCAGGCCTGGACGCGCTCAGTCTGTTGACTCAGTGCGGGTGACCCAGCTGGG
chr17:67323268-67323388	ABCA5*NM_172232*-*67313323	ATCTGTGCGAGGGCGCGGCCGCGCGCACCCGCGCGCTCCTGGCGCAGGCAGAGCTGGCGGCGCCGAAGTCGCGCCCCGCCTCCTGCAGAGCGCACCTGAGGGCGGGGCTCCTAGAAAGCG
chr17:67139502-67139622	ABCA6*NM_080284*-*67128015	ATCTAATATACTAAAGTGCCCAGCCTCCAGCTAGAAGGGCATGGAAGTGGTGGGTAAAATATATCCCCAAATTGAATTTCCAATATATAGTCAAATTCAAAAAAGGAAGAAAAAAGATGA
chr17:67136871-67136991	ABCA6*NM_080284*-*67128015	ATCATGGTGGAACACAACCTAGAAAAAAATAAGTGTAATAAGAAAAACCTTGATCATAGTGTTGAGGAAAATATTTACTACCTTTAAAAAGTGTAAACATGAATTTAAAATATTATTTCA
chr17:67136981-67137101	ABCA6*NM_080284*-*67128015	TATTATTTCAATAATTTATGACTGTAAAATTTCACCTCAAATATTTCACCTTAAGCTTTTTAGGGGAGTGGGTGATGGTGGGAAGGCAGAGTGATTATTATCACAATTTTGCAATAACTT
chr17:67136803-67136923	ABCA6*NM_080284*-*67128015	GCTTTGGTTTGCTGATACACGCTTTTCTGTTTCATATTCATTTAGCCTATTCGCTGAAGGAGAAAGTAATCATGGTGGAACACAACCTAGAAAAAAATAAGTGTAATAAGAAAAACCTTG
chr17:67139382-67139502	ABCA6*NM_080284*-*67128015	CTTACCATTGTTTCTTGTGTATGCTTTCTTTTCCTTTTTCTTGACCTGTTTCCTCTTACTTATTTTCATTTTGGGAGGCTGTTTTCCTTACGTAATGTGACAATTTCCCCACAAATGGTG
chr19:1039984-1040104	ABCA7*NM_019112*+*1030101	ATCCCGTCTCCTCCCTTGGCCCGCGCAGCTCCGACGGAGCAGGCCAGTGAGTGACGGGCAGGTCGCCCAATAGCAGCGTGCAGAGGCAGGGGCGTGCCCCGGCGCTGCTACCTGCGCGGG
chr19:1040213-1040333	ABCA7*NM_019112*+*1030101	GGGAAGAAGGCCCGAGACTCGAGAATGCGGGGTTGGGGCCGGGAGGGATGCAAGTTCCCTGGGAATTAGGGGGTCCAGCCTCTGACCTCCTTCCGGTGAATGTTGACGACGGCTGAATTG
chr19:1040638-1040758	ABCA7*NM_019112*+*1030101	ATCAGGAATCGCTGACTCCAGGAGTCTCTATCCCAGCCCCTTCGCCTGACTCTTTCTCTGGCTCCCGCGGTCCCTCTGAGCGATTAATGCTACATAAGGTGTGGGCAGAGCTGGGGTCGT
chr19:1039864-1039984	ABCA7*NM_019112*+*1030101	CAGCCTCGTTCCCGGAGGGCGGCCTGCCTGGGACCTGCCGGGCACTCCGCCACCCTACGGTGATGCAGCAAGAGCCGCGCGGTCCCTTTAAGAAACCCGGCTAGGCGAGGCCCTTCTGTG
chr17:66950831-66950951	ABCA8*NM_001288986*-*66941533	ATCCTAGAAAGAATCTTACATTTCTAAAATTCTTATAGACTAAGAGTGAGCGATAGGAACAATAAAAATATTTCTGTAAGTGCTCTTGGTAAACAGTCTTAAAGTCAGAAGAACACTTAT
chr17:66951414-66951534	ABCA8*NM_001288986*-*66941533	TGTTTAGAAGAAAGTTATTCATATTTTCTCCTGGTCTCTACCATGTATCTAGAATTTGCTTTAACTATTTGACTTCTGTGAAAAGTTTCTGTGAAGACTGCTTTCAGAGTGGAGGTTATG
chr17:66951534-66951654	ABCA8*NM_001288986*-*66941533	ATCTCAATTCTGTTGGCCCTGCCAAACATCACATTCACGTCATCATGCTTGGACTGTTTGTCTTCTCATTGATATTCGGCCAGTTCCTGCAGAGCAGTGGCATTTATACTGGGTTGCCTG
chr17:67056539-67056659	ABCA9*NM_080283*-*67047136	ATCAATAAAAATCTTTCCTTAAGTTTTCTTGATGAAAATATTCTCAAGCCATTTAAAAACAATTCAAAACTCAGAAAATTATGCATCCTGCAATGCTTACAATTCCTCTGGCAGTAAAAT
chr17:67056384-67056504	ABCA9*NM_080283*-*67047136	AATTGTATAATTTAGAAATAATAAATTGGTTATAAAAAGCCAATCATTTCCCAGTCAGATAAAATTCCTGTTATTCACAGAACAAATTTTTCTAATTTGTTGCACTGGGCAACAAATTAG
chr17:67058209-67058329	ABCA9*NM_080283*-*67047136	ATCCAGAAGTTGCTCAGCAAGCAGTCTGTGGAAGTAGGCTGAACTCCTGAATCCATGAGACTGTCAAACTTAAAAAAAAAAAAAAAGACTTCTGATTGTTTCCATATGTCTACAGAAAAG
chr17:67058089-67058209	ABCA9*NM_080283*-*67047136	TTAAATCAGCCTCTTATCTGTGTCTCATGGACCATGATAACCAAATGAAATCTTCCTTACCCATTTCCCATTCTCTCAATATTGATTCAATTATATTTATCCTTTTTCTAATTATATGCG
chr1:229695008-229695128	ABCB10*NM_012089*-*229684442	CAGGGCTGAGGTGCGGAGGGACCACTGAGAGGACTTCGCTGCGTGTCAGCTCAGCTCTGGACGGCGTGGAGGAGGTGGTTGGCGAATAGTGAAATGTATATAACTTTGAGAAGGGAAGAG
chr1:229695407-229695527	ABCB10*NM_012089*-*229684442	ATCGTTTCTTAACTAGAGCAGAAATTTGAAGACAGGCGTGGTCGAGGCATTCCCGCTGTTCGAAGTGGAAAACACTAATCAGAAGGCAATGCATCTTAATACACGTGCATGGAAAGACAG
chr1:229693731-229693851	ABCB10*NM_012089*-*229684442	ATCCCCTCCCTCCTCCGGGGTTAGGAGTGGCCCAGGAGAGGCGGCGGTGACACGCGCTCTGCGGCCCGGCCGTGTCCCTCTCGGCGCCCCGGGACCCCGCGTGTGGAGAAGGAGAGGCCC
chr1:229693611-229693731	ABCB10*NM_012089*-*229684442	CAGACCCAAAGATTCCAATAATGACATATATAACGTGTGTCAACAAGAAAACAAGTGTAAAATCTGCAAACGAGTCCCCAGCTAAGGCGAAATCTTGACAACGCTACTCTGAGGTGAGCG
chr2:169887342-169887462	ABCB11*NM_003742*-*169877833	ATCATTGAATCTGTGATTATCAGAGCAAACAGAATTGTGCTTTCACAAAGCCAAGTTAAAAAAGAAGCCCACTGGTATTTTTACTTTGAGCAGATTATTCAATCTATTCGGCCATTTGTA
chr2:169888098-169888218	ABCB11*NM_003742*-*169877833	TTTTACAGGCCTGTAGTTGTGAAAAGTTACTTAAAAACATAACAAGACAAAAAAAAAAAATACCTTTAAACTTTCCCCCTCAATATAAAAGATTGCTCTTGGAAAATCCCTGGTTGCAGG
chr2:169887888-169888008	ABCB11*NM_003742*-*169877833	ATCAATGTCCCTAAGGGCAGCCCAAGCACAGTTCAGTGACATACGAGAAACATACTCAGAGCAATAACCCCAAACACAGAGTGTGCTTGGGAAACCCTCTGAGGGTGTCAACAGGCCTTG
chr2:169887768-169887888	ABCB11*NM_003742*-*169877833	AATGGACTCCACTGTGGAGAGTTAAAAGGTTTCACAACCTTTTCCAACCTCGGTTTTCATCATTCTAAAGCACTGAACAGAATTCAAACTTTTTCAAGAACATTATCTATTTGCCTAAGG
chr7:87342684-87342804	ABCB1*NM_000927*-*87332639	TTGAAAGCACTAATCAGTGAAAACCCAAGGATAAGTTTGGGTGGAGGAAGGGTGGGAGTAGAGATAAAATAAATTTTGAGTACATGACTATGGCTCCAAAGCATTGAAGAAATATGTGTG
chr7:87342407-87342527	ABCB1*NM_000927*-*87332639	CAAGACAAATATATTCATAAGATTAGATTTGTAAAATACAAACAATTAGAAAGAGTATTTGTACCTTACCTTTTATCTGGTTGCTTCCTGAAGTGAGTACTCCTAGGAGAATGAGAAATG
chr7:87342804-87342924	ABCB1*NM_000927*-*87332639	ATCTTTTTGCTAAGGTGTAGGACGTCTTAATGAGCAGTTGAAAAAACAAACAAAAACCTCGAAGAGTTACATGGCTTAGGGATTGGGGTATAATTGAAAAATAGCCAGAGTTGAGAAGTT
chr7:87342527-87342647	ABCB1*NM_000927*-*87332639	ATCTCTAATCTTTAGGAATCTGGAGAATATCTGAATAAAGTAGATTTCTTCATGTTCTACTCTTCACAGGTAAAGAGTAATGATAGCCTTTAAAATGGTAATACAAGTGTTTATCCCAGT
chr7:87104655-87104775	ABCB4*NM_018849*-*87095019	GCTGATTGGCGTGTAACGGAAAAGCCAGTGGCTGCTGGGGATGTACCTGCTGATGCCCAGTTCAAAGTCGCCCTCCGCGCTCGTGGGGCGCCAGGCTGTTCCGTTCTTTGCCGCCTCAAG
chr7:87104775-87104895	ABCB4*NM_018849*-*87095019	ATCCATCTCAGCCTGAGGAGAAACCACAGCCTCAGAACCAAGTACACCCTCTCCGGCGGCCCGGCGCACGAGTCGCGGGGCCCGGGGGCACTGGGTGGAGGTCCGGCCACTCCCGCCCCG
chr7:87105270-87105390	ABCB4*NM_018849*-*87095019	ATCAGGCTGGAGCCTCGGGTGCCGAGAAAGCCTCGCCTGATGGGCCACCCAAGCCCCTGCAGATGACTGTCACACCCCATGGGCGCTCAGTTTTGTTTTTAAACCCATAGGGGAGACAGT
chr7:87105090-87105210	ABCB4*NM_018849*-*87095019	GCAGCCAGGGCGAGGGCCGCGGCCCGCGAGAGCAGCTCCCGCCGCCCGCCCAGCTCTCTCCCCAGGCTAGGCGCGGGCCAGGGGCGCAGCCTGCCGCTCTTGCCGCCGGGGCGCCCGGCT
chr7:87105203-87105323	ABCB4*NM_018849*-*87095019	CCCGGCTGGGGCCGCCGCCCACCCTGGCGACCCGCCAGAACCAGCCCGGTCGCAGGATAAGACCGAGATCAGGCTGGAGCCTCGGGTGCCGAGAAAGCCTCGCCTGATGGGCCACCCAAG
chr7:20655557-20655677	ABCB5*NM_001163941*+*20645244	AGATGGAAACAAAAATGTGTGTGTATGAAACTTTTTCATAGTCAGAAATGATCATCCTACTATTATTTTGGTCATTTTAAAGCATCCATACAATTCATATCTTCTTTCTTTCTTTCCCTG
chr7:20655081-20655201	ABCB5*NM_001163941*+*20645244	AGATCACAATGTTCTTCCTCAGTCTTCTTAGATACTAGAATAGTCACTCTTTGTACTATTCATCACATAACGTCTGTCTTGCCAGGTATATTAGGTTCCCCTAGAGAAATAGAATCAATA
chr7:20654963-20655083	ABCB5*NM_001163941*+*20645244	CTTGCATTCCTAAAACTATGCCCTTGTTCCTCCTCCACATTTTTCTACTTACTGAAACCTTAGCCTTCCTCCAGAAACTAACCTCAGGGCCATCCTCATCTGTGGGCGAAACCATTTTAG
chr7:20655487-20655607	ABCB5*NM_001163941*+*20645244	TATGAAAACAATTGAAGCTTGTGAAGAATATAAAACACTTCTCCATCTTAGAAAGAATAGTTTGTGGTAAAGATGGAAACAAAAATGTGTGTGTATGAAACTTTTTCATAGTCAGAAATG
chr7:20687641-20687761	ABCB5*NM_001163942*+*20676965	GAAGGAACTGTGGAATTTAAAAATGTTTCTTTCAATTATCCATCAAGACCATCTATCAAGGTAGGTTAAAACAAATTACGCAATTGTGCAGTTTTCTGATATTATCTTCTACTGGCCAAG
chr7:20686857-20686977	ABCB5*NM_001163942*+*20676965	TTTTCTGGTCACACATCCCAGCATGTGATAACCACAAGACTATGAGATAATCAAAAGTTGTTCCTTATTAGGAAAAGGCCAAGGATACTTGGATTAATCTGTGTTTCTATTGCTTCTCGG
chr7:20687001-20687121	ABCB5*NM_001163942*+*20676965	TCTGTGTTCTTTTTTATTTGGTCATATCTTCCATTCTTTCTTACCTAATTCCTCTAATATCTCTCTGTGAGCCTAAACCAATAATTATATATTACATTCTATTGTCTTTCTTATATAACT
chr7:20686389-20686509	ABCB5*NM_001163942*+*20676965	ATCCTTGTTTGGCCTTTCCATTCTTACAGATTTCTCTTCTTTCCATTAAATTCATCTTTTGAATTTGAGGCATTCATAATTAAGACTTTTAGCTATTCATTTATTTCATATAAAGTGAAA
chr2:220082970-220083090	ABCB6*NM_005689*-*220073712	ATCCAGATGCCCATTGCCAGACGCTGCCGTGCCTGGCTCCGCTCCACGACAAGCAGCCACAGGCCACAGGCGCCGGCCAGACTCTCCAGCACGGAGGCCAGAAGTAGATAGCTTGGCAGT
chr2:220082850-220082970	ABCB6*NM_005689*-*220073712	TGGCCCAAGTCTGCCCTTGCCCACCACCACTGTGGGCTGTTCCAAGACACCAGGGCCAAGTTCTCAGCTGCAAACGCCACAGTCCAGAGGAGCAGGAGACCAGGGCTGTGCCTGAACTTG
chr2:220085612-220085732	ABCB6*NM_005689*-*220073712	ATCTGGAGAGACAAGTAAGAGTAAGCATACTCATAGAAGGAACACAAGAATGAGGAACAGGGCTGGGGGGCTGCTTGGGGGGTGAGTCTTTGGGCCTGTTCTCTCAGACCTCTTTCCTCC
chr2:220085492-220085612	ABCB6*NM_005689*-*220073712	ATCCTCCGAGCCCTCTTCGGGCACGGGCTCAGGGTGCCTTGATGCCGACTGCCCATCTTCTGCCCACCCTCCAAGAGGCAGCCGAGAGAAATGAGAGGGAACCCTGGGCACTGTGCCAGG
chrX:74375904-74376024	ABCB7*NM_001271699*-*74366175	CTTCACCCTATTCTTCCATGTCAGTGGCATCTCACCTGGTAGGCTCGAGCGGTTCCCAAGGCGCCGAGTTGATGTGGCCTCCACTGCGGACCTGAGCCGCTAACAGAGACTAAAGGCCGG
chrX:74376024-74376144	ABCB7*NM_001271699*-*74366175	ATCAGAATCGCGGAGTGCCGGCGCTTTTCGAAAGCAGCCGCCGCGGCCGCCCAGCGCCAAGAATGCATCGCGAGCAGCGCCATCTTGAGCGAGGAAAGAGGAACCGAGAGAAGAGGATTA
chrX:74377340-74377460	ABCB7*NM_001271699*-*74366175	GTAGTAGGAGGTTAACCTGAGTGAACAGAGACCTGATGGTAAAGGGCCTTCTATTTCATTCTAAGAAGTTAATACTTTATCCTATAACCAGTGAAGAGTTTTAATCAGGAGAGTAACATG
chrX:74377732-74377852	ABCB7*NM_001271699*-*74366175	AATATTTATTCAGCATCTATTCTGTGTTAGACAGCTACAGTATACATTAGAGAAACTCTAGACTCTACTAATGATTTCTCTTAGGGCTGAATATTGCCACTGAATCTTACCACCCAGTTG
chrX:74377625-74377745	ABCB7*NM_001271699*-*74366175	TGGAATTGGCAAGACTTAGTGACTAATTGGATGTTTCTAGCTTATTATTGTATTGTTGACAGTAGATCAGTAATGGCTTCATATTAATGACTATATTGTCATCAACAAATATTTATTCAG
chr7:150725212-150725332	ABCB8*NM_001282293*+*150715508	ATCCTGGAGCCTTGGGAAAATGGCCCGAGGTCGGCGGCTGACGCGTTACTATGGATACTCCATAGCTTGGAGGGCCAGTCGGGCCACACCCTTTGGACGTCACCCGGAGCCCACAGGAGC
chr7:150725092-150725212	ABCB8*NM_001282293*+*150715508	AGAGCGGGGTGGGTGGCAGGGCATATGTACGTGTTTTGAAAAAACTCCCAGTCGATTTTTGTTCATTCCTCCCCCAAAACCCGCGTTCTACACGCCCTTGAGACGACGGGACATCTAGAG
chr12:123450949-123451069	ABCB9*NM_001243013*-*123441056	TCCCGCTGCTCCTCCCCGCCTCCCACCCGCGCTGCGCCGCTGCAAGGTCGGAGCTGAGACTGGCGTGCGTTGAGACAGGCTGATGGACGGGGCGGGGCCTCAGTGACGGAGGGGGCGGGG
chr12:123451421-123451541	ABCB9*NM_001243013*-*123441056	ATTCACTTATTCTTTCATTCGTTCACCCAACAGATATTTATCCAGTGCCTACGGCGTGCCATATGCCCTTTTAAGCATTTGAAATTAAACAATTAACAAAACAAGATCCTTGCCCTTCTG
chr12:123450552-123450672	ABCB9*NM_001243013*-*123441056	ATCCTCCAACACCTCCCACATTTTCCAAGAGGCAGCGGCGCCTTGGGGGTTAAAAAAAATGGCAACATTCGCCCTACGGGCGCGGAAAGGATGCTGCAGGGATGGGGGCTGGGAGCTGCG
chr12:123451069-123451189	ABCB9*NM_001243013*-*123441056	ATCCTGGGGCAGGGACCGGCGGAGCCTCCCGGGAGGGGCGGGGCCTCAGGAGGAGTGGGCGGGCTTTCCTGGACGGGGCGGGGCCCCCGAGGAGGGGGCTGGCGAAGCCTCCGGGTGGGG
chr6:43395160-43395280	ABCC10*NM_001198934*+*43385291	ATCCTTAACGCAAGTCAGGCCACAAAAGCGTACCAAAACGCAACTGTGCGTCTGCACCAGCGCGCCTGCGTGCAAAGGCCAGCCGAAGCAGAGAGCAGTGCACATGCGTGCAGCTACCAG
chr6:43395922-43396042	ABCC10*NM_001198934*+*43385291	ATCTCACCCGCGGCCTACATCTTCCGGCAGTGTCACCAGAATAGCGAGGTCTCTGGAGTAGGGCAGAAGTAGAATAAAATCTAAGCATTGCTACTTAGCAGCAATGTGGCTGTTCTTGGG
chr6:43395802-43395922	ABCC10*NM_001198934*+*43385291	CACCCAGCTGGTGCTCAGCGCCCTGCCCCACGCGCTCCTCGCCGTGCTCAGTGCCTGTTACTTGGGCACCCCGAGGTGGGTAGAGACGGGCGCAAGGCATCTGTCCATGTGTGCCTGCAG
chr6:43398922-43399042	ABCC10*NM_033450*+*43389488	AGAATATTCCAAGCCTTTATAAAGTTTAGGCTACCATATTAGAATATAAAAGCTGTATGTAAGTCCGATTTTTATTCATTTAATAGTGCTTCAGGTGAATTTAAGGGTACTGTTAGGTGG
chr6:43399498-43399618	ABCC10*NM_033450*+*43389488	CCCATCACCAAAGTAGCAAACGTAGTACCCAGGATTTTTTTTTTCCTAGTTAGTCTTCATGTTAAGTACAATCTTACCTCAAAATTGTTAATGTCTGTGGTTTAAAAAAAAACATGAATC
chr6:43398788-43398908	ABCC10*NM_033450*+*43389488	ATCACCTTTTGTTTATTAAAAACATTTTTTTATGCCAAGAAGATATAAACACAAGCAAAAAGAGATATTTTTCTTTAGCTAAAGGAGTCGCAAAAGCAATCCACACCACCTTCTATAATC
chr6:43399934-43400054	ABCC10*NM_033450*+*43389488	TCCTTCCTGCTTTCCGTCTTCCCGCTGCTAGACCTTCTTCCAGTTGCTTTGCCACCAGGGGCAGGCCCAGGACCCATAGGGCTAGAGGTGTTGGCAGGGTGCGTGGCAGCTGTGGCCTGG
chr16:48269283-48269403	ABCC11*NM_032583*-*48259088	GATCTAGAAGAGTGCCCAGCACATAGTGTGACTCTTTCCTATTCAAGATTCATCCAGGAAACTAACGACATGGAAAATGAAACCCAACGAAAATTAAGAAAATGCAAACATTGTAATAGT
chr16:48269116-48269236	ABCC11*NM_032583*-*48259088	AACTAGAGATGCAAAGAGATGCAAAGAGATGCAATGAGGGTTACTCATCACATTCTGAAATTACCATTTCTTTCCTTGTTGGCTTATTTGTTTTCTGCATACCTCATTAGAATGTAAGCT
chr16:48268985-48269105	ABCC11*NM_032583*-*48259088	ATCATGAGGAAGACCAGATTTATAAAGACCAAGTAAAGAAATTAGATTTTCTCTCACCTTTCAGCTATAGTATGATTTGCCAACCTGGTTTATTCAAATACACCTGCAAAGAGAGGTAAC
chr16:48266113-48266233	ABCC11*NM_033151*-*48256182	ATCCTGGGCAATCTCCTTTGATGTATCAAACCCCTGCTCATAAAATCAGTCTTCTTGCTTTATCCCAGTCTTTAACTGTGTATTTGTTTGAATCATTATTTGTTCAGACTTCATTTATGC
chr16:48265603-48265723	ABCC11*NM_033151*-*48256182	AAAAAGAGAAAAGAAAAAAAATTCAAGGGTAAATAAGTATGGGAAGAAATTGTTTGACGTAATTTATGACCGTGGAGAATATTCTGCCAACTCAGTTTCCTGGTGTGCTGATGCTAAGAG
chr16:48180880-48181000	ABCC12*NM_033226*-*48170681	CGCACACACATGCACACACCCCTTCTTCTTTCAGATTCTCTCAGATCCCCAGGAGTTTTTGCATCCACATCCCCTCCATCCTGATACCCACTGGTCAGAGAACTTCAACAACACCACCCC
chr16:48180924-48181044	ABCC12*NM_033226*-*48170681	ATCCCCAGGAGTTTTTGCATCCACATCCCCTCCATCCTGATACCCACTGGTCAGAGAACTTCAACAACACCACCCCTCAGGACCAGCCACATCTGGACAGGCCCACATTCCCCACACTTC
chr16:48180117-48180237	ABCC12*NM_033226*-*48170681	TAGAGCAGCAGATGGGTTGCAGGAGCAGTGCCCACTCTCCTGATGGACATTCCTGGAGGTCCTGCCCTGGCCCTCCCTTCTGTCCTTCTTCTGACTTACCTTGCACAGGGTCGCACTGGG
chr16:48180462-48180582	ABCC12*NM_033226*-*48170681	ATCAGTTCCTTTGCTTTGACCCCTGAGAACTGTTTTCACCAATGAGCTTTCCACATTTGTAGGGGAGTGTGGCCAGAAGACCTGCTACGTCCCTTAATGCTACGCTGAGGCTTTCTTATT
chr16:16044551-16044671	ABCC1*NM_004996*+*16033433	TTCTGTCTCGTGCTGTCTTGATTGTTGGTGAACGCAGTAGGCAAATCTGGACACGACTGTTTCTCTCTCCTCTTTTGTTTAGGAATCAGGAGAAACAGCCTTGGTTCTTAGGAGCTGGTG
chr16:16043272-16043392	ABCC1*NM_004996*+*16033433	TAAGCCTTGGAGGATCTGGGGTGGGGGTGGCGCGGGGTCCAGGCCCGGGGCGCCGAGAGGTGGCTGGTCCGGCTGCCCACGCCGAGACGCGCGAGGTGAGCGGGCGCCGGGGCGGGGCGG
chr16:16043584-16043704	ABCC1*NM_004996*+*16033433	CCCGCCGCCGCCCGCGCCACCGGCATGGCGCTCCGGGGCTTCTGCAGCGCCGATGGCTCCGACCCGCTCTGGGTACGTGCCGGGGGCCGCGTGAGGCCGGCGGGACGGAGGGAGGCCGGC
chr10:101542979-101543099	ABCC2*NM_000392*+*101532354	ATCCGTGACTGAGTCTTGCTGAGACATGTTGATGTTGAAATGATAATGATAAGTTCTAGAACTGGCAACTAATGATATGGACTAGAAGTTGAGTCTAGGGATGCAACTTTGGGCATCATG
chr10:101542173-101542293	ABCC2*NM_000392*+*101532354	ATCTTGCAGCAGAAGCGAAACTGCACATTTAGGGGTGCCTGCCCCTCTACTGATGCTGCCCTTTGTGGGTCATATGTCCTTAGGAAAATGAAAGACTGTGCACTCTTGATTTGTTGGCCA
chr10:101542053-101542173	ABCC2*NM_000392*+*101532354	ATTTTATAACCTGACTTCTTCAAAGAAAGTTTACATCATGTTTAAACCATGTTTTAGATTCTATATTTTTAATTAAAAATCTAAGGAAGAAGGATATTTCACATTTCTATAAACTCTAAG
chr10:101542683-101542803	ABCC2*NM_000392*+*101532354	AGTGGTAGTTAGTTAACTTAGGGTGGTCACCAACAAGAACCAGAAATGTTAGATGTGCAATTGGTCTAAAGCTCAGGCTTTTTAGAAAGCATAATTCATAATATCTCCAGAGGATATAAG
chr17:48713243-48713363	ABCC3*NM_001144070*+*48702217	TAAAAAAATAAATAAATAAGAAAAGAAAATCAAGCCTTTGGTGACTCTCACTCCAAATCTCTTTCTAAGACAGGCTGCTCTTCAGCCTGCTGACTCCAGCCTCCAGCACAGTTCAGGTGA
chr17:48711112-48711232	ABCC3*NM_001144070*+*48702217	AAGGGCCAGGGAAAGATTTGCCAGGGAGAATTCCTTCTGAGCCCCAACAAGCGGTGCTGAGTTGGCGTCTGGGATTGTGTTAAGGAAGACAGGGCAACAGCGGGATTGAGAGATGGAGGG
chr17:48711415-48711535	ABCC3*NM_001144070*+*48702217	ATCAGGCTGAAGCAGAGGGAATTCACACATGTTGGGTGCCCACTAAGTGTGCCAGGAAATACGCTTTGCCTACCCTTTCCATTCAATCCTCAGAGAACCCTGGGAGGAAGATTCTCTTCT
chr13:95954774-95954894	ABCC4*NM_001301830*-*95943700	ATCAAAATCAAAGGCTCCAAGTTCAAATACTGATAATTTTTGAAGCCAAATGATTGTCATGGAGGTTTATTTTCTTCATATTTCATGCATGTTTGAGAATTTGGTTTTCTTTGTAATAAG
chr13:95953469-95953589	ABCC4*NM_001301830*-*95943700	ACCTGTTTCGGGCGGGGACACTCACCAGAAGAACACGCGTGAGCAGAGGTTCGCGTCCTGCAGCGGGTTGGGCTTCACCTCCTGGTACACGGGCAGCATCTTGCCGGGCGGGGCGGGCGC
chr13:95953606-95953726	ABCC4*NM_001301830*-*95943700	ATCAGGCGGCGGTGGCCGCGGGCTCCGCTCCTGGACCTCAAGCAGGGATGCTGGGGCTCCGGCCGCCACGCCTGTCCGCTCGGCTGGAGCCTGTGAAGCAGCCGCTTCCGGGAGCCGGGC
chr3:183735563-183735683	ABCC5*NM_001023587*-*183725727	ATCCCCGTGACAACCGAGCTGGAGGGCAGGGGTGCGGCAGCAGCCATCACCTACCTGCGCCCCTGCTCCAGGACAACCGCGCCAGCCGCTCAACCACGCTCCCGAGCATGAGCCCTGCAG
chr3:183735262-183735382	ABCC5*NM_001023587*-*183725727	TTCCCACAGCCCGCTCCGGCCTGCCCAGGCGAGCGCGACCCACACCCACGGCCCGCGGGCGCAGCGCCCCCTGGCGGCCGCGGCCAGGGACGTAGCCCGCGTCCCTGCCCGCTCATCCCG
chr3:183735931-183736051	ABCC5*NM_001023587*-*183725727	AGGGGTCGTGTTCCCTGGGGGAGGCAGCCGGGAGGCTTAACCGTGGCCCTGTGTTCGCACACAGTGCTGTTCGTAGGCAGAGCAGTCCCACCCTGCGTGGCCGTGTAGCTGCCAGAAAAG
chr3:183736344-183736464	ABCC5*NM_001023587*-*183725727	ATCCCTTTATTTCTCTGTTTCATCGGTACCTTCAGCATCATTAAATAAAAGCCACTGTTGAGTTCTTCCCTACCTTGTATCCGATGCTTTACATACCATTCTTGTTTCCTTTAATCTCCA
chr16:16317078-16317198	ABCC6*NM_001079528*-*16307328	GCTGCTGGCTTGGTGAAAGAAATCCAACCCGCTGCAGTGAGGGGGCCGGAGTAAGTCTCCTCGCTTCCCGGGTCCAGGAATTTGGGGGTCTCTCCTCTCCCCAGTATCGCAGCCCGAGAG
chr16:16317432-16317552	ABCC6*NM_001079528*-*16307328	ATCGGGAGGCCCCGGGCAAGGTCCAGCTGCGCGGCGGGAGTGAGGCCACGGGAGGTGAAAACAGGCGAGGTGGGGGATGGGGGAAGAGAGGCGCTCGGGGAGCTGGGACGGGCACCGGGT
chr16:16317804-16317924	ABCC6*NM_001079528*-*16307328	GGAATGGAGGGTGGTGGGGAGAACTTAGAAGATTATGCAATGGGCTGGCAGGGCTATACCCAGCCGCCCTGGTAAGCAGAAACTCAAGAAACCTCTAGGGTCCTGTTTTCTGGTCGTATG
chr16:16316536-16316656	ABCC6*NM_001079528*-*16307328	ATCTGTTATTTTCATCTCAGCAGGTCTGCTGGTCCTATCTAACCCTAGAAGAAATTTGAAGTTTAGTGGACGTGGCCTCTTCAATTCTCTCTCCGCTGTCTTTTTACTCCTCCTGGTTTC
chr11:17497813-17497933	ABCC8*NM_001287174*-*17488392	CCTAAGCTGCGCCACGGAGGGTGAGGCCCGACCCCTCTCCAGTTTCCCACTGCGTGCTGAGACCTCCTCTTTCCCTTTTCCCCATCCCAGCTCTTGGCCCTGCAGAAGCAAAACTTGGTG
chr11:17500374-17500494	ABCC8*NM_001287174*-*17488392	TCAGTTTCCTTATTTCTAAATGGAAAAGATAATAATATGGAACCCAGAAGATTAAGATGAGATCATGGGTATGAATGTGCTTTGCAAGTTGGGGAGATAGTCCAAGCTACTTCATCCCAT
chr11:17497972-17498092	ABCC8*NM_001287174*-*17488392	ATCGGGGGCACCGGGGGAGTGAAGGGATGAGCTGGTGTGCGAGTGCGGGGACCGGCGGGCAGGACACAGGGCAGGGGACCCCGGGAACGAGGCGGACGGCGGTCGCGGGCCGGAAGGGGA
chr11:17500520-17500640	ABCC8*NM_001287174*-*17488392	ATCAATCAGGGTTATTTAATGGTCTCTCCCTCACCCCACATTGCCTGGTGCAACCCTCACACTTGCCTATTCTGGGTCATTTGAAACAAACAAAAAGTCTGGTGTTAAGGGAGCATCAAC
chr12:22089135-22089255	ABCC9*NM_005691*-*22079628	TTTTATTCATTTTCCATTCCCTTTACCTAACCCAAAGTAAGTGCTCAACTAATGCTGTAGATCTATCTCATATATTTCTCTTTCCTTCTTTTTAAAAAACTGCTGCTGCTACCTGAAGGC
chr12:22089029-22089149	ABCC9*NM_005691*-*22079628	GTTAATTTGTTCCTGTGCTTGTAAATAGGCTTACAATGTGGCATAGTCATTTCTCATGACTTTAACACATCTGCCCCACTGGACTATTCCCTGAAGGCAAGTACTCTTTTATTCATTTTC
chr12:22089691-22089811	ABCC9*NM_005691*-*22079628	TTAAAGCCTTGAATAGAGGGCTATATCATAAAATTAATCCCTTTTACTTTGATAGCTGAGGAAATAAGAAACTCTGTGCCAAAGCAACTTGAAGCTTTCTTATAAAATACGTCCTATGAG
chr12:22089811-22089931	ABCC9*NM_005691*-*22079628	ATCTTCTTTTCCATAGCTTTTACTTCCAGAGAAAAATGCTTTCATGTGGAAAATGTATTATAATTAATATCTACCTATAGTAGTACCTCAAATGAGTGTCTGACTAAAATGCTTTCAAAG
chr12:22089297-22089417	ABCC9*NM_005691*-*22079628	ATCACCTGTCAAAAATATATGTTTGAAAAACACAAAATACTTGCTTGTTCGTTTCTCACAGCCATCAGCTTCCATGTTACAGAAATTAAGTCAACATTATCCCAAATCTCAGCCATTAGC
chrX:152991597-152991717	ABCD1*NM_000033*+*152980322	ATCGCCTTCTATGGGGGCCATGAGGTGGGGCAGGTTGGGGTGCCGGGCACGGAGGGAAGCGTGTGGCAGGGAGGCCCGGGGGCAGGCAGCCGTGAGCGGTGGGGACAGTCTGGGGCGGGC
chrX:152991597-152991717	ABCD1*NM_000033*+*152980322	ATCGCCTTCTATGGGGGCCATGAGGTGGGGCAGGTTGGGGTGCCGGGCACGGAGGGAAGCGTGTGGCAGGGAGGCCCGGGGGCAGGCAGCCGTGAGCGGTGGGGACAGTCTGGGGCGGGC
chrX:152989293-152989413	ABCD1*NM_000033*+*152980322	ATCCAGCGGCCTTCCGCCCGGGGCCGCTTCGCCTCCGGTGGGCTGGAGGCCCGCAAGAGCGACTCCTAGAGGGCAGGATTCGGGACCAAGCGCAAAGGCAGGTCTCGACCAAGCACCTCA
chrX:152989293-152989413	ABCD1*NM_000033*+*152980322	ATCCAGCGGCCTTCCGCCCGGGGCCGCTTCGCCTCCGGTGGGCTGGAGGCCCGCAAGAGCGACTCCTAGAGGGCAGGATTCGGGACCAAGCGCAAAGGCAGGTCTCGACCAAGCACCTCA
chrX:152991477-152991597	ABCD1*NM_000033*+*152980322	CTCACGGCCAACGTGCTGCGGGCCTTCTCGCCCAAGTTCGGGGAGCTGGTGGCAGAGGAGGCGCGGCGGAAGGGGGAGCTGCGCTACATGCACTCGCGTGTGGTGGCCAACTCGGAGGAG
chrX:152991477-152991597	ABCD1*NM_000033*+*152980322	CTCACGGCCAACGTGCTGCGGGCCTTCTCGCCCAAGTTCGGGGAGCTGGTGGCAGAGGAGGCGCGGCGGAAGGGGGAGCTGCGCTACATGCACTCGCGTGTGGTGGCCAACTCGGAGGAG
chrX:152989173-152989293	ABCD1*NM_000033*+*152980322	GGGCCCAAATCCCCGCTACCAGGCAGGCCCAAGGCCGCACCTAGTCCAAGCGCTGCCGACGCCCCCGCCTCCCACCGTCCCCACGGCGCCCGCGGAGAGAAACCGGCACCTCCCTCGAGG
chrX:152989173-152989293	ABCD1*NM_000033*+*152980322	GGGCCCAAATCCCCGCTACCAGGCAGGCCCAAGGCCGCACCTAGTCCAAGCGCTGCCGACGCCCCCGCCTCCCACCGTCCCCACGGCGCCCGCGGAGAGAAACCGGCACCTCCCTCGAGG
chr12:40014038-40014158	ABCD2*NM_005164*-*40003843	TCGGTAAGATTTCAGCAGCTACCGCAAACAGAAGAGCAAGCAGAAAGGGAGATTTGCAAGAGTTTTAATGAGACGAGGAGGGAGAAGGAACCACGAAAATGAGGGAGGAGGGACAAGAGG
chr12:40013248-40013368	ABCD2*NM_005164*-*40003843	AAGCTGCTGCTTTTTTCTTCCCGTGGCCAGATTGCTTTAAACGCTTGCCAATGATGGGATAGAGGGTTTTCAGAGCATATGCCGCAGCCACCAGGCAGGCAGCCCTCTTAGCAGCACTCG
chr12:40013463-40013583	ABCD2*NM_005164*-*40003843	ATCATGCTTCACAGAAATCCCCAGCAAATGTTTTAGAAAGTCCTACAGCGTCCCATAGTCTGCAGCGTTTCTCTTCCACTGTTGTGTTTTTAATTTTGTTCTGCTGTGACAGATGCAGCA
chr12:40014284-40014404	ABCD2*NM_005164*-*40003843	ATCCCCCCGGCTTTTTTGGGGGTCTGATTTCACAAAAGGTCTCAGAACCTAATAGACAAGTTGTAATCGAGGGTTTCCCTTGTAAATAAATAGGATAAAAGTCTTCCGTGTTACAGAAAA
chr1:94884885-94885005	ABCD3*NM_001122674*+*94873932	ATCAAGCTCCTTTTTAATGACACGCCACTGCTTCCACCGCGGGAGAATTTCAGTGCTTAGATTTAACTTTGGGAGGTTATCAGTTCAGAAAAAGTAAAAAAGAGAGAGCTGAATTACGGT
chr1:94883061-94883181	ABCD3*NM_001122674*+*94873932	GACAGGAGAAGAATGTTGTAATCTGCAAAGCCCTTCTGATTCTGGGAGTGAGGCCAGCATTAATACAACGCACGATTGTTACTTCTGAATGTCCCTTTGCAAAGAACAGTGTTTCTCAAA
chr1:94884684-94884804	ABCD3*NM_001122674*+*94873932	CTATGAAACTATTCCCGGTCCACTTGGCAGGATTGCCGTCTAAAGTGGTGAGCCCTTGGAGTCGGTGAACCCTTTGGTCGGTGAACATTTGGTCGGTGGCATTTCATCCGGAAAGGCTGG
chr1:94883431-94883551	ABCD3*NM_001122674*+*94873932	ATCTGTGTCATTCTCCTCACATCTCCCTACACCTCTGCGGAGTTCCGATTGTTTGGTTTCGTCCTGATAATCACTGTGCTGTGTTTTCCCTACACGCTCTGTGACGGGGCCGTCCGCCTC
chr14:74769150-74769270	ABCD4*NM_005050*-*74759767	ACCAGAGTGGCTGTCTGAAAAGGGGAGTGAAAGGGGTCTGGGAATAGGAACGAAGAGAGGAAGTGATAAAATAAACAAGGAGCCTTGCATTGGCCCACAGGGTGTCAAGAACTGAGAAGG
chr14:74769298-74769418	ABCD4*NM_005050*-*74759767	CTTCTTTTCAAAAAAAGAATGCCAGTTGCGAGGGTGAGGGTCCCACACCGCAGGAGATGGCACAAGTCCGGCCAAGAACGGAGGGGGCCGCGGCCGGTGCGGAGCGGCCTAGAGCGGCGG
chr14:74769822-74769942	ABCD4*NM_005050*-*74759767	ATTTTCTGGGAGACTTCCCTTTTGACAATAGGTATCCGAGAGTGTAACTACTTTATGGCAAGTATTTTAGATTCTGTGTATAATAGATGTTTTACATATTCTCCCAGAGAAGCCAGCATG
chr14:74769194-74769314	ABCD4*NM_005050*-*74759767	TAGGAACGAAGAGAGGAAGTGATAAAATAAACAAGGAGCCTTGCATTGGCCCACAGGGTGTCAAGAACTGAGAAGGATCAACTCAATTTTGTGCACCTGAGGTTCTTCTTTTCAAAAAAA
chr4:146018735-146018855	ABCE1*NM_001040876*+*146009155	GGACTGTAAACTTTGGCAAGGCCTGAGGCTTAAACGCTCAATAAGTAATTTACTGAATGAATAAACAGATGAATAGGTTCAGTTATGAACTAGTTGTCACTTGCCTGCAAGTTAGGTGAG
chr4:146018735-146018855	ABCE1*NM_001040876*+*146009155	GGACTGTAAACTTTGGCAAGGCCTGAGGCTTAAACGCTCAATAAGTAATTTACTGAATGAATAAACAGATGAATAGGTTCAGTTATGAACTAGTTGTCACTTGCCTGCAAGTTAGGTGAG
chr4:146018855-146018975	ABCE1*NM_001040876*+*146009155	ATCTAGGGCGAGACTATTCAACCTGCAACCATCATTACTAACTGAATGTCCTGTTACCTAAAAAAAGATAGAAATAAAGCCCATCTTTAGGGCAGAATTCAACTGCCGGACTTGGGACTG
chr4:146018855-146018975	ABCE1*NM_001040876*+*146009155	ATCTAGGGCGAGACTATTCAACCTGCAACCATCATTACTAACTGAATGTCCTGTTACCTAAAAAAAGATAGAAATAAAGCCCATCTTTAGGGCAGAATTCAACTGCCGGACTTGGGACTG
chr4:146019437-146019557	ABCE1*NM_001040876*+*146009155	TGGCTTGCGCGTGCGGCGGCTGGGCACCGCCATTTTGGCCGGTGGCCGTGAGAACACGCTGTGTGGCTGAAAAGTGAAGGCAAGAGCTGATTTGGCCTCTGTGCTCCCCTCCGCAAGGGG
chr4:146019437-146019557	ABCE1*NM_001040876*+*146009155	TGGCTTGCGCGTGCGGCGGCTGGGCACCGCCATTTTGGCCGGTGGCCGTGAGAACACGCTGTGTGGCTGAAAAGTGAAGGCAAGAGCTGATTTGGCCTCTGTGCTCCCCTCCGCAAGGGG
chr4:146019557-146019677	ABCE1*NM_001040876*+*146009155	ATCGTTTTCTCCAGGTACGTGAATAGCCCGGAGAGGTTTGGCCGTTAGCTGCCATCTGCCAGGTTGGAAAGAATGTAGGGACGTTCTCCGAGAGCCTTTGGTTAGGCCTTAGGTGGCGGA
chr4:146019557-146019677	ABCE1*NM_001040876*+*146009155	ATCGTTTTCTCCAGGTACGTGAATAGCCCGGAGAGGTTTGGCCGTTAGCTGCCATCTGCCAGGTTGGAAAGAATGTAGGGACGTTCTCCGAGAGCCTTTGGTTAGGCCTTAGGTGGCGGA
chr6:30538785-30538905	ABCF1*NM_001090*+*30529169	TCTCCGTCCCCGATCCACTCGGGCTCCGGCAGCTGCTGCTTGGGCGCCTTCGGCATCGCGGTGGCAGAACTAGAAACGAGTTACAGATAGAAACTAGAATATGCTTTTTAAAAAAACAAA
chr6:30538506-30538626	ABCF1*NM_001090*+*30529169	AAAAAAATAAATGAACCGAAGCTCCACTGCACCGTGACTTCTGCATGTTGGGCTCCAGTTCCCTGTTTACAATTGTACACTTCGGGATTTTGTGACACATTTCAACACTGGACCGATCAG
chr6:30539306-30539426	ABCF1*NM_001090*+*30529169	ATCGGGGACGGAGAGAGCACGAGCCCATCAGGTGAGGCTGGTAGGCAAGGAAGAAACGAGCAGAGGGGGAAGAGAGAGGAGACTGCGCGTGTTTTAAGAGAGGGTCATGGGGCACGAGAC
chr6:30539186-30539306	ABCF1*NM_001090*+*30529169	CAGCCCCATCGGGGTTCCCCGCCGCCGGAAGCGGAAATAGCACCGGGCGCCGCCACAGTAGCTGTAACTGCCACCGCGATGCCGAAGGCGCCCAAGCAGCAGCCGCCGGAGCCCGAGTGG
chr7:150924174-150924294	ABCF2*NM_005692*-*150914460	GCTTCCTCTTCTAATTCTCTTTCCCCCTCACCGGCGGGGACCCTCTCCCTACAGCTCCCCTTCCCCTAACTCACTGGGCCTCGCTGCTCGGCCTATGTCGCAACAGAGCTGCTCCTTAGG
chr7:150924712-150924832	ABCF2*NM_005692*-*150914460	ATCGAAACAATGGGAGAGGAGAGGTGGGAGCGTGAGGGGAGGACTAAAATGAAGGGGGCGCTGGGCAGGGAGGGGTTCCAGAAAGCGGGGCATCGCTGCAAAGATGTTGCCAACGGAATT
chr7:150924294-150924414	ABCF2*NM_005692*-*150914460	ATCCTCCGCGTGCGGCCGGCTCACCAGCCAATCACGGCCTCGGGTGGTTCTCGGCGCGCCGCGCTGCCTCCTTGGAAGTGTAGTCCTCAAGTTGCAGCGGCCAAGAGTGAGACCCGCCTT
chr7:150924592-150924712	ABCF2*NM_005692*-*150914460	TTACCCCACCTCTCGAAAATCCATTGAGCTGTTGTGGAGTTACGAGTTTTTAGAGCTACCTAACCGACTCAGGCAGCAGGGCGTGCAACTACACTTCCCAGCTTGCCTCAGCGGGAGTAG
chr3:183902763-183902883	ABCF3*NM_018358*+*183893862	ATCAATGCGTGGCCAGTTCCTTAATATCACATCCAGTTTGTGTTCACTTAACCAGGTGTCTTATCAAATTTTTCCAGATAAGGTCCATTGTGGTTGGTTAATGCTCCTCAAATTTTAAAA
chr3:183904518-183904638	ABCF3*NM_018358*+*183893862	ATCTGATGGCCATAGAGCTTTTCCCTCAACTCCTAACTCTGCGCTTTCTATCCCTACCCACATAGGGCTGAGCCACAAAGCCAGGGAAATAGCCAGGTGCTACTGGACGCCCCTATCCAG
chr3:183902316-183902436	ABCF3*NM_018358*+*183893862	TCCTAAGAAATTGACCTTTTAATTCCATCATTTACCCAAGCTTCCCAAATCTTGCTGACTGGGTGGTAGGAGGAAAGATTTGCAAGGAGAATAACATAATGGACTGGGCGCGGTGGCTCA
chr3:183904398-183904518	ABCF3*NM_018358*+*183893862	GGCATCAGGGCCGTGTGCCAGCGCATGTACAACACTCTGCGTCTGTATGTGCCAGGGAGTAGGGGTTGATGGGGGCGAAGGGACGGCGAACGGTCCGGAGACAAGAGGTGGGGGAGGAAG
chr21:43639447-43639567	ABCG1*NM_004915*+*43629266	GTTTTATTTTCAAGGAGAGCAGGAAACACACAAAGACTCGCAAGCTCGACCTGACACCCCTCCCAGGAGCGCGTCCTCTGGGCGCTGACCCAGGGCACCCTAGAGTGGCGCCCGGCTCCG
chr21:43639567-43639687	ABCG1*NM_004915*+*43629266	ATCGCTGCCCCTGCCCCTCCGCCAGGGCCACCTGGAGCCTCGGGATGCCCCTTGCACCGGCAGAGAGCACGGACTAGGTGGAGGGGCCGGGAGTGGGGCGGGGGCAGCGAGTTGCCCTAC
chr21:43639226-43639346	ABCG1*NM_004915*+*43629266	AGAGCCGGAGCCGGATCCCAGCCGGAGCCCAAGCGCAGCCCGCACCCCGCGCAGCGGCTGAGCCGGGAGCCAGCGCAGCCTCGGCCCCGCAGCTCAAGCCTCGTCCCCGCCGCCGCCGCC
chr21:43639120-43639240	ABCG1*NM_004915*+*43629266	CCGCCCCCAGCAGGAGCAAAACAAGAGCACGCGCACCTGCCGGCCCGCCCGCCCCCTTGGTGCCGGCCAATCGCGCGCTCGGGGCGGGGTCGGGCGCGCTGGAACCAGAGCCGGAGCCGG
chr21:43619249-43619369	ABCG1*NM_207627*+*43609798	TAAGTGAGTTAATGGATAGACTTCTCAGCACAGAGCACCTAATACAGCCTTCATTCCATTCGTCCTTGTTACCAGGTTTCTGCTAAGCTCCCTTCCAGGGCTGAGATCTCAGAGGCTTCA
chr21:43620129-43620249	ABCG1*NM_207627*+*43609798	CAGTCAGACACCAAATATTGGTGAGCTGCCTGGATTTGGGAGATGCAGTGAGAATGAGTCAGAGCCCACGACATGAGGGAGAGAAAGGGGGACCCTGAGGACTTGGGGTCCGGTGTGAGG
chr21:43620483-43620603	ABCG1*NM_207627*+*43609798	CTGTGAAGAAGAATTCTGATCAAGTGTTGGGCATGAATACAGTCTTCCTGGAAGTGTGGGGCTTTGATTTGCAACCTTTTTACGTGCAGTCTTCATATATCAGGGGTCCCCAAACTTTTT
chr21:43619354-43619474	ABCG1*NM_207627*+*43609798	ATCTCAGAGGCTTCACCAGCTCACTTTCCCCCACTTTGCTGCAATAATCATTGGCTAGAGGTATTGTGATATGATGTCATTAAAGTTAATCTAGACGAAAATTTGATTTACCTAAAACTA
chr21:43635918-43636038	ABCG1*NM_207629*+*43626186	ATGGTGTGCAGAGCAGTCAGGGTGATAGGGAGTCCAATTGGACACAGGTTCAGTTTGCTAATGGTGACAACACTTAATAATGGAGTGGGTTGCCAGTTGAGGTAGTGATATAGTTTGGCT
chr21:43636380-43636500	ABCG1*NM_207629*+*43626186	AGACAGGAAGTGGCTCCCCACTGGAAATTACCAGCTGTCAGCAATGCCTTAGCAGAAATTTCTGTTGGGGTTGGGACTAAGCTGGTCCTGTCGAGAGCTCCCCTTGCCTGGTTGATCCTC
chr21:43635697-43635817	ABCG1*NM_207629*+*43626186	ATCACACTGAATAGGTGTTCTTTGGTGGCCCTGAATTTCATGAGGGACACGAGGAACTGGCACCCATCCCGAGAAGGGGAAAGTGGGACAAAAGGGCGTCTTCTAGGAAGCCACACTGGA
chr4:89152559-89152679	ABCG2*NM_001257386*-*89142474	ATCCTCTTCTGGCATTCCTAGCAAGGGGCTAGAAGAAGGGGGAAAGTTACATGTCAGAGAGATATTTTTGTATCTTTCTCTTTGTGCCGCGGAATTCTGATGACAGCATCTCCAACACAA
chr4:89152248-89152368	ABCG2*NM_001257386*-*89142474	GACTTCAACCAGGACCCACGCCTACTAAACAGACGAGTATCAGTCCAGGAACTTTCCTTCCTGCCTGCTCTTGGGGCAGGAGAAAGAATGAGAGAGGAAACTTGGCAGCCCCCAAAGTAG
chr4:89152006-89152126	ABCG2*NM_001257386*-*89142474	ATCTCCAGGTGATACATATGCAAGTTAGTGTATGAGAAGTACCAATTTAAGTGACACATTTGTTAAAGCACATATCAAAAAAGAATCAAGATTTTCTACGAAGTATGAAGATTGGAAAAA
chr4:89079575-89079695	ABCG2*NM_004827*-*89070011	ATCTCAGGATGCGTGCGCTCGGAGGCAGCGCTTTAACAATTAAGGATGTAAATGTTGGGATGAGTCACCCGGACCTTCCAAACAAACTCTAAAGCAGCAGTTTCCACTTAACAAGACCAC
chr4:89080169-89080289	ABCG2*NM_004827*-*89070011	AAGCGCACACGTGTCCTGCCGCGCTGAGCCGCCAGCAGGACTGGTACCACCGCCCTCCCTCGGGGCTAGGGTCACCCTGCCGTGACACGCAGGGACAAGCCAAACACTCCCGCCTCCGGG
chr4:89079455-89079575	ABCG2*NM_004827*-*89070011	TTTTCTAACAAATATATACACAACGCCCACCAACCTTTCCAGACACACACTCTCAGCGAAACTGGTTTTACAATTTACTCACTCAGCTTAATAGAGCTCGGTCTTAACCAAAGGCTCAGG
chr4:89080348-89080468	ABCG2*NM_004827*-*89070011	ATCAGTACCTCGTCTGACCTAGCTGGGTTTGGTCGCCGTCACTGGCCGGAGCGCCGAAGCACCGGGGACGCTGACGCACAGGTTGCCCAGTCACAAGCGCTGCTCGCACCCAGAGCAAGT
chr11:119020430-119020550	ABCG4*NM_022169*+*119009749	GAGCGATTGAGGGCTTCAAGGGGACGGGCTGGGGTCAGGCTGGAGCTGGGCTGCCCGGGACTGAGCGTCTCCGTGCGGAGAGTGGGGGGCGGGGGCAGAGTGCGGGGCTAACAGTCGCGG
chr11:119020550-119020670	ABCG4*NM_022169*+*119009749	ATCTGCCCCGAGAAGGAGGTGGGCAGTGGGGGCGGGGGAAGCATTAGAACGCCAGGGAGCTTTGAGCCGGGCTCGGTGGTCTGCCCCAAACTGAGCAGGCCCTCCCCTTGCAGGTCGGCG
chr11:119018556-119018676	ABCG4*NM_022169*+*119009749	TATAGTAGCTGATGAGAAGTTGACTTGGAGAATGGAGGGTCCATCTGGAGAACAGGAGGTTGGTCCTGAGGAATGGTGGTGATGTGGGGCATGGAGTTGGGGGAAGATAGGAAAGACTGG
chr11:119018922-119019042	ABCG4*NM_022169*+*119009749	ATCACGTGTCTTGGCTAGCTAACCTACTTACCCCTTGAAGACATAGTGGCTGGGACAGGCAAGGGCCAAGAGGAATTGGCTGAGAAAGGGGCAGAGCAGGGGAAAGCCCCAAGTGTGTTC
chr2:44065551-44065671	ABCG5*NM_022436*-*44055958	ATCCACTAAAGAGGGAGCCCGAAGTGCCCAGACTGGCACTTAAAGAGTGAAGAAAGGCAGCAGAGGGGTGAGCGCCGGGCCCCGCACTCCTGGGGGAGCAGCAGCAGCAAGGGCTCTGCC
chr2:44065551-44065671	ABCG5*NM_022436*-*44055958	ATCCACTAAAGAGGGAGCCCGAAGTGCCCAGACTGGCACTTAAAGAGTGAAGAAAGGCAGCAGAGGGGTGAGCGCCGGGCCCCGCACTCCTGGGGGAGCAGCAGCAGCAAGGGCTCTGCC
chr2:44065431-44065551	ABCG5*NM_022436*-*44055958	TGGCAGGGCACTGCTGCCACTTTGTTTATGCCCAGGCCCTTCCCTGGGCAGGGGGAGGGGCCATTCACTGTCGCTCCATGTTTCCCAGCACAGCCCTTCTCCCTCTCCTCTCTCCACCCG
chr2:44065431-44065551	ABCG5*NM_022436*-*44055958	TGGCAGGGCACTGCTGCCACTTTGTTTATGCCCAGGCCCTTCCCTGGGCAGGGGGAGGGGCCATTCACTGTCGCTCCATGTTTCCCAGCACAGCCCTTCTCCCTCTCCTCTCTCCACCCG
chr2:44065551-44065671	ABCG8*NM_022437*+*44056102	ATCCACTAAAGAGGGAGCCCGAAGTGCCCAGACTGGCACTTAAAGAGTGAAGAAAGGCAGCAGAGGGGTGAGCGCCGGGCCCCGCACTCCTGGGGGAGCAGCAGCAGCAAGGGCTCTGCC
chr2:44065551-44065671	ABCG8*NM_022437*+*44056102	ATCCACTAAAGAGGGAGCCCGAAGTGCCCAGACTGGCACTTAAAGAGTGAAGAAAGGCAGCAGAGGGGTGAGCGCCGGGCCCCGCACTCCTGGGGGAGCAGCAGCAGCAAGGGCTCTGCC
chr2:44065431-44065551	ABCG8*NM_022437*+*44056102	TGGCAGGGCACTGCTGCCACTTTGTTTATGCCCAGGCCCTTCCCTGGGCAGGGGGAGGGGCCATTCACTGTCGCTCCATGTTTCCCAGCACAGCCCTTCTCCCTCTCCTCTCTCCACCCG
chr2:44065431-44065551	ABCG8*NM_022437*+*44056102	TGGCAGGGCACTGCTGCCACTTTGTTTATGCCCAGGCCCTTCCCTGGGCAGGGGGAGGGGCCATTCACTGTCGCTCCATGTTTCCCAGCACAGCCCTTCTCCCTCTCCTCTCTCCACCCG
chr3:111698509-111698629	ABHD10*NM_018394*+*111687722	TTCTGCTTTCTTGCTGCACCCACTCAGTGAAAGAACCATAATCATTATTGCACAAAGGAAACTAGAATTTGGGCTAAAAATCAGAGAACCTCTTATATGTATATATAGTCTTTGAATTAG
chr3:111698729-111698849	ABHD10*NM_018394*+*111687722	ATCTTTTGTATGGAGATTTTTGTATCCAGTTTTTAAACTTTTATAATCAGATTAACTTGCATTTAATTGTGCGCAACCAAAAGGCATGTTACACATGCAAATACTCCTAGTAAAATGTAG
chr3:111697493-111697613	ABHD10*NM_018394*+*111687722	ATCTTGGGAGCATTTCCAGTACAGGTTAAAACTGTCACGCGGTCGGCGGGATTGCAGGTGATGCAGCAAGCCTGGTGTCCTCGACAGGAGACGTTTCCCATCTAGGACCGTTGGATAGGG
chr7:73152807-73152927	ABHD11*NM_148912*-*73143184	ATCGAGGTCAGAGTCTGAGCCGGCGGAGACGGGGAAAGGGGTAGGGGGAAAGAGCTTTGGGGGAGAGGCCTGGGAGGTGACAGGCCCAAAGGGAGGAGATGGGGCCGTCGGGGCCCGGCA
chr7:73153785-73153905	ABHD11*NM_148912*-*73143184	ATCCCACCTGCTTTTCTGCCCATACTCCCCATTCTCATACTCCCCTATCAGGCACCCTGCCTTTCAAGGTCTTCTCCACACCCCACCTCCTGCTGGGGTGCTGTCTGTCTTCCAGATAGC
chr7:73153580-73153700	ABHD11*NM_148912*-*73143184	GCGAGCGGCGCCAGGGTGGCTCTGGGCGGCGGAGTGCCAGTGTGGTGGCGCCGTGCTCCACTGCCGGGGGCCCGGGCAGGTTGGGCGGAGCACGGACACCCACCCATCCTGGAGTCGTCG
chr7:73152350-73152470	ABHD11*NM_148912*-*73143184	AGGAGCACAGAAGAATGGGCTGCCATAAGAGGTGGTGAGCTCCCGGTCATCCCTAGTGAACAAGCAGGCCCCTTCATGGAAAGGGTGCAGGCGCCTAGGCATGGGCCAGCCCCGATGGAG
chr14:51336949-51337069	ABHD12B*NM_001206673*+*51328877	TTTGTTCATCCAGCAAGTAGATGGAAATATCCTCTCTCAACCTGAGCAAGTAGATGGAAATAGACTCTGGGACCATATGCAGCTGTTCTTCTCTCCTCCAAGCTCTCCTCCCCATCTTTG
chr14:51339225-51339345	ABHD12B*NM_001206673*+*51328877	AGGTTTGGTATTTCAGGAAGTTATAACTTTTGGGGGCTTCTGAAATACAGATGCCAGGGAGATGGTTGAATTCCTACACCAATCTCTATTATCTGACCATTTTGCTAACATACAAGATGG
chr14:51339402-51339522	ABHD12B*NM_001206673*+*51328877	ATCCTCTTAGGTCAAGGGCCTATCTGTGTAGGTGGAAAAGAATCAGAAAATCCGTGCCTAGTTCCCTGAGTGTGAACTCCCTGGCATGTATTTAAAGAAAACACCTCCAGTATGCTAAAG
chr20:25372100-25372220	ABHD12*NM_001042472*-*25361618	CCCAAATTTAGTACTAATTCAACCCATCCTAGAAAGAGAAAAGGAAAGAATAAAGGGCTGTTTCACAAATTTAGTTTTATAACTTTGGCTTTCTTCAATATGGCATTAGTTTTACAGATG
chr20:25371009-25371129	ABHD12*NM_001042472*-*25361618	GCGCGGACGGGGGCGGCCGCGGATCGGGCGGACGGCCACTCTGGGAGGGGCTGGGAGGTACCGCGGCCCCCTGCGGGACGCACCTGCGCAAAGTGAGGGACCGGCCCCCCCCCCCCCCCC
chr20:25372220-25372340	ABHD12*NM_001042472*-*25361618	ATCTATAACAAAGAGAGATATTTGCTTATTCCAAAGTAACGTTAGAAATTTCAGCATTTGTCACTTTGAAAACTATTGGCAATTGATAAAGGTCAATTGGAAATGCGTTTAGAAATTCAA
chr20:25370911-25371031	ABHD12*NM_001042472*-*25361618	AGGACACAGGGGGTCAGCGGCAGGGCAGGGCGCTCCCGCCGCGGTGCCTGGGGAAGGGAGCGGGGGTGGGGCTGCCGCGGGCCAAATGCGGGACACAGGCGCGGACGGGGGCGGCCGCGG
chr13:108871283-108871403	ABHD13*NM_032859*+*108860762	TTGGAAACTAAGGTGCGCGCATTGCCAGAGGCTCGCCGGGTGTCGTTTTGTAATTGGAACCTAAAACGTATCTTAGTGTTCTATGTCAATTGTATTTCCAGTAATGTGTACAAACCTAAG
chr13:108871283-108871403	ABHD13*NM_032859*+*108860762	TTGGAAACTAAGGTGCGCGCATTGCCAGAGGCTCGCCGGGTGTCGTTTTGTAATTGGAACCTAAAACGTATCTTAGTGTTCTATGTCAATTGTATTTCCAGTAATGTGTACAAACCTAAG
chr13:108870511-108870631	ABHD13*NM_032859*+*108860762	GCGGCTTGCAGAGCGATGGTGGACTCCCGAGCTCATCGGGTCCGGCACCTCTTCACCACGGAGGCCTCGGGTACGGAACTGGAGGGAGTCCTGGTGCTCGGAGGAGGGTGGAAGGCCAAG
chr13:108870511-108870631	ABHD13*NM_032859*+*108860762	GCGGCTTGCAGAGCGATGGTGGACTCCCGAGCTCATCGGGTCCGGCACCTCTTCACCACGGAGGCCTCGGGTACGGAACTGGAGGGAGTCCTGGTGCTCGGAGGAGGGTGGAAGGCCAAG
chr13:108871504-108871624	ABHD13*NM_032859*+*108860762	ATCTAATCACGACAGTAACAGGTTTAGACCTGTGAATATCATGACAGGAAGTTCTGGGGTTATTCAGGAAACATCAAAAAAGCACCCCATACAATCGAAGTCAATTTTGCTGTAGATTTT
chr13:108871504-108871624	ABHD13*NM_032859*+*108860762	ATCTAATCACGACAGTAACAGGTTTAGACCTGTGAATATCATGACAGGAAGTTCTGGGGTTATTCAGGAAACATCAAAAAAGCACCCCATACAATCGAAGTCAATTTTGCTGTAGATTTT
chr13:108870631-108870751	ABHD13*NM_032859*+*108860762	ATCCCTAGGTCCTGGAGCAGGGAGCCGGGCCCACGCCGCCGAGGTATCTTTTCCGTCCGGGCCACCGTCGCGGGGGCTCACTGGCAGCGGCTTCTGCGCATGCTCGGAAGAGCGGGCAGG
chr13:108870631-108870751	ABHD13*NM_032859*+*108860762	ATCCCTAGGTCCTGGAGCAGGGAGCCGGGCCCACGCCGCCGAGGTATCTTTTCCGTCCGGGCCACCGTCGCGGGGGCTCACTGGCAGCGGCTTCTGCGCATGCTCGGAAGAGCGGGCAGG
chr3:52009699-52009819	ABHD14A*NM_015407*+*51999041	ATCAGCCTGTGGTTTTCAAAGTGTGCATCTCCATCAGTCTCTCTGGCTTCCTGATGCCTGACTGTGTGCGTGATGTAGAGGGTACCATTACAAGGGATTAATTGCACACGGGCCAGTGTG
chr3:52009699-52009819	ABHD14A*NM_015407*+*51999041	ATCAGCCTGTGGTTTTCAAAGTGTGCATCTCCATCAGTCTCTCTGGCTTCCTGATGCCTGACTGTGTGCGTGATGTAGAGGGTACCATTACAAGGGATTAATTGCACACGGGCCAGTGTG
chr3:52008443-52008563	ABHD14A*NM_015407*+*51999041	ATCGTTTTCCCAATGCCCCCGAGCCTGTTTCCTGCCAGTAGAGCGGGTCAGATGTTGCCAACCTCTGCAGAGTAGCAATAAGCAGTAAACGCCACGCTCTGCACAGCCTCCCAGTGCTGG
chr3:52008443-52008563	ABHD14A*NM_015407*+*51999041	ATCGTTTTCCCAATGCCCCCGAGCCTGTTTCCTGCCAGTAGAGCGGGTCAGATGTTGCCAACCTCTGCAGAGTAGCAATAAGCAGTAAACGCCACGCTCTGCACAGCCTCCCAGTGCTGG
chr3:52009636-52009756	ABHD14A*NM_015407*+*51999041	CTTTCTTGTGTGAATGTGTAGTCTTACGGTTGTGTGTATGACCGTGCTTGAGTATTTCTGAGGATCAGCCTGTGGTTTTCAAAGTGTGCATCTCCATCAGTCTCTCTGGCTTCCTGATGC
chr3:52009636-52009756	ABHD14A*NM_015407*+*51999041	CTTTCTTGTGTGAATGTGTAGTCTTACGGTTGTGTGTATGACCGTGCTTGAGTATTTCTGAGGATCAGCCTGTGGTTTTCAAAGTGTGCATCTCCATCAGTCTCTCTGGCTTCCTGATGC
chr3:52008178-52008298	ABHD14A*NM_015407*+*51999041	AGTTTCCCAAAGCCTCTCGGTCTCACATGCCCCAAACGCGGTGCTGAGCACGGTTTCGAACTCTTCAGCGACCTGCCCCACATGGACATGGAGCAGTCTGAGGAGGAAAGTTCCTTCGGG
chr3:52008178-52008298	ABHD14A*NM_015407*+*51999041	AGTTTCCCAAAGCCTCTCGGTCTCACATGCCCCAAACGCGGTGCTGAGCACGGTTTCGAACTCTTCAGCGACCTGCCCCACATGGACATGGAGCAGTCTGAGGAGGAAAGTTCCTTCGGG
chr3:52009699-52009819	ABHD14B*NM_001146314*-*51998646	ATCAGCCTGTGGTTTTCAAAGTGTGCATCTCCATCAGTCTCTCTGGCTTCCTGATGCCTGACTGTGTGCGTGATGTAGAGGGTACCATTACAAGGGATTAATTGCACACGGGCCAGTGTG
chr3:52009699-52009819	ABHD14B*NM_001146314*-*51998646	ATCAGCCTGTGGTTTTCAAAGTGTGCATCTCCATCAGTCTCTCTGGCTTCCTGATGCCTGACTGTGTGCGTGATGTAGAGGGTACCATTACAAGGGATTAATTGCACACGGGCCAGTGTG
chr3:52008443-52008563	ABHD14B*NM_001146314*-*51998646	ATCGTTTTCCCAATGCCCCCGAGCCTGTTTCCTGCCAGTAGAGCGGGTCAGATGTTGCCAACCTCTGCAGAGTAGCAATAAGCAGTAAACGCCACGCTCTGCACAGCCTCCCAGTGCTGG
chr3:52008443-52008563	ABHD14B*NM_001146314*-*51998646	ATCGTTTTCCCAATGCCCCCGAGCCTGTTTCCTGCCAGTAGAGCGGGTCAGATGTTGCCAACCTCTGCAGAGTAGCAATAAGCAGTAAACGCCACGCTCTGCACAGCCTCCCAGTGCTGG
chr3:52009636-52009756	ABHD14B*NM_001146314*-*51998646	CTTTCTTGTGTGAATGTGTAGTCTTACGGTTGTGTGTATGACCGTGCTTGAGTATTTCTGAGGATCAGCCTGTGGTTTTCAAAGTGTGCATCTCCATCAGTCTCTCTGGCTTCCTGATGC
chr3:52009636-52009756	ABHD14B*NM_001146314*-*51998646	CTTTCTTGTGTGAATGTGTAGTCTTACGGTTGTGTGTATGACCGTGCTTGAGTATTTCTGAGGATCAGCCTGTGGTTTTCAAAGTGTGCATCTCCATCAGTCTCTCTGGCTTCCTGATGC
chr3:52008178-52008298	ABHD14B*NM_001146314*-*51998646	AGTTTCCCAAAGCCTCTCGGTCTCACATGCCCCAAACGCGGTGCTGAGCACGGTTTCGAACTCTTCAGCGACCTGCCCCACATGGACATGGAGCAGTCTGAGGAGGAAAGTTCCTTCGGG
chr3:52008178-52008298	ABHD14B*NM_001146314*-*51998646	AGTTTCCCAAAGCCTCTCGGTCTCACATGCCCCAAACGCGGTGCTGAGCACGGTTTCGAACTCTTCAGCGACCTGCCCCACATGGACATGGAGCAGTCTGAGGAGGAAAGTTCCTTCGGG
chr17:27895285-27895405	ABHD15*NM_198147*-*27884042	CTCATTGCAGGTCACACCGACAAATCTGAAGCGGGTTTGCCAGGGGAGTGTACCCGTCTCCCCAGCCTGGGCCACCCGGTCCACAGGGATTCCATTTCCGGCCTTACACTCCGCTCCACG
chr17:27895285-27895405	ABHD15*NM_198147*-*27884042	CTCATTGCAGGTCACACCGACAAATCTGAAGCGGGTTTGCCAGGGGAGTGTACCCGTCTCCCCAGCCTGGGCCACCCGGTCCACAGGGATTCCATTTCCGGCCTTACACTCCGCTCCACG
chr17:27893535-27893655	ABHD15*NM_198147*-*27884042	ATCCGGCGGCCCCGAACACAAGGTCCTACCACCCAGTCCAGGGCCACTAGCCCATCGTCCGCCAACTGCAGGTACTCCCGGGCCAGCTCAGGCCCAGGCGCTACGGGCAGGACGAAGTGG
chr17:27895405-27895525	ABHD15*NM_198147*-*27884042	ATCTCATCCAGGCGCTGCAGCTGTGCAGCTGCTCTACAGACTGCAGGGACCTGCTGAGACGAATCCCCGGACGAGGAAAGGGGCCCCCCGCCTGCCCTACTGAGCCTTGCGCGCTGACCC
chr17:27895405-27895525	ABHD15*NM_198147*-*27884042	ATCTCATCCAGGCGCTGCAGCTGTGCAGCTGCTCTACAGACTGCAGGGACCTGCTGAGACGAATCCCCGGACGAGGAAAGGGGCCCCCCGCCTGCCCTACTGAGCCTTGCGCGCTGACCC
chr17:27893376-27893496	ABHD15*NM_198147*-*27884042	CTGACCAGTGGGCAACCGTGGTGGCCGCGGCGATGGAAGATGACCGGGTAGTAGCCGCGCTCCAGGGCGAGCAAGCAAAGGCCGAGCACGTTGCGGGTGAGGCGACCCCACGCATTGGGG
chr6:31670355-31670475	ABHD16A*NM_001177515*-*31660850	ATAAAAAGGAAGAGAATATTTAGAACAGCCTACCACCACCCGCCAGCTCTCCAGAATACAATGACTCGGGTCTCCAGGCTAGGTTGGGCGGGGGTTGAGGGGAGGACCGACGGATACAGG
chr6:31670475-31670595	ABHD16A*NM_001177515*-*31660850	ATCTGTAAAAGTCATTCTGAAATTCAAGGCGAGGGTAAAGGGAAGATAAAAACAGAGCCGGGGGAGGCATGAAGAGGCACTGAAGAAGAGGAAACTGGGAGTCTGACAGCAAAATTCAAC
chr20:62492938-62493058	ABHD16B*NM_080622*+*62482565	ATCTACCTGACCGCCAGCTACACCTACCCATTCCGCGGCTGGCCCGTGGCCTTCCGCTGGGATGACGTGCGCGCCGTGGGCCGGAGCAGCAGCCACCGGGCGCTGACCTGCGCGGCAGCC
chr20:62492580-62492700	ABHD16B*NM_080622*+*62482565	CAATTTAATAAATAAATAAGGAAGAAAGAGGGAGACAGTAGCTGCTCAAATCATGGGTGGGAAAGCTGGGCCTGGGAGCGTTTAGCTGGTGGGGTCTTGGCGAAGGCGGGGGACGGGCAG
chr20:62492736-62492856	ABHD16B*NM_080622*+*62482565	ACCCATCACCTAGCAACAGGATGCAGCCTTCCCTCCGCCCTGGAAGGCCAGGTCACAAAGGCCATCAGGGCTTGTCCGGGAGCCGGTATCCCCTAAGACTGCCCTGTGCCTCTCGCGGCG
chr19:1884035-1884155	ABHD17A*NM_001130111*-*1875518	GCCTTGCCCAACCCAACCACCCTTTGCACCTCACTGCCAACGCTCTCAGAGTCCTCAAAGCTGGGACAGGACCCCTTACACGCTCTTTCCACAGCTTGTATTTTTCACACGTTTGGCCAG
chr19:1884155-1884275	ABHD17A*NM_001130111*-*1875518	ATCTCCCCCCACCTCCAAACCAGAAACTCTATGAGAGCAGGACCATGACCTGCCACTCACTAAAGGAATGGGCAGGTGGTAGGCAGCACAGAATTAAGGAGGAAGCACAGGAGGAAAAGA
chr9:74526932-74527052	ABHD17B*NM_016014*-*74516148	GTTGTCTCCTGGTAAATATTTGATGGTCAGCACACTTAACTAATTGCACAGAGTGAACAGGACCCTAATGAAATCTAAGGTGCAGATGGGGCAGTTACGTCGTTCAGCGTTCCCATCTGG
chr9:74526932-74527052	ABHD17B*NM_016014*-*74516148	GTTGTCTCCTGGTAAATATTTGATGGTCAGCACACTTAACTAATTGCACAGAGTGAACAGGACCCTAATGAAATCTAAGGTGCAGATGGGGCAGTTACGTCGTTCAGCGTTCCCATCTGG
chr9:74527052-74527172	ABHD17B*NM_016014*-*74516148	ATCACATTAGCAGAGGGAAACGAGGATTGTGGCATGAGTGGCTTTTTCAAATTTTACACCAAGTTTATGCAGCTACGATTTTTTTTTCCAAAAACCCCAAGCCCATAGAGGAAATGTGAA
chr9:74527052-74527172	ABHD17B*NM_016014*-*74516148	ATCACATTAGCAGAGGGAAACGAGGATTGTGGCATGAGTGGCTTTTTCAAATTTTACACCAAGTTTATGCAGCTACGATTTTTTTTTCCAAAAACCCCAAGCCCATAGAGGAAATGTGAA
chr9:74525515-74525635	ABHD17B*NM_016014*-*74516148	CTGCGGCGTCCCCAAACCCCGAGGCCGCACGCACCTGCACCTGAGCGGCCCGGGCCGAAGCGCCGGGCAGAAGGGGTCGAGAGAGAACCGCAGCCGACGCGCTGTCCTCCACAAGGCGAG
chr9:74525515-74525635	ABHD17B*NM_016014*-*74516148	CTGCGGCGTCCCCAAACCCCGAGGCCGCACGCACCTGCACCTGAGCGGCCCGGGCCGAAGCGCCGGGCAGAAGGGGTCGAGAGAGAACCGCAGCCGACGCGCTGTCCTCCACAAGGCGAG
chr9:74525635-74525755	ABHD17B*NM_016014*-*74516148	ATCCGCGCTCCGGGCGCCGTCCGACTCTCTCCGCCTGCAGACTGGCCCGACAGAGGAGCGGGGACCAGGGCTACAGCCCCCGGCGCCGGGGCGAAGAAGGACGGCGGCGCCCCAGGGGCC
chr9:74525635-74525755	ABHD17B*NM_016014*-*74516148	ATCCGCGCTCCGGGCGCCGTCCGACTCTCTCCGCCTGCAGACTGGCCCGACAGAGGAGCGGGGACCAGGGCTACAGCCCCCGGCGCCGGGGCGAAGAAGGACGGCGGCGCCCCAGGGGCC
chr15:80989775-80989895	ABHD17C*NM_021214*+*80977651	ATCTTTAAAATTTGAAACATGAAAATCCTACCTTGAGTAGATTTTTTAATTGAAGAGTTTCCATAGAACATTGCTTCTGTGTGTGCATGTCCACATTACAATGAAAGCCTTTCACATGGC
chr15:80987074-80987194	ABHD17C*NM_021214*+*80977651	GACTCCCAAGAACCTCCATCCACGGGAGAAACCTGGATTTGGGGGAGGGAATCCCAGGGGGAGGGGAGGGGAGCGGTCCACCCCGGGACACATGCACCCCCTCCAGGGTCCCCTCTGCAG
chr15:80989655-80989775	ABHD17C*NM_021214*+*80977651	CTGTAAGTAGTTAAAAGCCACCTGTTCCAGTAAAGGGTTTCAAAAGTATGTGTCACACACAGTCTATAGCTTGCTAGAATTTGCTGTTGGCAAAGGTATTAAAAATAAGGTTGGCATTAG
chr15:80987194-80987314	ABHD17C*NM_021214*+*80977651	ATCGGCCCAGCTGTCCGGGCGCAGAGCCCCCAGCCCCGGCACCCAGCTTCTCCGGGCCCCGGAGCCGCCTGGAAGCCCCCGTCGGCCGCAGGTCGAGAAGGTGCTTCCCAGGCCGGGGAA
chr2:27346465-27346585	ABHD1*NM_032604*+*27336656	ATGCCCCGCACCAAGATGGCAGCTGGGGGAGGCCGCTTGTCTCGGGCTGCACAGCCAAGAACCGCGGAGGGGAAGAAGGCAGGGGAGGGCGGGAGGCCATTCGCAGGTCACTCGGGTTAG
chr2:27346983-27347103	ABHD1*NM_032604*+*27336656	CCAGACACGGGCTTGGGCCCTTGGTGGGAACTGGGATGGTTGGGCTTCCCCACAGGTGAAATTTGCTACCACCGAATGGAGAGTCGGCTCTGCCTCTCTAGTGCCTCTGCATCCCATGTG
chr2:27347103-27347223	ABHD1*NM_032604*+*27336656	ATCCCCATGCCAGCTGGGCCTTTTGGGTACCGGAGGGTGCTGCTCCCTATAATGTGGACAAGCATTTGGGGAAAGGTGGGGTGGAAGGCATCCTGAGGTATCAGAGATGTGCACACTTTG
chr2:27346585-27346705	ABHD1*NM_032604*+*27336656	ATCCGCGCGAGGCACTAGGCGACCAGCCACCCAGCCCCGCGACCAACTAGCGCCGCCTCTCGCCGCCCATCCCGGGGCACCGGCGGTGGGCGGGGCCAGCAGCGCAAACTGCCTGCAGCG
chr15:89630420-89630540	ABHD2*NM_007011*+*89621380	ATCAGCCTTCAAAGGATGTTATTTGGTTACGCTCCATAAAACTTGAGCCAGCCCACTGTTCCTTGTCACAACCTGAAATATGTTGGGAAAAATTTACATGGTAACAAATGCCACTTCCCT
chr15:89630300-89630420	ABHD2*NM_007011*+*89621380	TTCAGGCCTGAGAAGCTATTTCTGTCCACACTCTGTGATGTCTACACCTTCAGAATGGGGAATGGGTTTCAGGGGTCTCTGACAGATAGAGCTCATGCAATGATTTCTGGTCCGGTGCTG
chr15:89631405-89631525	ABHD2*NM_007011*+*89621380	CTCCGGGCTGGCCTTATCCAGTAGCGTCTGGGTCCCTGGACTAAAGCCGTCAAATGTAACCAATTGCTGAGGAGCTCTCCCCTAAGAATCCCGCCTCCACTCTGAGGAACAGCTTCGCTG
chr15:89631533-89631653	ABHD2*NM_007011*+*89621380	ATCCCCTCCTAGACGCAATGAGCGCGCGGGGCAAGTGGAGAAGCGGCTGAACTGCCCAATGAACAAGCGGTTTCCGTGGTTAGGGGCGTGGCAGAAGCGGTCGTCAGGGGCGTGGCGGCA
chr18:19284984-19285104	ABHD3*NM_138340*-*19274766	ATCGGCAGCGCTGGTTAAGGCCCCGCACCTGCAGCCCCAGTGACCTTGAACGATTCCGCTCTGCGGCGGGTGTCCCTAAACTAGCAGTTTAGGGTGTCAGGTAAGCGTGCCTTGCATTCA
chr18:19284201-19284321	ABHD3*NM_138340*-*19274766	ATCGGTGACCGGGCAGCGCCGCAGCGCAGAAGTCAGCCGGGTTCAGGCTGCGCTCCGAGGACCACCCGGCCGGGACCCCCAGGGGGCGGGCGAACGGGCGGGGCCTGTTGGCTTTCCCGC
chr18:19284835-19284955	ABHD3*NM_138340*-*19274766	TCCTGGAGCCGCCCCCACTGCCAGCCACTCAGGAACCTTCCAGAAGCGCGGTTCCAAGACCGGCCACCGGGAGGGCGGGCGGACTGGGTTCTCCCAGCTAGGTCGCAGTGGGCGATGGGG
chr14:23067105-23067225	ABHD4*NM_022060*+*23057146	CCTGCCCCCTGCGCGGCCACGCCCCCTTGCTCCCCGCGGCCTCCCGGGTCAGCTGGTGCTGGCGTCAGGCGCTGGGCGGGCTCGCCAGGACCTGGCAAGGCTTGTTTACTATGGCCGATG
chr14:23067546-23067666	ABHD4*NM_022060*+*23057146	ATCCCCGAAAGCAAGCTTGTGGGACGCGGGTGCGGAGGTAGCAGCCAGGCGTGCTCGTCTCGACTTGCCCCCCAGAACGGCAGTCGTGGGGATGGAGAGAGCCTCCTCCCTCCGCCCGGC
chr14:23066272-23066392	ABHD4*NM_022060*+*23057146	ATCTGAAATCTGACAGTTCCAGGGAGGTCAGGCCCTGTTTACCGGTACAAGCAAATTCAGCAGCCAGCCTCAAGATTTAGCTCCTCTGCTGAGCAAACTGAAGTGCACTCAGGACCTCTG
chr14:23067659-23067779	ABHD4*NM_022060*+*23057146	GCCCGGCAAAGAGAAGATGTGGAGAGACTGGAGAGGTCTCCATCGCGCTGAAATTGGTGTGGAACAACGGGCTTGCAAGTTTCTTTAGCTGTCGCCCACCGAGACACGTAGCCGCATGTG
chr3:43731451-43731571	ABHD5*NM_016006*+*43722374	AGGTTGCACCTGATTGCTAAAAGGCTTGAAAACAGGTCAAGAAATACTGCTATTTAGGTTAGTCATTTCACCTCAATAACTCGAAGTACCTAAACATAGACTTTTTTTTTTTTTTTTGAG
chr3:43733013-43733133	ABHD5*NM_016006*+*43722374	CTCTGTCCAGCCTCAGCCACTGGACGATCCTTCCCGTAGCCGTAGGAAGGGGCGGCGCTTCCTTGGAGGGGATATTAGAGGCCCGAATTCGCCCGGGAAGCGGCGGGAGGGCGGGGGTGC
chr3:43732919-43733039	ABHD5*NM_016006*+*43722374	TGCCCGGTCGACCCTGCACCTGACTGCGAGGCGCGGGAAATGACCGGGTCTGTCAGCCTCCCATCGCGGCTTCCGTCTACAGGTACTACCTGTGCTCTGTCCAGCCTCAGCCACTGGACG
chr3:58223271-58223391	ABHD6*NM_020676*+*58213258	ATCCTGCTCTCGCCGTGGCTTTCGGGTGCTAGGAGACAGTTGCCGGCGTTGGGTTGTGCGAGACGCTAACTGTACCCTCCGGGTTTAACGCTGTGAGGCAGCGCGCGGAGGAACTGGGGA
chr3:58223644-58223764	ABHD6*NM_020676*+*58213258	TGAGCGGAGGCGGGCGGGCGGGCGGTGGTGCGCTCCTAGGGGGATGGGGCGCCCTGATGGCCCCGTGACCTCTCCCCCAGTGTCTCCCTGCAGCGGCGCATCGAGTGGAAAGAGTCGGCG
chr3:58223212-58223332	ABHD6*NM_020676*+*58213258	GGGCGGGGGCGGGGGCGGGACCGGGCGCTCGGGCTCCGCCCCCGGTACCTCTGTAGGCGATCCTGCTCTCGCCGTGGCTTTCGGGTGCTAGGAGACAGTTGCCGGCGTTGGGTTGTGCGA
chr3:58222960-58223080	ABHD6*NM_020676*+*58213258	CTGCCTGAGAACCCCTGCCTGTCCCTTTCTCTCTGATGCCCTTCGGGGCAGAGATCCAGAGATCCTGCCTGAGTCACTTTGGCGGGTTTAATGCCCAGCCGCGCCAGGCACACAGTAGGT
chr19:17414018-17414138	ABHD8*NM_024527*-*17404282	ATCTCTCCTTTTGGGGCCCGTTCCCCGCTCACCTCATCGAGGGCCGCGGGGCCCGGGTCGGGGCGGAGGGGTCCCAGGCGGAGAAGCCAGCGTCCGCCTGCTGGCGCCGTTTACATGGTG
chr19:17414506-17414626	ABHD8*NM_024527*-*17404282	GGTCTCCCAAGCCCTTGCCCCCCAGCCCCTGCCTCCCAATTGCCCTGTTCCTCTCCAAACGAGGCCCCCATACTCTTCTCTCTGTATTGACCTTTCCATTCTAGAAGCAGAGACTCCAAG
chr19:17413898-17414018	ABHD8*NM_024527*-*17404282	TTCCAGGTGTTCGTCATCCCTGCAGCGGGGTCGAGCCCACTGGGGCTCCGTGGCTTCCTACGAGCCCAAACGCGGGGTTGGTGGACACCACTCCTCCGAAGTGGAGGCCCCGGGGCTTCG
chr10:27150577-27150697	ABI1*NM_001012750*-*27140016	CTTGTAGTGCTTTCCTGTCCTAATTTCTCTTTTCTCTGACTCTCCTTATCATGTAATCTTCCTACACTTTTAAGGTCATGTGCACGTTTTTTTAGGGGTGGGAGTTGTTTGCTTGTTTGA
chr10:27150974-27151094	ABI1*NM_001012750*-*27140016	ATCCTTCGTTTTTTGCTCCTGGATTTTTGTTTTGTTTTGTTTTTATCACCTGCTTTGGAATAGTCTCAAAAGGCCCTATATTTCAAGCTCTTCACTTCAACAGGAACATTAAATGCTTCG
chr10:27149613-27149733	ABI1*NM_001012750*-*27140016	GGCTGGTCACTCCGGCGGGTCCTCGACCCGGCCAGCGCCCGCCGGCCGCCAGAGCGCCTCACCTGTATGTAGTTGTTTTCACAGTAGTCTGCCACCCGAGTCAGGTTCTGGTAACTCTCG
chr10:27149757-27149877	ABI1*NM_001012750*-*27140016	ATCTCCTCCTCTAGTAACATCTGCAGCTCTGCCATTTTCCACCCCTCTGCATCGCTTCCTCTCGCGTTAAAGAGACAGAGGCAGCAAGGTCCGCCGAGGCTCCGAGCACCTCACAGCCCG
chr2:204192609-204192729	ABI2*NM_001282925*+*204182961	ATCTTTCACAGAGGAGGGTCCCAAGAGTGGAGGCTGTGCCCTCCTTCGGCCTCCCGTCAGCAGCAGAGGGAGAAAAGCCTCGAGAAGTTCCCTAGGCCGATGACCTCCATGGGGACGGAG
chr2:204192489-204192609	ABI2*NM_001282925*+*204182961	GCTGGGGTTAGGAAACTGCAATTCACTGCAACAAAGAGGATGAGGTCAAATCTGAGAAAAATGAAGTCAGGTGGCATTGAAAGCTGCGTGGAAGTTTTATTCCTGCCCTGTTGAGGTGTG
chr2:204194168-204194288	ABI2*NM_001282925*+*204182961	ATCCAGCTGCTCCTGGATGAAGCAAAATATTCTGTGGATTAAAAAAATCCTTCTTTAAAAATTACTTGAAAGGATAGCAGGTTAAAAGGCACAGTTTGCAAAATCTAAAATCTTTTGCTT
chr2:204193961-204194081	ABI2*NM_001282925*+*204182961	CCCTCCTAGTTCTGTTAGAATAGGCAGTTTTCCTGGGGGTGGGAGGAGGACAGACTATGACTGTTTCTTAGAGAGAATTGGGAAGATGAACCTCCTGGTTTAATTTTTTTTTTTTTTTTT
chr2:204231574-204231694	ABI2*NM_001282927*+*204221606	ATCACTGGTTTGTTTTTTTTCCCAGTCAGCAGATAAGCAGAGAGCCCTAGAAGAAACCAAAGCCTACACCACCCAATCCTTAGCAAGTGTTGCCTATCTGATAAACACCTTGGCCAACAA
chr2:204231454-204231574	ABI2*NM_001282927*+*204221606	ACCAGTAGTTTTCAATTCTGGTGGATTAGTTTTTTTACTTTCTGGTGGACTCAGCAGAATCGTTGTGATGAGTTTTTTGGTAGGTTAGTTTGCTAGAAATGGGTTATTTTTGAATTAATG
chr3:100712072-100712192	ABI3BP*NM_015429*-*100702334	ATCATATTTAAAATCAACATTTAAAAACATCTATATCTTAATATTATTTTTAAAACATAAAACATCAGGCTACTTGCCTTTTGGCAATTTCTGTGCATTTCCCAGGGCTAGTGTAATACT
chr3:100712398-100712518	ABI3BP*NM_015429*-*100702334	CACACCAAAAAAAAAAAAAAAAAAGCACAACAGCAAAAACATATCATCACATTTCTTTCTTTCTGCTAAGTTGTAACTGTGTCTCTTCCTTCTGTGATATAAAAATTCAAATTATGGCAG
chr3:100711952-100712072	ABI3BP*NM_015429*-*100702334	AAGAGCTGTAATTGAAAAGTAAATAACAGGAGGGGAAAGTAAAAGTTTAAGAGACCCCTTCACACATTTGAACTTTGAATCTCTGCAGAATAACTCTATTCCCCCCGTATGGTAAAGCAG
chr3:100712518-100712638	ABI3BP*NM_015429*-*100702334	ATCTGTATTTGTGAAAGAAGAAGTATTTAGGCAGTTTTGAAACATTTGATAAACTATTTTAAAGAATCCAGAAACAATGTACTAAAAGCTATCAAAATGTTAAAAATATAAAATAAAACC
chr17:47287999-47288119	ABI3*NM_001135186*+*47277588	GGGAGGGAAGGCAGAGCAACCAATCAAGGGCAGGGTGAGACTCAAAACGAGCGGGCTCCCTGGGGAGCCAGACAGAGGCTGGGGGTGATGGCGGAGCTACAGCAGCTGCAGGAGTTTGAG
chr17:47287999-47288119	ABI3*NM_001135186*+*47277588	GGGAGGGAAGGCAGAGCAACCAATCAAGGGCAGGGTGAGACTCAAAACGAGCGGGCTCCCTGGGGAGCCAGACAGAGGCTGGGGGTGATGGCGGAGCTACAGCAGCTGCAGGAGTTTGAG
chr17:47288119-47288239	ABI3*NM_001135186*+*47277588	ATCCCCACTGGCCGGGAGGCTCTGAGGGGCAACCACAGTGCCCTGCTGCGGGTCGCTGACTACTGCGAGGACAACTATGTGCAGGTAGGTAGAGCGGGCGGAAGCCTGACACCCCAGCCC
chr17:47288119-47288239	ABI3*NM_001135186*+*47277588	ATCCCCACTGGCCGGGAGGCTCTGAGGGGCAACCACAGTGCCCTGCTGCGGGTCGCTGACTACTGCGAGGACAACTATGTGCAGGTAGGTAGAGCGGGCGGAAGCCTGACACCCCAGCCC
chr17:47287579-47287699	ABI3*NM_001135186*+*47277588	ATCTCCATATCCTATCCACCCTCCACTCCCCTGTCCCTTGGTGACTCATCCCTGAGCTTCCCAAGGAAGCCCCCACCCTCTGCCCTTTCCTCCCGCCTTCCATGAGTGGAAAATCCACCT
chr17:47287579-47287699	ABI3*NM_001135186*+*47277588	ATCTCCATATCCTATCCACCCTCCACTCCCCTGTCCCTTGGTGACTCATCCCTGAGCTTCCCAAGGAAGCCCCCACCCTCTGCCCTTTCCTCCCGCCTTCCATGAGTGGAAAATCCACCT
chr17:47287579-47287699	ABI3*NM_001135186*+*47277588	ATCTCCATATCCTATCCACCCTCCACTCCCCTGTCCCTTGGTGACTCATCCCTGAGCTTCCCAAGGAAGCCCCCACCCTCTGCCCTTTCCTCCCGCCTTCCATGAGTGGAAAATCCACCT
chr17:47287065-47287185	ABI3*NM_001135186*+*47277588	GATGACAGGCTTGGTGGTGGGAGGGGCAGAGAGGAGGCCCGCCGTCCATCCTAACTTCCGTGCTCCAGGACCCAGTCCAACTCTCAGCTGGGAGCTCTAAGAATTTGAAATCAGAACAGG
chr17:47287065-47287185	ABI3*NM_001135186*+*47277588	GATGACAGGCTTGGTGGTGGGAGGGGCAGAGAGGAGGCCCGCCGTCCATCCTAACTTCCGTGCTCCAGGACCCAGTCCAACTCTCAGCTGGGAGCTCTAAGAATTTGAAATCAGAACAGG
chr17:47287065-47287185	ABI3*NM_001135186*+*47277588	GATGACAGGCTTGGTGGTGGGAGGGGCAGAGAGGAGGCCCGCCGTCCATCCTAACTTCCGTGCTCCAGGACCCAGTCCAACTCTCAGCTGGGAGCTCTAAGAATTTGAAATCAGAACAGG
chr9:133710842-133710962	ABL1*NM_005157*+*133700641	ATCTGCCTGAAGCTGGTGGGCTGCAAATCCAAGAAGGGGCTGTCCTCGTCCTCCAGCTGTTATCTGGAAGGTAAGCCCGGGCCGCACGGGTTGGGCTGAGTAGCCGCGCGCCCTCCCGCT
chr9:133710449-133710569	ABL1*NM_005157*+*133700641	CGCGGCCTTCCCCCTGCGAGGATCGCCATTGGCCCGGGTTGGCTTTGGAAAGCGGCGGTGGCTTTGGGCCGGGCTCGGCCTCGGGAACGCCAGGGGCCCCTGGGTGCGGACGGGCGCGGC
chr9:133710350-133710470	ABL1*NM_005157*+*133700641	GTTGCGCGCGGCTTCTAAAGTGGAGTGGAGCAGGCCTGCACCCTCCCCGCCGGGGCTGGGACGGCGCTTCCAGGCGGAGAAAGACCTCCGCGGGCCGCGCGCGGCCTTCCCCCTGCGAGG
chr9:133588775-133588895	ABL1*NM_007313*+*133579267	CTGTTTCCCCCAGCTTGGGACACCCCGTTTTCTGAGGCGTGGAAGAGCGTCGCCCCGGAGTAAGCTGCCCGTGCCGCGCCCCGACAGCTTCCCTCAGCCCCAAGCCGCCCCTTATTCCGG
chr9:133589664-133589784	ABL1*NM_007313*+*133579267	ATCTTGAACCCTCTTCTGGAAAGGGGTACCTATTATTACTTTATGGGGCAGCAGCCTGGAAAAGTACTTGGGGACCAAAGAAGGCCAAGCTTGCCTGCCCTGCATTTTATCAAAGGAGCA
chr9:133589544-133589664	ABL1*NM_007313*+*133579267	CTTTTGTTATGGAAGATGTCTTTCTGTGATTGACTTCAATTGCTGACTTGTGGAGATGCAGCGAATGTGAAATCCCACGTATATGCCATTTCCCTCTACGCTCGCTGACCGTTCTGGAAG
chr9:133588895-133589015	ABL1*NM_007313*+*133579267	ATCCCGGCCCCAACTTTGGCCACGGAGCCTCCCATTCAAATCCCTCCCTTGCTGTCAAGGGGTCTCCCCTTCCCCCAAGGTGGCTCCCGCGAGCCTCTAATGCCCTGACTTCTTCCAATG
chr1:179199173-179199293	ABL2*NM_001136001*-*179188819	GTCGAGGGCTCAGTGCCACCGCGTGCGCAGCTCAGGTGCAGGCACAGGTGGGGCAGAAAAGCACAAGGCATTTATTTGGTCCTTGCCATCCAGTTAAGGAGCTCTAAAATACCCAGGGGG
chr1:179199293-179199413	ABL2*NM_001136001*-*179188819	ATCTCTTTTAAACACCCTTGTCAGCAGCAGGCCTCCAGTAAAAATTAAAATGGTATAAAATTTACAAGAAGAGAGTAAAATGCTACCTTATTTGATTTTAATTTTTGGAGATTATTTCAT
chr1:179198347-179198467	ABL2*NM_001136001*-*179188819	TCTCATGCCGGCTCCCAGACACACTCACCATGCTGGGTGAAGATATTGAAGCCGGTCTCTGTGGTGCGCCCCGCCGGGTCCCGCCTGCGGCCGGAGGGCCTGGCTGCACTGCTGCCCCGG
chr1:179198467-179198587	ABL2*NM_001136001*-*179188819	ATCCCGCGGGGCTGAGGCTGCTGGAGCCCCGGAGCTTCCCCGACGCGGCCCACCTGCTGCCCCATCCCTGCTCTCGCGTACTCCCGCGCCCCCGCCGACCCCTGGTCACATTCCTCCTCG
chr1:179112011-179112131	ABL2*NM_005158*-*179102224	ACACTTGATTAATGTGGTTATCAAGCCTCCCTGAAACTATCAACTCTGAACCATACCTGTTAAGTCGGGTAGAGCAGATTCTGAGGCCTCAGTGCACAGGCAGCAAAGTGAAGTGTCCTG
chr1:179112131-179112251	ABL2*NM_005158*-*179102224	ATCTCTGCCATAACTATTAGGTGGAAGGAGAACTGTCCCAAGGACCATACCTCTGCCCAGAAGCACAAAAGTTAAACTGTTCTGTGTAAAGAGGAAGTCTTAGAATTCCATTCTCTGACA
chr1:179112570-179112690	ABL2*NM_005158*-*179102224	TGTTTACAATAAAACACGAAATACACTTTTAAAAGAAAGGAAACGCCTAACAAGACTCATCTTTTACATCACTTAAATAGTTCAAGAAACCACAAAGCCAAAGTCAAAGAAATAGCTGTG
chr1:179112690-179112810	ABL2*NM_005158*-*179102224	ATCTGATTCATGAGCACAGAAGCCAAGAAATAACTGCCTTTGCTAACAATCTGGCTCTATAGCTTAATAAAGGTTAAAAACATGGCAATATAGTGTTGAAAACTTTTGAGTGTTAAAAGT
chr10:116444400-116444520	ABLIM1*NM_001003407*-*116434414	ATCAGCTCAATGACGCCACACCCACTGAAAACACTCGTTTCTGGGAAGCCACTATTAGAACACGCCAAGAATGTTCCTAGGATTTTCCTGCATTCTGCACAATCCAGAATCCAGATTTTG
chr10:116443706-116443826	ABLIM1*NM_001003407*-*116434414	ATCACAGGTGTTTGCCCACAGTCACTGAAGATGCCTTTTAATGTGCCCAAAGGACCAACCTACTGTTGGTTGAGTTGAGCTGGGCTACTGCTACAAAAGAGTCATGTCGATTTTAACATC
chr10:116444571-116444691	ABLIM1*NM_001003407*-*116434414	ATCGATTATTCCCCAGCCTTCTGCCTCCTCTTTTTCCTTAATGAATTACTATCTCAACCAGATGGGCTTTTAATTATTTTCTTCACTACTAGAATTTTTAAAAAATGCTATAACTTGGAG
chr10:116417722-116417842	ABLIM1*NM_002313*-*116408058	ATCAACGCTGTTACATACACGCCCACGTGGGCAGTAGTCCTTGGGACAGAGATACAGCAAATGAGTGATAGTGGCACGCCTATGAGCGGTGAAGGAGGTCCCAGAGACCCTCCGGTCCTC
chr10:116418505-116418625	ABLIM1*NM_002313*-*116408058	ATCATTTCCTTTCCATTTTCTAGAAGGGGACCCCTCCCCTCAGTACCAGGAAAATCCTTCTGCCTCATTCCATTAAGCCAATGTTTACTGTCGTAATGTTTCATGGGTTTTCTGTGATGG
chr10:116418301-116418421	ABLIM1*NM_002313*-*116408058	GTATCATCTGGTAAGAGTACTGAGAATAGGGCTAGGGATATATACACATATTTTATATAATCTAAAAATGTCTATCAGAAAAATCCCAGGGTAATAATTCCAAGTTTTCCAGTATTTCAG
chr10:116417298-116417418	ABLIM1*NM_002313*-*116408058	CACAGTGACACAATTTGGACCTCAACTTTACTTATCTTTTGCTAGCCTCCATCTCCCCCCTTGAATATTTCCTTTCCATTCATCCTTTGTCATATGAAATAATAACATCTACAGATAGAG
chr10:116287311-116287431	ABLIM1*NM_006720*-*116276685	TGCATGTGAACAGAGAGGAGGAACTGGAAGTTTCTCCAGTGATGGCACAGCCCTTTTAATGTACTCTTTCTTAGGATGATGGAAAGATTTCTGTAACAACTCTTGTCTTTTTTTTTTTTT
chr10:116288097-116288217	ABLIM1*NM_006720*-*116276685	ATCAGGAAATGAAAAGACCCTTTTATATAGACATGTGGAATCTCTCTAAGCTGGTTTGGAAGAAGTCCCAAGCAGTGCTGAGAAAATGTAAGGTTTTAGCAACAAAGCCGTGCTTCTAAA
chr10:116286201-116286321	ABLIM1*NM_006720*-*116276685	ATGAACAAAAGCTCCTGTCGTTTCTTTTGTATCATCAGGAAAACAAAAAGTTTACATAAATGTATGTCAGGGCAATAAAAGTGACTTCTGTCGCCAGCATCCAGCCACCACATTTGGAGG
chr10:116286321-116286441	ABLIM1*NM_006720*-*116276685	ATCCGAGCGGCCTCCGACCTCACGAAGGAAGCCAGAAATCTCACATCTGCCACGCAAAGCAAAGGACATAGGTCACCTTGTGCAATGTCCGCTTTACCTCAGGCCAGGGTTCCTTTTCTT
chr4:8160190-8160310	ABLIM2*NM_001130085*-*8150559	ATCCCCGGCCCGCGCCACTGAGCTACGCGCTCCGGGCGCAGGGCAGAGGGCTGCGCTCTGGCCCCTCGGGGCTGCAAAATCCTGGAGCAAAAGTTGGGTGGAGCCGCTGGGTGATTTTCC
chr4:8160625-8160745	ABLIM2*NM_001130085*-*8150559	CGCGCCCCCGCTGCCGCCCGGGAGCACCCTGGGAAGTGTAGGCACCTCGACGCCACCGCTCCGCCTGGCTCCCCAGCTGCGGGGCGATCGGACTACAAGTCCCAGCACGCTTCGCGGCCA
chr4:8160797-8160917	ABLIM2*NM_001130085*-*8150559	ATCTCTGCAGAGCTGTCGCCACGGCCTGAGGGGCGACGTGGGGACTGCCGCTCACGGAATCCGGGAGTCGCTAGGAGAGCGGCGCAGGGAAAAGCGAGCTTGGTGCAGCTCTTCTTGAGT
chr4:8160070-8160190	ABLIM2*NM_001130085*-*8150559	CCCGCGCGGACCCTGACCGCTTTCTGCAGCCTGGAACAACCCGGACCCCCGTGAGAAGCAAAGAAGGGGCGCCTTCCAGACATCCTGGCGCAGCCACGCCGGCCGGCGCGCTGGGAAAGG
chr4:8072388-8072508	ABLIM2*NM_001286688*-*8063743	TCCCCTGTGGCAGGGATCTGTCACCTGCGTCTCTGTGAACCCAGCATCTAGCCCAGGGTGGAACACACAGTGAGGCCAGGAAGGGTCTAGAAGGGAGTGGTTGACTGGGGAAGGAAAGAG
chr4:8072283-8072403	ABLIM2*NM_001286688*-*8063743	GACAGGAGGAAGCAAAGAACAAATGTCCCGCAATTGCAAGAATGATGTTCAACTGGTCCCTGACCCAGGGCAGAGAGAGCCTCGGCACCCCCTTTCCTGCCAGCCTCCCCTGTGGCAGGG
chr4:8074309-8074429	ABLIM2*NM_001286688*-*8063743	ATGCAAACCTGCATCTGTGCACCAGGAGAAGACAAAGGGTTGGGGGAAACCTGCGCACCCCGGGCTCCAGTCTGGCTCTGCCACCGACTCTCAGTGGCTGATGGCCGGGCACGTGGGTGG
chr4:8074429-8074549	ABLIM2*NM_001286688*-*8063743	ATCCAGCTGGACGCCCAGGTGAGTGGTGGGAGGCAGTGTGTATGTGGCGGAGGGAGAGTGCCTGCATGTGGTGTTGGCCTGGCTGAGCATCAGAGCCACCAGCGCATAAGAGGAGCAGGG
chr5:148520753-148520873	ABLIM3*NM_014945*+*148511045	GCCAAGCTTGCCAGAGCAGAGCCGGGTGGAAACTGTCTTCCTGCAAAGCCAGGTTTTCCTTCACGGCCCCTCCTAATGATGTTTCTTTTCCTATCATTGTCGAGCCCTTAGAACCCCAGG
chr5:148521559-148521679	ABLIM3*NM_014945*+*148511045	TTCACCCCCCAGGTGATGAGTGAGGTTCGAAGAACGGAAGATTTAAAAAGCAGCCGGGGCCTCCGTATTGAATGAAAGACCCAGTGCAAAGACATCACCATGAACACTAGCAGTAAGTGG
chr5:148521679-148521799	ABLIM3*NM_014945*+*148511045	ATCCTCCTCTCCTTTGCCATGGGAACAGGGGTGGGGGCGGGAGGTGAGGGAGCCTGCGCTCGGGCTGCCTGGAAAGAGGAAGGAAGCCTGGCATCTCTGGACACATGACCCCCAGGCTCT
chr5:148520873-148520993	ABLIM3*NM_014945*+*148511045	ATCGAGGGAGGGAAAACAAGCGCTCAAGCACTCCCTCGTTGGTCCCAGGACACAAGGCCTCGTCCATCTCACAAGGCCTCGTCCATCTCCCATCACACCCTAGGGCCCAGGCAGAAGCCC
chr9:136151021-136151141	ABO*NM_020469*-*136140630	ATCCCCGGCCTTCCGGCTCGCGCGCGCCGCAGCCTGTAGCCCTCCAGCCCCGCAGGACCCTGTGCCCCGCGCCCGCGACGTCCCCCTAGGCAGAGTCGCTTCCCCGGCCCCGGCTCGCGG
chr9:136149806-136149926	ABO*NM_020469*-*136140630	GGGTTCACTGGCCTGCAGCCTGCGCCCCGTGGCCCTGCGTTCTGCATCCCTCCCTCTGAAGCGACGTTGTTGTCTGGGTAAATACTCAATTCATCTTCTGGCGCCAAGAAAATTAAGGAC
chr9:136150901-136151021	ABO*NM_020469*-*136140630	GCCCCGTCCCCGGGGGCCCCTTGACACCCTGTCTCCCGGGCGGGGGCGACCCCCTGACATCCTGCTCCCCCGGGGAGGCGGGGGAGACGAACCCGTGAAGCTGCGGCCCCAGAACCCACG
chr9:136149963-136150083	ABO*NM_020469*-*136140630	ACAGGCCTGAGTCACCGCATCTGGTTGCCTCAATAATTTCTTCTTAACTCCTATATCACCTGAGGGCCCGGGGCACAGTTCCCCCGTCACGCTTGGCATTGAACTTGCCCACCTCGCCTT
chr6:139350354-139350474	ABRACL*NM_021243*+*139339818	TCTGCAGAGCTGGGTGGGGAAGGGCTGGGGGCGAGAGGAGAGGCTGCCCCGAGGAACGTGGTGGCCTCAGGGCAGTGGACTCTGCAGCGCCGGAGGTGGGTGCGGCTCTGTGCGCTCCAG
chr6:139350474-139350594	ABRACL*NM_021243*+*139339818	ATCAGGGGGTGCAGAGTCGTGAGGGGACACCAGGGGCTCGTGGAGCCCGGGGCAGGGTCCGTTTTCGTCGCCCGGGTTGGGTGCTCGCTCTCGCGGCGCTTCGGGGCGCCCGGGCCACGG
chr6:139349521-139349641	ABRACL*NM_021243*+*139339818	TGGAGGCCCCCGGCATCCGGAACCCATGAATGCCACGTTCTTTCTAGCAGCCTTCAGCAATTTGAGGGCGCTTTGTTTCTTACGTTGGGAGAGAAATCCATCAGGAAATCGACGCCCAGG
chr6:139349660-139349780	ABRACL*NM_021243*+*139339818	ATCCTTGGCTCTGAGTAGCACGGTGGAAAAGTGAGGTAATCCAGGCTCTGGGCCCGTTTTCCTAGGAGCCCAGGGCGCTTCACCTGTCTGCAGTCAGCCCCTTTCTTGGACGTCTCCTCC
chr8:107782710-107782830	ABRA*NM_139166*-*107772472	ATCAAGTCATGTGCTCAGCCTTACGTTTGTCTGACCTTAATATGGTCCTACCATTTATAGGTGCATACATATTATCCTGGGAACATTATAGGATTGTTCCCACTTAAACCCCAGCAGCCC
chr8:107781593-107781713	ABRA*NM_139166*-*107772472	CCAGGGACATCCCTCCTCTACAGTACTCACTGCCTGTCCAGTCTTTGAGATTCTCACTCTAACCCTGGCAGGACTTCATCTGCTGCCTGGATTCCCAGACTTGGTTGGGGCTCAATAGTG
chr8:107781771-107781891	ABRA*NM_139166*-*107772472	ATCCTGACCACAGCCACCTGCACTCCATCCTGCTCGGGCCTCTCCTCAGCCTCTCCTCCATAGCCGCTGTCCTCTGTGTCTACGCTGTCACTCCTCCATGTGGGCTCCTCCTGCTCCATC
chr8:107782590-107782710	ABRA*NM_139166*-*107772472	TGGTGTTCTTTTTATAAATCATGACAGCTCCAGTTTCATCACGGCAGAGGGACATCTCTGCTGGTAAGGAACAGTGATATGCTCACTCTCTTCTCCAAGTGCCAGAGTGGAAATTACTAG
chr17:1011218-1011338	ABR*NM_001092*-*1002340	GAGGCCCAGAGAGGTTCAGGGACAGCCTCCCGTCCCCAGCAATGCTGGCTGCACATGCCTTCTAGGCCCCGCCGATGGGCACTCGGTTAGGCAGCCTCGCCTAGCAGTCTGCAAACTCCC
chr17:1013079-1013199	ABR*NM_001092*-*1002340	ATCCCCCTCCTCCAAGCAGCCCCCCTCCTCCGAGCAGTCCCCCCACTCACGGACGCTACTGACACCAGCACCCCCACCTCCTCTGAGCAGCCCCCCCACTCACAGACCAGCCCCCCTACT
chr17:1012959-1013079	ABR*NM_001092*-*1002340	CCGCCGCCGCTGGAGGAGTCAGGCTTTGCAACAGACAGGCCTGACCTGCCCCCAGGCAGGAGCGCGGCGCCACCACTGTCCTGCACAGGAGCGGTGGGCGTCCCACTCACAGGGACCAGG
chr17:1010886-1011006	ABR*NM_001092*-*1002340	TCAGGAGCAGACTTTCCCACCCTGTTCCTAGTGGGGAGGCTGGTCAGACCCTAAGTGCAGAGGCCTCCCTGAGCCCACGGGGAGACGTGACTTACCCCCACGGCCCTACGCCAGCACCAG
chr17:1089484-1089604	ABR*NM_001159746*-*1080616	AATTCCCCAGGCCTCCACAGTGTCACCTGTAAGGGTGAAGTCTCAGCCTATGAGTCTGTCTTTTGCCCTCTTCTCACCTGCCCTCTGCTCAGCCTCCCGGCTTTTCCAGCAGCCAGTGAG
chr17:1089604-1089724	ABR*NM_001159746*-*1080616	ATCTACAGGCAACAGAGGTGAACTGGAAGCCCTTCCCAGTTAGTCATTTCTGCACCAAACTTTTGTGTCAGCTTGAGTCATGGGAAGACCTGCTGCCCTGGCAAGATGTGGACCTGCTCC
chr17:1090738-1090858	ABR*NM_001159746*-*1080616	AAATCTCCAGCTTGGACACAGGGCTGCAGGCTGCTGTTGGGAACACAGCTGGGGGAGTCAGGAGGAGCTCCGTCTGGGAAGGAGAGAGCAGAAGCCCCCAGGAGTGACATGGGGAGAATG
chr17:1083610-1083730	ABR*NM_021962*-*1073268	ATCTCCAAGCGCGGCTTCGCGGGCGGGAGCGGCGGCCGGGCCCCTCCCCAGCCAGACCCGCTGCGGGACCCACGGGGTGAACGTCCTGCGCGCCGCGGGACGCGCCTCTCTCCTCCCGAA
chr17:1083416-1083536	ABR*NM_021962*-*1073268	GCTAAGGGGGCAGCGGGGCTCCGGCGCTGGGCGAGGAGGGGCCGCGGGGGTCTCGGGGGGTCTCCAGGCGGCGGCGCAGACCCAGGTCCCCCTCGTCCCCCCCGCGCCGGGCTCAGCAGG
chr6:26596959-26597079	ABT1*NM_013375*+*26587170	ATCTGACCGGGAATCTGAGCCTAACCCAAGTTTCCCATCCCGCTTCCACGCTCTGAATCAGGCTTCCGACCTGACACACCACTTCCTCCCTCTCCCCTCGGCCTTCCCCTGGACCCGACT
chr6:26597736-26597856	ABT1*NM_013375*+*26587170	CTTTCCGGACCTGTTTACTGGTTTGTTACATGAATACAACCTGAGTAAAAGTCTCGTCAGCTTTTCTACAAAACTGAACATAACTCTTTAGCATTGCTGCCTAGGTCAAGAAACTATTTG
chr6:26596683-26596803	ABT1*NM_013375*+*26587170	TTCCAGAAATAGTTAAAACCTCAAAACTCAAAATTTTTAAATGAAATTTATAAACTTTAAAAGGTGAGTCATTCCTCAGCTGGAATCGCACCCGGGGCCCTTGAATAAAATGCTATTTTG
chr6:26597856-26597976	ABT1*NM_013375*+*26587170	ATCAACCGCCCCTCTTCTTTCCACCCTCAATTTTACATTGAGGCTGAGGACTTGTGCCGGTTTTAAGCAGCGTTCAGGGCTGGCCAGATTAAGGAGTGGACAATTAAGGAAAGAATTGAG
chr3:127390989-127391109	ABTB1*NM_172027*+*127381780	ATCTGGCACCTGTGGAGGGTGCCGCGGGAACCCCCTGGGTGGGGTTGCACAGACGGCCGCGGGCCTGGCGCTGTCCGGGGGCTGGCTCGCTCGCCCATGGCCTCTCCCCACCCCGCCTCA
chr3:127393603-127393723	ABTB1*NM_172027*+*127381780	TACTTTAAAACCTTTTCTCTGTCCACCTTGCCCATCTCTACTTCTACGACCTGGGCCCAGTCATCAGCATTTCTCCCCGGACACGGTGCCTGCCTCTCTCTTGCCATTGCAGCCAAGTTG
chr3:127393742-127393862	ABTB1*NM_172027*+*127381780	GATCGGCTAAAAATCCTCCAGCAAGTTCCCATTGCCTCTAGGATACAGTGAGCCTGCCTGGCCATGCCCAAGGCTCCACAGGGTCTGCCCTCCCACTGGCCTCATTCCTTCGGCTCTCCC
chr3:127390660-127390780	ABTB1*NM_172027*+*127381780	GCTAGCCCCACCAGGGGGCCCCTCCCTGGCACCACCAGCCCCTTTCCGGCGCAGGCACTGCAGGGCCTGAGCACCTGAATACCTCACCAGAGGCAGGCCCTGCGTTGGTGGTGCCCAAGG
chr11:34379303-34379423	ABTB2*NM_145804*-*34369555	ATCCGTGGCCAGCAGGAGCCCCACGCTCCCGGCGTCCCGACTCGCAGCTGCCACTGGAAAGAACCCCGTCGCTACCCCCCGGCACTCCCCCTTGTCCACCTCTAATTCCCACAAGCAGAG
chr11:34379543-34379663	ABTB2*NM_145804*-*34369555	CTGCAAACTTCTGCGCTGCGCCGGCCGGCAGCACAGCTGGGTACCCGGCTGCGTCCGACATGCAAATAACCCCGGGCGGCTTACCAATCACCGGCCGCGATGGGCGGGGCTGCACCAATG
chr11:34380086-34380206	ABTB2*NM_145804*-*34369555	GAAACGCTGGCTGTGTTTGGAGGGAGGAGGGAGTCCCTGCCTCTCTTTCCAAGTCCGTCTGGTTCCTTTGCGCTGCCGTCTAGGCTCCAATAAGGACAGAATTTCTTAACCTGGTATCTG
chr11:34379653-34379773	ABTB2*NM_145804*-*34369555	TGCACCAATGATCTCCGAGGGGGCGGTCACTATGCAGATTTCACTCTGCCTCGGGTTAAACCCCGCGGCGAAGGAGGCGGGGCTGGAGGCCGAGGGTCGGGCACGCGGCTGGGATGGGGG
chr3:38179259-38179379	ACAA1*NM_001130410*-*38168733	TACACCCAATTGGAATGATTTTATTAGTGCCCATTTCCCGTGCTAGGCTGGGGTCTCCACCAAGGCAGAGAGGTACCATGTATCCGGGGAGCCTGCGACACCCTTGACACTTAGTAGATG
chr3:38179378-38179498	ACAA1*NM_001130410*-*38168733	GATCAATAAGTACTTGTCGAATGAGTAAATGAATGAACCAGGGCTCCCCAGGTCAGGACTGTGTCCCTAAACCTAAAGGGCAAGGCCACGTGCCCCCTTGACTCCCAATAGCAGGGCCAT
chr18:47339145-47339265	ACAA2*NM_006111*-*47330251	ATCCTGCCAAGCTTTTTCCTGTCTCAGGGCCTCGATATGTATTCCACCTCAATGTTCTTCGACTCGTACATCCTTAAAGTAAGATTCCATTGACTGTGCCCACTTGTTTTGAAAAGGGAG
chr18:47340556-47340676	ACAA2*NM_006111*-*47330251	ATCAGGTCCCATTGCGGGCGGCGCCGCTTGCCCGGAGCCTGAGAGGATTATGAAAACGTGGCGAGCGAAATGGGGCCAGGGGACCTGGAGCAGGGGCGTGAGGAGAGTAGGCAGCGGGTG
chr18:47338846-47338966	ACAA2*NM_006111*-*47330251	CACTTTCTATCAAATCCACCTCCAAATCTATCTCAACTCATCCCTCCCCTTTTCTCCCCAATTACACTGCCCCACACGAGTCAAAGCCATCATTTGCTGCTCCCTGGACCTCTACAATAG
chr18:47340436-47340556	ACAA2*NM_006111*-*47330251	TGTACTGGGGGCAGGGCAGAGAGGTGGGCGGCAGTTGGGGTGCGGTGATTGTAGTAGGCTAGGGCGCTTTCGGGTCCCCATTGCAGCCCCCGGATGAGCCCGCAGTATTTTCCTTATATG
chr17:35716226-35716346	ACACA*NM_198836*-*35706059	GGGGCGAGGCGCGGGCCCGAGGGCTCAGCGGCAGCCAATGGGAGGGCGGCGCGGGGCGGAGCGATGTGAGGCGATGCCGATGGTCCGAGCGCGGATCTGCCATTCGGGGCCCAGCGGCTA
chr17:35715582-35715702	ACACA*NM_198836*-*35706059	GGTCTGGAAGGAATCAGACCACGCTGGAGCTGGGCAAGAGGGGTGGCGGGCGAGCTCCAGGCAGAAACTCCAGCCCCCCTTCCTAGAGGAGCCCTGAACTGTACGCCTCCCAGTTCCGGG
chr17:35716247-35716367	ACACA*NM_198836*-*35706059	GGCTCAGCGGCAGCCAATGGGAGGGCGGCGCGGGGCGGAGCGATGTGAGGCGATGCCGATGGTCCGAGCGCGGATCTGCCATTCGGGGCCCAGCGGCTAGAGGGCGGGCGGGCCGCGGGC
chr17:35716365-35716485	ACACA*NM_198836*-*35706059	GCGGGCCGCGGGCGGGCCCTGGGCAGTCGTGGCGCCCCTGGCCCGGCCTTCGCGGCCCCTTCTGCCACAGCCGGGTACGGGGCCAACCCCTCGGCTCCTCCTCCTGGCGGAGAGGGGAGT
chr17:35716122-35716242	ACACA*NM_198836*-*35706059	TCCCACCTCAGCCGGCGAGCTCCATGAGGTGACTACGTCCGGGGTTACTCCAGGCCGTTCACCTCCGACCCCGCTCCGGGCTGCGGCGCTGCCAGGGCCGCCGGGGGGCGAGGCGCGGGC
chr17:35715804-35715924	ACACA*NM_198836*-*35706059	ATCTGGATAGTGTGGAGCCCAGGCCGCGTGCGGGTGAGCGGAGGCTGGGAGGCGGCCCCCTGCCTGCCGCCGCCCCTCCCTTGGCCCCAGTTTCTCCAGGTCCCCGGTCACAGGTTCTGG
chr17:35656701-35656821	ACACA*NM_198837*-*35646692	TGACAGGGAAAGCCCAGGACAAAAAGACCAAATTTACAAGGACAATTAAGCCAAGAAAATAATGGGCTCATGAAATCCAGAGGGAGGAGCACAGCTCGGTCTAAAGAGGTAATTTCTGAG
chr17:35656821-35656941	ACACA*NM_198837*-*35646692	ATCCAATCAAAACAAATAATACCAATTATCAGACTGCACGGTGGGGAAAAGCAGGTCAGGTGGGAAAGTAAGCACGTAGAAAGGAAACACGCCACTACTAGGGAACTTAGAATCAAGTGT
chr17:35656472-35656592	ACACA*NM_198837*-*35646692	TCTTCCTTTTTGCATCTTCTCTCCTCCACACACTTAGCTTACACACACAATTAGTTGATTTCCCAAGGGAACTGAGAGGAGCCGGGGAGAAATATAAAAGCTTGTTTAACTAGAAAGTAG
chr17:35656592-35656712	ACACA*NM_198837*-*35646692	ATCTTAGCAGCTCTCCTTTAGTTGCAGCAAACATTTTCAACAACAGTCACTTTCTTCTGACAGTCAACGGAGAAAAGCTCCACTGCCTCTCCTGGCTGCCAGGAGCACATGACAGGGAAA
chr17:35766652-35766772	ACACA*NM_198839*-*35756902	CCCAGGCAGTCCCGGCTCGGCCCGCCTCACCGCACTCCGGAGGGGACCAAACAGCCCCACGCGCCAGGAAGCCTCAGGCAACGGGCCACGCGCCACACGGGCAAAGTGATTACTGGTCGG
chr17:35766652-35766772	ACACA*NM_198839*-*35756902	CCCAGGCAGTCCCGGCTCGGCCCGCCTCACCGCACTCCGGAGGGGACCAAACAGCCCCACGCGCCAGGAAGCCTCAGGCAACGGGCCACGCGCCACACGGGCAAAGTGATTACTGGTCGG
chr17:35767634-35767754	ACACA*NM_198839*-*35756902	CCACGGAAGTTGGTGTCAGAATGTGGTCTCTTGTGAAAGGGGGAGAAAGAAGATTCTGCAGACTGCAATATTGTGCTTTTTTGCCTTTTTTTTTTTTTCTCCTAGGCTGTACTGCAGTGC
chr17:35767634-35767754	ACACA*NM_198839*-*35756902	CCACGGAAGTTGGTGTCAGAATGTGGTCTCTTGTGAAAGGGGGAGAAAGAAGATTCTGCAGACTGCAATATTGTGCTTTTTTGCCTTTTTTTTTTTTTCTCCTAGGCTGTACTGCAGTGC
chr17:35766770-35766890	ACACA*NM_198839*-*35756902	GGATCAAAAGTCAGGCAAGCGGCTCAGCCCCATCCTCCCAGTCCTCGGGCACGGGGACAGCAGCAGGCGCGCGGCGGGGACCGGGAAAAGGCCAAGAGGGCGGTGGCGGGCGCTCAGCAC
chr17:35766770-35766890	ACACA*NM_198839*-*35756902	GGATCAAAAGTCAGGCAAGCGGCTCAGCCCCATCCTCCCAGTCCTCGGGCACGGGGACAGCAGCAGGCGCGCGGCGGGGACCGGGAAAAGGCCAAGAGGGCGGTGGCGGGCGCTCAGCAC
chr12:109577824-109577944	ACACB*NM_001093*+*109567201	GACCACAGGTGAAGCTGAGACCCGCGTCCCCACTATGAGGTAATGTGCATTTTCTCCTTGTAACTGAGGAGTGCAGAGTTCAGGTGGGGTCCACACCCTTCCCAACCTGTGCCCACCTTG
chr12:109577050-109577170	ACACB*NM_001093*+*109567201	GGCAGAGCAGGGAGGAGAACCCCATCTCTCCCCTCGTCCAGTATTTCAGGAATACACAGCACCCCAACAGCCTCCTGCCCCACTAGCTTCTTTAGGAGAGAAATCACTTGATTATGTAAA
chr12:109577303-109577423	ACACB*NM_001093*+*109567201	ATCACCAAGAGTAAATCAGAAGCAAACCTCATCCCGAGCCAGGAGCCCTTTCCAGCCTCTGATAACTCAGGGGAGACACCGCAGAGAAATGGGGAGGGCCACACTCTGCCCAAGACACCC
chr12:109577183-109577303	ACACB*NM_001093*+*109567201	CTCCTTTTCTCCTTACAGATTTTCTGAATGGTCTTGCTTCTTTGTCTATCTTGTCTGATTTTCTCCTGTCTGACCTTTTCCTGGTTAAAAATCTGGGGGAAAATGACGGACTCCAAGCCG
chr12:112123380-112123500	ACAD10*NM_001136538*+*112113856	ATCCCGATTACCTCTCCGTGTCTTCCTGGGCAACAGCCCTCGCCGCGGGCTTTTCCCGGGCCAGTGCTTTGGGAAGGGAAGCCCTCCGGGCCCAGACCCGGCTACAGGGAATGCGGCGAG
chr12:112123380-112123500	ACAD10*NM_001136538*+*112113856	ATCCCGATTACCTCTCCGTGTCTTCCTGGGCAACAGCCCTCGCCGCGGGCTTTTCCCGGGCCAGTGCTTTGGGAAGGGAAGCCCTCCGGGCCCAGACCCGGCTACAGGGAATGCGGCGAG
chr12:112123260-112123380	ACAD10*NM_001136538*+*112113856	GGGAGACGCGCCAGGTATAAACTAAATGCCCTCAGACGGCACAGGGAGGGAGGTTCGGGGCAGGGCTTCCCTGAGATAACAAACGGGAAGGCCTCTCAAAGGCGGATGGGAAAGAGAGGG
chr12:112123260-112123380	ACAD10*NM_001136538*+*112113856	GGGAGACGCGCCAGGTATAAACTAAATGCCCTCAGACGGCACAGGGAGGGAGGTTCGGGGCAGGGCTTCCCTGAGATAACAAACGGGAAGGCCTCTCAAAGGCGGATGGGAAAGAGAGGG
chr12:112123906-112124026	ACAD10*NM_001136538*+*112113856	GGAGATTGCTTGCGCTGGGGTGCCACACTTAGGCTGAGCTGCAGGTTTTCGCACAGTCGCGAGTTAACCTCTGCTTGCTCCAGAGGCCTCGTCCTAATCCACCTCGGCTGACGGCGCGGG
chr12:112123906-112124026	ACAD10*NM_001136538*+*112113856	GGAGATTGCTTGCGCTGGGGTGCCACACTTAGGCTGAGCTGCAGGTTTTCGCACAGTCGCGAGTTAACCTCTGCTTGCTCCAGAGGCCTCGTCCTAATCCACCTCGGCTGACGGCGCGGG
chr3:132378476-132378596	ACAD11*NM_032169*-*132368975	CGTTCGGCCCCAAAGCCAGACAAGTGCTGGTTTAGGTAGGCCTCCAGGGACTTGCTGTCGAACTTGTGCTGGGGCAGCACTTCGGCCAAATCGGACTCGCCAGTAGCACCTGGCTTCATG
chr3:132378476-132378596	ACAD11*NM_032169*-*132368975	CGTTCGGCCCCAAAGCCAGACAAGTGCTGGTTTAGGTAGGCCTCCAGGGACTTGCTGTCGAACTTGTGCTGGGGCAGCACTTCGGCCAAATCGGACTCGCCAGTAGCACCTGGCTTCATG
chr3:132379870-132379990	ACAD11*NM_032169*-*132368975	ATCAAATATTAAACCTGCTAAGGTAAACTTTGAGTTTCATTAAAGGCTTATCAATGCATCTTAAATGGGGTCGGGGCGGGGGAGAGCGGGGTTAGCTCTATTCTGAGATATTCGGGTGCT
chr3:132379870-132379990	ACAD11*NM_032169*-*132368975	ATCAAATATTAAACCTGCTAAGGTAAACTTTGAGTTTCATTAAAGGCTTATCAATGCATCTTAAATGGGGTCGGGGCGGGGGAGAGCGGGGTTAGCTCTATTCTGAGATATTCGGGTGCT
chr3:132379584-132379704	ACAD11*NM_032169*-*132368975	TCAGGCTCCGTGAGGTCAGAAGTGAGGCGCTTCCCACGTCCCGCTCATGGGGACGCCCGCCACCCTTTTCTTGGTCTGCGAATCCTGTTCCCAAATGGGCAAGGCCACATCTTAGTACTG
chr3:132379584-132379704	ACAD11*NM_032169*-*132368975	TCAGGCTCCGTGAGGTCAGAAGTGAGGCGCTTCCCACGTCCCGCTCATGGGGACGCCCGCCACCCTTTTCTTGGTCTGCGAATCCTGTTCCCAAATGGGCAAGGCCACATCTTAGTACTG
chr3:132378596-132378716	ACAD11*NM_032169*-*132368975	ATCACCCCCGCAGGCCACAGCAACGCGGCATCCACAGGTCTCGAGTGCCGAAGTCCTTCAGGATTGGGGCAACGTCCCCTCTAGAGCATGGGCCGAGGCCGGGGTGGGGTCTGGCTCCAG
chr3:132378596-132378716	ACAD11*NM_032169*-*132368975	ATCACCCCCGCAGGCCACAGCAACGCGGCATCCACAGGTCTCGAGTGCCGAAGTCCTTCAGGATTGGGGCAACGTCCCCTCTAGAGCATGGGCCGAGGCCGGGGTGGGGTCTGGCTCCAG
chr11:134123609-134123729	ACAD8*NM_014384*+*134113433	ATCTCCTGGCGGGCAGTAGGACAGGTGTCCAGAACCCCGGCGGACATATGTCCGCGAGGGGCTGCAGTCTCCCCGTTCCATCCAGTCACCCCGGCGTCAGCTCCCCTTCCGGCCAGTCAC
chr11:134123609-134123729	ACAD8*NM_014384*+*134113433	ATCTCCTGGCGGGCAGTAGGACAGGTGTCCAGAACCCCGGCGGACATATGTCCGCGAGGGGCTGCAGTCTCCCCGTTCCATCCAGTCACCCCGGCGTCAGCTCCCCTTCCGGCCAGTCAC
chr11:134123489-134123609	ACAD8*NM_014384*+*134113433	CGGCTATGCTGTGGAGCGGCTGCCGGCGTTTCGGGGCGCGCCTCGGCTGCCTGCCCGGCGGTCTCCGGGTCCTCGTCCAGACCGGCCACCGGAGCTTGACCTCCTGCATCGACCGTAAGG
chr11:134123489-134123609	ACAD8*NM_014384*+*134113433	CGGCTATGCTGTGGAGCGGCTGCCGGCGTTTCGGGGCGCGCCTCGGCTGCCTGCCCGGCGGTCTCCGGGTCCTCGTCCAGACCGGCCACCGGAGCTTGACCTCCTGCATCGACCGTAAGG
chr11:134123142-134123262	ACAD8*NM_014384*+*134113433	ATCAACTGAATGGATAATCTAGATGATGAAGTAATTTGCTGGCTACAGACCCAACACTCTGCAGACTCGACTGCGGTCCGCCTCCGCTGCGCCGCAGGCTGTGCAGCGCGACCCCCGCGG
chr11:134123142-134123262	ACAD8*NM_014384*+*134113433	ATCAACTGAATGGATAATCTAGATGATGAAGTAATTTGCTGGCTACAGACCCAACACTCTGCAGACTCGACTGCGGTCCGCCTCCGCTGCGCCGCAGGCTGTGCAGCGCGACCCCCGCGG
chr11:134123022-134123142	ACAD8*NM_014384*+*134113433	CTTCTCATCCAGGAACCCCTATCTCAGTATGTAGTTCACTGGGAAGTGGCTCCACAGAGACACTTTTGTTGGGTGAATATAAGTAAGCCTTGTGTTACCTTGTTATCCTTGCTAATTAGG
chr11:134123022-134123142	ACAD8*NM_014384*+*134113433	CTTCTCATCCAGGAACCCCTATCTCAGTATGTAGTTCACTGGGAAGTGGCTCCACAGAGACACTTTTGTTGGGTGAATATAAGTAAGCCTTGTGTTACCTTGTTATCCTTGCTAATTAGG
chr3:128599517-128599637	ACAD9*NM_014049*+*128588332	CCGCGCCCGGCCAAGACTCAGTTCTTTCAGCCTTAAAATGGAGATAGTGTTGTGTCTCCTTCACAGATGTGTTGTAGAGCCCCAGTGAGATAAACGGTGCATGGAGAGTCTTCTTAAACT
chr2:211089952-211090072	ACADL*NM_001608*-*211080215	ACGCGTAGGGACCCTCGGAGAAGGCGTGCGGCCATGTCCGAAACACAGGGGCGGCGGGGCGACGGAGGCGACTCTGCGGCTACTCGGCGACTCGGGGCAGGGTCCCCGGGAGGGAGGACG
chr2:211090072-211090192	ACADL*NM_001608*-*211080215	ATCAGCTGAGGCGTCCACCTGTGGTGTCCTCCCAAAAAAGCGCTCGCGCGCGCCCTTCCGGAGCCCCAACCACGCCACAGGCTGGTCGCGAGGGAATACGCCCGTCTTGGCTGTCAGCAA
chr2:211090608-211090728	ACADL*NM_001608*-*211080215	TGAGCCACTGCGCCCAGCCCGTTCTGTTAATTCTTAAATGTCCAAGTTCAAGTACATCCGTTGAACAATTACTCTCGCCCTCAGTGACATTTCAACTAATAAAAGCATGCCCTGTAGAAC
chr1:76190992-76191112	ACADM*NM_001286042*+*76180031	ATCTTAATAGATTCTAAATAAGTTTGTCACTAGATGAATTTTGGTATCTTAAATATTCTTGATATGTTCACACCACTGCCATTTAGATGTCACTTAAAATTAAGTTAAAGTTATGTCTTG
chr1:76189811-76189931	ACADM*NM_001286042*+*76180031	AATTTACCTAAACAATTAAATTCTCTTTTAAATTTTAAGGAAACACAAGTATGCTTTCGCTTTAGGTAGGGCATTTGAGAGCAAAATGTACTAATACTTTGAATCCGCCAAGCAGACACG
chr1:76190872-76190992	ACADM*NM_001286042*+*76180031	AATACTTAATGTTTAATAAGCTTTTCGTTGTAACGTTTCCACGTTGCTTACGGGAAAAAAAAAAGTAAAAAAAAAACCTGCAGAATTTTATGTGAACTTGTGTGTATATTCTAGTATTGG
chr1:76189931-76190051	ACADM*NM_001286042*+*76180031	ATCTGGGTTTGACCGTTCTCTCCGGGTAAAGGTGAAGGCTGACCACGGGGGCCGCTCTCCCTCCAGGCCCCAGCCACGCCCTCTAACCCAGGTTCCCGTCCTGCACCGCGCCGCAAGTCC
chr10:124768912-124769032	ACADSB*NM_001609*+*124758428	ATCTCTGGATGCATTTTGCACAGATGTCACCTCCCTGATGCCCTAACGCACCTTTCCCGAGTGATTACATTTCACACCCCCTCCCCCAAAAAAGATAGTTAAAATATAGGCCCAGTCTCA
chr10:124768912-124769032	ACADSB*NM_001609*+*124758428	ATCTCTGGATGCATTTTGCACAGATGTCACCTCCCTGATGCCCTAACGCACCTTTCCCGAGTGATTACATTTCACACCCCCTCCCCCAAAAAAGATAGTTAAAATATAGGCCCAGTCTCA
chr10:124767985-124768105	ACADSB*NM_001609*+*124758428	CGGGGTTCTCGCGGCCATAGGCGCCGCAGTCCACTGCCCTCCGGCTAAAGAGGTCCCGGGCCATCACCTGCCCGCCTACCGACCACGCCCGACCCTCCACTGAACTGAGTCTCCGTCCGG
chr10:124767985-124768105	ACADSB*NM_001609*+*124758428	CGGGGTTCTCGCGGCCATAGGCGCCGCAGTCCACTGCCCTCCGGCTAAAGAGGTCCCGGGCCATCACCTGCCCGCCTACCGACCACGCCCGACCCTCCACTGAACTGAGTCTCCGTCCGG
chr10:124768784-124768904	ACADSB*NM_001609*+*124758428	AGGGGGTCGGGGCTGTCTAGAAGCTGCTTTGGCGGAGCAAGTACCTTGAGTGGAGTCGGAGGGTCGCGTCCGCAAGATGTCCTTTGCAGGCCGTTGCGTCCTGAGAGCCACCGAGTCTGG
chr10:124768784-124768904	ACADSB*NM_001609*+*124758428	AGGGGGTCGGGGCTGTCTAGAAGCTGCTTTGGCGGAGCAAGTACCTTGAGTGGAGTCGGAGGGTCGCGTCCGCAAGATGTCCTTTGCAGGCCGTTGCGTCCTGAGAGCCACCGAGTCTGG
chr10:124768105-124768225	ACADSB*NM_001609*+*124758428	ATCAGCCGGCCCGCCACGAACCCAGCTCCAGTCTCCGGCCGCTCCTTCTTATCCGCCCTGTCCTGCCGCGTCGCCGCCGTCCGAGCCGGCAGCCTGCTACTTACCTCCTGACAACTGCAT
chr10:124768105-124768225	ACADSB*NM_001609*+*124758428	ATCAGCCGGCCCGCCACGAACCCAGCTCCAGTCTCCGGCCGCTCCTTCTTATCCGCCCTGTCCTGCCGCGTCGCCGCCGTCCGAGCCGGCAGCCTGCTACTTACCTCCTGACAACTGCAT
chr12:121163386-121163506	ACADS*NM_000017*+*121153540	ATGCTTTAAAAAGACCTCTCTGGCCTTTCTGCGAAGCTCTATCCTTAGCTTTCTCTTGTTAGCATTTTGATTAACGAATGTGGGCACGAACAGCCAGCTGACCGACCGCGCGCGCAGTCG
chr12:121163629-121163749	ACADS*NM_000017*+*121153540	CTCCGGAACAGCGCGCTCGCAGCGGGAGGTCGCGAAGCCTGGGACTGTGTCTGTCGCCCATGGCCGCCGCGCTGCTCGCCCGGGCCTCGGGCCCTGCCCGCAGAGGTGAGTGCGCTGGGG
chr12:121163749-121163869	ACADS*NM_000017*+*121153540	ATCCGTACGGCGGGGCTTCAGCCCGCGTCTGGCCCAGCGGGCGGAGGTCCTGGCGGCCGGCTCTGTCAGAGCCGCTGGCAGGCGGAGCCCCACTCCGGGAGCGCTCACGGCCTTTGCCCC
chr12:121163057-121163177	ACADS*NM_000017*+*121153540	GCCTTGAATAAACAGAACGAAAGATAGAGAGCCAGAGGGGGAGAAACGGCTTGGTGTGGTCAGGGCAGGCATCCATGAGACCTAAACGAAGAGGGGGCATTCCAGACAAAAGGAACAGTG
chr17:7121659-7121779	ACADVL*NM_001270447*+*7110443	CCTGTCATCACCGCTGCTGGCTGGCTGGCAAGGGAGGAGCCCTTTCAGCCAAGGCTGGTCCACACTCATGGAGGACACCATAGGCAGGACCCTGCATGGTGCTCCAGCTTGGACCAAATG
chr17:7121659-7121779	ACADVL*NM_001270447*+*7110443	CCTGTCATCACCGCTGCTGGCTGGCTGGCAAGGGAGGAGCCCTTTCAGCCAAGGCTGGTCCACACTCATGGAGGACACCATAGGCAGGACCCTGCATGGTGCTCCAGCTTGGACCAAATG
chr17:7121779-7121899	ACADVL*NM_001270447*+*7110443	ATCTCTGGGCTCCCAAACAGCCCCCGAAGTTCAGTAATGGCCCTTGGAGGCCCAGGTCCCTCAGAAAACGGGCTACTCACCCAGCAAGGCCTGGAAGAGGTCGCTATGCAGCACTGTGAG
chr17:7121779-7121899	ACADVL*NM_001270447*+*7110443	ATCTCTGGGCTCCCAAACAGCCCCCGAAGTTCAGTAATGGCCCTTGGAGGCCCAGGTCCCTCAGAAAACGGGCTACTCACCCAGCAAGGCCTGGAAGAGGTCGCTATGCAGCACTGTGAG
chr17:7120122-7120242	ACADVL*NM_001270447*+*7110443	TGAGCCAGGCTTCTCCTTAAATAAGTCTCCCTCAAACAGCGCTGATGAACCCCCAAACCCGCCAGGCCCCCCGAACCATGGAATATCCTAAATTTTCCATATCCCTACAGGTACAAAGGG
chr17:7120122-7120242	ACADVL*NM_001270447*+*7110443	TGAGCCAGGCTTCTCCTTAAATAAGTCTCCCTCAAACAGCGCTGATGAACCCCCAAACCCGCCAGGCCCCCCGAACCATGGAATATCCTAAATTTTCCATATCCCTACAGGTACAAAGGG
chr17:7120242-7120362	ACADVL*NM_001270447*+*7110443	ATCACTCCAGGGGGCACCTGTGGCCAAATCCTGCATTTTCTCAGATGTGAACCCCAAAACTAAATTAAGACCCCCAAATACATCTTACTTCTGATGCTGCCACTCCAGGGGCGCCAGTCC
chr17:7120242-7120362	ACADVL*NM_001270447*+*7110443	ATCACTCCAGGGGGCACCTGTGGCCAAATCCTGCATTTTCTCAGATGTGAACCCCAAAACTAAATTAAGACCCCCAAATACATCTTACTTCTGATGCTGCCACTCCAGGGGCGCCAGTCC
chr17:7122989-7123109	ACADVL*NM_001270448*+*7113149	GCAGTGACTTAAGCCCCTTCCTCTTCTGTCCCATCCTATCCCATCACCCCGTCGGAGGACTAGACTCTAGGTCGGACGGGCGGGATTAAGGAGTTTGGGGGAGACGAGGGACGCTTGGAG
chr17:7122989-7123109	ACADVL*NM_001270448*+*7113149	GCAGTGACTTAAGCCCCTTCCTCTTCTGTCCCATCCTATCCCATCACCCCGTCGGAGGACTAGACTCTAGGTCGGACGGGCGGGATTAAGGAGTTTGGGGGAGACGAGGGACGCTTGGAG
chr17:7123586-7123706	ACADVL*NM_001270448*+*7113149	ATCTCCCTCTTGGTGCCAGGTACCTGCCTACTGCTCAGTCGCCGAAAGTAGGGGAAAGGGCAAGCCAGGGTGCCCTAGGGCGAAACTAGGGGAAAGGTCACCGCTTCGCGCCGCCTCCCC
chr17:7123586-7123706	ACADVL*NM_001270448*+*7113149	ATCTCCCTCTTGGTGCCAGGTACCTGCCTACTGCTCAGTCGCCGAAAGTAGGGGAAAGGGCAAGCCAGGGTGCCCTAGGGCGAAACTAGGGGAAAGGTCACCGCTTCGCGCCGCCTCCCC
chr17:7123466-7123586	ACADVL*NM_001270448*+*7113149	AGCCCCGGCCCGGCCCTGCCCGGCGGCCCTATGCCGGGGGTGCCGCTCAGGTAAGTCACCGCAGCCTTGGCAAGGGGGTGTGGGAGCGGCGGTCCGCTTCGGCGCCCGCCATCGGCAGGG
chr17:7123466-7123586	ACADVL*NM_001270448*+*7113149	AGCCCCGGCCCGGCCCTGCCCGGCGGCCCTATGCCGGGGGTGCCGCTCAGGTAAGTCACCGCAGCCTTGGCAAGGGGGTGTGGGAGCGGCGGTCCGCTTCGGCGCCCGCCATCGGCAGGG
chr17:7123109-7123229	ACADVL*NM_001270448*+*7113149	ATCCCTCTAAGTCAGCGGAACGCAGGGCCGGGCTCCAGGGAACTACAGCTCCCAGCATGCCCCGGGGCCCGCAACCGTCCGCCGCCCGGTGCACTGTGGACGATGAGTCAGGGTTAGGGG
chr17:7123109-7123229	ACADVL*NM_001270448*+*7113149	ATCCCTCTAAGTCAGCGGAACGCAGGGCCGGGCTCCAGGGAACTACAGCTCCCAGCATGCCCCGGGGCCCGCAACCGTCCGCCGCCCGGTGCACTGTGGACGATGAGTCAGGGTTAGGGG
chr15:89346082-89346202	ACAN*NM_001135*+*89336673	CCCCTCTCCACCATCCCCTGCCATCCCGGTGTACGCCACCCCCAAAAAAACTTTCAGCCAGCTCCTCGGTGAGGGTCGTTCCAAATCGTGGCCGACAGTAGCGGGCTGCACCCTCCTTAG
chr15:89347829-89347949	ACAN*NM_001135*+*89336673	TGGAGCAGGAGCCCTTTCCAACCCTGGGGCTGGGTTGGAGGCTGTCAGTATGTCAACTGAACCACACTCTGGGCAGAGCAAGCTGCGGGGGTGGGGGCTTGTCTCTGGTTGTGAGACAGG
chr15:89348009-89348129	ACAN*NM_001135*+*89336673	ATCCTACTAGGGTTTCACCATGAAGAAGCTGGAGTTCCAGCATGTTGACTGATGTGTAAATTCTGGTTCTGTGGGGCTGGCTGCCAGGAGGAAAATACAAAGCTGAATTGGGTTAGCACG
chr15:89346202-89346322	ACAN*NM_001135*+*89336673	ATCGCGTCGTGGCCAGCCTCAGCTGCAGAACCCCGCCGGGCGCCCGGGAGCCCTGTCCCGCCGCGGCGGCCTCAGAGTCCGGGCACTTGGGGATTCTCTGAGGGTGCAGCCCTCCTGGGC
chr17:7240744-7240864	ACAP1*NM_014716*+*7229847	CAGGGAGAAAGCTGGAGACACAGAATGCATCCCAGGGATTATTGAATACTGTGTAGGGGAGATATTTTGGAGACTGCAGAGAAGCAAAAAAGGTGGTTCTGTACCGACAAGAAGCTCAGG
chr17:7241260-7241380	ACAP1*NM_014716*+*7229847	ATCATTTCTGCTCCCACGGAGCCCAAAGGCTGACTAGAAGACAAACCAGTGAAACGTTTCAATTCAAGACAGTAAGGTGTCCCCTGAGCACTCTATCAAACAGCATGTTCACACAAATAC
chr17:7239801-7239921	ACAP1*NM_014716*+*7229847	ATCTCAGGCCCCCATCCTCCGCCCAGGCCCCGCCCCTGCCCCTCCCAGCACTGCCTGGAAGTGTGGGGTGAGAGCTCCTCCTAGGACACCCCTTTCCCCTTGGGGAAAGAATTGTGCCCC
chr3:195162904-195163024	ACAP2*NM_012287*-*195153817	ATCACAGCGCTTCCCCCCGCGATTCCCGCACGCATCCACCGCGGGCGCCCTCCGGAGAGTCGCTCTGGCCGGGGGCACCGCGAAGCAGAAGTCGGCGTCCCAGTTCGCCCCCTACTCTCT
chr3:195164652-195164772	ACAP2*NM_012287*-*195153817	ATCCTCACGGCAGGTATTTACCATACTCCTTCATTTTAAGATGCCATTGATTGTAAAAAGTACAAAGATGTCTTATATGTAATGAGTAATTTTTAAGCCAACCTAAAAAACACGGGCGTA
chr3:195162784-195162904	ACAP2*NM_012287*-*195153817	CACTTTTCTGCTAGTCCTCCGCCCTCAGCCCGGTACCTCTCGACAGCTGTGCCCCCTTCAACGAGCTTAAGTGGAAAGAAAAGCAGGTAGTCACCAACTAGGGTCCACGGAATGCGGTTG
chr3:195164532-195164652	ACAP2*NM_012287*-*195153817	TGGTTTTCACTGTTCTGCCATGGTGGGGTTCTGAAGACCAGGCTCATCGTACTCACCTTGCAACACCTGCCCCTCTAATCCACACTTTTTCTAGAAGCACTTTAAGATACTTATCATCTG
chr1:1244604-1244724	ACAP3*NM_030649*-*1233269	AGGTCCTGGCCGAGGCCCTCAACACACACCTGCGGCACCCGGCCATCAGGTGAGCCCGCGACCTAAGCAGCCCTGGGGCTGTGCCTTCCCGACTCCATCTGTCGCGGGCGGAGGCTGGAG
chr1:1244604-1244724	ACAP3*NM_030649*-*1233269	AGGTCCTGGCCGAGGCCCTCAACACACACCTGCGGCACCCGGCCATCAGGTGAGCCCGCGACCTAAGCAGCCCTGGGGCTGTGCCTTCCCGACTCCATCTGTCGCGGGCGGAGGCTGGAG
chr1:1242654-1242774	ACAP3*NM_030649*-*1233269	CGGCCGCCACCCCTCCAAGCCCCTGGGTCATTCAAACCACTTCACGTTTCCAAGCACCCTACCCCAGGCCTTAAACGCGGCTCCAGCTGCCTGTTCCCCACGCGCTGCTCTGGACACAGG
chr1:1242654-1242774	ACAP3*NM_030649*-*1233269	CGGCCGCCACCCCTCCAAGCCCCTGGGTCATTCAAACCACTTCACGTTTCCAAGCACCCTACCCCAGGCCTTAAACGCGGCTCCAGCTGCCTGTTCCCCACGCGCTGCTCTGGACACAGG
chr1:1242774-1242894	ACAP3*NM_030649*-*1233269	ATCAAGTCAGAGACCAGGGGCCGACGCCCCCACGGACCCAGACGACCCTGGCCAGAGCTGGACTGCAGGGCCCGGGAGGGGCTCAGCCCAGTGGAGGTGCAGACACAGAGCGGGGGCGGA
chr1:1242774-1242894	ACAP3*NM_030649*-*1233269	ATCAAGTCAGAGACCAGGGGCCGACGCCCCCACGGACCCAGACGACCCTGGCCAGAGCTGGACTGCAGGGCCCGGGAGGGGCTCAGCCCAGTGGAGGTGCAGACACAGAGCGGGGGCGGA
chr1:1244724-1244844	ACAP3*NM_030649*-*1233269	ATCTGGACAGACTTCCTTGTCTGGTCGGAGCTCGAGGGGGAAGGAGAGCCAATGTGACACCGCGGGCGGGCGGGGTCGTTCCTCCGGTGAGCTTTACCTGCCGCCATAGGGTCCTGCGGG
chr1:1244724-1244844	ACAP3*NM_030649*-*1233269	ATCTGGACAGACTTCCTTGTCTGGTCGGAGCTCGAGGGGGAAGGAGAGCCAATGTGACACCGCGGGCGGGCGGGGTCGTTCCTCCGGTGAGCTTTACCTGCCGCCATAGGGTCCTGCGGG
chr11:107992876-107992996	ACAT1*NM_000019*+*107982257	ATCATAACAGATGTTTTTTGGAGCAGCCTGAAATTTATCAGGGAAAACAAATGACTACTCAGATAATACAATAAATTATACTTGACATATGAGCAAAGCTCACATACTGAGGGCGTTCCA
chr11:107992607-107992727	ACAT1*NM_000019*+*107982257	TTCTACTTCCAAGGTCTCGGCGTAATCATCTTAATGAGCGTTACTGGTGTGTCAAACAAGGGCACGTGTCTGGGCGGGCAGGACCGCCAGGATTGGCGCTGGCCCGGCCTGAGCGGTGGG
chr6:160183015-160183135	ACAT2*NM_005891*+*160172988	GCGGGGCTACCTCAGGTCCCGCCCGCGGCAGGCCTGTGGGCTGCGAGGAGGAGCTTTGCCTAGCTTGCAGGCAGCGCAGGGCAGACGGCGGCAGGAGAAGCAAGATGAATGCAGGCTCAG
chr6:160183307-160183427	ACAT2*NM_005891*+*160172988	ATCCCTGGAACCCTGCGGCTCCCGCGTTCCCTGACCTGGTGCTACAGCCCCACCCTCTCCTCTCCCGATGTGCGCACTCCGTCCCTCGTGCTTGGATTGGCTCCCGGGGTAGAGCCATCG
chr6:160182354-160182474	ACAT2*NM_005891*+*160172988	GTTTTAAACAAAACTGACCCCACTTGTTACATGCTCCTTTCACTGTCCAAACGTCAACCAAAGGAACTTTTGTGACGCTAAGACGCTCCCGGCGTCCTCACCCGTTCACAGCCAGAGTTG
chr6:160182474-160182594	ACAT2*NM_005891*+*160172988	ATCTTAGAAGGCAGGGGGCTCGCACCGAGACGCTCCTAGCAAGCCCCTCACGCGAGCGAATGACTGGCGCCAGGAGAAACGCATAGGACCTCCCGAAGCCGCCGAGAGCAAAAGGACCCA
chr1:226374117-226374237	ACBD3*NM_022735*-*226364423	ACAACTCCTCCAGGCCGAAACCCCAGCGCTGCTCCAGCCGCCGCGCCTCCTCCGCCGCGCCCCCAGCCGCCGCCTCCCCGGGCTCGGGCTGCTCCCCTGAGGCGCCCGGGCCGCGACCGG
chr1:226374506-226374626	ACBD3*NM_022735*-*226364423	CTGAGGCCTGGCGCCCCACCCCCTCCGGAATCGTCAGTTGCCCTGGCTCAGCGACCACCCTTCAGGCTCCCCAACTCCCGTTGGTCCCGAACTCCCCTCCCCCGCACCCCATCCTTTCGG
chr1:226374626-226374746	ACBD3*NM_022735*-*226364423	ATCCCAGTTGCTCCAGGTGGGCGGGTGCTACCACCCCCACCGCTCGGTTCGGTGCTGCGGCTGTCAGTGCCCAGCAGGGGCGGGGTCAGTGGAGCCCCGCGCGGGGGTCGGAGTAGGGAG
chr1:226374237-226374357	ACBD3*NM_022735*-*226364423	ATCCAGGTGGCGAGGGCGGTGGCAGCGGTGGCGGCAGCAGCGGGGCGCCCTCCGCCCCAGGCCGCTCCTCCGGGTCCGGGCTGAGCGTGAGGCCGTCGACGGACACCTCGAGTCGCTCTG
chr17:43210066-43210186	ACBD4*NM_001135704*+*43199966	ATCTTGGCCGCAAGGGTGACTAGAGCCCCCATGCTGCGGGGCTGGGGGTGGGAGCCGGCACCGGGGACGAGGGCCATCCTCTGGCACAGACACCCTCTCCTTCCCGGGGGCCCTGACTCG
chr17:43210066-43210186	ACBD4*NM_001135704*+*43199966	ATCTTGGCCGCAAGGGTGACTAGAGCCCCCATGCTGCGGGGCTGGGGGTGGGAGCCGGCACCGGGGACGAGGGCCATCCTCTGGCACAGACACCCTCTCCTTCCCGGGGGCCCTGACTCG
chr17:43209972-43210092	ACBD4*NM_001135704*+*43199966	CGAGGGCGGGGCCAGGCGGTGGCCTGGAAGCCCGGAGCCTCAGCGCTCGCCCCTGCTCGTGAGTCCGTCTCCCCTTAGTCCGGGCGAGCCTCTGATCTTGGCCGCAAGGGTGACTAGAGC
chr17:43209972-43210092	ACBD4*NM_001135704*+*43199966	CGAGGGCGGGGCCAGGCGGTGGCCTGGAAGCCCGGAGCCTCAGCGCTCGCCCCTGCTCGTGAGTCCGTCTCCCCTTAGTCCGGGCGAGCCTCTGATCTTGGCCGCAAGGGTGACTAGAGC
chr17:43208331-43208451	ACBD4*NM_001135704*+*43199966	ATCTCCCTGCTGGAACCTCAGCTCTCTAATGCAAGAGCCCCAGGGTGGAGCATACCATAGGCACTCCACAAGTGCTTGTACCATAGTACCATACCATGGGCACCGCATAAGTGCTTGTCC
chr17:43208331-43208451	ACBD4*NM_001135704*+*43199966	ATCTCCCTGCTGGAACCTCAGCTCTCTAATGCAAGAGCCCCAGGGTGGAGCATACCATAGGCACTCCACAAGTGCTTGTACCATAGTACCATACCATGGGCACCGCATAAGTGCTTGTCC
chr17:43210699-43210819	ACBD4*NM_001135704*+*43199966	CGGCAGAGACATGGGCGCACACCGCCACTTTGCGGCGGCCAGCGGCGTGGCATCCTACAGAGAGGCTAGTGCTCAGGGCCTGATTTGCCACCTACTTGCCCTGCTCTACCCCATCCTCAG
chr17:43213014-43213134	ACBD4*NM_001135707*+*43203013	ATCTGCGTCGCCATCCCGGCCCTGCTGGACCCCGGGGTCAGTAGGAAGCCGCGGGGTGGTGGCGAGAGAGGACCCAGGTGTCCTGGCAGTGGGCGCCGCGGGGCACACGCTGGGCCAAGG
chr17:43213555-43213675	ACBD4*NM_001135707*+*43203013	GTTCCAGGCTGCAGTGAGCGTCATCCAGAACCTGCCCAAGAACGGTGAGGCTGCGGGGACTCGCATTTGGACTCGCATTCAGGACGCCTGGGGTCTGACTCTGAAGAAAGAATGGTCCTG
chr10:27531345-27531465	ACBD5*NM_001042473*-*27521068	GATCGTGGACGTTTCACGTTTCTTTGTCTTCAAAAATGAAGAGGACATTTTGTAAAATTATCACACAAAGATGAGAAATAGATTAGAGAACCAACTTTGGGTTGTAAATACTAAAGAATT
chr10:27530823-27530943	ACBD5*NM_001042473*-*27521068	CTAGGTTGTGGGGGGTGGAGTCCTGTAGCCCGGAAATCCCAAAGTCTCCCGGATGGAAGAGTCGTTTTTGTCAGTTAGGGGGATGGGTTAGGAGGGTTACTAGGAAAAATCTAGGCGCAG
chr10:27530823-27530943	ACBD5*NM_001042473*-*27521068	CTAGGTTGTGGGGGGTGGAGTCCTGTAGCCCGGAAATCCCAAAGTCTCCCGGATGGAAGAGTCGTTTTTGTCAGTTAGGGGGATGGGTTAGGAGGGTTACTAGGAAAAATCTAGGCGCAG
chr10:27530943-27531063	ACBD5*NM_001042473*-*27521068	ATCGTAAGTTACTCTTCCCTCTGAGCCGCGGCGCCGGCATTTACCTTGGTATTGCCGGACAAGGCCTGTCCGGTAATGTCCCCGACGCCCGCCCCTCGCCCTGCCCCGCGGGCTTATGGG
chr10:27530943-27531063	ACBD5*NM_001042473*-*27521068	ATCGTAAGTTACTCTTCCCTCTGAGCCGCGGCGCCGGCATTTACCTTGGTATTGCCGGACAAGGCCTGTCCGGTAATGTCCCCGACGCCCGCCCCTCGCCCTGCCCCGCGGGCTTATGGG
chr10:27531226-27531346	ACBD5*NM_001042473*-*27521068	CATTCGCTTCCAGCTTAAGTGTCTTGAGATTGTCGCGGTGTCTGCAGCTGCGGCTTCTCCAGCGCCCTCCGGAGGCTTTGCTTCGGGTTTGTCTAATACAACACAGGGGGAAATCATTTG
chr10:27530823-27530943	ACBD5*NM_001271512*-*27519808	CTAGGTTGTGGGGGGTGGAGTCCTGTAGCCCGGAAATCCCAAAGTCTCCCGGATGGAAGAGTCGTTTTTGTCAGTTAGGGGGATGGGTTAGGAGGGTTACTAGGAAAAATCTAGGCGCAG
chr10:27530823-27530943	ACBD5*NM_001271512*-*27519808	CTAGGTTGTGGGGGGTGGAGTCCTGTAGCCCGGAAATCCCAAAGTCTCCCGGATGGAAGAGTCGTTTTTGTCAGTTAGGGGGATGGGTTAGGAGGGTTACTAGGAAAAATCTAGGCGCAG
chr10:27529517-27529637	ACBD5*NM_001271512*-*27519808	ATCGAAGCGGCCCGGCTCCTTCCTCCTCCCCCGGGGCGTGACTAAGGTCACGAATCCGGCCCGCGACGACAGCAAAACAACTCACCGAGAGGAAGAGCATGTCTAGCAGAAGACAGAGGG
chr10:27530943-27531063	ACBD5*NM_001271512*-*27519808	ATCGTAAGTTACTCTTCCCTCTGAGCCGCGGCGCCGGCATTTACCTTGGTATTGCCGGACAAGGCCTGTCCGGTAATGTCCCCGACGCCCGCCCCTCGCCCTGCCCCGCGGGCTTATGGG
chr10:27530943-27531063	ACBD5*NM_001271512*-*27519808	ATCGTAAGTTACTCTTCCCTCTGAGCCGCGGCGCCGGCATTTACCTTGGTATTGCCGGACAAGGCCTGTCCGGTAATGTCCCCGACGCCCGCCCCTCGCCCTGCCCCGCGGGCTTATGGG
chr1:180471978-180472098	ACBD6*NM_032360*-*180462022	GCCGTTTGTGTGGTAGTGTAGCGGTGAGAGCGGAGTCGCGGGAAACGCGAGGCTGAGGACTAAGGTTCCGCCTGCCCCAGATTGTGCGCCCCAAGCGCCTCCAAACAGCCCTGCGCGCGG
chr1:180471294-180471414	ACBD6*NM_032360*-*180462022	ATCTCAGGGCTATGGGGGAACTCCACCTCCCCGGAGTCGTCCCCTGAGCTCAGCTCTCCACCGCTGTCGCCGGTGATGGCCCCCGCGGGCAGGAATGATGAAGCCATGTCTCCTTGCTCG
chr1:180472098-180472218	ACBD6*NM_032360*-*180462022	ATCTGTTGCGTGCGCGTTGGGCTCTGTGTTGAATAATGAAAAACTGCGAGATGGGGCTGTCCCGTCTTACTGTGTGACTGATGAGTGGAATCACTGCTCTGCGTGTTTCGCTCTCCACAC
chr1:180472644-180472764	ACBD6*NM_032360*-*180462022	CTCCAGAAAGTTCCACTGTTAGTCCCTGCTGTCAAGGTGCTCGCAATCCAGTCAAAGGGATGTTTAATGACCAAATTCTTGCAATTAAAAAGTGATTAAGAATAATGTATTGAGGACTTG
chr10:15130410-15130530	ACBD7*NM_001039844*-*15120775	ATCTCGACTCCCTCTCGGAGACGGAGAGGAGGAGGCCCGCTCCGTGCTCCCCGGCGCTCCTGCCTTGCCTGCTTTTCCGCTCACCCGGCCCCTGGGGTCCGGAAGGGTTGCCCTGGGAGC
chr11:44069333-44069453	ACCSL*NM_001031854*+*44059530	CATTTAAATAGAGCACTCAGTGTCTAGGCTTGAGGCCATGTACTCATTGCCCTAAAGAGTAGGTAACTCTTCATGAACCAATCTGGTCATATAACCAAGGCATGGAAGTGAGAAGAACAG
chr11:44069938-44070058	ACCSL*NM_001031854*+*44059530	ATCCAGTTCCCCAACTGAGTGATTGTGAAGCTGCCTTTGTCAACCGCGACCTATCCATCCGTGGGATTGACATCTCTGTCTTTTATCAGTCGAGCTTCCAGGACTACAATGCCTACCAAA
chr11:44069504-44069624	ACCSL*NM_001031854*+*44059530	ATCCTCCTTTGCTCCATTGTCAATGGTCTCTTTCTCCATAGGTGCCAGGCAGCCTTCAGAGGCCAGTAAAGATACCCGGAGTATGAGTCATCGGTCAGACACCCTTCCTGTGCCCTCTGG
chr11:44069700-44069820	ACCSL*NM_001031854*+*44059530	GCCATGACGGAGCACTTCGTGCAGCTGACGAGCAGACAGGGCCTGTCGCTGGAGGAAAGGAGGCACACTGAGGCCATCTGTGAGCATGAAGCCCTTCTGAGTCGCTTAATATGCCGGATG
chr11:44087974-44088094	ACCS*NM_001127219*+*44077728	ATCACACTTCCTCTGCCTGGAAACCTGGAGCCGTCTCTCGCGAGACGTCCTCCGCCCTGTAGAAGGCCGTTTCGGTTCTTCGTGCGCGGTAGCCGCCCCACTTGCGGGATTCCAAGGCCT
chr11:44087761-44087881	ACCS*NM_001127219*+*44077728	GGCGCTGTCCTCACCCACGCGTAAGTCGCCGCAGGGCGTTTCCGGGCGGAGAAAACCTACACGTGATGGGCGCCCACCGAGTGCCAGCACCGCCTCCTCCAGCTCCGCCAAGTAGGTGGG
chr16:67693592-67693712	ACD*NM_022914*-*67684718	CTCACCACTCACCGCGCCGCCCTCAGCGACCTGGACATGAACCCCGCAGTCCTGCAGCAGCAGCAGCCGGCCCTCTGTCCCGCGGAAGCCGAACTCCTTCTCCTCCCTGCAACAAGCAGG
chr16:67693592-67693712	ACD*NM_022914*-*67684718	CTCACCACTCACCGCGCCGCCCTCAGCGACCTGGACATGAACCCCGCAGTCCTGCAGCAGCAGCAGCCGGCCCTCTGTCCCGCGGAAGCCGAACTCCTTCTCCTCCCTGCAACAAGCAGG
chr16:67693712-67693832	ACD*NM_022914*-*67684718	ATCCTCACTGCCGGGCCCACCTGAACACAAGGCCCGCCCACCTCGCGCTCTCCTGCCGGACTCCGACCTCCAGAGCCGCGCGGGGCCTCTCACCAGTCCGAGGTGTCCAGGGCCTCCCGC
chr16:67693712-67693832	ACD*NM_022914*-*67684718	ATCCTCACTGCCGGGCCCACCTGAACACAAGGCCCGCCCACCTCGCGCTCTCCTGCCGGACTCCGACCTCCAGAGCCGCGCGGGGCCTCTCACCAGTCCGAGGTGTCCAGGGCCTCCCGC
chr16:67695327-67695447	ACD*NM_022914*-*67684718	CTCCTCCTCTCCCCCAACCCCGACTTCCAGTTTGACGCCGAGTTCCGACGCTTCGCGCTGCCTCGCGCTTCGGTGAGCGGCTTCCAGGAGTTCTCGCGGTTGCTGCGGGCGGTGCACCAG
chr16:67695327-67695447	ACD*NM_022914*-*67684718	CTCCTCCTCTCCCCCAACCCCGACTTCCAGTTTGACGCCGAGTTCCGACGCTTCGCGCTGCCTCGCGCTTCGGTGAGCGGCTTCCAGGAGTTCTCGCGGTTGCTGCGGGCGGTGCACCAG
chr16:67695447-67695567	ACD*NM_022914*-*67684718	ATCCCGGGCCTGGACGTGCTACTTGGCTATACGGATGCTCATGGCGACCTGCTGCCCCTCACCAACGACGACAGCCTGCACCGGGCCCTGGCCAGCGGGCCCCCGCCACTGCGCCTACTG
chr16:67695447-67695567	ACD*NM_022914*-*67684718	ATCCCGGGCCTGGACGTGCTACTTGGCTATACGGATGCTCATGGCGACCTGCTGCCCCTCACCAACGACGACAGCCTGCACCGGGCCCTGGCCAGCGGGCCCCCGCCACTGCGCCTACTG
chrX:15620536-15620656	ACE2*NM_021804*-*15610192	ATTTGAGCATCACAAGAAACCTATAGGCAAATATTTTATCACCATTTTATGAATTATGAAACTAAGTTTAAGTAAATTGCTATATCTCACTCAGCTAACAAATGATGGAATCAGAACATG
chrX:15619309-15619429	ACE2*NM_021804*-*15610192	CCTGTCACTTTATGGCCAAATCAAAACCGGTACTTTTGGTTAATATTTTCCTAGAAAGCTGTTAAAGATACACGGAAAATGTTATAATTTTACAGTGACCAAAGAGGTCTAGAACTAGGG
chrX:15620285-15620405	ACE2*NM_021804*-*15610192	ATCAAAGAGAGGAGCACTTTAAATGGCAGGGTTCAAGGGCCTACCTGACGATGATTGTGAAACTCTGACACAGAGAAAATATTTCTTCACCCAGAAAAACAAGTCTTCCAGGTTCAGGTG
chrX:15619052-15619172	ACE2*NM_021804*-*15610192	ATCACATCCACTGAATGACTTTCCCTAGACTAAAACCTCCTCATGAGATTTTCTCTCTTATCAGCCTTTGAACTTGGGTTGGGCGCTGAGCAGGAAAGACCAAAAAAAGAAAAAGAAGAA
chr17:61553868-61553988	ACE*NM_000789*+*61544421	GCGCCTGCAAGACACCTAAGGTCCCCGCCTCCCTCCTCTCCCCCCCGCCACACCCCTACCCCCGGCAGGCGACGTCCCCGCCCCTCGACCATGGCCTGGTGAAGAAGCCGGCCAGGCCCG
chr17:61555557-61555677	ACE*NM_000789*+*61544421	ATCCACATGGGCCCTGACAGAAGGGAAAGCCCAGGTAAGCACAGAATGGCTTTCTGAGCATTGATTTTTCTTGGAGATGGGGTGGGGAGTTACTTTCTGTTAAAGGAAGCATTCTGGAGT
chr17:61554091-61554211	ACE*NM_000789*+*61544421	ATCGAGCCGGAGGCCGCTAGGCTCCCAGGCCCCGGCCGAGGCTGCGCGGCCGCACGGTGGGCAGGCTCGGGTGTTCCGGCAAACTGCCGGGTCCCCATCTTCTAAAGAGAGGAGGCCCTT
chr17:61555044-61555164	ACE*NM_000789*+*61544421	TCCACCCTCCACTCGCCCGGCCTCTTTTCTGGTCCCAATTTCTGCTCCACCATTCCCATGAGGCAGATTCCCTCCAGAAGGAGGAAGCGCGGCTTCCGCAAACTAAGGTCTCCCGCAGGG
chr17:61561550-61561670	ACE*NM_152830*+*61552177	ATCCCAGGCCCCAGGGTCTTATTGCCACAGTTTCTGCAGTCCATTGGGGGGCGGAAGTGGCCAGGGGCATGTGGGCCGGGGTCCAGGAGCAGACTCCAGCCTGAGTCCCCTGTGCCCATG
chr17:61561430-61561550	ACE*NM_152830*+*61552177	CCAACCACAGAGCTGGACTGATGTGGATGCCTGTCTCCTCGCTATGTCATCAAATATTTATTGAGTGGGCCTTCTGGCTGGCATGGGGCGACACAAATGCCCCCTGCCACCATCAGAGAG
chr17:61562758-61562878	ACE*NM_152830*+*61552177	ACCTGAGCATGTGCATACACACAGAGATGCTGTCCCGCTCACCACACAGTGGGGCTGCCACCACATTTTAAATTGAATATTTAAAACAATACTCAATTTCGGGCCGGGCGCGGTGGCTCA
chr9:19408117-19408237	ACER2*NM_001010887*+*19398924	GATCTGAGGACATCTTGCCTGAATTGAATTTCCAGCTCTGTCACTTGCTAATAGAAGCCCCTCACAGGGTCTCTGCTGGGCACACTAAATGAGTGATACATGGAAACTCTTCAGACAGCA
chr9:19409433-19409553	ACER2*NM_001010887*+*19398924	CCTATTGTCTTGTTTGGCCCCCACGCGTCCAGGAACCAGGGGTCTGTGTCAGCCCATTCTCCTTGTTTGGGTCAGCTGGGGGCGGTGAACCTGCCGGGACAAGTCTCTTCCTCCCCTGGG
chr9:19407922-19408042	ACER2*NM_001010887*+*19398924	CACCAATGGGCTGCTGCCCAGGGCCTCTTCTGCCGCTGTCCTGACCTAGAATCCTACAACCTTTCAAGGAAGGAGAACGGGAGCCACCACATACACACAGAGGGTGGCTTTCCTCTAGGG
chr9:19409553-19409673	ACER2*NM_001010887*+*19398924	ATCTCTGTGGCGTGACGCACTTGGGTCGCATTGTGCTTTTTTGCCCTGAATACCTGCTCTCGGAGTGCTGGGAAGAGCACGCCCCCCGCAGGTCCCCGCGGCTGGGGTCACTCCCACCAG
chr11:76571736-76571856	ACER3*NM_001300954*+*76561916	ATCACGCCCCTGCCCCGCCCAAGGGTGAAGAGGGGCGGGGCCAGCCGGCGCCCTCCGAGTGGGCCTTACACCAGGTCGGGCCTGGCCCGGCCCCGCGGCCCAGCGGCGCCGGTGGGCGGG
chr11:76571616-76571736	ACER3*NM_001300954*+*76561916	AAATAGAGGCTCTGGCACATCCTGACAGAATATAGCCTCTGGGATGTCAGGAACCCCCAACCTACGGCCATTGGCGTGTCTGCACCGGCCAGGAAGCCCAGGCCCCCGGCTCCTTCCTGG
chr11:76572663-76572783	ACER3*NM_001300954*+*76561916	ATCTGAACCATCCCACCCCTATCCCCCAGGATGTCTTCAAGTACCAGAGGTCATCTGCTCTCTGAGTATGATTATTCAACTGTCATCTTGCACCAGGAGTCGAAGGCATCTTGCACCTAG
chr11:76572543-76572663	ACER3*NM_001300954*+*76561916	TACAGTTCCTAGCTTCGTCTTTCCCCCAATCCGTGAGAATTCTACCGTCTTTCCCTTCCCTTTTCACTGGAATATTAGACCTCCTTGCTCACCTCCAGGGAACAGTTTCACTAGTCTGAG
chr7:100494099-100494219	ACHE*NM_015831*-*100483541	ATCGCTAGTGGAAATGAGGTGGGAGGGCATGGAGACAGGAGACCCCTGGGGGAGGAAGGGGTGACTTGGGACACCTGAGAAGGCAGGACAGCGTGGTAGCACGCGCAAGGCTGCTGGGCG
chr7:100493034-100493154	ACHE*NM_015831*-*100483541	GCAGGGGCGCTGGCTTGTGGCCCTGGGGATGGGGGTGCCCAGCCCGGCGCCGGGAACCTGCGCAGCTCGGGTACCGCCCCAATTAGGGGGTGTCTTCCAGTGGCCCCGGACTAGGGAGCG
chr7:100493979-100494099	ACHE*NM_015831*-*100483541	TGTGGGAGTGTGGCAGAGTACCGTCCCCTTAGGGGTCCAGGTGGCACGGGTGCAGAAAAGGTGACGTGGGACACTCCTGGGGATGAAAGGACACCTGTGGGAATGGAGATGTAAAATGGG
chr7:100493154-100493274	ACHE*NM_015831*-*100483541	ATCGGGGAAGGGGTGCTCGGGGGTCCCCGCGGGAATCGGAGCGCAGAGGCGGCGGCCGTTCCCGCGGGCTCGGGCTCCTGCGTGGGCGTCGGTGAGTGTGAGGCGGCCGGGGAAGAGTTC
chr14:23541669-23541789	ACIN1*NM_001164817*-*23530779	ATCAGCTGGGCAGAAAGCGACTGGGAACTAAGCAGAAAATATTAATCATGGGAATCTTCACTAGACCAAAGTGGGAAACAGATGCTAATAGTTCAAAAAGTGCTCAGTAGATACTCAAAA
chr14:23540303-23540423	ACIN1*NM_001164817*-*23530779	AAGGCATACATGGAAATGTGAAGCTCTCACCCTTCTTTGCTTTCTGATAACATGATTTTTTTTCTCCCCCTGGAAGTGCTGTTTATCCCTTTCTGGAATGGAAGAAATAACAAAAACCAA
chr14:23540736-23540856	ACIN1*NM_001164817*-*23530779	ATCAGCCGGAGACATGCAGGGGAGCCATCTTGCCACTTACCCAGCAGCCTGTGTGTGCGGATGGGGGAGGGCCTTGCTGCAGCAGGGGAGGGGAAAGAAAAGAGGGAGGGAGCTGAGTGA
chr14:23541549-23541669	ACIN1*NM_001164817*-*23530779	GGCAAGGGGACCTTGGGTAGCTGAAGCTTGAAGGCCACTTCTTGAAGCAAGGGCTCCAAGGTGAGGCTCTAAAGTAGATAAGACAGTGAAGTGAGAGTGCTGCTATATGGGGCGGGGAAG
chr14:23564054-23564174	ACIN1*NM_014977*-*23554823	ATCCAGAGGCTCGCGCTGGCGGCCTGAGCGAGCTCGCGCCGAGCCCGGATACTGCGCCTGCGCCGCGGCAGAGGCTCGTCTCTACCGGGTCCGCTCTCCTCCGACACCCCAGCAACGCCG
chr14:23564054-23564174	ACIN1*NM_014977*-*23554823	ATCCAGAGGCTCGCGCTGGCGGCCTGAGCGAGCTCGCGCCGAGCCCGGATACTGCGCCTGCGCCGCGGCAGAGGCTCGTCTCTACCGGGTCCGCTCTCCTCCGACACCCCAGCAACGCCG
chr14:23564951-23565071	ACIN1*NM_014977*-*23554823	CCACTCCCATCTTAGGCTTTTTTTGGGGAGGGGCGGGGGGCTGGTGCGGAATCGGAATAACAAGCTCCGTGGGGGTGCGCAAGAAGCATCGCCGTGTCTTCGGACCCAGACTATGAACTG
chr14:23564951-23565071	ACIN1*NM_014977*-*23554823	CCACTCCCATCTTAGGCTTTTTTTGGGGAGGGGCGGGGGGCTGGTGCGGAATCGGAATAACAAGCTCCGTGGGGGTGCGCAAGAAGCATCGCCGTGTCTTCGGACCCAGACTATGAACTG
chr14:23563891-23564011	ACIN1*NM_014977*-*23554823	CACAGATACAAACAAGGAGGGGGTGGGGGAAGGAGGAAGGAGCTTAAGACACTCCTGGAGAGTAGTGCACACCCTCCCATTTGGGCTCGCGCTGCTGCCGTTAAGGCGGGAACCGGCGCG
chr14:23563891-23564011	ACIN1*NM_014977*-*23554823	CACAGATACAAACAAGGAGGGGGTGGGGGAAGGAGGAAGGAGCTTAAGACACTCCTGGAGAGTAGTGCACACCCTCCCATTTGGGCTCGCGCTGCTGCCGTTAAGGCGGGAACCGGCGCG
chr14:23565071-23565191	ACIN1*NM_014977*-*23554823	ATCTATGACGCTGAACTTGAGTTTGAGTTTGCCTTGGAAGCCATGTGGCAAGATTCTGGGAAAGTTCTTCCTTGCTCCGCAGAAGAGAGTAAGTTCCCTTGGAGGAACTGCTTCCTGTAG
chr14:23565071-23565191	ACIN1*NM_014977*-*23554823	ATCTATGACGCTGAACTTGAGTTTGAGTTTGCCTTGGAAGCCATGTGGCAAGATTCTGGGAAAGTTCTTCCTTGCTCCGCAGAAGAGAGTAAGTTCCCTTGGAGGAACTGCTTCCTGTAG
chr1:159176873-159176993	ACKR1*NM_001122951*+*159165048	ATCTGTTAGAATCTACCTTTATGTTAGATGTATGCATGTAAAAACATATGTCCACCCATGAGCTTGCATCTCTGTCAGCACCTGAACTGCGCACACCTGTGCGTGTGCACTGACTTTTCT
chr1:159174125-159174245	ACKR1*NM_001122951*+*159165048	ACACAGAGTTCAGTACACACAAAGAGCTCACGCCCACGTGCACACACCCCTCAGTTGGGACAGAGTTGACCACCACCACCTTTCTCCCAAACACATGGCTTTTGAACTGCCTTTCCTTGG
chr1:159174125-159174245	ACKR1*NM_001122951*+*159165048	ACACAGAGTTCAGTACACACAAAGAGCTCACGCCCACGTGCACACACCCCTCAGTTGGGACAGAGTTGACCACCACCACCTTTCTCCCAAACACATGGCTTTTGAACTGCCTTTCCTTGG
chr1:159176725-159176845	ACKR1*NM_001122951*+*159165048	GCATCCCAGGGGATGTTACTCAGTTCAGGGAACATATCAAGGTAATTTAAAAAGCCACTTCCTGGGAGTCATCTCTCCCAGGTTCCTCAGCATGACCTGAATGTGCGTGCGTGTGTGTGT
chr1:159174245-159174365	ACKR1*NM_001122951*+*159165048	ATCCAGTTCAAGGGGATGGAGGAGCAGTGAGAGTCAGCCGCCCTTCCACTCCAATTTCCCAGCACCTCCCTTATCTCTGCCTCACAAGTCACCCAGCCCCCCTCTCTTCCTTCCTTGTGC
chr1:159174245-159174365	ACKR1*NM_001122951*+*159165048	ATCCAGTTCAAGGGGATGGAGGAGCAGTGAGAGTCAGCCGCCCTTCCACTCCAATTTCCCAGCACCTCCCTTATCTCTGCCTCACAAGTCACCCAGCCCCCCTCTCTTCCTTCCTTGTGC
chr1:159173611-159173731	ACKR1*NM_002036*+*159163802	ATCCTGGGGAAACAGCTGAGGAGGGGAGGGAGGGGGAAGAAGCCACTAAAAAAGTGAAATGTGCTTGGGAGAATCGGCCTGCCTGCAGGGTAGATGCCCTTTCTCTCTGCTGGCCAGCTC
chr1:159173491-159173611	ACKR1*NM_002036*+*159163802	CCAGCCCTTTCTATCTCATTGTTCTGACTTGGACACGCCATGGCTCACCGCTCCCAAAGTCCCCACTATGTCTCCCTAGCTGAGGAAATAAAAGCAGAGAGGGGTGATGAAACAGTGACG
chr1:159174125-159174245	ACKR1*NM_002036*+*159163802	ACACAGAGTTCAGTACACACAAAGAGCTCACGCCCACGTGCACACACCCCTCAGTTGGGACAGAGTTGACCACCACCACCTTTCTCCCAAACACATGGCTTTTGAACTGCCTTTCCTTGG
chr1:159174125-159174245	ACKR1*NM_002036*+*159163802	ACACAGAGTTCAGTACACACAAAGAGCTCACGCCCACGTGCACACACCCCTCAGTTGGGACAGAGTTGACCACCACCACCTTTCTCCCAAACACATGGCTTTTGAACTGCCTTTCCTTGG
chr1:159174245-159174365	ACKR1*NM_002036*+*159163802	ATCCAGTTCAAGGGGATGGAGGAGCAGTGAGAGTCAGCCGCCCTTCCACTCCAATTTCCCAGCACCTCCCTTATCTCTGCCTCACAAGTCACCCAGCCCCCCTCTCTTCCTTCCTTGTGC
chr1:159174245-159174365	ACKR1*NM_002036*+*159163802	ATCCAGTTCAAGGGGATGGAGGAGCAGTGAGAGTCAGCCGCCCTTCCACTCCAATTTCCCAGCACCTCCCTTATCTCTGCCTCACAAGTCACCCAGCCCCCCTCTCTTCCTTCCTTGTGC
chr3:42851749-42851869	ACKR2*NM_001296*+*42840963	ATGAGTTAGGAGTCAACTAACCATTTCAAACAAATTAACTTTTTGTTGAAATTGTTTAAAAAGACTGGGTGTATTGATAAACTGATGTGGGATATGATAAGATTTCTCTTCAAATAATCT
chr2:237480333-237480453	ACKR3*NM_020311*+*237468379	ATCATTTTAGGGCGAGAGCTCCTGTTTTCAAGTCGACGTGAGGGAAATTGGTTGAAGTCACTCAAACCTGAGGCTGAAGGGCAGTCACTTTATAAACCTTAAGAGTAACCGAGGGGAAAG
chr2:237477650-237477770	ACKR3*NM_020311*+*237468379	ATCACATTTTTAGGTTGAATTCCTCCGTGGGGGGAACTTTAGCAATACGCATCCAAATAAGAATGTAGATTGCAATAATTGTAGTAAAGTGTTTGCCAGACTCATCTCAGAAAAAGACAT
chr2:237480160-237480280	ACKR3*NM_020311*+*237468379	GGTGTGTTTTCCCCGTATTAACAGCAAGTCGTTGAAGCGTTGAGAAGGTATTATGATTTCTAATCAGGCCCAGAACAGGCCAAGTATAGGCTTTCTGAATGAAAAAAAAAAAAAAAAAAA
chr2:237480266-237480386	ACKR3*NM_020311*+*237468379	AAAAAAAAAAAAAAAAAAACCCAAAACAAAAAACCCTGCTTAATCAGGAACAGTGGCTTTTTGTGTGATCATTTTAGGGCGAGAGCTCCTGTTTTCAAGTCGACGTGAGGGAAATTGGTT
chr2:237477411-237477531	ACKR3*NM_020311*+*237468379	GCTGTTATTTTTAGTAGAAGTATAAAAAGAATCTCGAAAAGTTTTAGCTCTGGAGAAGGCGTGAATACAGCTGGTGCCTTCATACACTCCACTTGAGCCGCTCTTTAAGAACTCCAGGAG
chr3:132316222-132316342	ACKR4*NM_016557*+*132306080	ATCTTGTATATTTACTTATATAGATGGAGTCTTGATGCATAAAAGTTTAAATGCTTACTTGTAAAAAAAAAAAAAAGGGTTACTTGAAAATAGCTGTACAGTTTAACCTTAAATGAAAAT
chr3:132316102-132316222	ACKR4*NM_016557*+*132306080	TGGAGTTAGGTCATTTGATTTTATACTCTGTACTCAAGACTGCTCCTCTCTGCCGACTACAACAGGTTGGTACTTTATTTCTTTTCTTATTCTGACTTGAATATTTTTTTAAGCCCAAAG
chr3:132318605-132318725	ACKR4*NM_178445*+*132308980	TATACAATAAGCAAGTAGTGACCAGTTTTGGAGGGAAGTTGGCTAAAGGAGATCTTGTTTTATAAAAGGCAACTAGTGAAATTTAGTGCAAATGCTGAGAGAATTTATTTAACTTATTTA
chr3:132318536-132318656	ACKR4*NM_178445*+*132308980	AGAGAAGACAAGAATGAAGCAGGCTTACAGCTTAGATGATTAGAAGATAGTGGTGCTACTAAAAAACAGTATACAATAAGCAAGTAGTGACCAGTTTTGGAGGGAAGTTGGCTAAAGGAG
chr3:132319208-132319328	ACKR4*NM_178445*+*132308980	TCCTGTATTCTCTTTGCCATCTAGATTGGAGCCATGGCTTTGGAACAGAACCAGTCAACAGATTATTATTATGAGGAAAATGAAATGAATGGCACTTATGACTACAGTCAATATGAACTG
chr3:132319328-132319448	ACKR4*NM_178445*+*132308980	ATCTGTATCAAAGAAGATGTCAGAGAATTTGCAAAAGTTTTCCTCCCTGTATTCCTCACAATAGTTTTCGTCATTGGACTTGCAGGCAATTCCATGGTAGTGGCAATTTATGCCTATTAC
chr17:40075222-40075342	ACLY*NM_198830*-*40065272	ATCCGGCTTTTGTCCCGGCCCAGCCGGACTTTTCCCCGCCCCCATCGGCTCGCGGCGAGAACGGCCCCGCGATTGGCCACACGCGTTCCCTAGCCTGAGCGCCAGGGCTCCTCCCAATTC
chr17:40075439-40075559	ACLY*NM_198830*-*40065272	GCCGGGGCGGGGCCCCGGGTGGGGAGATGGGCCGGGCTAGGCTGGGAGGAGAACGCGCGGTGCTGGGGGTTGTGGCCTGATCGCTTGAGGGGCTGGACAGATTGCCACTCGGGGAGTTGG
chr17:40075518-40075638	ACLY*NM_198830*-*40065272	ATCGCTTGAGGGGCTGGACAGATTGCCACTCGGGGAGTTGGGGGAGGGGCGGGTAGGATTAGCCCAACTGGCTGTAACGCAGCTTTGGGACCTGGAGTACCCTTGCTCCTTCCCTTGGGA
chr17:40075102-40075222	ACLY*NM_198830*-*40065272	CAGCCAGCGAAAACAGCCTCCCGTGCTCACCTCTGCCGAAGTCCGTGCGCGGCGCTTCTTCCACAGGCCCGACGAACCCCGCAAAATCCGGAGCACCCCAGCAGCCGGTAGCTTCCCGGG
chr17:40075333-40075453	ACLY*NM_198830*-*40065272	TCCCAATTCGCTGCTGGCTTGGCTCCGCCCCACGAGGGCGGGCCCCGGGGCCTGCTGGGACTTGTAGTCCCGCTGGCCCATCCACCGCCTCTTGGGAGCCTGCGGGGCCGGGGCGGGGCC
chr2:135596298-135596418	ACMSD*NM_138326*+*135586185	ATCTAAAAAAGGTAATGGTAATTAATTTGCTGAATTATTTCTGAAACTTCTCCAGGGTTTCTCAATGCCTTTCTCTTCTTTGTGGAATTAGATGTCTAGTTTATCTGCTTTGGTGGGGGG
chr2:135595763-135595883	ACMSD*NM_138326*+*135586185	ATCTATCCTTTTTCTGTAAAAGCCCTCTGCATGGTTTTATTTTTAACTACAAACTATTTAATTATTAACTATGTACAACTAAGTTAAAATATTTAAAATGAAAAATCAGTCAATTTTTGA
chr2:135596121-135596241	ACMSD*NM_138326*+*135586185	GGGCAGGCCTACTGACTGCTGCCTGAAGGTTGCTGTAAAGGGACTAAGTAAATCAATTAACTCCACAGTTTTCACAAAGGTCTCTTGATATCAAAACTTCTTTCCTTGCATGCTTCTCTG
chr2:135596570-135596690	ACMSD*NM_138326*+*135586185	ATTTAAATAAGGCAGATTTACCTTTTCAAAAATCACATATTCAGCTGCTGGGAAGATACATGCCAACTACAGAATTTAAAGTTACAATTTTAAGTAGAAGACCATTAAAAATGGAATGTG
chr7:96746640-96746760	ACN9*NM_020186*+*96735904	ATCTTAACGAAGCTTTTCTCAGGCCTTTGGTAGGAGGACAGAAACGAAGTTGAATGAAAAAGACAGTGGAGTGGGACTGAGAAATGACAACGGCCCACCACAGACCTCTCTCTTTCAAGG
chr7:96746275-96746395	ACN9*NM_020186*+*96735904	TTCGCAAAAGATAGAGCTTTGTAAATTTCTAGATTCCTCGTTCTTATTATCCTAGACTATTTAACCAGAATCTCCAGGGTCGTGGTCCTGGAAACAATACGTTTAAAACTCTTCCCAAGG
chr9:32384317-32384437	ACO1*NM_001278352*+*32374600	TTCCCCACCCTTTGGTCACTTCCTAACGCCGGCTGGGGAGTCACATGCTAAGCTCCAAAGTGAGCAACAGACACCCTCGTCCCAGGTCCCATGCTGGCAGAAGCGGACCCGGGCCGAGGG
chr9:32385244-32385364	ACO1*NM_001278352*+*32374600	ATCTAGAAAGGAGCTTGGGCTGCAGTTATGACCAAGTCATTTTTTTCTAGATTCAGCTAGCACATCATAATGGCATCTTCCTTCTTGCAACACATGTAACTCTCTTCCCTGGGGGACAAC
chr9:32384437-32384557	ACO1*NM_001278352*+*32374600	ATCAGCCCTCCCACTTCCAGCGGAGGAGCCCTTCGCAACCCTAGCCTCCAGCCCGGGGCGAAGTCCTCCAGGCCCGCGGGGGCGCCCGCAGGCTCCGCCCCTTCTTCGGCTAGCTGCCCG
chr9:32385023-32385143	ACO1*NM_001278352*+*32374600	CCTAGGGTGTGCGGCCAGTCCTGGGAGTCCTAACCCCGAGGGTGTGAGGCCCGCACTGGGAGTCCTCGCCCAGGCCCGGCTGGCTGGATAGGGAAACCCTTGCTAAAGTTGTGCGGGCAG
chr22:41864631-41864751	ACO2*NM_001098*+*41855128	ATCAAATCAGGATGATGTTTAGCCATAGCTCCTAACTAAGCCGGCCACCGGAAGCTTCGGGAACTTCCGTCCGACCTTTAACCCCCATTGTTCCTGCCTCCACGTCGCTGTGATTGGTTC
chr22:41864631-41864751	ACO2*NM_001098*+*41855128	ATCAAATCAGGATGATGTTTAGCCATAGCTCCTAACTAAGCCGGCCACCGGAAGCTTCGGGAACTTCCGTCCGACCTTTAACCCCCATTGTTCCTGCCTCCACGTCGCTGTGATTGGTTC
chr22:41866431-41866551	ACO2*NM_001098*+*41855128	ATATGGTTTAAAGTAAAATCATCATTTATCTGAAAGAAAATATTTCTGATCTCAATTCCGGGCTAAGGGAAAGGATTTGCACCTAATTATCTCTTTACATCTTTTTTTTTTTTTTTTTTT
chr22:41866431-41866551	ACO2*NM_001098*+*41855128	ATATGGTTTAAAGTAAAATCATCATTTATCTGAAAGAAAATATTTCTGATCTCAATTCCGGGCTAAGGGAAAGGATTTGCACCTAATTATCTCTTTACATCTTTTTTTTTTTTTTTTTTT
chr22:41864511-41864631	ACO2*NM_001098*+*41855128	GAGGCAAGCCCCTAAGGAAGAGACGGGAACCCCCGACCCCCCAGCTCCTAATACCACCCCTGCCCAGACAGCCAGGGGTAGGGCGCAGTCTCACCAACACCAGCCTGCTTGCGGCAAAAG
chr22:41864511-41864631	ACO2*NM_001098*+*41855128	GAGGCAAGCCCCTAAGGAAGAGACGGGAACCCCCGACCCCCCAGCTCCTAATACCACCCCTGCCCAGACAGCCAGGGGTAGGGCGCAGTCTCACCAACACCAGCCTGCTTGCGGCAAAAG
chr22:41866163-41866283	ACO2*NM_001098*+*41855128	GGGAAGGTGTTATACTCAGAGGTTCAATGTCAAATGTGTACTTTGTTAATAAAAATCAAGCAAGCATCTGTAGACATTCTCTGTCAACCTTTCACATTTAACTTTGTGAATTCCTTTTGG
chr22:41866163-41866283	ACO2*NM_001098*+*41855128	GGGAAGGTGTTATACTCAGAGGTTCAATGTCAAATGTGTACTTTGTTAATAAAAATCAAGCAAGCATCTGTAGACATTCTCTGTCAACCTTTCACATTTAACTTTGTGAATTCCTTTTGG
chr1:55013985-55014105	ACOT11*NM_015547*+*55003806	ATCCAGAATGTCGGAAATCACCTGCGACGGGTATGGAGGGTGGGCTGGGGCAGCGGGAGGGCTCTGGAAGCTGGGCACCCAGAAAGAGATTGATGTTTCCATTTTAACTCAGACGCTCTG
chr1:55013439-55013559	ACOT11*NM_015547*+*55003806	GTGGGTCTGGTATCTCTCCGGGAGGTTGCTGGCAGCTCCTTGGCCTCCTGCCACCTTCCAGCCTGACCCCTTGTGGACGGATGGAAGCCTCATGGCTGTTTTGCCCATCTGCTGGCTGGG
chr1:55013601-55013721	ACOT11*NM_015547*+*55003806	ATCACAGAGCCAAGAGACACTGTTGGCAGGATGATGAGCTCTGGGACTGGGGGTGCCTGGAGTTTGGCTGGGGCTGGGTGCCCAGTGGGCGGGCACAGGCCCCTTGACGTGGCTGTGGCC
chr1:55013865-55013985	ACOT11*NM_015547*+*55003806	CTGGGGAGGAGGAGCAGGAGAGGCCCACAGGCTTCATTTGGAGTCAGGCCTGGCTGTTGCTCAGGTGACCAGCTTGTGTCTCTGGGAGGGCGCTGCTTTCCCCGGCCACCCGGCGCGATG
chr5:80690464-80690584	ACOT12*NM_130767*-*80679988	ATCACCTGGCTGGAACCCAGGGCTCCTGACTGTCCGGAATAGCACGAAGAAGCCTAGCCGACTCTCACGAATTGGTGGTGCCTTTTCATCCTTATATTTTTGGCTTGCCAAGCCTCAGCA
chr5:80689829-80689949	ACOT12*NM_130767*-*80679988	ATCCACTTGAGCAGCTGCCCCGCGCTCAGCTCGCCGCGCGCAGTGGCGTGCGCCGGCTGGATGGCTTGGCTCATGACCACCTCGCCGGGCGCCGGCCGCTCCATGGCCAGGGCGAGAGCG
chr5:80690344-80690464	ACOT12*NM_130767*-*80679988	GATTGGTGGATGTCTGACTGTCAGGGGAGGCTGCTCCAGGGAGCACATTTACGATGGAGAACTGGAAACCCGGAGAAGTGGAGCAAGCAGCTGAGGTGATAGGAGCCGATAAGCGACCCG
chr6:24667838-24667958	ACOT13*NM_018473*+*24657262	ATCCTTCAACCAACAAACGTCTGCATTGCTCCAGAGAAGAGTAAGAGAAACCTCTGCATTTAAGGCACATTACAGTCTAATTCTCTAGGCTCTAGAAGATTAGAAGATAAATAATTGCAA
chr6:24667838-24667958	ACOT13*NM_018473*+*24657262	ATCCTTCAACCAACAAACGTCTGCATTGCTCCAGAGAAGAGTAAGAGAAACCTCTGCATTTAAGGCACATTACAGTCTAATTCTCTAGGCTCTAGAAGATTAGAAGATAAATAATTGCAA
chr6:24667718-24667838	ACOT13*NM_018473*+*24657262	TACTTTAATGGAGCCCCTAAATATGCTGGGTCGAACGCGTAAGTTCTCTATCTAAACATAGATAAGTATGGTTATGACTCGTGGAGACAGTTCCAAGGCTGGGAGGGACTTTGGAGTTTG
chr6:24667718-24667838	ACOT13*NM_018473*+*24657262	TACTTTAATGGAGCCCCTAAATATGCTGGGTCGAACGCGTAAGTTCTCTATCTAAACATAGATAAGTATGGTTATGACTCGTGGAGACAGTTCCAAGGCTGGGAGGGACTTTGGAGTTTG
chr6:24666642-24666762	ACOT13*NM_018473*+*24657262	ATCTGCCTCAGCATCGTCCGCCCAGCTCCACGGCAGGTCCCAGGACGCGCAGGGCTACCTGGTATCAAACTGCCTCCGTGCGGACTGGCTCCCGCTCCCCTCATCACTTACTAGGTCTTG
chr6:24666642-24666762	ACOT13*NM_018473*+*24657262	ATCTGCCTCAGCATCGTCCGCCCAGCTCCACGGCAGGTCCCAGGACGCGCAGGGCTACCTGGTATCAAACTGCCTCCGTGCGGACTGGCTCCCGCTCCCCTCATCACTTACTAGGTCTTG
chr6:24666449-24666569	ACOT13*NM_018473*+*24657262	TCATTTGTTTCAAACCTCTCGCTTACTTATTTCCTTTCATTTGAGTTAAACATTACATTTCCATCTTTTCCTCCCTGGACCCCAAATCACGTTCGAAGCGACAGTCTGGTGCAGTGTTAG
chr6:24666449-24666569	ACOT13*NM_018473*+*24657262	TCATTTGTTTCAAACCTCTCGCTTACTTATTTCCTTTCATTTGAGTTAAACATTACATTTCCATCTTTTCCTCCCTGGACCCCAAATCACGTTCGAAGCGACAGTCTGGTGCAGTGTTAG
chr14:74003384-74003504	ACOT1*NM_001037161*+*73993927	AGGAGTTCGAGAAATTAATAACTATTACCTCATTTGGCTATTTTTACACCTGTAAGGAATAAAGCTCAGAGGTCACACAGCTAGTAAGAAGCCAGCACCCTTCGATGTGGGAGTGATGTG
chr14:74004934-74005054	ACOT1*NM_001037161*+*73993927	GGAGACAGGAATGGAATGGAAAGTTGGTTGGGGAATTGCCCCTGCCGCTCCAAAACTGAGAGGTCCCTCAAACCTAGTGCTCAGTTAAAAGACATTGTAAGGGCTGGGCGCGCTGGCTCA
chr14:74003487-74003607	ACOT1*NM_001037161*+*73993927	GATGTGGGAGTGATGTGGAGGATAGGCATATACAGAGAACACGAAAGCAAAACACCATGGTGCAGATTTTGAAAGAAAAGCCCTAAGATTAGTAATGAGTGTGAATTATTCAACAAAGTG
chr14:74004140-74004260	ACOT1*NM_001037161*+*73993927	ATCCTGGAGCCCGCGGGCCGCTGCTGCTGGGACGAACCGGTGCGAATCGCCGTGCGCGGCCTAGCCCCGGAGCAGCCGGTCACGCTGCGCGCGTCCCTGCGCGACGAGAAGGGCGCGCTT
chr14:74035858-74035978	ACOT2*NM_006821*+*74025762	ATCGGCTGGACTCTGGCCTTCCCCGCTCACGTTAGCAGACAGCTCTGCCCTAGTGGGCGCTTAGCCTGCGACGGCAGCCCGAGAGGATGTCTAACAAGCTTCTTTCTCCCCACCCCCATT
chr14:74035738-74035858	ACOT2*NM_006821*+*74025762	TTCCGCAGGCCAGCAAGCTTCTGAAAAGCAAACCTAGGAAGTAGCTTTCCAACATAAAGTGGAGGTTTCAACACAGGAGACTTTAAGCAAGTTCCAGTGTGTCTATATTTGGTCTGGCTG
chr14:74035989-74036109	ACOT2*NM_006821*+*74025762	AGGTCTGAATTCAAAATGGCCTCATCTCCTGCTGTCCTTCGAGCGTCCCGGCTGTACCAATGGAGCCTGAAGAGTTCGGCGCAGTTCCTGGGGTCTCCACAGCTGAGGCAGGTTGGTCAG
chr14:74035634-74035754	ACOT2*NM_006821*+*74025762	ATCAAAACTAACTCCAGCTCTGCATTCCTCTTCGCCATCAGGAGTTTGGAGCCTGGAGACTGCTAGCTGCCTGGTTCTTTAAGAACCAGCCCTGGTCCAGCCCATTCCGCAGGCCAGCAA
chr14:74058490-74058610	ACOT4*NM_152331*+*74048409	CCGGAGCGCCGGGTTAACCGGTCTGAAGTCCCAGGGGCTTTCTGGGACTGCTCAGCCACCGGCAGCTTCCGGCACCAGGGGACGCCGGACGCCGTCCGGACATTCGGCGCGCTTGCCACG
chr14:74058341-74058461	ACOT4*NM_152331*+*74048409	ATCATCCAACAACTTTCATTCCAACAACCGAGGGTGGTGTGAGGCAGAGAGGCTTTCTACGGGGTGGGTTGGGCGCCACACCTTGCGCGCCCCGGGGCCCAAGGAGACGACCCTGAAGAG
chr14:74058678-74058798	ACOT4*NM_152331*+*74048409	ATCCTGGAGCCCCCAGGCCGCTGCTGCTGGAACGAGCCGGTGCGCATTGCCGTGCGCGGCCTGGCCCCGGAGCAGCGGGTTACGCTGCGCGCGTCCCTGCGCGACGAGAAGGGCGCGCTC
chr14:74058252-74058372	ACOT4*NM_152331*+*74048409	AAAAAAGTTAAAAACAAAACCTTCCATGGAGCCCATGAAAGGCTGGAATTTGGCTTGATCTCATTGGCTTTTGGTTTCACCACAAATTGATCATCCAACAACTTTCATTCCAACAACCGA
chr14:74083593-74083713	ACOT6*NM_001037162*+*74073547	CTGCCAATCTCTCTACCCCCAATCTCCTTGGCTTCAAAAACTTGTTTGCTTACTGTCTTTTGAGAAACTAAAGCTCCCTGTGATTTGTGATGTTCTCCAGGCAGGGGGCCCTTTCCTGGG
chr14:74083909-74084029	ACOT6*NM_001037162*+*74073547	ATCACCTGAGTGCAGAAGAGAGGGGATAGAGCTGATGCAGGGCTGAATCCAAAAGCCCTGCCAGAACACTGAGAACTAGAAACATGCCAGGAGATACCAAGTCTCCTTCAAAGGTTACTA
chr1:6453322-6453442	ACOT7*NM_007274*-*6443826	ATCTGGATGGCGGACGGCGTCTCGACGTCTGGGCCCGACATGCTGGGGGCTGCGGCGGCGGATGCGGCGGGCGGCTGCAGAAGGGCGCAGGTGTCTGGCAGGCCCGGCGCGGAATGAATG
chr1:6453202-6453322	ACOT7*NM_007274*-*6443826	ATCGGCGGGCGGGGGCGGCCTCGGCGGGTGGGGACCACAGAGCCAAGCGGGGCAGGCCTGGGGCGGTGACCGGCGCGCCTGGCCGCTGCAGGCTGCGCGCGGGCCCTCTCTTACCGGCAG
chr1:6454001-6454121	ACOT7*NM_007274*-*6443826	ATCGGCCCTAAGAGAGAATGGAAGGCTGTTTCCTAGAAAGGAGCATTGGTGGCGGCTGCTGGGAAGACACGGGGAATGGAACGGGCCTTTGCTTCCGCAGCACAAAGCGTCACGAGGTGG
chr1:6453881-6454001	ACOT7*NM_007274*-*6443826	GGCGGCCGGATGAGGTCAGAGCGGAAGGCGCGGCCCGGGCTCCTGGCAGTGGGGCCTGATTCCCACCCCCGCCCCCAACCCACCCCGGCACCAGTCGCCCGCATCGCGGCTCTCGCTAAG
chr1:6445585-6445705	ACOT7*NM_181864*-*6435883	ATCAGCCCTGGGCCCAACCACCTGGACGGGAGCGCAGCACCCTCGCCGGGGCCCCACACATCCCTGGCCAGCCACCAGCCTCCTGGAAGATGCCTGCCTCCCAAACTCACAGAGCCGGAG
chr1:6446536-6446656	ACOT7*NM_181864*-*6435883	AGGTTATTCTGCAGCAAATCCCGGATTTCCCAGTACGACATCGTAAATATGTCTGCATTTCCTCTCAAAGATAAAAGCTCCTTGTGAAAAACCTAAAGGAGGGGTATGGTGACTCATGCC
chr1:6445924-6446044	ACOT7*NM_181864*-*6435883	ATCACAGGATGTTCTCTACAAAAGACCAGTGATGCAAGGAATCCATGACTCGGCCTGAACTCACAGACAGGGAAACAGGACAGGGCCACCACCCCTCTGCGGGAGAGGATGAACTGGGTG
chr1:6445706-6445826	ACOT7*NM_181864*-*6435883	GCCCTGGCAAGCAGCTTCATCCTGCGGTAAGTGGGCAAACTGTTTACCCAGTGACAAGTATGATGCCCAGCAGAGCCCAAGCCTGTGTCTGCCTGGCCGGCTCAGCAGTGAGCCGGTGTG
chr1:6420190-6420310	ACOT7*NM_181865*-*6410764	GAAAAAGTCATTTTCAGCTTACAAACCCCACACGCACTGGGTCCCACAGGGAGGCTGGTGCTGCCCCCGCCCAGGGATGCTTAATGTCTAGAAGCCAGCAGAGGAGAGGATTCTAAAGGG
chr1:6420310-6420430	ACOT7*NM_181865*-*6410764	ATCCCACCGACCCAAAATGTCTGCCCGGAGGGGAGGTCAGAGGGCTGAGTCTGGCCCAAGCCTGGCAGCTAACCCTGGCTGAAAATGCCCCCTGAGCCCTCCCCACCCAGGCAGCCTGCC
chr1:6419067-6419187	ACOT7*NM_181866*-*6409004	GAAGAGGCTGCCTCGCCAATCCAGAGCGTCTACCAGAAACCGGTCGTCATGGAAACCTTGCTTTATAAATAATTACAGAAGAAGTAATTCTGTGAGCTCTTCTGGCTGCCATGCCAGGAG
chr1:6419187-6419307	ACOT7*NM_181866*-*6409004	ATCAGGAAGGCAGAGGGGCCGCTGCTGAGCGGCCTCAGGGAAGCGGCTATGAGGCTCTGCCTTCTCTGACAGGGCACAAGACCCCCTAGTCTTTCTCCAGGGTCTCAGCCAAAGCCAGGT
chr1:6418805-6418925	ACOT7*NM_181866*-*6409004	CCCTTCCCTTCCAAATGTCCCTAAACAATCCACCCACAGTGGCCCCTGCACGGCCTAGACATGCCCATGACTGGCAGTACCTGCTCAGCTGGAAAGCCATGGTGGCTAGGACATCCCAGG
chr1:6418925-6419045	ACOT7*NM_181866*-*6409004	ATCAGATGCAGAGAAAGGCGAGGGAGCAGGGAAGCATCACAGAGTCCTTGCCTGACCCAGGACTGTCCCAGCTCCCTGCCACACCGGGCTTGGTGGGGAGCACCCCCCACCCCCAGCTTC
chr20:44485900-44486020	ACOT8*NM_005469*-*44476048	ATCGCCGCGGTCGCCACAGCCCTGCCCATCTTCTGGGGCCTGCGGGGACGACATCTAGTTCAATGCTGCAGGCCCTGCACACCCGCTCCGCGGAAGACGCGGAGACATACACAGAACCTG
chr20:44485900-44486020	ACOT8*NM_005469*-*44476048	ATCGCCGCGGTCGCCACAGCCCTGCCCATCTTCTGGGGCCTGCGGGGACGACATCTAGTTCAATGCTGCAGGCCCTGCACACCCGCTCCGCGGAAGACGCGGAGACATACACAGAACCTG
chr20:44486413-44486533	ACOT8*NM_005469*-*44476048	ATCTTGGGCCCGGGCTGGGACCAGCCCCTAGTGTGGGTTGTGGGGGCGGCCATGGAGCTGGGCAGCTGCTTCAAGACCTATGAGGACTTCAAGGAGTGCTTCAGCGCCTACAAAAGGGAG
chr20:44486413-44486533	ACOT8*NM_005469*-*44476048	ATCTTGGGCCCGGGCTGGGACCAGCCCCTAGTGTGGGTTGTGGGGGCGGCCATGGAGCTGGGCAGCTGCTTCAAGACCTATGAGGACTTCAAGGAGTGCTTCAGCGCCTACAAAAGGGAG
chr20:44485655-44485775	ACOT8*NM_005469*-*44476048	GCCAGAGCAGAGAGGACAGCTCTGTTGGGGGCGAGTTCTCTCCTAATCGTGGCAGAGGGTGCATCCCACGCAGAGCCATACTAGTCCCGGAGCCAGGGGCCCCGGGCGGCGGCAGTCAAG
chr20:44485655-44485775	ACOT8*NM_005469*-*44476048	GCCAGAGCAGAGAGGACAGCTCTGTTGGGGGCGAGTTCTCTCCTAATCGTGGCAGAGGGTGCATCCCACGCAGAGCCATACTAGTCCCGGAGCCAGGGGCCCCGGGCGGCGGCAGTCAAG
chr20:44486293-44486413	ACOT8*NM_005469*-*44476048	AGGCCTAGGGTTCCTCCCTGAGTTCCAGAATAGGCCACCCAGTTGGGGCGGACCCTTAAGGCATTCTGGGCCCACGCCTGCCTATAAACCCTCATAGTGTGACCTTTGACCCCTGGTGTG
chr20:44486293-44486413	ACOT8*NM_005469*-*44476048	AGGCCTAGGGTTCCTCCCTGAGTTCCAGAATAGGCCACCCAGTTGGGGCGGACCCTTAAGGCATTCTGGGCCCACGCCTGCCTATAAACCCTCATAGTGTGACCTTTGACCCCTGGTGTG
chrX:23759698-23759818	ACOT9*NM_001033583*-*23751407	GTTGCCCACCAGTCAAAGAACCTAATCATCTCAGTCTATATTCATTTGTGAACTCCTCCTCTCACTAGACACTAAGAGATTATCCGCTTAAGGTTCAATAGTTTTTTGTTTGAGACAGAA
chrX:23761525-23761645	ACOT9*NM_001033583*-*23751407	GTTGCTACAGCGAGGACCGGCCTATTCTCGGTTGAGTAAACGAACCACGCAGCAACGCCAGGGCGTGACGTCGAGAAGAGGCCCGGCTCTGCCTAGTGGAGCTTGTCTCCTTTATCCTTG
chrX:23760072-23760192	ACOT9*NM_001033583*-*23751407	TGCACCACCACACCCGGCCTCAATAGAATTTTCAAGAAAGGAACACAGGGTTATAAGAGAAAGCACCTGAACAAGACCATGGAGCTTTTGTAGAAGACCTTTCACATTGCAAGCTAAAGT
chr17:73976898-73977018	ACOX1*NM_007292*-*73965515	TACACACTCTTAACCCCTAGGACCTCAGGATCCTCATTTGTCTTATTAAGCTGCTGATCTCAGGCCCCTTCAACAGCAGAGAGGGTGTCTAGTTTATTCTCTGTACCTGGCACAGTGCCT
chr17:73975317-73975437	ACOX1*NM_007292*-*73965515	GGCCCTTTGGCGCGTGAGTGACAGCGGCCCAGACAGAGGGGGCGATGTCCGCGTCGTGGCTGGGGCCGGTCGCGGGGCAGACTAATCCCCTGCTCCTGGCCAGGGGAGGCTCCCGAGCGG
chr17:73975317-73975437	ACOX1*NM_007292*-*73965515	GGCCCTTTGGCGCGTGAGTGACAGCGGCCCAGACAGAGGGGGCGATGTCCGCGTCGTGGCTGGGGCCGGTCGCGGGGCAGACTAATCCCCTGCTCCTGGCCAGGGGAGGCTCCCGAGCGG
chr17:73977003-73977123	ACOX1*NM_007292*-*73965515	CCTGGCACAGTGCCTGCCCCGCTAAAGGTGCTCAGGAAATCTTTGTGGAGTGAACAAATGGCTGCTTGACAGCTGACCTTCTAGTTCTAATATTCTAGGAAACCAATTGCTCTTAATGTA
chr17:73975437-73975557	ACOX1*NM_007292*-*73965515	ATCCTCGGGAAAGGGGCTCCGAAGGTCAAGAAACTGCCCTGCTGGGCGTCCGGGGAGTGGGAAAATAAAGCACTTTTTGTATCCCGCCCCTCCCCCGTCACGTGACCACGCGAGGCGGAA
chr17:73975437-73975557	ACOX1*NM_007292*-*73965515	ATCCTCGGGAAAGGGGCTCCGAAGGTCAAGAAACTGCCCTGCTGGGCGTCCGGGGAGTGGGAAAATAAAGCACTTTTTGTATCCCGCCCCTCCCCCGTCACGTGACCACGCGAGGCGGAA
chr3:58523266-58523386	ACOX2*NM_003500*-*58512929	ATCTTTCACTGTGTGCCCTTCAGGCACTCAAGCTGTTAATATCACACGAGCTTAATAGGCTCCCCTGAGATGGTCCTCATGTGAAAGGATTGCTCTGTAAGGTGTACGTTTTTCCTCTCT
chr3:58522669-58522789	ACOX2*NM_003500*-*58512929	ATCTTTGTCACTGTCATGCCGTGACCCTAACACTTAGTGCAGGGCCTGATTTGCAGGAGGTGCCCAGTGAAGAAAGCCTTGCTCAGGGTCTCTCGGAGCTGCGGACAGGGTCATCATGGG
chr3:58523146-58523266	ACOX2*NM_003500*-*58512929	GAGGACTTCTGGGAGGTTGGAGCCCTTACATCTCAAAGCCAGGGATTCCTTTGACACTACTTGTACCAAAAAGCTGTGTACCCCAGCAGTGTTTCCAAAGTGATATCCTGGTCTTCCCTG
chr4:8442850-8442970	ACOX3*NM_003501*-*8432452	AGGAGGCCCAGGGCCAGTGCCAGCAAGAGGAGGCACAGAGGGAAGCCGCCTCAGTGCCCCTGAGGGACTCCGGGCACCCCGGCCATGCTGAAGGAAGGGAGGGCGACTTCCCCGCCGCAG
chr4:8442850-8442970	ACOX3*NM_003501*-*8432452	AGGAGGCCCAGGGCCAGTGCCAGCAAGAGGAGGCACAGAGGGAAGCCGCCTCAGTGCCCCTGAGGGACTCCGGGCACCCCGGCCATGCTGAAGGAAGGGAGGGCGACTTCCCCGCCGCAG
chr4:8442305-8442425	ACOX3*NM_003501*-*8432452	TTGATTCTGTAACTATACCACGCCCAGAATTCTCTCAAAAGGGAATAAAACACAGGTCAAATTCCTCACCCACACACTCCACAGTTCAACCCCTGCCAGGGAAACCAAAAGCAGGAAAGG
chr4:8442305-8442425	ACOX3*NM_003501*-*8432452	TTGATTCTGTAACTATACCACGCCCAGAATTCTCTCAAAAGGGAATAAAACACAGGTCAAATTCCTCACCCACACACTCCACAGTTCAACCCCTGCCAGGGAAACCAAAAGCAGGAAAGG
chr4:8441384-8441504	ACOX3*NM_003501*-*8432452	ACTGGTTTAACACAGGTTTGATCCTAGGTCTTTATTTAAAAGATAGTTTCCAGCTATAAGAGAATTTAAAACCCTCACTGCAAGTGTATTACATAAAACACTATCACTCTGTCTCCCAAA
chr4:8441384-8441504	ACOX3*NM_003501*-*8432452	ACTGGTTTAACACAGGTTTGATCCTAGGTCTTTATTTAAAAGATAGTTTCCAGCTATAAGAGAATTTAAAACCCTCACTGCAAGTGTATTACATAAAACACTATCACTCTGTCTCCCAAA
chr4:8442573-8442693	ACOX3*NM_003501*-*8432452	ATCAGCTACCCAGGCGCGCTTCTCCCACAGGGCTTCTGGGCTGCGGTCGAAGTGTGGCTGGAGAGGCCGCAGGTGGCAAACAAACGGCTTTGCGGCGCCCGCCTGGAGGCCCGCTGGAGC
chr4:8442573-8442693	ACOX3*NM_003501*-*8432452	ATCAGCTACCCAGGCGCGCTTCTCCCACAGGGCTTCTGGGCTGCGGTCGAAGTGTGGCTGGAGAGGCCGCAGGTGGCAAACAAACGGCTTTGCGGCGCCCGCCTGGAGGCCCGCTGGAGC
chr2:111489827-111489947	ACOXL*NM_001142807*+*111480149	ATCTGCTGAGTGGGTCAGCCGGTCAGTCCTGAGCAGCCGGGCCTCTGGTGCCCAGGTCCACGTGACTGGCACCCTTTCTAGGGGTCTAGTACTTGTTTCTTACGGCTCACAAATCTTGAG
chr2:111489509-111489629	ACOXL*NM_001142807*+*111480149	GGTATATGAGAATTAGGGAGCAGAAAGGAAGGAACATTTTCCACTTAGGTTATAACTCATTTTCCTCCAGCCACAACAAAAAAAGGAGTGTCCTGGGAAATGAGTATCGTGTTCCGGTCG
chr2:111490672-111490792	ACOXL*NM_001142807*+*111480149	ATCGGCCTTGCTGGTTTGTTGAACCTGTTTCTTGAGTCCCCGCCCCGCGATGTCCCACCCTTGGTGGGGAGAAGGGGACAGAAAACCGCGATGGGATGGGCGCACAGGGATGGAGTGGCC
chr2:111490552-111490672	ACOXL*NM_001142807*+*111480149	CTCTTCGGCCCCCTGAGAGGTGCCCTCTCCTCCCGAGCTCCCTCCCCCACGAAGAGTCGGGTGCAGGGCTGGGCCCCGCGGTGACAGGCGCGGTGTCTACGAAGACCGTGTGGCTGGAAG
chr2:264936-265056	ACP1*NM_001040649*+*254868	GTGTCTCGGCGCCTCTGCGCGCGGGAAGATGGCGGAACAGGCTACCAAGTCCGTGCTGTTTGTGTGTCTGGGTAAGAGGGCGCCGACTTACTCATGTTCTGACGTCCTCTGGAGAGTTGG
chr2:264936-265056	ACP1*NM_001040649*+*254868	GTGTCTCGGCGCCTCTGCGCGCGGGAAGATGGCGGAACAGGCTACCAAGTCCGTGCTGTTTGTGTGTCTGGGTAAGAGGGCGCCGACTTACTCATGTTCTGACGTCCTCTGGAGAGTTGG
chr2:265056-265176	ACP1*NM_001040649*+*254868	ATCGGGCTTGTGCGCTGTAGGTTGTGCCGCCGGCCTAGGAACCATGAGGGGGAGGAGGCCAGGGACTGGGAGGCCTAGGGTGTTCTAGGAGTGTGCCGCAGCGCCCCTGTTCCCCATCCG
chr2:264093-264213	ACP1*NM_001040649*+*254868	TGACGAAGGAGGCGGCGCAAAACACCCGCCGTGTACGTTTCGCGGGACAAAAACCACGCGCCCGCCGGGCCGCGCTCAGGCCTTCGCCCTCAGGGACTTCGGAACCGCCCCGTCCTCAAG
chr2:264093-264213	ACP1*NM_001040649*+*254868	TGACGAAGGAGGCGGCGCAAAACACCCGCCGTGTACGTTTCGCGGGACAAAAACCACGCGCCCGCCGGGCCGCGCTCAGGCCTTCGCCCTCAGGGACTTCGGAACCGCCCCGTCCTCAAG
chr2:264213-264333	ACP1*NM_001040649*+*254868	ATCGAAAAGCCCAGAGCCCCGCGGCGGCTCCAAGCACGGTGTTGGGGGTGGGGGTCTCAGGGAGCGCCCAGGCCCAAGGCCGCCCTGGTCCGGCGTGGACCCCGCGGGGCTCAAGGCAGG
chr2:264213-264333	ACP1*NM_001040649*+*254868	ATCGAAAAGCCCAGAGCCCCGCGGCGGCTCCAAGCACGGTGTTGGGGGTGGGGGTCTCAGGGAGCGCCCAGGCCCAAGGCCGCCCTGGTCCGGCGTGGACCCCGCGGGGCTCAAGGCAGG
chr11:47270721-47270841	ACP2*NM_001302489*-*47260179	ATCGGGTGCAGAATTGAGGCGAGGGATGGGAAAGTAGAGGTCGCTTCTCTCCACGCCCCTGCCTTTGTGGGGAGATTGAGCCCTGGCCCTGTTCTCCAGGAGATGTTTTGCTTGGGGTGC
chr11:47270152-47270272	ACP2*NM_001302489*-*47260179	ATCCTCGACCTCCACCAGCTGGCCTTTGCCCTTTTAGCTTCAGGGAAGTCTTTGGTGAGCCCATCTCTCATTACCAAGGTAACGAAGCGCAGACTCCGGGCCCGGGTGGGCGGCATCACC
chr11:47270152-47270272	ACP2*NM_001302489*-*47260179	ATCCTCGACCTCCACCAGCTGGCCTTTGCCCTTTTAGCTTCAGGGAAGTCTTTGGTGAGCCCATCTCTCATTACCAAGGTAACGAAGCGCAGACTCCGGGCCCGGGTGGGCGGCATCACC
chr11:47270601-47270721	ACP2*NM_001302489*-*47260179	GAAGGCCACAAATTCGCGTTTGCCTCTGCTCGGAGAAATCCCTTACCAAGGTGGCACTTGCAGTGGGCGGGACCATGTCTGGAGAACCAGCGTCCCCTCCAGGCTTGACCCCATAGCTAG
chr11:47270032-47270152	ACP2*NM_001302489*-*47260179	CACCCCGACGTATTCGGTCATCCTGACTCCCATAAGCCAGGGCTCCAGGTCAATCCTGAATCCAGCCTCCCAACTACCCAGGCCAGTCGTCCCCTCCTAAACCAGCTGTTCCTTCCCGAG
chr11:47270032-47270152	ACP2*NM_001302489*-*47260179	CACCCCGACGTATTCGGTCATCCTGACTCCCATAAGCCAGGGCTCCAGGTCAATCCTGAATCCAGCCTCCCAACTACCCAGGCCAGTCGTCCCCTCCTAAACCAGCTGTTCCTTCCCGAG
chr19:11689410-11689530	ACP5*NM_001111034*-*11679592	CCTCCTCCGTGCTGGGCGCCGCCGCGACACGTCCCGCGGACATTCAGGAGTCCCTTCAGTCCCTGCGAGCGCGGACCCGGGAGAGAGCTCTCATTCAACGCTGAGGCCACTGGCTCACAG
chr19:11689410-11689530	ACP5*NM_001111034*-*11679592	CCTCCTCCGTGCTGGGCGCCGCCGCGACACGTCCCGCGGACATTCAGGAGTCCCTTCAGTCCCTGCGAGCGCGGACCCGGGAGAGAGCTCTCATTCAACGCTGAGGCCACTGGCTCACAG
chr19:11688615-11688735	ACP5*NM_001111034*-*11679592	GGGGTGGGAGGATCTGGGCACACGTGTGCAGCAGCCTCGGCCCACACAGCCTCCGGGTGGACCTGCAGGGGCCTGTTTGTGCTGTAGGCTTGACACGTCCAGGTATCTCTGTGTGTCTGT
chr19:11688615-11688735	ACP5*NM_001111034*-*11679592	GGGGTGGGAGGATCTGGGCACACGTGTGCAGCAGCCTCGGCCCACACAGCCTCCGGGTGGACCTGCAGGGGCCTGTTTGTGCTGTAGGCTTGACACGTCCAGGTATCTCTGTGTGTCTGT
chr19:11689754-11689874	ACP5*NM_001111034*-*11679592	ATCCGCCCTGCTCGAGGGCTCAGGGCTGACCCAGGTGAGCCCCGGCGGGGAGGGCGGGCGCCTCGGCCTCCCCGCCCCGGAACCCTGCACCGCCCAGAGCCGCCACGCCTCCCGGCTGTA
chr19:11690027-11690147	ACP5*NM_001111034*-*11679592	CCTTTGGGGGCACCCATGGGCCCACAGCCGCAGAACCACAGCACTGGGTGGGGTTTCAGCCCTGGGGCCAAGCTCTTGTGAGGTCTGTCATCATCTTCTCCTGTTGTTTTGTTTTTTTGT
chr19:11689410-11689530	ACP5*NM_001611*-*11678553	CCTCCTCCGTGCTGGGCGCCGCCGCGACACGTCCCGCGGACATTCAGGAGTCCCTTCAGTCCCTGCGAGCGCGGACCCGGGAGAGAGCTCTCATTCAACGCTGAGGCCACTGGCTCACAG
chr19:11689410-11689530	ACP5*NM_001611*-*11678553	CCTCCTCCGTGCTGGGCGCCGCCGCGACACGTCCCGCGGACATTCAGGAGTCCCTTCAGTCCCTGCGAGCGCGGACCCGGGAGAGAGCTCTCATTCAACGCTGAGGCCACTGGCTCACAG
chr19:11687971-11688091	ACP5*NM_001611*-*11678553	ATCTCCTTGGCATTGGCCATTTCCCGGGCCGTGTGGAATGGGGCATTGGGGACCCCTCCCCAGTCACCCACGGCTACAAAGCGCAGGGCAGGGGTGGCACCATCAGCCAGGGAGGGTAGC
chr19:11688615-11688735	ACP5*NM_001611*-*11678553	GGGGTGGGAGGATCTGGGCACACGTGTGCAGCAGCCTCGGCCCACACAGCCTCCGGGTGGACCTGCAGGGGCCTGTTTGTGCTGTAGGCTTGACACGTCCAGGTATCTCTGTGTGTCTGT
chr19:11688615-11688735	ACP5*NM_001611*-*11678553	GGGGTGGGAGGATCTGGGCACACGTGTGCAGCAGCCTCGGCCCACACAGCCTCCGGGTGGACCTGCAGGGGCCTGTTTGTGCTGTAGGCTTGACACGTCCAGGTATCTCTGTGTGTCTGT
chr19:11688389-11688509	ACP5*NM_001611*-*11678553	AGCCTGCCCAGCACTCACCCAGGGGGAGACACAGGCCAGTCACCGGAGGCTCTGAGAGGCTGGTGGGCTCTAGAGTAGAACTGCCGGTCCCTGAGCCTTTATTCCCTGAGGAGGAAGTGG
chr1:147142328-147142448	ACP6*NM_016361*-*147132634	CTGAGGGAGACCCCGAGTGGGAACGGGGGAGAGAACAAGAGGTGGCAGCAGCGAAGAGTCCCTGGGAGTTTTAACCCGGGTCGGGGTTGGTCGCTCCTGCTGCACACCGGGCCGGGGGAG
chr1:147142453-147142573	ACP6*NM_016361*-*147132634	ATCCTTATCTTTTGCCCGACGAGGAACATTAAACTTGTATTTCAAGTTTGGCCTCCAGCACTCTTGAAGGAACAGGAGCCGGCCCTGAGTTCCCTGGCGGCAGCGGCTCCACCAGCAAGG
chr1:147142908-147143028	ACP6*NM_016361*-*147132634	ATCGCGAGCGCAGGAGTAGAACTGGGTGGTGGAGGGGAGTAGTTTGAGTCTAGTTTTGAATGTAGAAGACTTCCTTCCAGTCCTGGAAGCCTGGTTGCTGCAGCGAGGAGCTGAGACACC
chr1:147142788-147142908	ACP6*NM_016361*-*147132634	GGGCCTCGCCCCTCCGGCCCAGCCAGCCGTTTTCCAGGCGTGGATGGCCCACGGACGTGCCTGGTCCGGCAGTGGAGTGGTAGTGAATCTGTCGGGCCATGGAGTTTGCCAGGCAGGAGG
chr3:132035980-132036100	ACPP*NM_001292037*+*132026210	AACAAAAAACAAAGATAAAAGTAAACTGAAAACAAGGATAGAAATGTCTGCTAACATGCTCTGTGACCTTGATCAACAGCTTTCCCCGCTCTTGGCCTTGGTGTCCTAACTTAAATGGGG
chr3:132038612-132038732	ACPP*NM_001292037*+*132026210	GACATGGTCTTTTCCTGCTGTGTGTATATAACCCAGCACATGGAGCTAGTCTGAGATCCCCCTGTAAGGTTTGCTGGATTAGCTTGACTCTGAATCAGCAGGTGGTTCCCTTGCTTTTCC
chr3:132038738-132038858	ACPP*NM_001292037*+*132026210	ATCCGAGAAAAATAAATCCTCCCCAATTCTGAAAAGCTGTTCTCAGCAGAAAGAGGAGGAAACTGTCCTTGGTTCTTGTTCTCGGACTAACTGAAGTGCCTGTGACCCATGAAATGCTAG
chr3:132036108-132036228	ACPP*NM_001292037*+*132026210	ATCTCTCTCAGCTCAAAATTTACATGACATTATTTACATACCAAACCTGCCCTACGCTTCCTGGAAACTTTACTACTTATGAGTGTGGCTCCTCCTTCCCTTTCAATCCCTTAATTAAAT
chr19:51293549-51293669	ACPT*NM_033068*+*51283671	ATCTGTGGCCCCTGGGGGAGCGTGCCAGGGCCTGCTATAATGGGGGTGCTGAGTGCAGGGCTGGGACAGGCGGGGCTGCGGCCCAGACAGTGGGCTGAGCTCAGCGTCTGGGCTGGGTGG
chr19:51293435-51293555	ACPT*NM_033068*+*51283671	CATCGGTACAATGGGGATGGTGGTAAGCACATCAGTGTCTCCTGGGGCAGCGATGAAGATGAAACGAAGATGAAACGGGTTAATCCAAGGCTGGCAGAGGCGCTGGGGAATGGGATCTGT
chr19:51294431-51294551	ACPT*NM_033068*+*51283671	ATCTTTGACCCTTGTTGACGTAACTTGCCCTCTTGACCTCTAACCTTTAACCTCTACGCTTTATCAATTCTGACCTACCTTTTCTGTCTCCTCCTATGTCTTCTGACATCCCCCAGCTAC
chr19:51294311-51294431	ACPT*NM_033068*+*51283671	CTCGACCTCTGACCTCCATCAACTCTGACTTTATTTTCTGGCCTCCATCTCTGTTTTCTAAGTCCCATTGACTCCAGTCAGACCTCTGGCCTCTGACATTTGACCCCAAACTTGATTTCG
chr12:6756543-6756663	ACRBP*NM_032489*-*6746580	ATCCGCCCGCGTCCCGTGGACACAAGCCGCCTCTAACGGGCCAAGCCGCAGAGAGAGCCGCAGGCGCGGGGCGGGGCGCACGCGGGCACCGCCCACGCGTCACAAAGAGCGGGCCGGGGC
chr12:6756285-6756405	ACRBP*NM_032489*-*6746580	CCTGCTGACCAGGGCGGGGGGAGTCTAGAGACAGAGGCAAAGGTCCGGCCGCGGGCGGGGGGAGATGGGAGTATCCCAGGACCTAGGGAGCCGACCCAGCGCGACCACCATGAGGAAGCG
chr12:6756651-6756771	ACRBP*NM_032489*-*6746580	GCGGGCCGGGGCGGGGCCTCGACAGCCGGGCTCTCAGGGCCCTAAAGTGGCCAGAGCCCATCCAGATGGTAGGAATGGCAAACAGCTACCTTCACTTAGCGTCTTTTTCTTTTTTTTTTG
chrX:70798302-70798422	ACRC*NM_052957*+*70787873	ATCTTTGCACACACTCCACGGGCAGTTGGAGGTGAGCTGCTGCCGGCCACGCCAGAGGCTGCAACACCAGGTAGGTGACCGGCTGGTCGGACTGAGATGGGTGCTGAAGTGGTCCAGAGG
chrX:70796922-70797042	ACRC*NM_052957*+*70787873	GAGTAATCAGCCCCCTTTATCCAATTTTTTTATCAACTGAGAAAGTATCTGTATTTAGGTAGGCAATCTGGTGCTTAAGAGCAGGTTTTGGAACTAGAGTTGGAGTTTGAATCTCAGCTC
chrX:70797997-70798117	ACRC*NM_052957*+*70787873	CAGAAAGTTGTTAGGGACTTTTAATCGCAGAATTGGCCTCGGGTGCCCACGCTCTAGTATTGAAATGGCGGTTTTGGGACAAATAAGCAACATCCGTGGGAGTGGAAAGCGACAGACCTG
chrX:70797376-70797496	ACRC*NM_052957*+*70787873	TCTAAAATGAGAGTGCTAACAGTTGCCTACTTTTTAAAGTGTTGTATGAATTAAGTCGTAAGACACTTGGAATAATGCTTAGCACAAAATAGTATCAAACGCAGGGACATTTTATGTGTG
chr22:51176429-51176549	ACR*NM_001097*+*51166651	ATCCTGGCCTTGGGACAGAGGGAGTGGGGCTGCACAGGAGTCCCCCATCATCCTGGTGGTGGGGGAGCCTATGCAGGAAGTCAAGAAGTCTCTTCAGCACAAACCAGTTAAGGCGAGGGG
chr22:51177684-51177804	ACR*NM_001097*+*51166651	TGGTCTCTCCCCAGTGGCCCCTGTGGGTTACGGTTCAGGCAAAACCCACAGGGTGGTGTCCGCATCGTCGGCGGGAAGGCTGCACAGCATGGGGCCTGGCCCTGGATGGTCAGCCTCCAG
chr22:51176771-51176891	ACR*NM_001097*+*51166651	ATCTTCTGAGGAGCAGGTACCACCCCGACTCCCTCTGTCCAGGGCTAGGGAAAAGGAGGCTGCATCCCTAACCTGGACCCCCCCTGCTCCCAGAATCAGCAGCCTGGAGCCCCCAGACCC
chr22:51175458-51175578	ACR*NM_001097*+*51166651	GCGACAGGGTGACACTTGGGTGGTGGAGGTGAGAATTCTTAACCTGTAGGTGGAGGCGATGAGGGCCTCTGGCACTGAAGTGGAAAAACAGAGTTGTTATTTCTTTCAAAGAAGGAGGTG
chr11:125550632-125550752	ACRV1*NM_020107*-*125540793	ATCCAAGCAGATAAAGACTCATTAGCAAGAGAAACCTGTTCATCTGGATTTAGGAAAAGAGGGGACCCCAGTGTGGGCCACAGCTTCTTCACAGAGCTATGAAGCAAACTGCGAGCAAAA
chr11:125550490-125550610	ACRV1*NM_020107*-*125540793	CTTGTTTAGCTGCTCTTGATTCTGACTCAGATTGGTTTGGGTGACTGAGAGACTGGTCTTCCTTCTTCAAGGCCTGAAATGTCTTAAGGGAGACCCCTTTTGTATTTACCTGAAGCCTAG
chr11:125550988-125551108	ACRV1*NM_020107*-*125540793	ACATATTTTTTGTAATAAAGTTTAAAAGATATCTACTGTCTTTTAAAAGTGTTTTTGACAATGAGATGTAATTGTTGATTGTTTTCTGTTTGGCTTTCTAAATCAGCCTTTCTTGGCTCT
chr11:125551091-125551211	ACRV1*NM_020107*-*125540793	CAGCCTTTCTTGGCTCTGATCTGTACCCTGGAAGGTTGACCTCTGTTGACTTTATCACCTGAATGCTGGCTGGATTTGGCTTCAGATTGGGTTTATACAGGATTGGAGGGGAGAAGAGAG
chr15:78526635-78526755	ACSBG1*NM_015162*-*78517049	CCCAAGTTCACACAGCAGAGCAAAGTCTAGAACTCGGCCCACAGGTGCAGTGTGCAGAAACCCAACCAATGACTTACCTGGTTTTCAATTTTTCTTGGGTGGTCCTCACAATCATGTCCT
chr15:78527102-78527222	ACSBG1*NM_015162*-*78517049	AAATCCGCTCCGCTTCTCCCAGGAGGTCTGGCCAATGGGCTCAGGGCTTCTGGGCCCCCAGAAAACCTCCTCACTGGCTTTAAAAGGTCATAGTGGTTCTCAGCACAAATCCAGACCCAG
chr15:78526329-78526449	ACSBG1*NM_015162*-*78517049	AGCGGGAACCTCTGGGTCCCCACCAAAACTTATCTGTCTTTGACCCCCGCAGGCAAAAGTCCCCCTTGAGGAGACAGGGAAACATTCTTGACTGAAAAATTCCTCCTCCATCCAACTGAG
chr15:78527501-78527621	ACSBG1*NM_015162*-*78517049	ATCTGTCCCTTCTTCTAAAGGAAAGAAGCATGTTAAGGGGGGCGGGGGGGTTTCAGGCAGCCATAAAGAGATGGGAAATTCACACAGGACAAGGCCTTTTTCTGAATACCAAAAGTCTCC
chr19:6135377-6135497	ACSBG2*NM_001289178*+*6125643	TTGCATTTGTTTGTGTGATTCTAGGCCTCCTCTTATTTTCTTGAACAGGCCTCATCTGGCTTTGTTCATCTTTATGTCTCCAGCATCCAGCACAATCCCTGCCATTAGGGTCATGGCTTC
chr19:6135848-6135968	ACSBG2*NM_001289178*+*6125643	CTGAGTGACCAGATGTCCCAGCTCCAGGTGCCTTGCCAGATGGCCAGAACCACACCTCTTGAAGAGTGACAGGTGCCAGTGGTATGGGAGAAGGGCATGCGTTTTCTTTTCTTTTTTTTT
chr19:6134845-6134965	ACSBG2*NM_001289178*+*6125643	GGACATTGTTAGCAGTGACTAAAGCAGAGAACGAGAAGGGGGAGGCCGCTGTAAACACATGAAGACAGGCAGCGTAAGAGAAAGTCACGAGGGCAGGAATAACATCCAGGCATACTTCAG
chr17:48503363-48503483	ACSF2*NM_001288972*+*48493518	CAGCTGGGGCCTTCGGATCCAGAGGAAACCAGGGCTATTCTTCGAGGGTGGGAGGGGGAGGGCCGCGGGGTCGGAGGGGAAGGTGGCCCCGCGCGAAGTCGCCGCCGCCGCGCCCCGCCC
chr17:48504019-48504139	ACSF2*NM_001288972*+*48493518	GGGCAAGGAGTGTGGGCTTTAAGGAGAATATTCCGATGGGGAGGGGCAAGGGCCAAGGCCTGGGCTGTACCCCCAGGACACTGCCTCTGAGTTGGAACCCCTTCATGGGCAAACTTGGGG
chr17:48503115-48503235	ACSF2*NM_001288972*+*48493518	CCCCGCGGGGCCCTCTGCTCCAGCTGGCATGCCTCAAGGACGCTTCGCGCCTGCTCCTTTGGCCCCCGGCTCGCAAGTAGCGGGGCCAGCACGTGACCCGAGGGGGCAGGGGATGGATGG
chr17:48504139-48504259	ACSF2*NM_001288972*+*48493518	ATCAGCCCCAGTCTCCCCGACCCAGGCCACTAAACTTAGCAGTCTCCTGTCTCCTCATCAGCTGCTCACTAACATGGCTTTAATTCTTTGCTGCCTACTCCTGGGCCTATTTCCTTCTGT
chr16:89160069-89160189	ACSF3*NM_001284316*+*89150216	ATCTGGGCAGCCCTGGGCTAGCGGAGACCACGGCGCCTTGCCTCGGCCACGGCTCACGAGACGCCCGCGGCCCCGACCCCGCCACGACGGGACGGGCGGGACAGGGGAACACGCGCGCCC
chr16:89159951-89160071	ACSF3*NM_001284316*+*89150216	AAAATCACCCAGGAGCTCAGCGTGCAGACCCCCAGCCGCAAAGCCCAGAGAGCCCCTTTTGGGAGGACGGGGCGAGGCCCAGCAATCCGCGTTGGGAGTGGTCCCGCGCGCCGTTCTGAT
chr4:185734249-185734369	ACSL1*NM_001286708*-*185723413	ATCTGTCATGTACATCCACTTGAGAAAATGATGATTATAGTTAGGACATGCCCCATGACGATATCCAGGTCATGTACAGCCTTTGCGTGGGACAGCAGGGCTAAATTTTGGCGGTACATA
chr4:185733617-185733737	ACSL1*NM_001286708*-*185723413	CTCCTACACCGCACACCAGAAAGGAGTAGAGAACATCTCCTGGCTGACTGGGGGAAAAAGAAAAGGGTGCGAGCCACTGATGTAAAGGGGACATAAAAATATTCTCTTGCTCTTATTTTG
chr4:185732158-185732278	ACSL1*NM_001286708*-*185723413	ACCTCAAGAGCTGAGCACATCAGCCCAGTCGTGCGTGGGTGTTCAAGTCTAAACAGAGGGCATAGGTGACACTGACAATGACAAGCCACGATGCACAATGCTTTTTTTTTGTTTTGTTTT
chr4:185732804-185732924	ACSL1*NM_001286708*-*185723413	GGGGGAGGAGGAATGAGCGTTATTGCTGAACGGGCACAGAGTTTCAATTCGGGATGACGAAACATTCTGGAACTAGATGGTGGTAATGGTTATACAACCCTATGAATGTACTTCAAACCA
chr4:185725950-185726070	ACSL1*NM_001286710*-*185716942	AAGTGCTCAAAAATATTAGATTTTATGATTATTTCCTCTACCAACGCTCTGTGATTCATCCTGAGTGCAGAACAAGTAAAGCACGCAGGTAAAAACACTGCCTACAAGGAGTGTTCAGAC
chr4:185727565-185727685	ACSL1*NM_001286710*-*185716942	GAATAGGAAGTACTCACCCCGACACACACTGCCATGCCTTTCTCTCTTCTCTCCCCAAAGCTCCTAGAGTAACTCCCATAAAACCTAGATTGTGTGAATTTGCAGGTGCTGTTCAACAGG
chr4:185727685-185727805	ACSL1*NM_001286710*-*185716942	ATCACATCCCTGAGTGAGAATCTTAAATAATTCCTCTGTAAACAAATACAGTCAGACACAGGGGATTAATTTGTCTATTTTAAGCATCAGCAGTAGCCATGCTATAGACTGCTTTACACC
chr4:185747401-185747521	ACSL1*NM_001286711*-*185737268	ACTGCCTCGGATTTCATAATGAATCTGAGGAAGGACAAAGGGTACATTGGACCGCCTCAGCTCAGAGGCCCCGCGGACCCTGGGCCCCGCGATGCCCGAGGGGCGGGCGGCGCCCTCCGG
chr4:185747521-185747641	ACSL1*NM_001286711*-*185737268	ATCCTGCACCCTCAGCCCGTGCCCCGCTGGCCTCCTGGCAGGCCGGGCAGAATTCTGCTGCGAGGGCCCTGGAGGCAAGGGCCTTCCTCTCCGTTTTTCCTTGACACTGACGGGCGCGGC
chr4:185746455-185746575	ACSL1*NM_001286711*-*185737268	ATCAATGACTCCACGGCCAAGTGCAAGGGCCACGGGCACTCCTCTGGAGTCACCGAGAGAATGTCTGCCTCTGGCAGCGGCCTCTGAGCTGCCTGTGGGCCTCGTGCCGCCGCGCTGCGT
chr4:185746335-185746455	ACSL1*NM_001286711*-*185737268	TGTCCCCAGACTCGAATCCACGTGTCCATTCAAGTCATCTACCGCCACTCTCCGTCTACGCTGCCAGGTGACAGACATCATCTTTGCTTCTCAATTTCAAAAAATGCCAGCACTCCTTAG
chr4:185730249-185730369	ACSL1*NM_001286712*-*185719755	ATCACCAATTGAATTTCCTAAGGATGTAAAAAGAAGAAACAAAGCAGATGCCCTGATTTTATTAATCTGACTTATTGAAATATTCAAGTCCAGCTGAATACTTCTACACTTAAACCACTC
chr4:185728715-185728835	ACSL1*NM_001286712*-*185719755	ATCCAGCACAGGAGATTCCTTTAAATAGACCTGGGCAGAGACAGGCATAGCGAGGCAGGGTGATGGAAACTGAACTGCACGGACTGTCAGAAACCAAAATCCTGGTACCCGTCTACCCAA
chr4:185729919-185730039	ACSL1*NM_001286712*-*185719755	TTGAACCAAAAGAGCAGTCAGGCTCTCCCTAGAGAGAGGGAGGTACGGCAGCTCAAAAGAGATGCCAGTCTCCCAGCTGGAGAGGAAAGCAGAGGTTGCTGTCCAAACCCTATCCCACTG
chr4:185728595-185728715	ACSL1*NM_001286712*-*185719755	CACTCTTACAGAAAGTGGGTTTGCTCAGCTGGGTTTTCTGTAAACCTGGAGTCTAAAACCACAGAAGGATGGGGAAGGTAACAATGGCCAAGGAAATCTGGGCACAAGCCCAGTGTAAAG
chr2:223725763-223725883	ACSL3*NM_004457*+*223715731	GTGGCTGCGCCGGGCTGCGACACTGCAGTTGTCTACGCGGCCGGGGCCGGGACGAGGAGGCGTTGGACGGGGTCGCATACGTTCGTCCCCTCGCATTGCGGCCCCGACAGCTGCGCCAGG
chr2:223725883-223726003	ACSL3*NM_004457*+*223715731	ATCCCCGGGCGGCGGCGCGGGGCGTGAACGCTCTGGGGCTCAGCCAGGCCTGCGCGGGCCCGAGGCCGGAGGAACCCGGACTCCGGCGTAGCGGTGAGTGCGGCGCCGGTTGTGGGAGCG
chrX:108975936-108976056	ACSL4*NM_022977*-*108966621	AGCGACTGGGAGGGGACAAAATGGAGTTGAGGTTTAGGGGCACCCTAAAGGTCGTTTGGAGGTCTAGCAAGCACTTCATGGTCTCCTCCGGAAAGGGCCGTGGCAAAGCCTAGTACCCCG
chrX:108976056-108976176	ACSL4*NM_022977*-*108966621	ATCAGGAAGATGACTTCTGGCCCTCGGGATGCGGTGAGCGGCAGGAAGAGGCAGGCTGGGGTTCCGAGGACCCCAGAGTCCATCACAGGAGCAGATACAGTGACCTCGGGAATCTTCCCG
chrX:108976780-108976900	ACSL4*NM_022977*-*108966621	ATCCGCTTCTGTCAGTCTCGCTGCTGGTGTCGTTGAGTGTGTTTCGGGATGTCCTTGCGCCTAACAGCAGTGAGGCGCAGAATTGGCCCACGCCCTCACCTGCGGCTTGCTTCGCAGGAC
chrX:108976660-108976780	ACSL4*NM_022977*-*108966621	GCTCGCCCGGGACGTCAGTCGAAAAGGCGGAGCCGAACGGGCTTCCCGGGGCGCGGGAGGGGCGCTGCGAGGAAGGCGAGGCGGCTAACGGCTCGCCTCAAGTTGTTGCTCCCGCTGGCG
chr10:114134252-114134372	ACSL5*NM_203379*+*114123915	GCAGGGGATGGAATTGGAAGGGAACACTGATTTTGGTAAGTGTACTAAAGCACACCAAGCCAGAATGTGGGTCTCCTTCATCTTCCATTAAGAAATTTCTGTCTCAGTGTAGTTAGAAGG
chr10:114134252-114134372	ACSL5*NM_203379*+*114123915	GCAGGGGATGGAATTGGAAGGGAACACTGATTTTGGTAAGTGTACTAAAGCACACCAAGCCAGAATGTGGGTCTCCTTCATCTTCCATTAAGAAATTTCTGTCTCAGTGTAGTTAGAAGG
chr10:114133526-114133646	ACSL5*NM_203379*+*114123915	ATCTCAAGGAGCCCTTTTTCTTCTAGTAATCTAGACCTTCCTCTTCCTATCACAGTCTCAAGGATTGTGCCCCCAAAGCAGATGCAAAGCCCTGTCTACCCCTTCTCCTTCCCCTGAGGT
chr10:114133406-114133526	ACSL5*NM_203379*+*114123915	AGGGGGCAGTGGTCCCTTCTAGAAGATAGCTGGTCTGCAAATGCACACCTCTGCTTAGTCTGAATCCTAAAGTTATAGCTTGAGCCAATTAAAGTGGCTTCTCATTTTTCTCTCACTCTG
chr10:114134372-114134492	ACSL5*NM_203379*+*114123915	ATCGTGCGTCAGCTGCTGAGGGCAGAGAGTCCCATTTGGCAGACAGAGAGGAAGGGAATCAGCAGATATTCGATTAGGTGCTGGGGACTGTTCTGGGTAGATTATGTATGTTACTTCATT
chr10:114134372-114134492	ACSL5*NM_203379*+*114123915	ATCGTGCGTCAGCTGCTGAGGGCAGAGAGTCCCATTTGGCAGACAGAGAGGAAGGGAATCAGCAGATATTCGATTAGGTGCTGGGGACTGTTCTGGGTAGATTATGTATGTTACTTCATT
chr10:114134252-114134372	ACSL5*NM_203380*+*114125022	GCAGGGGATGGAATTGGAAGGGAACACTGATTTTGGTAAGTGTACTAAAGCACACCAAGCCAGAATGTGGGTCTCCTTCATCTTCCATTAAGAAATTTCTGTCTCAGTGTAGTTAGAAGG
chr10:114134252-114134372	ACSL5*NM_203380*+*114125022	GCAGGGGATGGAATTGGAAGGGAACACTGATTTTGGTAAGTGTACTAAAGCACACCAAGCCAGAATGTGGGTCTCCTTCATCTTCCATTAAGAAATTTCTGTCTCAGTGTAGTTAGAAGG
chr10:114135401-114135521	ACSL5*NM_203380*+*114125022	ATCAAAAATGAGACTAATACAGGTCCTGGTAATACTGGGGGTGACCAAGGCGAAAGAATCGATTTTTAAGTTAAGTTTTGAGGTGTGACTGTATCAGAGGGAAAGAAACCATGCCAATTG
chr10:114134372-114134492	ACSL5*NM_203380*+*114125022	ATCGTGCGTCAGCTGCTGAGGGCAGAGAGTCCCATTTGGCAGACAGAGAGGAAGGGAATCAGCAGATATTCGATTAGGTGCTGGGGACTGTTCTGGGTAGATTATGTATGTTACTTCATT
chr10:114134372-114134492	ACSL5*NM_203380*+*114125022	ATCGTGCGTCAGCTGCTGAGGGCAGAGAGTCCCATTTGGCAGACAGAGAGGAAGGGAATCAGCAGATATTCGATTAGGTGCTGGGGACTGTTCTGGGTAGATTATGTATGTTACTTCATT
chr10:114135112-114135232	ACSL5*NM_203380*+*114125022	CTCAGCTCTTGTGTTCTCTGAGACTGTGGCACAGCTCACCCTGGCTTCCTTAGTAGGAAGCTTTTAAGAACTGCTCTGTAGAAAGAACAAACCCTAATCTAGCTCCAGCAAAGAGCCAGG
chr5:131347842-131347962	ACSL6*NM_001009185*-*131337355	CCCGAGTTTGCAGACATGGGGAGCCTCCGGGTGCCACCTCTGCAAACCAGTGAGGGGAGGGAGTGGCAAGTGTTCACCTAGGCTCTGACAAATCAGGCAGCTAGACCAGATAGTGCCCAG
chr5:131346631-131346751	ACSL6*NM_001009185*-*131337355	CAGTGGAGACACAGCAGCCCTGGGCAGAGCAGAGGAGCCAGGTGAACCCTACCTTACAGAAATCTTGTACTCTGGCTGAAGGACGGGCAGGGAGGGGTCGTGAGGAAGCCCCTCGCCGGG
chr5:131346889-131347009	ACSL6*NM_001009185*-*131337355	ATCCGCGGATGGTCCTTGCCATCAGGGAAGGGGGACGCAAGAACTCGGCGGGGGTTTGTGGTGGGGTCGCAGAGAGCAAGCCCTATATCTCCCTCCGCAGACCCAGGTGCTCCCCAAACC
chr5:131348110-131348230	ACSL6*NM_001009185*-*131337355	ATCTTCGTACACAACTGTATGTGGCACACGAGGTCTCAAGAAGCCCCTCATAGCCACAATAAATGGCCATATAGCCACACACAGCCACAGATGCCCACACTGCTGGGCTGAGGGCTTGGA
chr16:20702189-20702309	ACSM1*NM_052956*-*20692578	CTTCTTCCACAACACTGATAAGTTGAGGCAGAAGTAACTTTGGTTCCATACCTTTCAGCCTAGTAGGAGCAAGATAAGGAAAGTGAGGCCACCCTTGTTCTTATATCGCCATCACGGCAG
chr16:20702965-20703085	ACSM1*NM_052956*-*20692578	TATCTTTATATGATCCCATCCCATGACTAAAGTTGATTGGTCCAGGGTTGAGCAGTCATTTCTCATGACTTTGTAACCTAAGCTGGGCCAATCATAATACCTCTCCAATGTGTGTGTGTG
chr16:20702857-20702977	ACSM1*NM_052956*-*20692578	GTGGTAGAGCAACTCGCCTTTTGGAAAGTTCTGTACCTTATAGTGTCTTTACTTTAGAAACTTCCCTTTCTGCCAAGCCAAATCATGTTGTTGCCATGGAAGCTGTGATATCTTTATATG
chr16:20702309-20702429	ACSM1*NM_052956*-*20692578	ATCTCTTACCTTCTCCTTTTGAGCCCAGTAGTCCAGTACATAACTTGCAAAGTTAAATTCCTCCGGTACTTCATAGTCATTCCATCTTGGGGCTCCAAATTCTGATAAAGACCGGCAGCG
chr16:20462355-20462475	ACSM2A*NM_001010845*+*20452858	ATGGCCCCCACACGTGTGTATCCAACCTGGTTTTCTCTCCTGCATCCTCATCTTCCTGACTTCTCCACCTGGATATCTAACAGGCATCTCAAACATACTTTGTCCAAAGCTAAGAGGTTG
chr16:20463333-20463453	ACSM2A*NM_001010845*+*20452858	CTCAGTATTAACCATCACAGTGTCTGACATTTCTGTCTCCTTTTTTTCTATGGAATAAGAATTGAAGATTACTGTACCAGCTCCTGAGCAGAACTACACATTGCCTTTGTACCTGCTGGT
chr16:20462353-20462473	ACSM2A*NM_001010845*+*20452858	ATCAACCTCTTAGCTTTGGACAAAGTATGTTTGAGATGCCTGTTAGATATCCAGGTGGAGAAGTCAGGAAGATGAGGATGCAGGAGAGAAAACCAGGTTGGATACACACGTGTGGGGGCC
chr16:20461559-20461679	ACSM2A*NM_001010845*+*20452858	ATTTCCCTAGAGGGAATTCTTTGTAGAGGATCTTACCACCAAGCATCTATGGCCCCTACATTCTGGGTGCCTGCAGAATTAATACCATTCTGTCTTTGTTAGTCTTCTGGGCCTGTGATG
chr16:20588056-20588176	ACSM2B*NM_182617*-*20577695	ATGGCCCCCACACGTGTGTATCCAACCTGGTTTTCTCTCCTGCATCCTCATCTTCCTGACTTCTCCACCTGGATATCTAACAGGCATCTCAAACATACTTTGTCCAAAGCTAAGAGGTTG
chr16:20588058-20588178	ACSM2B*NM_182617*-*20577695	ATCAACCTCTTAGCTTTGGACAAAGTATGTTTGAGATGCCTGTTAGATATCCAGGTGGAGAAGTCAGGAAGATGAGGATGCAGGAGAGAAAACCAGGTTGGATACACACGTGTGGGGGCC
chr16:20587078-20587198	ACSM2B*NM_182617*-*20577695	ACCAGCAGGTACAAAGGCAATGTGTAGTTCTGCTCAGGAGCTGGTACAGTAATCTTCAATTCTTATTCCATAGAAAAAAAGGAGACAGAAATGTCAGACACTGTGATGGTTAATACTGAG
chr16:20588852-20588972	ACSM2B*NM_182617*-*20577695	ATTTCCCTAGAGGGAATTCTTTGTAGAGGATCTTACCACCAAGCATCTATGGCCCCTACATTCTGGGTGCCTGCAGAATTAATACCATTCTGTCTTTGTTAGTCTTCTGGGCCTGTGATG
chr16:20774683-20774803	ACSM3*NM_005622*+*20765311	TCTGAGGAAAGAGTTCCAGTCAGTGGAAACTGTGAATTCAGAAAGCCTGAGGCTGAAACAGGCAAGTGTGTTTGAGAAAAAGCAAGGAGGCCGGTGGCTGTGCAGAGTGAGGCAGAGGAA
chr16:20774839-20774959	ACSM3*NM_005622*+*20765311	ATCATACAACTCCTTGCAGTTCATGTAAGGACTCGGATTTTACCTGGAGTGGAAAAAGAAGCACTGAAAGATTTGAGCAGGGGAGTAACCTGATAGCGTTTATGTTTAGTCCTGCCACTT
chr12:7455486-7455606	ACSM4*NM_001080454*+*7446927	ATCTTCTGTGAGTCATGCTTAGTGCTAAGAACACATTACATAGCCTCAACCCATACCGGCTGGGTAGGGAGACAGGGCACATATATGAAAAACTATCATTGATAATACAAAGTAGACAAC
chr12:7457003-7457123	ACSM4*NM_001080454*+*7446927	ATCACCAGCTTTGGACGCCTCTGACTCTTGCTGACTTTGAAGCCATAAATCGCTGTAACAGGCCATTGCCTAAAAACTTTAACTTTGCTGCAGATGTGCTGGACCAGTGGTCCCAAAAGG
chr12:7457167-7457287	ACSM4*NM_001080454*+*7446927	CTTATCTCTCAGTCTTCCATTTCCTTGTTCTGTGGTCTACCACTTAATTCCAATGCACTCTCTCACCCTCTTGGTTTCCTTTGTTTGTTTTCCAATTGCCCTCCCCTCTCCCCAGGGAAG
chr12:7456883-7457003	ACSM4*NM_001080454*+*7446927	AGTACTTCTGTGTCCATAGCAGTAGACAAAGTCCTTTGGGAACCATGAAGATTTTTTTCCGCTACCAGACATTTAGATTCATCTGGCTCACCAAGCCACCTGGCCGGCGCTTACACAAAG
chr16:20420731-20420851	ACSM5*NM_017888*+*20410855	ATCTTCCAGCCACTGTGAGTACTGAGAAAACTTGGCAGGGGGCCACTCTCACTGGCTCAATGCACCCTGACCACTGGAAGCCACTGTGTCAGCTGCTGGGTTCTGGCTCTGCCCACTCTT
chr16:20421553-20421673	ACSM5*NM_017888*+*20410855	CCATATTTTGTTATTATTATTACTAAGAGGAATTTAATGCAAGGAAACTGAAACTGAGGTCACACGCAGCTCCCGGGCCAGTGCCTCTCAAACTTTAACATGCATATGACTCATCTGAAG
chr10:96953334-96953454	ACSM6*NM_207321*+*96943956	TATTTTATTAAACAAATATTGTGACCTCTTTTAAATATATGTTATACACACCCCCTTTCAAATTTTAGTTTTGCTAATTTGAGGCTCCAAGGTGGACCCTCCCACCGCCCCCCGCTGAGG
chr10:96954095-96954215	ACSM6*NM_207321*+*96943956	ATCTGACTGTTGCTTGTACTCATAAGGAAATTGTTTGCCTTATGGATTCATTCTCAGCACTACAATCTCAGTGATTATCCCTCTGAGCTGCTCAATTACTCCCTGTCTTTTCCTCAATTT
chr10:96953461-96953581	ACSM6*NM_207321*+*96943956	GATCTGGCTCCCTACCTGATTGTTGCAAGACTTTCACCTACACTACCTTGAGTACGAGACTTTCACCTACACTACCTCGAGAGGCAATCCCTAGAGGGCCTTCGATGTGCCTATTTATTT
chr10:96953975-96954095	ACSM6*NM_207321*+*96943956	AGCAGTTCTCAGAGGAGACAGAAGGCAACAGCTCTACCATCCTCCAAACATCTGAAGCCCCCCATAGAAACTCCTCTTGGAATTGGTAAGTATCTGTGCTCATGGGCTTCTTCTCCAATG
chr20:25013484-25013604	ACSS1*NM_001252676*-*25003342	ATCGCAAGGCCAGCCCGCAGTTCTCCCCGCAGCCAGCACGCCTGCCCAGCCTGGCTCCAGCGGCCTCTTCTGTGGGATTTCATCGTTTTCCCTTCAGGCTTTCAGAAGGAGGACAAAGGC
chr20:25013364-25013484	ACSS1*NM_001252676*-*25003342	GAGGCCACCCGGGAAACCACAGCAGAATGAAAATGAGCTGTCCGCATCACAGGCAGGGGCCTCAAGGAGGCCTTTGTTTCTTCCCAAGGCCATCTGCAGAGGGGACCACATGAGAACCAG
chr20:25013039-25013159	ACSS1*NM_001252676*-*25003342	ATCCCAAGGTTGTCTTTCCTTTCGGCGCCTCATCCCTCTGAATCTGGACCTGGCAATTGCATTAACCACTTTCCCACTCTTGCTGTACTGACTTTAATTAATTATTTGCAATAAAAAGAG
chr20:25012919-25013039	ACSS1*NM_001252676*-*25003342	CGACACGTGACCCAACCTGGTCCAGTCAGAGTCAACCATACTCAACTCCGGGAAAACTGGGAGCAGGCGAGAGCCGCCAACTTGCCGGCCATGCGGTGCGAAGTGGAGGAAGTGGAAGCG
chr20:25038439-25038559	ACSS1*NM_001252677*-*25028818	ATCTTGCCAGTGCTGAAGTCGCAGTCCCAGACGGTGTGGTAGGGGGTGTCCCACACGAGAGTGTCCCGCGCCAGAGGCCCCCAGAAGGCGGCCGGCTCCCGGGCTGCCTGTGCACTCAGC
chr20:25038084-25038204	ACSS1*NM_001252677*-*25028818	CACCCGGTAACGCAACTCTGGAGTCCGCCGAGCGAGGAGCCGCGCCGAGCAAGGCCAGCAGCGGGGCGTCCCAAGCGGCCGCCGGGTCCCCGCGGGCGCCGGCCCGAGCTGGGCACGTGG
chr20:33464145-33464265	ACSS2*NM_001076552*+*33454327	CTTGTCACACCCGGCCCCGCCCCTTCTGCTTTCACTCGACGGCGTCACTCCTTCCGGCAAGTCAGCTCCACCCCTATCCCTCGACTTTTCCTTATAGTATTTCTGTCCTTGCCAACCTCG
chr20:33464265-33464385	ACSS2*NM_001076552*+*33454327	ATCCCTCCCCAACCAGACACGGCCCCGCCCCCTCTGGCACCGCCCACCCGCCAGACTAAGCCACTCCCCCACTCACCAGGCCCCGCCCCTCTACGGAGGCCCCGCCTCTAGTTCGGCCTG
chr20:33465131-33465251	ACSS2*NM_001076552*+*33454327	TGGGGTCCTCAGATTAGTAATGGAGTCCCCGATCTATTTTTAGTATATCGGACATCCTAATGGAAATTACGCGGTATAAGACTGAACGAGTTACTACGATGTCAAGTTGTTTTATTTATT
chr20:33465042-33465162	ACSS2*NM_001076552*+*33454327	TGCTTCCCTTTCACACCAGCTCAGCCACTGCCTCCTGAGACCCTTAACCTGTGAACTGTTGAGGGCAATAACGGGTCTGGTTCCCATCTTGGGGTCCTCAGATTAGTAATGGAGTCCCCG
chr20:33462362-33462482	ACSS2*NM_001242393*+*33452765	CTCCTTAGTAAAGTCTATATCCTCTGTATCTCTTAGGGGAAATCCATGTCTCCTCACTAGGGTAAGTGCCCTTCAAAGCCATTCATGTCCTATTAGCAGGGCCCAGGGCCCTTCAGTCAG
chr20:33462482-33462602	ACSS2*NM_001242393*+*33452765	ATCTGAGAACCCCCAGCAACATCTGTGCTCCCTTAGTGGAGTCCATGTACTGTCAGTGAAGTGTGTGTCCCTTCGGTGCAGTGAATATCTCCTTTATGAAAGTATCTGACCCCTTGGTGG
chr20:33462988-33463108	ACSS2*NM_001242393*+*33452765	GCTAGAGAGAAGCTAGAGGTAATTAAGCCCAGGTTGTGGTGGTGGTGGTGGGGGTTTCCCTTGGTGGAGTAAAGAGATTGTGAAGGAAAGAAGAGAATGTGGGCCAGGTGTGGTGGCTCA
chr12:81472028-81472148	ACSS3*NM_024560*+*81461808	GGCGGTCTCGGGGGCCGGGGATGCAGGGCACTGTCCTCCGGCAGTGGCAGCGAGTACAAGACCCACTTCGCAGCCTCGGTGACCGACCCCGAGAGGTTCTGGGGCAAAGCTGCCGAGCAG
chr12:81471524-81471644	ACSS3*NM_024560*+*81461808	AGATGGGCCGTTGGCCTCCTCCTAGGAGTACTTGTGTGTTGAAATCGGAAGGACGTTCTGGAGTTTGAGCGCGATTTTTCCCGGAAGGCTGCGGGGTTGGAAGTGCATGTTGGGGTTTGG
chr12:81472235-81472355	ACSS3*NM_024560*+*81461808	ATCCCCCATCCCTGGTAACTTTTTGGGCGCCAGGACCTCCCTGGGACCTGGAATCTGGCATTCTATCACGAAAGAAAATTGAAACTGGAGATGTGTTCAGACCCCTCAATTCGTGTTTCA
chr12:81471644-81471764	ACSS3*NM_024560*+*81461808	ATCTCGTGCAGCAGCGCAACTAACCTGCTGCAACGGCGCTGTGACACCCCTGTCCCGGGGCCCCCACTTTAGCCTGTTGCTTCTCTGGTCGCTCCAGGTCGGTTTTTCCCGGCGACTCTA
chr1:229568496-229568616	ACTA1*NM_001100*-*229559843	ATCTTCTCCATGTCATCCCAGTTGGTGATGATGCCGTGCTCGATAGGGTACTTCAGGGTCAGGATACCTCTCTTGCTCTGAGCCTCGTCGCCCACGTAGGAATCTTTCTGACCCATACCG
chr1:229570303-229570423	ACTA1*NM_001100*-*229559843	ATCCCCAAACTCCCACTTGCGACTACCGGGAAGAGGGAGTCGTGTGGAGTGGTGGGCTTGGGAGGATTGGAGAAGCAGTCACTCCTGAGTCTCAGGAAGGGAAGGAAGGCGAACTCCCTC
chr1:229570183-229570303	ACTA1*NM_001100*-*229559843	GAACCGCACCTGTCCCAAAGGCCTCCCCAACCATGTCCACTCTGAGCGCCCTGGGCGCTCGGGAAGGTGCCTGACTGCTGACTTCCAATATTTCAACTCCTCTTCGGGTTCTTTGCTCAG
chr1:229568277-229568397	ACTA1*NM_001100*-*229559843	GGGACTGGGGGCAGCGGGCACTCACCGGTGGTCCTGCCGGAGGCGTAGAGGGACAGCACGGCCTGGATGGCCACGTACATGGCGGGCACGTTGAAGGTCTCAAACATGATCTGGGTCATC
chr10:90750286-90750406	ACTA2*NM_001141945*-*90741147	CCCTACCCGCGCGCAGGCCAAGTTGCTGAATCAATGGAGCCCTCCCCAACCCGGGCGTTCCCCAGCGAGGCTTCCTTCCCATCCTCCTGACCACCGGGGCTTTTCGTGAGCTCGTCTCTG
chr10:90750286-90750406	ACTA2*NM_001141945*-*90741147	CCCTACCCGCGCGCAGGCCAAGTTGCTGAATCAATGGAGCCCTCCCCAACCCGGGCGTTCCCCAGCGAGGCTTCCTTCCCATCCTCCTGACCACCGGGGCTTTTCGTGAGCTCGTCTCTG
chr10:90751507-90751627	ACTA2*NM_001141945*-*90741147	ACTCGTTCCCACCGCACAGAACCCGGCGCCTATTATTGGCCAAGAAACTTGAGCAGCCTGTTTTGAAAAGTCCCTCGCTCAGAAATGCCAGCTTGCAGATGGCTAATCAAAGAGACGTGG
chr10:90751507-90751627	ACTA2*NM_001141945*-*90741147	ACTCGTTCCCACCGCACAGAACCCGGCGCCTATTATTGGCCAAGAAACTTGAGCAGCCTGTTTTGAAAAGTCCCTCGCTCAGAAATGCCAGCTTGCAGATGGCTAATCAAAGAGACGTGG
chr10:90750406-90750526	ACTA2*NM_001141945*-*90741147	ATCTCGCGCAAGAGTGACACACAGGTGTTCAAAGACGCTTCTGGGGAGTGAGGGAAGCGGTTTACGAGTGACTTGGCTGGAGCCTCAGGGGCGGGCACTGGCACGGAACACACCCTGAGG
chr10:90750406-90750526	ACTA2*NM_001141945*-*90741147	ATCTCGCGCAAGAGTGACACACAGGTGTTCAAAGACGCTTCTGGGGAGTGAGGGAAGCGGTTTACGAGTGACTTGGCTGGAGCCTCAGGGGCGGGCACTGGCACGGAACACACCCTGAGG
chr10:90751880-90752000	ACTA2*NM_001141945*-*90741147	ATCTAATTCCAAAACTCAGGCTGTTCGCTGATTGCATCTGATATCCAGATTACACCAAGAGGCTGAGATGTCTGGGTCCATTTTATGATTAGAAAAAAAAATCCTGTTCCTTTCAGAAAT
chr10:90713277-90713397	ACTA2*NM_001613*-*90702580	CAAAGAAGTAGTTTGGAAAAGAAAGGAGATTGTTCAAAGGAAGCCTCTGTAGCCCTCCTCTCTGCCCACTAACCTCCTTGACAGGAAGTAGAGAGACCAGGTGATATGGTTTGGTTCTAC
chr10:90712083-90712203	ACTA2*NM_001613*-*90702580	AAAGAAAACCCCTACAACAAATCAGAACCAGAAAGAAATCTGAGTTTCCAGTGCCTAAATACAAATAAATGTATAACTTACTGCACACAGCTAACCTGCATACCTGTATTGTGCTGCAAG
chr10:90712323-90712443	ACTA2*NM_001613*-*90702580	ATCATTAAAGCCAAAAGCTACAATCATTTTAGTAGTACAATCTTCATTCAGAAATATCAGTGCATGAACCCAGCCAAATCCCTGCAGATGATGTCTTATTATACCGGGTAATTAAAAGAG
chr5:56778775-56778895	ACTBL2*NM_001017992*-*56768636	ATCTTTCTACATAAAGAGAAAATTGGCTGCCAAGTGGTCAAATCTCAGGTTCCTGTAATTAGGCAACCCACACATGACCGTCAGCCTGCCTGGTGAGGTCTCTAGATAACTATGATGATG
chr5:56778655-56778775	ACTBL2*NM_001017992*-*56768636	CCACAGGTATTTAAAGGAACACACTGACTCCGCCCATGTCCTACTCCACCAGTTCCCAGCATTTCTGGATGAGGTCATCTCTGAGGTATTAATGATGGTGATGATTACATAAACAATTAG
chr5:56778547-56778667	ACTBL2*NM_001017992*-*56768636	ATCTTCCAGACGAGTGAACAGGACAAGTGAATAGACAGTGAGTAAGAGAAAGTGAACAGGCCTAAAACACTCCAGAAATGCTTTCAGACACGGGAGGCTGCACCGGGACCACAGGTATTT
chr5:56778427-56778547	ACTBL2*NM_001017992*-*56768636	ATCATGGAGGGGAACACAGCCCGGGGGGCATCGTCACCACCAAAGCCTGCCTTGCACATCCCTGACCCATTATCCACTACCAAGGCAGACAGCTCATTGTCAGTCATGGTGCTGGCTGAG
chr7:5571324-5571444	ACTB*NM_001101*-*5560232	CCTTGTCACCCTTTCTTGCCTTGGGTCTGTCCACTGAGTAGCACACAAGACCGGGTGGGCAGGGTCCGTTCTGCTCCGGGAATCACAGACTGTGTGTACCCAGGTGGTGGGCATGCAGCG
chr7:5571444-5571564	ACTB*NM_001101*-*5560232	ATCAGTGGCGTGGGACCACAGAGGGGCATTCGGCTCAGCCTAGAGGAACCTGCCTTCCTCCTCCTCCCCCTCCTTGGAGGTGGTGACAAGAAGCTGGATTTTTACACAAAAATAGGAAGA
chr7:5570061-5570181	ACTB*NM_001101*-*5560232	CGGCCCAGACGGCGGCTCTGCACGGGCGAAGGGGCCGCGGCCGCCTGCGGCCGGGCCGTGAGCCGCCTGCCCCGGTCGGCTGGCCGGGCTTACCTGGCGGCGGGTGTGGACGGGCGGCGG
chr7:5570181-5570301	ACTB*NM_001101*-*5560232	ATCGGCAAAGGCGAGGCTCTGTGCTCGCGGGGCGGACGCGGTCTCGGCGGTGGTGGCGCGTCGCGCCGCTGGGTTTTATAGGGCGCCGCCGCGGCCGCTCGAGCCATAAAAGGCAACTTT
chr15:35088592-35088712	ACTC1*NM_005159*-*35077927	ATCCCCTGCTGCCAAAGTGAATAAAGGAACAAATGCCAAAAGTAGCTTGCCCACTTGATGGTGGGGAGATGAGCATCTTTAAACTGGGGGCAGAGGCCCTCACTCCAGGTGGAGACAAGA
chr15:35087799-35087919	ACTC1*NM_005159*-*35077927	TCAGTTGGAGCAGCCGGGGGCAGGGGTGGGGGGCCCGGTCTGCCACCTTGCCTTATTTGGTCCCCTTCGCACCCGCTAGGACTGCCGAGGCCATTCATGGAGCCAAGGGCAGGGGAGAGG
chr15:35088307-35088427	ACTC1*NM_005159*-*35077927	CACCCTTCTGGTCTAGTCCCCGCCAGCCTGAATGGCTTTACTCAGAGAGCTGGTGCTGGGCTCATCTAGGTCAGAAAGCTGAGATTAACCAAGGCCACCCGAGTTCCAACCCATGCATGG
chr15:35087919-35088039	ACTC1*NM_005159*-*35077927	ATCAGCCAGGGAGCCCCCAGACCATGTAAGGAAGGGGAGGGGGCAGTCAGGGGGATGGCCAAATAGGGAGCTGGGGAGGGGCAGGCGCTGAAGGGTAGGGGGCAGGGGAAGACTAAGTGA
chr17:79479477-79479597	ACTG1*NM_001199954*-*79469892	CCCTGCCCCAACCCCAGCGGCCGTGGCCTCCAAGATCGCAACCGCCTGGAACCGAAGGCCGGGCCTTTTACGTAACGTCCACGGCTCGGAAGTCTGCACTGCGGCCGGGCCCCGCCCTGG
chr17:79479761-79479881	ACTG1*NM_001199954*-*79469892	GCAGAGAAACGCGACGGCGGAGCGGCGGAAGAACAGAGTGCGAGAGCTGGCAGCGGCGACTGAGACCGACCGCGGCCTCCCCCGCCGTTATTTAAGCGGAAGCGGCGCGCCCGCGCGGCC
chr17:79480178-79480298	ACTG1*NM_001199954*-*79469892	CTGCCTGACCCGGGGCGGGGCCGCGCCGGAGCTGGGGTGGGTCCCCGAGTCCCCGGCCACGCTGCGGGGCTTTGCTCCCTGGGACGTCCCTTGCAATCTTTCCCCTCGGGCTCCACGAGG
chr2:74119968-74120088	ACTG2*NM_001615*+*74110092	AACTCACTCTACCCACCCCCCTTCCCTACCCCCAAGGCGATTTATTGAAAAAACCACCTTATATGGTAATATTGCTAACACACCGTCAGCTGGCCTTTTTAGGGACTTTGTTTAAAGAAG
chr2:74121412-74121532	ACTG2*NM_001615*+*74110092	GCTCACTTTGATTACTTGAATGTGGGTTTGGACTCTGATACTAACCCTTGGGCTGAAAAGAGGAAGAGCTTCCTGTGACAGAGAGGGATGGGTGCTGGAGAAACTGCAATGAACAGTAAG
chr2:74120742-74120862	ACTG2*NM_001615*+*74110092	ATCATTGGGGGATGGAGAAAATTCCACTTGCCCTGTGGCATCGTGAGGTTTCAGGGTAGAAGGAACTTGGGACCCATCTAGTTCATTCTCCTCTGATGAGGACATTGAGGCCTAGAGACG
chr20:32254317-32254437	ACTL10*NM_001024675*+*32244303	AAGCCCAGGTGAGAGGTGCCAGGAGGCTGCCTGGGTCCTCAAGGGGGATATATGTCCAAATGGCCTTACCACAAGGCCCCTTCGCCCTCAAAGTTCTGCTCCTCCCGGGGGCTTCTTAGG
chr20:32253901-32254021	ACTL10*NM_001024675*+*32244303	AAAAAAAGAACTGAGTCTCAAACTGAGGCCCACGTGAATCCATCCGTGGAAGCCCATAAAGGTAGGGCCAGAGCCTCTCGGGGGCTCTTCAGGGAAGCTGCAGATCTGTGATGAAAAAGC
chr20:32254447-32254567	ACTL10*NM_001024675*+*32244303	ATCAGTCCTAGCCATCTCGTCAGCCATCTCAGCAAGGGCTGACGGGGCGGAACAGCAAAGCAGAGGCGGGTCCTGAGAGCGTGGAGCCTGAAGCCCGGCGCCAGAGGGAGACCAAGAGGG
chr20:32254004-32254124	ACTL10*NM_001024675*+*32244303	ATCTGTGATGAAAAAGCTTTTTCTTCAGCACTGGGAGGGGTAGGGGGCCACACATCTGGACAGAGTACATCAGATAATTCTAAGTGGTTTGGGAAAGGAATCAGACTGTGCTGGGCTGCT
chr3:179280211-179280331	ACTL6A*NM_004301*+*179270707	ATCCTATCAATTTGTCTGATTTACTGATTCCCCTATCCCAAAGTGGAGCGCAAAATTTTTACTTTTTCAACATAAAAGTTAGTTTAAAATACTTTTTCTGAAGAAAAAAAGAAAGAAATC
chr3:179281544-179281664	ACTL6A*NM_004301*+*179270707	ATCAATTCAGGAGCACGTGTAATTTAAGGATGCCCAGAAAGTTTGCTGGGGGTCCTAGGCGTGTTATTTTTTCACTTTCTTTGATTAGACTGTGGTGTGGTAGGAAGATTACCAGGTGCC
chr3:179281424-179281544	ACTL6A*NM_004301*+*179270707	TTAGGGTACTGCCTCCTCCCCGTCTGCGCCCCATGCGCGAGCTGCCTCACCTTTCAGTAACTCTTGCCTGTTTTTTGGCTGCGGAGTCTCCAGAGTGACTCGTGGGCGGGTCTGTTTGAG
chr7:100253342-100253462	ACTL6B*NM_016188*-*100244084	ATCTGGGAGAGCCCTGGGTCACTGGAAAGCCTGAAGAAGGGTCCGAAGCCCCTAGGATTTGGAGAGGAGACTGGAAGGCTCACCTTGGGACAGTCCTCCCCAGCGTACCCAGCGCGGACT
chr7:100254228-100254348	ACTL6B*NM_016188*-*100244084	CTTAGAGACCGTCGCTAAGGAACTGGCGGCAGAGAGGAGAGCAGGGAAGAGGCGGAGACCAGGACTCTGCAGGACGACTGATGAGGTCCCTATCCCCTTGCTTTTTATTTTTATTTTTAT
chr7:100253898-100254018	ACTL6B*NM_016188*-*100244084	GGCGCGGGTTTGGAACGCAGGGCTGCGGGAGCCGGGGGCCCGAGGCTCGCTCACCTCCGCCGTAGACGCCCCCGCTCATAGTGCCCGCTGCGCTGCTAGCGGCCCGTGGGCGGTGGCGGG
chr7:100254094-100254214	ACTL6B*NM_016188*-*100244084	ATCCCCCGCTCCAACGGCGCCGCCGATTGGCTGCCAGGCGAGACAATGACCGACCGGGGGCAGCTGCTTTAAAGGGGAAGATACACTCTATTAAGCGGCCAGGAGGAGATGGGGCAGGGG
chr9:111625079-111625199	ACTL7A*NM_006687*+*111614507	ATCGCCCCGGAGGAGCATGCGGTCTTGGTTTCAGACCCGCCACTGAGCCCACACACCAACAGAGAGAAATATGCTGAAATGCTGTTTGAAGCCTTCAACACCCCTGCAATGCACATCGCC
chr9:111624063-111624183	ACTL7A*NM_006687*+*111614507	ATCTAACTCTTCAGTCACACATCTGCCTCCAGTCCTCTGCACCTGCTGCTCCCCTGACATACACATGGCTCTCTCCCTCACCTCCTGCAGGTCTTCATTCAAATGTCACCCTCTCAGGAA
chr9:111624764-111624884	ACTL7A*NM_006687*+*111614507	ACTGAATCAAAGGCAGCCAAGGAGAGGCCCAAGCAGGAGGTGACCAAAGCAGTGGTCGTGGACCTGGGCACTGGCTACTGTAAATGTGGCTTTGCCGGCCTGCCAAGACCCACCCACAAG
chr9:111623943-111624063	ACTL7A*NM_006687*+*111614507	GACTCAGCTCTACTGTTGTACTGCAATGGCAGTCACGGACAATACGTACATGAATGAGCACGGCTGTATTCCTATCCAACAAGCCGGGGACCGGATTGGACTGCAGCCTGCTGACCCCTG
chr9:111618149-111618269	ACTL7B*NM_006686*-*111608275	CTGCCTCTCCAGGGTCACCCTGAGCCGTGCCCAGGGGCATGGGGCTGTTCCTTGTCGCCATCTGCCTCCCTTGCTCCCCTTCTCACATCCACAGCCTAGAGCCCCCTGGGGAGAAATGAG
chr9:111619103-111619223	ACTL7B*NM_006686*-*111608275	AAAACAGATGAAGCTAGAGAAGTCACAGAGCCAAATAGAAAGGGCATCAAATGGCAGGAGTAGGTTTAGACTAAACTGAGGAGAGCCAGGGAAGCTATGAAGACTTTAAGCAGGGGAATG
chr9:111618269-111618389	ACTL7B*NM_006686*-*111608275	ATCCCCCACCTCCAGCAGTGCCATGACAACCACCCGGGATTGTGATGTCACTCGGGGCTGGTCCATTCAGGCAGCAGGGGAGGGCCTGGCTTTGGTCGGTTCTTGGTGTGTCACCCCCAC
chr9:111619575-111619695	ACTL7B*NM_006686*-*111608275	TCTGCATTGGGCTGTAATGTAGAGAATGGATGGGAGGGGCAAGACTAGAAACTGAGACCCGAAACGAGGCCATTGGAGAACTTCTGATAAGACTTGAAGGTGGCCTGACCTAGGGCTGTG
chr1:18081616-18081736	ACTL8*NM_030812*+*18071807	ATTTTCTTTTTCACTGCTGATATTTCATTGTTGCTGGTTGTCAAATTATTGCCTCTCCGCTCCACATTCACCCTTCTTGCCTGCTTGGTAAAAATGGATCTGGGCCCTTTAAATTTTCTC
chr1:18082614-18082734	ACTL8*NM_030812*+*18071807	ATCAATCACAGCCCTGGGTAGGGGGCCCCTTCCTTGGTAGCTCTGGGAGCTCTTCTTTGGGGCTCTATCTTATCCCTTGAATAGGGGCTCTTCCCAGGGGGCCTCAGCCCTGGGGGCCTC
chr1:18082494-18082614	ACTL8*NM_030812*+*18071807	AGGACGTTTACTCTGTCACAGGTGGCAGGAGGGTGTCTCTTCGGGACTCTACCGCAGCCCTCAGGGGCTTTTTCTTTGTGGACTTTATTTCAGCCTTCGGAGGGGACTCTTCCTTGGGGG
chr1:18081713-18081833	ACTL8*NM_030812*+*18071807	ATCTGGGCCCTTTAAATTTTCTCCCTGGCCAGCAGGCATGCTGGGCTTTGCCAGTAGAGGGCGCTGGGGAGCCCCAGCAGCGGGGAGGTTCCGCTTCCTGCTTGCCACGTGCTCACAGAG
chr19:8809360-8809480	ACTL9*NM_178525*-*8799180	GATGGCACCTGGTTTTTGAGAAAAGACAAGCTTTTTGTTGCATGTCAACCCACTGGGAGCTAGGAATCCAGCACAAGTCTGTTTCTCAGCTGGCTTTAAGGCAGTAATTTTATTAGAAAA
chr19:8807786-8807906	ACTL9*NM_178525*-*8799180	CAGCTCTGCCCTGGTCAGTAGCATTTGCGGTACACGATATAGGGACCCTGTTCCTCGTACTGCTCCCGCAGGACCCAGCAGGACTGGAAGGCGCGCAGGGAGGCCAGGATGGAGCCCCCG
chr19:8807906-8808026	ACTL9*NM_178525*-*8799180	ATCCATACGGAGAAATTCCTGGTGGGCTGGGCAGCCACCACCACGTGGGTCTCGGCTGGCAGAGCGCGCAGCAGCTCTGCCCGGAAGCGACCCTCGAAGCCGGTGAAGAGCGAGGACCCA
chr14:69445291-69445411	ACTN1*NM_001102*-*69436083	ATCCGGAGCAAGCAGCCCCGAGCCGGGGTCTCAGCCCCAGCCTGAAGACCACCGCCCCCGAGCACAGCCCACGCGGGGATGGTTGCAACAGCCGCAGGGTGGCCTGGACCACGGACCCCC
chr14:69445004-69445124	ACTN1*NM_001102*-*69436083	TTAAGCAATAAAACGGTCTGCTGTCCTGACCCCGCCCCCACAGGGCCCGCGGGGGAGCCCGCGTACGCCCCCCAGTTTTCTCGTCCCCAGCCGCACTCCAGCTGGTCCTTCTCCAGGCAG
chr14:69446629-69446749	ACTN1*NM_001102*-*69436083	ATCCCTGCCCTGCAGGAACCCGGTTTCTCGCCAGCGAACTGCTCTCAGAGGCTACCGAGCGTTCCCGCCTCGCCGCAGGAACTCTTCTAGCTCGCCCTCGGGCTCTGGGGACCGCTCCAC
chr14:69446475-69446595	ACTN1*NM_001102*-*69436083	TTCCCAGGGAACCTGGGTCTGGGCAGGTCGGCACCCTAGGAAAGGGGGCGGAGTGGGGCAATGGAAAGGAATTTCTTGGGAATTTCACGACTCCACCGCCGCCCCCCCCGGCCCCGCCCC
chr1:236849913-236850033	ACTN2*NM_001278344*+*236839753	CAGTCAGCCCGTGCGTCCGAGCCCCTCGCGCCCCGCCGCAGCCCCGGCCAACCGAGCGCCATGAACCAGATAGAGCCCGGCGTGCAGTACAACTACGTGTACGACGAGGATGAGTACATG
chr1:236850033-236850153	ACTN2*NM_001278344*+*236839753	ATCCAGGAGGAGGAGTGGGACCGCGACCTGCTCCTGGACCCAGCCTGGGAGAAGCAGCAGAGGAAGGTCAGCAGGGGCCCGCGGGCCGCCCGCGCGTGGTGGGGCCGGGTCCCCCGCGGG
chr1:236849356-236849476	ACTN2*NM_001278344*+*236839753	TCTCCAATGAATATGTGGGAATATATGGAAAACGCGAATATCCAAATGATATTTGGAAAACTTGGCTGTGTTGGGGTGGTCAGGGACCCAGCCTCTTAGGTGTCCCTCCCCTGGCTCGCG
chr1:236849476-236849596	ACTN2*NM_001278344*+*236839753	ATCACCCACCCGGGACACCGACGGACCCCGCGCCGCTAACCAGCCGCTCTCAGAGCGTGGGTGGCAGGCGTGGCTCTGCTCGGGGCCGGCCGCTCCCCTCACGTTCCCGGAGGCCTCGGC
chr11:66313513-66313633	ACTN3*NM_001258371*+*66303865	GCTTCCGTATTGGGGCGGAGATAGCGGCAGACGGACGTCTGCTACGGCCAATAGAAGCTCGGAAGGGGGTGCGGCGAGCGCTCAGACTCTCAGGGAACGGCCGGCCCACGCGGCGAGTTG
chr11:66313513-66313633	ACTN3*NM_001258371*+*66303865	GCTTCCGTATTGGGGCGGAGATAGCGGCAGACGGACGTCTGCTACGGCCAATAGAAGCTCGGAAGGGGGTGCGGCGAGCGCTCAGACTCTCAGGGAACGGCCGGCCCACGCGGCGAGTTG
chr11:66314136-66314256	ACTN3*NM_001258371*+*66303865	CTCAAGGTCACACAGCGCCCCAGCAGCGGAGCAGGAATGCAAACCCAGGATCTCCGCCGCGAGATCCACCCCGGCGCCCCCGAGTCCCGCAGTTCCCGGCTTCAGGACAACCCCTTGCCA
chr11:66314136-66314256	ACTN3*NM_001258371*+*66303865	CTCAAGGTCACACAGCGCCCCAGCAGCGGAGCAGGAATGCAAACCCAGGATCTCCGCCGCGAGATCCACCCCGGCGCCCCCGAGTCCCGCAGTTCCCGGCTTCAGGACAACCCCTTGCCA
chr11:66313633-66313753	ACTN3*NM_001258371*+*66303865	ATCTGGCCAACGGACCAGCAGTGGAGGCGCTCGGAATCCCGCGGCGCTGGAGCCCGGATAACGCCGCGGAGTGATTGACCCGCCCACCCTGGAGGCTCCTCCCATCCCGTCGGAGCCCCG
chr11:66313633-66313753	ACTN3*NM_001258371*+*66303865	ATCTGGCCAACGGACCAGCAGTGGAGGCGCTCGGAATCCCGCGGCGCTGGAGCCCGGATAACGCCGCGGAGTGATTGACCCGCCCACCCTGGAGGCTCCTCCCATCCCGTCGGAGCCCCG
chr11:66314358-66314478	ACTN3*NM_001258371*+*66303865	CGGGTGTCCGAGAGCGTGCCGAGCGGAGCGAAGCCAGGAGCCCGATCGAGATGATGATGGTTATGCAGCCCGAGGGTCTGGGGGCCGGGGAGGGGCGCTTTGCGGGCGGCGGCGGGGGCG
chr11:66314358-66314478	ACTN3*NM_001258371*+*66303865	CGGGTGTCCGAGAGCGTGCCGAGCGGAGCGAAGCCAGGAGCCCGATCGAGATGATGATGGTTATGCAGCCCGAGGGTCTGGGGGCCGGGGAGGGGCGCTTTGCGGGCGGCGGCGGGGGCG
chr11:66314462-66314582	ACTN3*NM_001258371*+*66303865	GGCGGCGGCGGGGGCGGCGAGTACATGGAACAGGAGGAGGACTGGGACCGCGACCTGCTGCTGGACCCGGCCTGGGAGAAGCAGCAGCGGAAAGTGAGTGCTCGCCCATTTCCTGACAGC
chr11:66314462-66314582	ACTN3*NM_001258371*+*66303865	GGCGGCGGCGGGGGCGGCGAGTACATGGAACAGGAGGAGGACTGGGACCGCGACCTGCTGCTGGACCCGGCCTGGGAGAAGCAGCAGCGGAAAGTGAGTGCTCGCCCATTTCCTGACAGC
chr19:39138053-39138173	ACTN4*NM_004924*+*39128266	ATCTGGCCCCGCCCATACGCGAACGACGCGCGCGTTCACGCCGGAGAGGGGGCGCGGCTCGCCCCCGGGCTGAGTCGGGCGGCCAGGAAGCGGGACTCTGCGCAGGCGCCAAGCTCCGGA
chr19:39139024-39139144	ACTN4*NM_004924*+*39128266	ATCTGAAGGAGATTGGAATTGGGGGAGCCTCAGGTTGGGGGAGTTATAAAGGGGATGAAGAATCAAGTGTGAGGATGGAGTGGAGATTGTGGGGTCTGAAGACGGGTGGGAAGACTAGGG
chr19:39137947-39138067	ACTN4*NM_004924*+*39128266	AATATTTGTTGAATTTGTGTCGCTGAATGGGAACCCGGTGCAGTGCATTCCAAGCCTGAGCTGGTTCAGGTCCGATGGCGGGGCCTGCCCTTATGAATCATTCATGATCTGGCCCCGCCC
chr19:39138760-39138880	ACTN4*NM_004924*+*39128266	GGTGGGGAATATGGGAGTCAAATAAAAGGAATCGGGAAGGCTGATGAAGGATTTGGAGGGTCTGGGCGTGCCATTAGGGGAAACCGAGGAGATGACTGGGCAGGCTGAAATGGAACTGGG
chr14:58666870-58666990	ACTR10*NM_018477*+*58656832	CGCGAGCGCCGAGACTTGTTGGCCGCGGAGACTGCGACCCTCTTCTCTCAGTCTGCCTTACTACCATGCCGCTCTACGAGGGCCTGGGGAGCGGCGGGGAGAAGACGGCGGTCGTGATCG
chr14:58666986-58667106	ACTR10*NM_018477*+*58656832	ATCGACCTGGGAGAGGCCTTTACCAAGTGAGTGGCCGTGACGCCAGCTGTGTTCGACCCGAGGGGAGGGCGGGTGGCAGAGCCCCAGGCACTGCCTGGGTCCTCATCGCCGACTCGCTGG
chr14:58666547-58666667	ACTR10*NM_018477*+*58656832	TCTTCACAGTGAGCTGAGACCGAACCTCTTCACAGCCGCGCGTGGGTGCGGCTTTGGGGCGTGGTGGGAGGGAAGGATAGGGAGGCCGGCTCCGCCCCCTCAGGGCGACCGGCGCGCCTG
chr14:58666667-58666787	ACTR10*NM_018477*+*58656832	ATCGCCGCGGCCTCCGCGCCCCCGCACTCGGATTCGCGCCCGCCAGCGCCTCTTTTCCCCTAGTCCTGGCGACGGCAGCACCTGCAAGGGTGGGTCCAACGCGGAATGAGGCACAGCCTG
chr10:104262818-104262938	ACTR1A*NM_005736*-*104252512	GATCAGCCCTGCCACTCCCCCCGACGTTCCCTTAGACAATATAAGGTTCTCATGTTTTTATTTGGGTCTGTAAGACTTTAATAAACATCTCCTAGCACCTCACACTCTAACAAAAAGGAA
chr10:104262180-104262300	ACTR1A*NM_005736*-*104252512	TGGCCGCCTTGCCTGCGGACTATGTGATAAGGGGAGGAAGGAGGCGGCGGTGGCTGAACGCGCCTGACAGGCCGGGCCAGTGACAAAGAGCCGGCGGCTCAGGCTGAACCCCGGGAAGCG
chr10:104262041-104262161	ACTR1A*NM_005736*-*104252512	ATCGGAAATGGGGGAGAGGGCGGGCGACGGGAATCTCACACAGCGGTTAAGGCCCCTAGAGCCAAGGGCCCAAGGACTGGCTTGGACTATAACTCTTTCCTTTATCCACTCCAGAGTTCT
chr2:98281060-98281180	ACTR1B*NM_005735*-*98270561	AGAGACTGTTAAAAATTGCCGATGTCGACTATATTGCAAGTCGTCACGGTGGGGTATTGCGAAAAGTTTTCAATTAGCAATAATCGCGCTTCGGATAAACCTCATTGGCCACCATACGGC
chr2:98279330-98279450	ACTR1B*NM_005735*-*98270561	GTCCCCAAGCTCAGTGCTAACCTCCTTATTAAACATCCCCTGCTGTGACTCAGGGAACCCACATGGGTACTCTAAAACAGTCATTCAGGGACCCCACGGGGTCATGTGGGAGGGAGACAG
chr2:98280812-98280932	ACTR1B*NM_005735*-*98270561	TCCAGAAAGACGTCTTTCCCGCGTCCCAGCACCTCGGGCCACGCTCCTTCGTGAGAGCGCCCTCTCCAAGGAGGCCGGCCCTGGATATTTCACCCAAAATATTTATTTTTTCTTTTTTTC
chr2:98279680-98279800	ACTR1B*NM_005735*-*98270561	ATCACCCCAAATTGCTTGCTGATACTGGGAAGAGTGGCCATGAACTCTCCATTGCTCTGCTGGCTGTGGAATGTTTGCTCAGCACAGGAAGCATTTAAGGAGAAAGTCAAAGTAGCCAAA
chr2:65455562-65455682	ACTR2*NM_005722*+*65444828	AAAAAAAAAAAAAAAAAGGGAAGTGCTGTCATGGAGTGTGGACCTCAGCCCTTTCGCTGTGTTTGTTGGGCTTTTTATTAGTTTTTTCGAGGGAAGGGGTCCAGATCGGCAGCGCATCGT
chr2:65453258-65453378	ACTR2*NM_005722*+*65444828	CGTGAGCCACCGCGCCCGGAATAATGTTCTTTCTTTAAAAATACAAATTAGCAATCCCCTTAATTCCACAAAGAGGAAAAGTAAAAGAACACAGAAATGCTTGAGTTCAATTTGCTGAGA
chr2:65455771-65455891	ACTR2*NM_005722*+*65444828	ATCCCGCAAGACTCAAGTGTTAATTCCACTAGCCTTAGGGGAAGTTAATTAGTGTTGATTATCCCACCCCCAGCCCCCTTTTTTCCCTTCGTTTCAGTATACAGGTAATGTTAGCCTTTA
chr7:152457124-152457244	ACTR3B*NM_001040135*+*152446833	ATCACCTGGGCAGGTGGGGCGCCGGCCGCCGCTTCCCTCCAAGCCTTGCCTTGACGTCGTAAAACCCCCTCTTCCCTGCCGGGAAGGGCCACAAGAGGAAAAGCACGGAGGGTAGGGACG
chr7:152456464-152456584	ACTR3B*NM_001040135*+*152446833	ATAAAAATATAAACACTTTGCTTTAAGGGTTAGGAATGAAACCAACAGATTGTTGAGACAGAGGATACAGTACCGGTAGGGGACATAGTCAGGGTGATCAGGAACAACTTCCCTCGCAAG
chr7:152457004-152457124	ACTR3B*NM_001040135*+*152446833	GCACCGGGTAAGAGCAGCTCGGCGCCCACCCCCGCTCCTCCGCGGCCCCGCTCCCGGCCCCTGGCGTCCACCTCGCCTGGAGGTCGAGCTGCGTCCGTCGCCCCGGGCTTGAGCCCCGCG
chr7:152456560-152456680	ACTR3B*NM_001040135*+*152446833	ATCAGGAACAACTTCCCTCGCAAGGTGACATTCGAGCGAAGACTTACAGGAGGAGAAAGGCGCCAGGCCTCGGAAATGGGGTCACGTTCATGTAAGTCAGTTAAAAATAAACCCCAATCT
chr7:150021045-150021165	ACTR3C*NM_001164458*-*150010758	ATCTCACTTTGTGTCATTTTTTTTGCACAGTATGAAACCTAATGATGCATGATTATTATTTAAAACATCTTGCTTAGACTTTATAAGTAGTCAAATTTGCGTGTGGGACAAAACCCCAAA
chr7:150021045-150021165	ACTR3C*NM_001164458*-*150010758	ATCTCACTTTGTGTCATTTTTTTTGCACAGTATGAAACCTAATGATGCATGATTATTATTTAAAACATCTTGCTTAGACTTTATAAGTAGTCAAATTTGCGTGTGGGACAAAACCCCAAA
chr7:150020820-150020940	ACTR3C*NM_001164458*-*150010758	GAACTGCCCTGAAATACTGTGGTATTAATTAACTCGTTTAACACTAACAATCTCATGAGGCGGGTGCTGTTACTATTCCCGTAATGTAGACGAGGAAACCGAGGCGTGTGCTGGAGCAGG
chr7:150020820-150020940	ACTR3C*NM_001164458*-*150010758	GAACTGCCCTGAAATACTGTGGTATTAATTAACTCGTTTAACACTAACAATCTCATGAGGCGGGTGCTGTTACTATTCCCGTAATGTAGACGAGGAAACCGAGGCGTGTGCTGGAGCAGG
chr7:150019986-150020106	ACTR3C*NM_001164458*-*150010758	ATCCTTATCGTCTTTGTGGCCCCTTCCATCTGCACGTGCGGACGAGGTCCGGGTCGCACTCGGGCGGTCAGCCTGGCACGCACAGCGCCGGCGTGCAGGGGGCCTTGGGTGCCACCGAGT
chr7:150019986-150020106	ACTR3C*NM_001164458*-*150010758	ATCCTTATCGTCTTTGTGGCCCCTTCCATCTGCACGTGCGGACGAGGTCCGGGTCGCACTCGGGCGGTCAGCCTGGCACGCACAGCGCCGGCGTGCAGGGGGCCTTGGGTGCCACCGAGT
chr7:150000044-150000164	ACTR3C*NM_001164459*-*149990069	AGTTGTGAAAGCAGCTGAATCTCTCCCTTGCTACTGTCTTCATGCCTTTGAGTGACACCACTATGACAGGCATTGAGTTGCTCTTACCAACACTGCAAGTTTGTGACTGACAGACCACTG
chr7:150000280-150000400	ACTR3C*NM_001164459*-*149990069	CAGGAAAGCTCCTTACAAAGCTGAGGTAGACTCAAGTCGTAGACTTGCCTCCTGCCCTTAACACCCTCCTCCTTCCTGGAACACAGAGGTGATAGCTGGAGGTGCAGTAATCAACTTGTG
chr7:149999866-149999986	ACTR3C*NM_001164459*-*149990069	ATCACACAAACTCCTCATCTAACTTCCCAATTTCCTAATGTATTTTATCCACAGACAGACTTACGGCAGCAAGATGGCAATGCCAAGCAGGAGACGCAGCACATCTTGCCACAGCTTCCT
chr7:150000164-150000284	ACTR3C*NM_001164459*-*149990069	ATCTATGATGGGAAATGGCAACAGGCCCAGAAAAAAGCATTTCCCAGACTTCCTTGTGGACAGGGATGACTAAGTAAGTTCAGGCCAGTAAGACACAAAAGCTGGAGAATGGTTGCCAGG
chr2:114648369-114648489	ACTR3*NM_005721*+*114637510	ATCGCTGTGACAACATTCTGCCCAGGGTGTGGGTGGGGAAAGGGAAGAATCGGACTCTGAAAATGGGAACCTACAGTGGGGCTTTCATTTGACCACCCACCTTCTCCTTTCGACTCCTGG
chr2:114647413-114647533	ACTR3*NM_005721*+*114637510	ATCGGAGCCCAGGCAGGCGAACGTACCTTATTGCGCATGCTCGCTAGCCCCTCCCGCTCGGAGCGGAAGGGGGAGCGCTGGGGGCCTGGGCCTGGCCTGGCCGGGGCGTCGGCACCGGCG
chr2:114647293-114647413	ACTR3*NM_005721*+*114637510	TAACCCAAGGGTTACAACCGAAAAGCCCCTTCCAGCTTCAGAAGCAGAACTGGAAGCTCGGATAGACTTCTCCGCCTCTACACTCCTGGAAAACCCGCAGTGGATTTCACCAACTTCAGG
chr2:114648249-114648369	ACTR3*NM_005721*+*114637510	GGCTTTCCTTTCCCTCCGCGCCCGTTTTTGCCAGTCGGTTTGGGGACCCAGGGGCCGAGCTCGGGGACTGGCCTGGCAGGGGAGCTAGAAAAGAGAAGCGCTCCTGGTAGGTTTGACAAG
chr20:37376939-37377059	ACTR5*NM_024855*+*37367096	ATCCTGAAAGCAGCCTTGACAGCCAGAGGCGAGTCAAGTGGAAAGGCTGGCCGGGCTTCGAGAAGGGAGGGGGCATCGAGGTACTTAAAGGCCTGAATCGCGCGGCGTGACGTCGGGGGC
chr20:37378038-37378158	ACTR5*NM_024855*+*37367096	AGCCAGTAAAAAGGCCCCGAGGCAGGAGTGTGCCCTAATCCTAACTGCAAGGCTGCCTGTGTGAGGGGGAGAGTAGTACCTGAAAGAGGATGTCAGAGAGGTAGTGGAGAGGCAGATCAC
chr20:37378281-37378401	ACTR5*NM_024855*+*37367096	ATCATAGGGTGGAAACAGGGACGAGTTAGGAGGCTGTTGGAATAACCCAGGTAAGGGATGATGGTGGCTTAGATGAGGCAGATAGCAGGGAATGTCATTAGAAGCAGTTGGATTCTGGAA
chr20:37376819-37376939	ACTR5*NM_024855*+*37367096	GGGGCGGGGCTTCCAAACCGGGCGTCCCGGCTAGAGTGAAGGGGCGTGGGCACTCATAGGCTATTGGGGGAGAGGTTAAGAAACGTAGAATTTCGCAGCCAGAATGGGTACGTCTCAGCG
chr12:100594117-100594237	ACTR6*NM_022496*+*100583864	TGAGCCACCGCGTCCGGCCCAAAAGCCTTTTTTGGATGAGAAAGACTCACTCAGCTTCGTCCTGAAGAGCAAGTGGGCTGGGGAAGAGGAGAGTATGAATGTGAGTCCAAGAGCAAGTTT
chr3:53916640-53916760	ACTR8*NM_022899*-*53906229	ATCCGTACTGATAACCAGTGCCTACTTGGTCTCTCCATCTGGATTGTCTACAAGGCACTGCAAACTTAAATATGTCCAAAATTTAACTCTTGATTCCCTCCCCTCTCACTTTCACCATCT
chr3:53915710-53915830	ACTR8*NM_022899*-*53906229	GGGGAAGCTGAGGCCAGAGCCCGGGCAGGAGCGCACACAACCAGACGGTGGGGCGTGCGGGAGATCGGAGCGGTGTCCCTGCGGGGGCTCCGCCTGGCTCCTGGCGCTCCGCACCTCCCA
chr3:53915773-53915893	ACTR8*NM_022899*-*53906229	ATCGGAGCGGTGTCCCTGCGGGGGCTCCGCCTGGCTCCTGGCGCTCCGCACCTCCCAGCCCTCGGCGTCCCGGCGCGCCACCACCCGGAAAAGAACGACCGCTTCCGCACTCCCCCCACC
chr3:53915607-53915727	ACTR8*NM_022899*-*53906229	ACGCTCCCAGTGAGCCAGCCTGGTCCTAAACTCTATCTGCCACCATTTAACCCTCACGGCAACTTGCGAGGCGGCTGGTTATCACCGTGGTCGTTTTATGGTCGGGGAAGCTGAGGCCAG
chr3:53916519-53916639	ACTR8*NM_022899*-*53906229	GCCTCTGATGTTGGGGTTAGGTCTTTTCCAGGCACACTCCTTGGGTGACTATCCAGTTTCCTGGCTTTAGCAATGAATACGATTCCCAAATATATATATCCAGGATGAACCGCTCAGAGA
chrX:127185196-127185316	ACTRT1*NM_138289*-*127176382	ATCTTGATGGGAGTACCTTTGGAAGCCAGCTGTTCCACTTCCTTCATGAGCCTTTCCTCCAGCCCAGGGAGGAGAGTGGTGCCCCCGGAGAGTACAATGTCTGCATAAAGTTTATTCTGG
chrX:127184930-127185050	ACTRT1*NM_138289*-*127176382	AAACTGAAACTTGAAATGGCAAAACTTTTATTGAACATCATGCTGAAGCCCAGAAGAAAATGCCATCTCCCACTGGTACTCCTGTAATCTGACACTTCAAGATGTCTCCTCTGCTCAAGG
chr1:2937190-2937310	ACTRT2*NM_080431*+*2928045	ATCCCCTCCCACTTTCTCCCCAAGCGGAAGACAAAGCGGGGGTCTGAGTGCCGGGCGTGCACTGTTGTGGGTGCCCTTGGCCTGGCCCGGTGCCTCCTTCCTGGTCATGCTCAGGCCTTG
chr1:2938173-2938293	ACTRT2*NM_080431*+*2928045	ATCCCCTATTGCATCACAAAGCGGCCCTGGAGGGCTGGTCTTTATTTTGATGAGGCTGAGAAGGGAAGGCTGCGGGCATGTTTAATCCGCACGCTTTAGACTCCCCGGCTGTGATTTTTG
chr1:2938053-2938173	ACTRT2*NM_080431*+*2928045	GCCTCAGCAGGCCCAGGCCACCTGGAGGGAGAGCAGACCTGCGGCTGAGGATGCAGGGCTCCCGGGCACGGTGCTAGCCCTGCCTTGAGACACCCCGAGAGCTGTGGGAAGAGCTGTGGG
chr1:2937070-2937190	ACTRT2*NM_080431*+*2928045	GGGGCCAAGCTGGGCTGGAGCATGATTGTGGATATGACAGGAGAGGTAGAATAAACCTCACATTCTCCAAGGCCACCTCCAACCTCCTTAGGAAAAAAGTGAAGCTGGTTCCCAGGTTGG
chr3:169487279-169487399	ACTRT3*NM_032487*-*169477683	ATCACCACCGGTAGCTGGCAGTGGTTCATGCCGCCGCTGCTGCCGCCGCCTCCTGTCTCTGAGCCGCTCTAGCTACGGGCTCGGCCGGGGCCGAGTGCCTGGAACGCCGCGTCACAGAGG
chr3:169490172-169490292	ACTRT3*NM_032487*-*169477683	GTTTGTTTTGTTTTTTTTTCTGAGGGAAGCCTTAGCTTAATGTATGCCGGTCCTTCAAAAGACATGATAGCAATTTGAGAGTCTGAACTGTAAGTTTTTGTTACTTTATTCGTTCACCAA
chr3:169490003-169490123	ACTRT3*NM_032487*-*169477683	CTCTCCAAAGTGGGGTTTCCGTAGTGTAGTGGTTATCACGTTCGCCTAACACGCGAAAGGTCCCCGGTTCGAAACCGGGCGGAAACACACTAAAAAATCCCTTTTTTTTTTTTTTTTTTT
chr3:169487138-169487258	ACTRT3*NM_032487*-*169477683	GCTTGGTCGCCCACGCAGAGTTCTAGCCCGCCCTGGGCCGCGCGGCTCTGGCCCTTGGCGCGGCCGATAATGTTCGGGTAGATAAACTGGGGCTCCCGGCACCCAGCCACGCCCGCCTTG
chr12:52345661-52345781	ACVR1B*NM_004302*+*52335450	CGGCAAGGGCGAGGCCTCGAGCCGCGGCCGCTGGACTACAGCGCGCCCCCTCCCCACGAGCACAATATGGCCGGGTGGGGGGCGCAGAGGAGTCGGGGTGACCCCCAGTCAGCTTCCCCG
chr12:52344942-52345062	ACVR1B*NM_004302*+*52335450	AAGAGCTTTGCTATGTTCTGAAAAGGCGCGTGCCGCGATTCCATCACACAGGCTGCCGCGTCCAGAGGATGGCAGGGGGCGAGGCGAGGCAGGGAAACCAGTTAGGAGACCGCGGCGATG
chr12:52345217-52345337	ACVR1B*NM_004302*+*52335450	GTTCGGCTCCGGCCTCCTCCGCGCCGGGCTCGGCACCGATCCGCGAAGTTGGCCGAGGCGTGAGCCCCGCCCACCCCTTTAACAGGGACACTCCCCTTTAAGGCGGGCGCCCGCGCGCGC
chr12:52345781-52345901	ACVR1B*NM_004302*+*52335450	ATCTCCGAGGCGCAGCCGCCCGGCGGCGACGGAGCTCACGCCGGGCCCCTGGGGACCCGAGCCCTGTTCCAGGCGGAACTGGATTCGGGCAGTTCTCAGGGGTCGCGCTCCCAGCGCCCT
chr12:52349446-52349566	ACVR1B*NM_020327*+*52337163	ATCTCGCCTGTTTGTCTTCAGTTCTTGTGTTAGCTGTTGTTGTAGGAGTTGGTGTAAGAGGGTCTTAATCTCATTTTCCTCTCTGTATTCATAAAAAGGGAATCCTAGAGTCCTTTCTCA
chr12:52346751-52346871	ACVR1B*NM_020327*+*52337163	CAGATGAAACCCTAAAATATTTCATTTAAGAGAGTCTTGGCGAATGTGTTTTGGCCTTGGGGTAGCAGATGAAGGTTATATTTGGCAGTTATATTGAAGCGATTATTGACCCACAGATGG
chr12:52346885-52347005	ACVR1B*NM_020327*+*52337163	ATCAGGATTGTATTCGCTCCTGACGTACAAAGCCTGATGCTTTGACTTCTCAGCAGCCCCTAACCTTCCAGCAATGGGAGATAAAGTGTGTTCTGTGGCTCTCTTCTCTTACACTAAAAA
chr12:52349326-52349446	ACVR1B*NM_020327*+*52337163	TAGGTCATCTTAATTTTTGAAGGTTAAATTAGAATACTGAAGTGGCTCTTTATAATTTTGAAATCTCTATTGTTTACTGTTCAATTTTTGCTCAGAGTAGCAGTGAACATTAATTCTGGG
chr2:158453287-158453407	ACVR1C*NM_001111031*-*158444072	ATCATTATTTAAAGAGTACTTTACTACATGCCAAACTCTTTGGCAAAGAGTCAAGGCAGGGAGGGAGGGAGAGAGGAGAGAGAAAAGACATGCACTAAAGGAACTTGGCCTTGTAGGTTA
chr2:158453081-158453201	ACVR1C*NM_001111031*-*158444072	TTTATTTTGCTTTAAAGCTTAGAAAATCTCCCATCCAGATATTTTCTAAATAGTCAATATTTTCTTCCAATTTATGATTTGTTTTTTAGACACTTAAATATATATGCAATTTTGATATGG
chr2:158454367-158454487	ACVR1C*NM_001111031*-*158444072	ATCACCATTCTAGCCCGGGAGGATTTGCTAGACCGGTATTTATTGAGAGAAATCTCTTATTTGAACCAAAAGATTCCACCTATCCAAATATTGCCAGTGAAGTCTTTCTAAATTGTAAGA
chr2:158454247-158454367	ACVR1C*NM_001111031*-*158444072	TTCTGTTATTTGAAATTTTAAAATAAAATGCCTTGTCTAGAAGCAAATCAATGCAGTGATGATTTGATGACGCTTTTTCATTTGGAAATAGTGGCCCTCCACTCGTGAACGCCCTTAAAG
chr2:158484379-158484499	ACVR1C*NM_145259*-*158475399	TAAAGAAACGTCTGGCTTCTAGATTGGGTAGAGGGCTCTATTTAGCCTATCAAGGCACAGACCTGTTATAAACTCTGGGGCGCTTGCCAGAATTTTTTTCCCCAGGAACTCTGAGTAAAG
chr2:158485675-158485795	ACVR1C*NM_145259*-*158475399	ATCCGCTCTATAACCTCCCGCAGAAGAGCCAGCCTCCTAGCTCTCCTGACGTTTGTTGTCCAGGGTCCTTAAGTCCAACCAGGTTGCGCTGTGAGAGCCCCGCGGGCTTCCTACTGGCTT
chr2:158485403-158485523	ACVR1C*NM_145259*-*158475399	GGTGGGGCGGGCGGCAGAGCCCGCCCCTGCCGCGCCTCCGCCCCCTGCGCCCTCTCGCAGCCGCCCGGGCCTGCTGCTGCAGGGCAGGCAGGCAAAGGCGGCCCTGTGCCCGGCAGTGAG
chr2:158484499-158484619	ACVR1C*NM_145259*-*158475399	ATCGTACCTCGAAAGCAATGTGCGTTGCAAACCACACAGATTTAAGCTCCCACTCTCGCCTCCATAGCTTGGCATCTGCGGCTTTTGGGGTATTCCCCGCCTCCTAAAACTCAGACTAAA
chr2:158731733-158731853	ACVR1*NM_001105*-*158721623	ATCGGAAGATGAATCCCACATTCCTGGCTTTGAAGCTTTTTGAAACTGCAGCTAGGAAGAACCGAGGGAGGGAGGGAGTTGAGCAGAGTTTATTGGCTGTCTCTCCAGCAGAAAATTCCT
chr2:158731837-158731957	ACVR1*NM_001105*-*158721623	CCAGCAGAAAATTCCTCTTGGAAGAGATGGATATTTTGAGGGTGGGGGAAATTCGCCTATCTATCTCCTTACTCTCTACAAGCTCAGCTAGGAAGGTAAGCCCCGTGGCCCCGCGGCCAG
chr2:158731613-158731733	ACVR1*NM_001105*-*158721623	ACATCTCTTCTTAGTGCGCCCGAGGTTCTAGCCTCACTGTTTTGGTTACAGTGTTGAAGGAAGGGTTTTAAACTTGGCAAAGTACCGTGCAACATCTGTAACCACATTTGCCTTCTGGGG
chr2:158731080-158731200	ACVR1*NM_001105*-*158721623	ATCAGCCCATCTCTGAAATTTCTTAACACCACCTTTCCAGGAAGAATTTTTTTGGGGAAAAGGGAGGTGGTGTCTATTTTTTGCCACCGCCTTCCCTTGGGCTGTCAGAGCAATCTGCAT
chr2:148600727-148600847	ACVR2A*NM_001278580*+*148592085	CATGAATTAGCCATATTATACAGTTGTTTTATTAAAAACCAAAACTTTGTAGAGTACATTAACAGAGACTGTATTTAAGAGAAAGGCAGTCATCCCTTAGTCATTTATACAATTATTTAT
chr2:148603225-148603345	ACVR2A*NM_001278580*+*148592085	ATCAAGCCAGTTGCTGCTTAATTTTGGCTGTGGGAAACAATACATCCTATCAGCAATTTAATCTGGGTCTCCCCTCACGTTTTCTTCAACTTCAGCGTCCAGCAGTGTTAAAAATAGTTG
chr2:148601162-148601282	ACVR2A*NM_001278580*+*148592085	ATCATCAAATATGTCGTTCGAAATCCTCATTTTTTTCTTCAAAGCGCAGTAAACAAGTATTTGCGCACCTATTACGTGCAAAACAGTTTTCAACACAATGCTTTGTGTGTAAAAGGAACG
chr2:148602811-148602931	ACVR2A*NM_001278580*+*148592085	CTGCGGCCGCGGCGGCCGCTGCTGGGGGCCGCGGCTGGTGTTGAGTCGGAGAGTCCAGTGGAGCCTGGGGAGGTTGCCCACTCCCTGCGCCCCTCGGCTGCCACCGCCCCCCCCCCCCGC
chr3:38495731-38495851	ACVR2B*NM_001106*+*38485789	GCCGCCTGGCCCTGCGCGCCCCGGGAGCGCCGTGCGGCCCTGCCCGCGGGCTCCGGGTGTGCGCGGGGCGGCGCCGCGGAACATGACGGCGCCCTGGGTGGCCCTCGCCCTCCTCTGGGG
chr3:38495932-38496052	ACVR2B*NM_001106*+*38485789	GTTTACCAACAAAGGGCGGGCCCGGGGCCTCGTCGCCGCACCACCTGTATTCAGCCCTCACCTCCGGGGGCGTGGGCTGGGGGCGCGGTGGGCGCCCGGCTCGCCGAACTTGGGGGCACG
chr3:38495851-38495971	ACVR2B*NM_001106*+*38485789	ATCGCTGTGCGCCGGTAAGAACTGGGCGCGGCGCGGGGACGCCGAGAGGGCGCGCGGGGCTGGCCTCTGGCGCCGCGCGGTGTTTACCAACAAAGGGCGGGCCCGGGGCCTCGTCGCCGC
chr3:38494951-38495071	ACVR2B*NM_001106*+*38485789	ATCCGACTTTCCCACGGTTCACTGTCACCCCCATTGCACAGGTGGGGAATCCAAGGCACAGAGGCGTCTGGGCCAGAGTCCCGGGACTATCCACTCATTCCGGGGTTGTAGGGCAGCATG
chr12:52301691-52301811	ACVRL1*NM_000020*+*52291201	AAATCAGAAACTTGGTTCTAGTCGGGTGACCTGGGGTCAGTGACTTCACTTCTCTGTTCTCCTACCCTCTTCATAAAATGGGCAGTGGGATTCCTGTCTTGCTCTACTCACATAGAAGGG
chr12:52302027-52302147	ACVRL1*NM_000020*+*52291201	ATCCCAGTCTCCCCCCAGGCTGGGACCCCAGATTTTTCCATGGAGGCCAGTGCTGTGAAACCCATGGCTGGGCTGGCTGCCCCAGCTCCTCTTTCCTTCTCCAAGGACAGGGGCATAATG
chr12:52300883-52301003	ACVRL1*NM_000020*+*52291201	ATCCCCCTCTACCCCCACCCACTACTCCGGCCGCCAGACGTTGCCTACAGTCTCGGCTCTGTCTCCCACGGCTGTGGGTCCGGACCCCACGGGACCCCTATGGGACCCCCACAGGACCCC
chr12:52300763-52300883	ACVRL1*NM_000020*+*52291201	GGGCTGAGGGTGGGGTAAGGATAGGTAGTGTCCCTCCCCGTCCCACCCCCGCCTGTCCCTTCCTCGGTGGCCCCTTCCCGGCGCCCCGATTCCAGGCGGCCCCTCCGCTGCTGCCAGCCG
chr12:52304777-52304897	ACVRL1*NM_001077401*+*52296112	CATTTGGCACCATTCTTAGACTATGGGCTTTCTGAAGCCTCTGTGGCCATGTGCCCAGCCCTGTCAGGCTCACCATGTCATGCCAAAGGACAGTCTCCCTGCCTTGTGCCCTGCCTGAGG
chr12:52306263-52306383	ACVRL1*NM_001077401*+*52296112	CTTGGGCTCCCCCAGGAAAGGCCTTCTGATGCTGCTGATGGCCTTGGTGACCCAGGGTGAGTACTGGGGGAGCAGTTAGGAAACAGGAACCTGGATACAGAAAGGGCTATCTGGGCCCAG
chr12:52304897-52305017	ACVRL1*NM_001077401*+*52296112	ATCCAGTCCCCAGACACACACCTGCACATGCTCCACCATTCAGAAAGTCCTGTTGCTGTCTGACCAGGGTCCTTCTTGCTGCAGCTTTAGCCAATATCTTCTGGTTCTAAACCTGTGAGA
chr12:52306512-52306632	ACVRL1*NM_001077401*+*52296112	ATCCAGACCTGCAGGCTGGAGCTCTGTCAGACTAGGGTGGAAGCCTATATGTGGGGTGGAGGGAGAGCAGGTGTTGGCAGGCCAAGCCTGGGAGAGCACTCAGGGCTGGGGCTGGGGGCC
chr3:52017343-52017463	ACY1*NM_001198896*+*52007299	ATCTAATCCTCCAGTAATCTCGCTGAGGCCCGAACCAGAGGCGGGCGGGGACATCCGCGCCGACGCGGCCGCTGGCGCCGGGACGGCCCTCACTGACGGTCTTCGGTCTCCGCCCCGACA
chr3:52017217-52017337	ACY1*NM_001198896*+*52007299	TGGGGGCAGGAGTGGCAGGCGTGTCGTGTGGGGCGGGGCGAGCCTGTCAGAGCAGGGCCAGCCCGGAGCTCGCAACTCGCGGGGCGGCGCTGGCCGCGGCGGCCGCTGCCCGGGGACGGG
chr11:67418797-67418917	ACY3*NM_080658*-*67408130	AAACAGGAGCTCTGCCATTTGATGAAAAAAATACTTTTTTCAGATAAATGTTTTTGTCATATCATCACACAAAGCGGGTAAAGTTGTATATATATACATACAACTTTTTACAAATATGTG
chr11:67417866-67417986	ACY3*NM_080658*-*67408130	TTGCAAGAAATAAAATCCCCTATTAAATCCTCTTTAGTTAACACCCGCCAAGCAACTGAGCCCACCCGTTGTGTGGGTAACAAAACTCTGGCGACCCAGATGGGGCCGACTGGGATTCTG
chr11:67417771-67417891	ACY3*NM_080658*-*67408130	ATCACGCCTCATTACCCTATGCTTATAAAACCTGCCCCAGCCCTCAGCTCGGGGAGACACTGCTTTGGGAGCTGTCTAGGTGTTCTCCTTACTTGTTGCAAGAAATAAAATCCCCTATTA
chr11:67418680-67418800	ACY3*NM_080658*-*67408130	GTGAGCCACCGCGCCCAGCATGAGAATTTGTTCTTTTTTAGAGAAACAGAATTTTTCACAGGAGGCTGAGCTGCTCCATCTCCCAGAGCCCCTACTTGCCATACCCCGGGTTACCAGAAA
chr14:75530565-75530685	ACYP1*NM_001302616*-*75520752	TCCCTGCTACTAACTCCCAGAATCCCCTGCTACTAACATTTTAGGGCTAATCGACCTGAGAAGCACACCCTGGGGGCCCCTGGCGGCTCACCCTCCTTGTCTTCCCCACCGGCTGCCAGG
chr14:75530685-75530805	ACYP1*NM_001302616*-*75520752	ATCACTCCGGGACCACCACGCCAACGGCTCACCAAGGCGCGCAAACCTCCGCGCCCGGAAGTTTAGTGTGTAGCTGCTCCTTCGCTGTCGCTCATGCCCATCACCTCCAGCTGACCAATC
chr14:75530890-75531010	ACYP1*NM_001302616*-*75520752	ATCTGTCCAGGAACTCGGCTGGGCCTCCACAAACCTAGCCCTCATCGCATCTCAGTCAACAAGCGCAACCCTCTTCTCATTTTCTCATGAGGAGAAAGGCATAGACGAAGAAGTACATGG
chr14:75530770-75530890	ACYP1*NM_001302616*-*75520752	TGTCGCTCATGCCCATCACCTCCAGCTGACCAATCAGAGACGGCGCCTCGGCCCGGGCCCGCCCAGAAGGTGGGATTTCAGGACGCGGTTGTCCGGCAACCCAAAAGCTTTGGGTTGGGG
chr14:75535693-75535813	ACYP1*NM_001302617*-*75526186	ATCTGGTAGTTAACTTTATCATCATTACATTTGGCTGAGTCATTCCTGGGCCCTAAGTAGAGACGGCTAGAATTACCACGTGAGTAAAACATTATAATATCAAAATAATTAGATTGGCCA
chr14:75535693-75535813	ACYP1*NM_001302617*-*75526186	ATCTGGTAGTTAACTTTATCATCATTACATTTGGCTGAGTCATTCCTGGGCCCTAAGTAGAGACGGCTAGAATTACCACGTGAGTAAAACATTATAATATCAAAATAATTAGATTGGCCA
chr14:75536606-75536726	ACYP1*NM_001302617*-*75526186	ATCTAAAACCGGCCGCGGTCAGGTCAGGTGGCCCTCAACGCTCAGGTTACAAAACTTTTACAGTCTGCGCCACGGGGACTCCTGGGATGAGGGTTTGACAGCCAGGCACCTGCTCCAGGC
chr14:75536606-75536726	ACYP1*NM_001302617*-*75526186	ATCTAAAACCGGCCGCGGTCAGGTCAGGTGGCCCTCAACGCTCAGGTTACAAAACTTTTACAGTCTGCGCCACGGGGACTCCTGGGATGAGGGTTTGACAGCCAGGCACCTGCTCCAGGC
chr14:75536359-75536479	ACYP1*NM_001302617*-*75526186	CGCCTGCGCGGCTGTCGGTTGATGGGGAGGTCAGGTCTGGGAAACTAGGCCCTGGGGTTTTCCCTGAGCAGGAGCGGTGCCCGAGGGCCTCAGGTACGCAGAAGGGCGGGGAGACATGGG
chr14:75536359-75536479	ACYP1*NM_001302617*-*75526186	CGCCTGCGCGGCTGTCGGTTGATGGGGAGGTCAGGTCTGGGAAACTAGGCCCTGGGGTTTTCCCTGAGCAGGAGCGGTGCCCGAGGGCCTCAGGTACGCAGAAGGGCGGGGAGACATGGG
chr14:75535573-75535693	ACYP1*NM_001302617*-*75526186	GCCTGTTCCAAACGGCTTACACAGATGAACTGAAGCGAAGAAGAAAAATGAACTTTCTTTTGATGTCAACAAGATAGAGTATCATTTACTGTTGAAGCCAGGTTATACTGATTATTTTCG
chr14:75535573-75535693	ACYP1*NM_001302617*-*75526186	GCCTGTTCCAAACGGCTTACACAGATGAACTGAAGCGAAGAAGAAAAATGAACTTTCTTTTGATGTCAACAAGATAGAGTATCATTTACTGTTGAAGCCAGGTTATACTGATTATTTTCG
chr2:54342535-54342655	ACYP2*NM_138448*+*54332409	ATCAATTAAATGGTAGGGAGCGCTGTGGAGACAGCATCCTCCCCAGTCCGGGAAGAGAGGCCTAGGATGCCTGGGGCCCAGCGGCCTCTTCCCTCCTGGCGTCCCCGGCTGCCCTCGCTC
chr2:54342433-54342553	ACYP2*NM_138448*+*54332409	TTTTATTTGTCAATTACACTTTAATAAAGCTGGGGGAAGCCACTCTTTTTTTGGGCACAGCATCCGGCTTTTATTTACTAACTTTGAGAACAGAGTACCTTGATCAATTAAATGGTAGGG
chr2:54342067-54342187	ACYP2*NM_138448*+*54332409	TTTCATAAATAATTTACTAACTCTCAAAACACTAAACACGCAGGCCCTTGATTTCAAAAGCCAATCTTGCTGGGATGGAGTGGGGTGGGGGACCTGGGATGGGGGATGAAAGGGGTTGGA
chr4:123300949-123301069	ADAD1*NM_139243*+*123290120	TAAGGTCTTTTACAGGGACCTCTCTCTGTTCCTTCTTTCCTCCTTTGTAGCAGAGGTTTAGGGAAGGGATTCAGGAGAGAAGAGGTCCGTGTCTATGAAAACTCAAAAAGCAGTCGTGAG
chr4:123301069-123301189	ADAD1*NM_139243*+*123290120	ATCAGTTCAAGAGGGATTTGACTCTAGTCATCTGAATATGTGCCAAGGCCATTTATGGAAATAATGGGGGGGTGGGGTTTGGAGTAAATATTTTCAGTTTACATAGCGTTTTGTCTTGTT
chr16:84224907-84225027	ADAD2*NM_001145400*+*84214722	GATCAGCCCCCAGCCCCGCCCCTGGCGACCGCTACCCGCCCAGGCCCAAAGTGCCTGGGGGCCCGCGCCCGCGCCCGCGACGTATCGCGCGGAGGGCGGGTGGCCCCAGGTCTCGGTGTT
chr16:84225313-84225433	ADAD2*NM_001145400*+*84214722	AGGACGTGGGGAGCAGGGGGTCTGGGGAAGGTGGACCTTGGTCCCTATGCTCAGAGACACCGCCGGAGCAGGACCTGGCCTGAGCTTGGGACCTTGGGGTGGACCCTGCTGTGAGCAGCG
chr16:84224563-84224683	ADAD2*NM_001145400*+*84214722	CGTTGGTCTCAGCCGGAACTTCCGTCCAGGCAGTGGGACCTTGGCCTCAGCCATAAGCATCCAAGCCGCCGTCGTTGGGAGACTGGCCTTCCCATTGGCAGGGTGCACTGTCCATCACAG
chr16:84224314-84224434	ADAD2*NM_001145400*+*84214722	ATCCTGCTGACAGTGTGAACCCCTAATTCCTGTGTTGAAGTCTCCAGGCTCAGCCAGTGAAGCAGCTGAGCAGCCTGTGATGTGGAGGTGCCTAGGGGCCTAGGGCAGGAGCTAGAGTGT
chr15:43623722-43623842	ADAL*NM_001012969*+*43612553	TAATGGTTAAGAGTGTGAGTTTTGGAGTCCAGCAGATTTGGATACTGGAGTCAAGAAAAAGTTTCGTATTTTCCAATGTTTTCTTGTGGAACAAAATGAAATAAGAAAGAAAAGGTTTGG
chr15:43623722-43623842	ADAL*NM_001012969*+*43612553	TAATGGTTAAGAGTGTGAGTTTTGGAGTCCAGCAGATTTGGATACTGGAGTCAAGAAAAAGTTTCGTATTTTCCAATGTTTTCTTGTGGAACAAAATGAAATAAGAAAGAAAAGGTTTGG
chr15:43622433-43622553	ADAL*NM_001012969*+*43612553	ATCTGCGCGCGAAGCGCGGCCTGGGGCGCGCCAATCTGCTCCAAAAAAGCGCGCACGCAGTGCCTCACGGCGCGTGCGCGGACGTAGTAGCCTCGGTGAATGAGCGGTGCGCGGCGCGCC
chr15:43622433-43622553	ADAL*NM_001012969*+*43612553	ATCTGCGCGCGAAGCGCGGCCTGGGGCGCGCCAATCTGCTCCAAAAAAGCGCGCACGCAGTGCCTCACGGCGCGTGCGCGGACGTAGTAGCCTCGGTGAATGAGCGGTGCGCGGCGCGCC
chr15:43623842-43623962	ADAL*NM_001012969*+*43612553	ATCAGGATAAAGATTCGGTAATTGAAAAGTGACATTTAGATTTGGTGTTTAAAAGCTCATTAATGGCCTTAGGGAGAGCAGTTTCTGTGGAGCAATAAGGGCAGAATCCATGTTTCAGTG
chr15:43623842-43623962	ADAL*NM_001012969*+*43612553	ATCAGGATAAAGATTCGGTAATTGAAAAGTGACATTTAGATTTGGTGTTTAAAAGCTCATTAATGGCCTTAGGGAGAGCAGTTTCTGTGGAGCAATAAGGGCAGAATCCATGTTTCAGTG
chr15:43622313-43622433	ADAL*NM_001012969*+*43612553	CTTTCTGCTTTGCGCCGCGCCACGTCCGGAAAATCCACCTCCCAGACTGCAGCCCGGGCCAGGCGGCCCGCGGTTTTTAAGCGAAAATAGAGCGAGTCGAAGCCAGCGCCGAGAGACAAG
chr15:43622313-43622433	ADAL*NM_001012969*+*43612553	CTTTCTGCTTTGCGCCGCGCCACGTCCGGAAAATCCACCTCCCAGACTGCAGCCCGGGCCAGGCGGCCCGCGGTTTTTAAGCGAAAATAGAGCGAGTCGAAGCCAGCGCCGAGAGACAAG
chr15:59041743-59041863	ADAM10*NM_001110*-*59032177	CGCTGCCGCCGCCGCCGCCTCCTCACGGGTTAACAGCAGCACATCGATCCGGAGGGAGAAGCTGAAGGGGCTTGGTCCGGAGCCTCCACGGGAAGCCGGGACCTCCCCTGGCAGGAGAAA
chr15:59041789-59041909	ADAM10*NM_001110*-*59032177	ATCCGGAGGGAGAAGCTGAAGGGGCTTGGTCCGGAGCCTCCACGGGAAGCCGGGACCTCCCCTGGCAGGAGAAACGGCGAAGCACCTCCCTCTCGCTCCACTTCAGGGGCCGGCAACGCT
chr15:59041635-59041755	ADAM10*NM_001110*-*59032177	CGCCGTGGTCGCGGCGCCCCCGGCGCTCGCAGTCGTGCCTCACCTCCCATCCCCGCCGCCCAGGAGAGGAGCAGAATTAACACTCTCAGCAACACCATCTTCCGCTGCCGCTGCCGCCGC
chr17:42836838-42836958	ADAM11*NM_002390*+*42826567	ACCGGCCAGCTCTGCAGGTCTCTGCGGGTTTGGGCGGATGGGGGGGCAGTCGTGACGGTTGGGCGGGAGTGAAGCTCCTGGCCCCCTCCCCGCGGGCTCTTGCCTCTGCAGGGCAGCCAG
chr17:42835753-42835873	ADAM11*NM_002390*+*42826567	ATCCCTGAAGCCCTCCTGGAGGCCGGGGCATCTTTGGCGGGGAGAAGGAGCCGATGGGAAGGGGTCTGTACCGCGGGCGTGAGAGGACTCCGCAGTGACACGACCCGTAGCGAAGGTGCA
chr17:42835633-42835753	ADAM11*NM_002390*+*42826567	GCAGCATATAAGTGACCTGGCTAGTTTATATTTTATCTAGGAGGAAGGACAGGACGCCTGTGAGAGACTCAGGAACCCAGACGGACATGCCAGCCCTTCCTGATGGTTGGAGTGACAGCG
chr17:42836972-42837092	ADAM11*NM_002390*+*42826567	ATCGCCCTAGGGCTCCAGGGGCCACACCAGAGTGGGGGATGAGGCATGCCCACCCCATTCCCAAGTCTTCTGCCCCAGGGTGGGCAGCTGCCTGCAGCCATGGCCTTGTTTCCCCAGGTC
chr10:128076928-128077048	ADAM12*NM_001288975*-*128067127	GCGCGCGCGCGCCGTTCTGGCACAAGCCAGCCTTGACCGTTGCAATAAATGAGCAAACTGTCCGAGTTGGCCCGGGGACTAGGAAGAGCGTTAGTGAGAGAAGGCAGGCCTGTGAAATGG
chr10:128077531-128077651	ADAM12*NM_001288975*-*128067127	ATCAACAGTGTTAGGTTTTACGTTGATAGATTGGCTCACGTTTCCATTCCATGACCTGGACCCAGAAAAGGGTGTACAGTGACGTTCCCCAAACTTTCCTGATTGTAAGAAGCACCTGGG
chr10:128077048-128077168	ADAM12*NM_001288975*-*128067127	ATCCACGGCCAGCAGTCACCGTTCTTATTACCGCGGAACAAATTATTGTCTCCCCCGCACCCCCGCCAGTTGGCGGCGTCCCGCGGGTCCTAGAGACCGCTCGGGTCCCCCCGCCAGGGT
chr10:128077411-128077531	ADAM12*NM_001288975*-*128067127	TCCACCGCGGCCCACAGCCCGGCGCGCGACCCCGCCCGGCCCTAAGCGCCCAAAGGGGCATCTCTCGCCCGAGAAACAAGCTTGGACTCGCAGGCACAAGACACCTGGGCGTTACTTTTG
chr1:155022719-155022839	ADAM15*NM_207191*+*155013747	TATCTGTGTGACTTTGAGAGTCACTTCACCTTTCTCAACTGTAAAGTGGGGATAGCAACAGTGATAGTCGATCTGGCCTGCTCACTTCTCAGCCTCACTGTGAGAACCAAATAAGATGAT
chr1:155022789-155022909	ADAM15*NM_207191*+*155013747	ATCTGGCCTGCTCACTTCTCAGCCTCACTGTGAGAACCAAATAAGATGATTTACAGGAAAGTGCAAATGAGAGTTGTGGCTGATATCCGCTTGGAGAGAGCCTGGAGGGTGCATCCTCCC
chr1:155024239-155024359	ADAM15*NM_207191*+*155013747	ATCGTGATGAGAGGGTCGCTGCTCCCCAGGACTGGCATCTTCGCTGCTCTGGGGCCTAGCTAACCGTTCGACCCGGTGCCAGGGCGCTGAGCGGGCATGGCTTGTAGGGTTTAGTGAAGA
chr1:155022617-155022737	ADAM15*NM_207191*+*155013747	ACTGTGTAGAGACATGTCGTGAGGGATGGCAGGGAGCATAGTGAACTAGGTTTGTGGTTTGGAATCAGGGCCCCTGGGGTCCAGCCAAGTTGGATTGTTTACTATCTGTGTGACTTTGAG
chr1:155024119-155024239	ADAM15*NM_207191*+*155013747	AGAAGGAGGGGGGATGCCGGCGCCCCCTGCCTCCTGCCTGGTCATCCTCTGCGCGGTCCCTGCGGACACTTTCAGGCTCAGGTACCAGGTACCGAGGGGCCTGTCCAGCGCCACTTCAAG
chr2:9697807-9697927	ADAM17*NM_003183*-*9685917	TGAGCCACCGCGCCTGGCCTGAATAACCAGAAGTCCTAGATTTCCAGGGACATTCCAAATTTCAAGTAATCTTTTCAATTCACAAATCAGGACCCAAATTATTCCAATTTGCAGTTCATC
chr2:9695822-9695942	ADAM17*NM_003183*-*9685917	ATCCGCCCGGCCTAGCCCCTCAATCCTCTTTTCCCTCCCGCGCCGCCTACTGGGAAGATTCTACCGCCAGGCTCGACGCCCCCAGAAGTGCAGGTGGCGTTACCAAAGGCCGGCTCAGCC
chr2:9697275-9697395	ADAM17*NM_003183*-*9685917	ATAAGAATGTGACAGTTGAGTACGGTTTTTGGGGGGCTTTTTTGGTGTACCATAATAATGTCATCTGGTTTCTTTTCTGAACATCCAGTCACCATAATGTCCGGCTTGTAACTTTAGTAG
chr2:9695702-9695822	ADAM17*NM_003183*-*9685917	ACGCTGGTCAGGAATAGGAGAGACTGCCTCATGTTCCCGGCCCCGCTACCGACTCCACCTCTCTGGGCAGCCTTCGCCTGACGGGGTTTCGGAAAACTGCTCACATCGGGGGAGGACGGG
chr8:39442184-39442304	ADAM18*NM_014237*+*39432086	AAGCCCACGAAGGTAAGTCCATGGGAGCCTCCCCTTTCTTCTTCGACTTTATAGCTGGGCTGGGCTCTTACTGGGAGCAGTTTCTTGTCATTCTGGGACCCTCCCCCTCTCCCTTCTGGG
chr8:39440922-39441042	ADAM18*NM_014237*+*39432086	ATTTGCAAAAATAACACTAAATATTAAAGCTTTCCTTTCTCTTTCCTCCACTGATTATAATATAGTTTTATGAGAAAAATACACTGTTGAAGAAATGTGCTTTTTGATGGTCTTAGTGGG
chr8:39442304-39442424	ADAM18*NM_014237*+*39432086	ATCCCATGCTGGTGCTTCTGGTGTGTCAGGGACACCTTTCCACGCCAGGCCAGGGGGAACTAAAGGCCTTAGCGGAGGACCTGTTAGCGCTCTGCATCAGCGCCCATGGTCTCAGTGGCC
chr5:157003374-157003494	ADAM19*NM_033274*-*156992831	ATCGGGAGGAGGAGAAATGGAACATCAGGCGGAGGAAACAGCCCAGACAATCGCACTGGGACGTGAAAACCCTTGGGCTGCATGCGGGGAGAAAACCAGAATTGGGGATGGTTAGGGTTT
chr5:157003269-157003389	ADAM19*NM_033274*-*156992831	TTTTTTTTTTTTTTTAAGCAGGACACAAATCCAGGAGCCATTCCTTCTGCCTGGGAGGAGGGAGTGATGAAGACCAGAGGAATCCCAGAGGAGAAGCCATCTGAGATCGGGAGGAGGAGA
chr5:157002049-157002169	ADAM19*NM_033274*-*156992831	ATCCGAAGTGTGTGGCTGCAGATACCCAGCGAGCCATCCCCTAGCCAAGGCTACCACAGTCTGCCGCGGGCATTTTATGTCCTACCCCACCAGTGTGGCAGGCACCGAGCCTGGTCCCAG
chr14:71002350-71002470	ADAM20*NM_003814*-*70991732	CCTACCACCCCTTATTGGCTCTAGATGCAAAGAAGAATCAGATCTCAACACGCTCCAGAGCAAAAAGTTCCAAATCTGAATTGGAAGGAAATAACTTCTACTCCAAAATATTTGCAACAT
chr14:71002455-71002575	ADAM20*NM_003814*-*70991732	AAATATTTGCAACATTTTACTAATTCATATTAGCAAAAGAAAGCCAAAGAAACCATACTAATAACAGAAATGATGAAACAGCAACAAAAATAAAGTGGATATACTTTATAGAATGAAATT
chr14:71002271-71002391	ADAM20*NM_003814*-*70991732	CTCAAGCTTGAGACCTTACAATGAGCTCAGCTGGGGAACTTATCCTGAAAACGGATGCCTAGACTCCTCAAGACATACTCCTACCACCCCTTATTGGCTCTAGATGCAAAGAAGAATCAG
chr14:71000880-71001000	ADAM20*NM_003814*-*70991732	ATTATTTTATGTTTTATTTTATACTTATAGAAGCCTTCCCATGTATCACATAAAATTCTCATGCTTAAAAAAAATGTGACTTCCAATGCTGGAGGTAGGAAAGTAAAATGGCACAGCTGC
chr14:70918974-70919094	ADAM21*NM_003813*+*70908873	CTGATGGTAAGTCATTCATAAAGTTTGGTTCTATGCATAATTTGGTATCCAGAGTAGTCCACTGGATAATGTGAAGTCTCTTAATTTTTGTTTTGTTTTCATTTTTTTTGTTTGTTTGTT
chr14:70919362-70919482	ADAM21*NM_003813*+*70908873	GTGAGCCACCGCGCCCGGCGTGTTTTCATTTTTAAAGATATGAGTGACTTGAGCATGGATGTAGGTAGGGTGACCAACCATTCCAGTTTGGTTGAGACTGAGGGGATTGCTGGGTGCAGC
chr14:70918462-70918582	ADAM21*NM_003813*+*70908873	GCAAGGATATAAATTTTGTCACACAAAAATGTATTGCATATTAAAGTTATAAAGAGAGTTACAGGATGTTAATGTTTTCTGGATTATTTAGGAAAGATTTGATAATGGAAGTGGAATTTG
chr14:70918582-70918702	ADAM21*NM_003813*+*70908873	ATCTTGCCCTATAAAGTTACTATAATTCAGTTCAATGGGAAAAGTGATTAGACAGTCTAGACCAATGCAATGACACCAGCAAAATTACAAACCTGTGCTGTCAGGGGACATAGACTGGAG
chr7:87563277-87563397	ADAM22*NM_004194*+*87553565	ATCTCTTTCTTTTGCCCTTCCCTCCCGCCCTTCCAGTCTGTGGGATATAGAGGACCTCACAGTCACGAGGTCGCGACGGTCCGTGCCGTCGTGGAGACAAGCGGGACACGGAGAGAGAAC
chr7:87564463-87564583	ADAM22*NM_004194*+*87553565	TCGACACGCGGGTGCGGGGCGACCTCGGTGGCCCGCAGGTGAGAGGCTCGGTCCGGGAGGTGGTCCTCCGCGCCTCCCGGCCCACCCGAGACCCCACGATTGCGCTCGGTTGCCCTGGAG
chr7:87563157-87563277	ADAM22*NM_004194*+*87553565	CTTAAGTAACTACTAATCTGTGGTAAACAGAACAGCTCTTTAAGGACGATGCAGATGAATACTGGCTGCTGTAACGGCCCAGTTGGTGCATCTCGGATGCCAGGAGGCGGTCCAGTGCTG
chr7:87564583-87564703	ADAM22*NM_004194*+*87553565	ATCCCATGTCTTCTTGGGTGAAATGAGTTGGGTCCCGATGCGAGTCATGCATGGCGCTCCCTGTGCAAAAAAGAAGGGGAAAAGGGTACAAAAAAGAACCAAAATAACCACAGGCCGAGG
chr2:207307780-207307900	ADAM23*NM_003812*+*207298367	TAAGAAGGAGATGCGTGGCCTTAGTTTATCCAGAGCAGGAAGAGGTTGGAATAGGAGAGGGTATGTGAAGTCTGGGGTGGTGGAAAAGGCAGGTGGACTTCGGCTGGTTGTTTTCTCCCG
chr2:207309072-207309192	ADAM23*NM_003812*+*207298367	ATCTCTGTGCAACTTGCGGAGGGGCAACCAGTGGATGGGAAATACAGCGAGGGAGCAAGTTGCTACTTGCGTGGTGGAACCTTAATGTGAATGCGGGGAGGATGTAGTGATAATAGTGGT
chr2:207308934-207309054	ADAM23*NM_003812*+*207298367	TCCACCCTTCTCGTTCCCAAACCCCCATTCATCCCAGTTCACTTTTGGAAGTCCATTTCTGTTGCATTCGCGAAAAACCCATTCCAATTCTTGTTGGTTCCACTGGGAGGTGTTTAGTGG
chr2:207307900-207308020	ADAM23*NM_003812*+*207298367	ATCATCCCTGTCTCTGGCCTGGAAACCCCCGTACTCTCTTTCTTCTGGCTTATCCGTGACTGCCGGCTCCCCCTCCACCGCCCCCATCTTTTGAGGTACCACCCGTCACCTCCGATGCTG
chr8:24152803-24152923	ADAM28*NM_014265*+*24141579	GATCCTCTTCATCTCTAATGCCTTTTGCTTTGATACCTATTTTGTCTGATGTGAACGTGTTACACCAGCTTTCTTTTGGTAAAATAAGCCTGAAATATTAAAAATATATATAAAACTCAT
chr8:24152684-24152804	ADAM28*NM_014265*+*24141579	AAAAATTTCACTTAACCTAATATCTTTAAATATCGAATTATTTTCCTTTTGTTTCTGTGTATTTTTGCTTTATATAATATGTACCTATATCTGAACTGAACCTTTTCCCACTGTGCTGTG
chr8:24151313-24151433	ADAM28*NM_014265*+*24141579	TTCAAGACTCATTAATGCAGTTGCCTCTTTCCTTGTAGCTTATCTGGCTATAGTAATATGTTGGAAATGTACTACTTTGGAGTGGGGAGTATGGCAAAGGAGAGCAAAACAATAGTTCAG
chr8:24151433-24151553	ADAM28*NM_014265*+*24141579	ATCAAGTAATCTTAGAGCCAGGAGGCAGCCAGGACTTCCGCCTGCTGGGCCATTGTTGCAGGACCACAGCTTCGAGGTTGCGCAACACCTTTAGTAAACACTTCCTGAATCAGAGACAAG
chr4:175839611-175839731	ADAM29*NM_001130703*+*175829508	ATCACAAGCAGGTTATAGCTATTTAAACCTTGCCTTACCTGTACTCTTTACACAAATTGAAGGTCAAAGAAGTAGTCATACTTCTGGGCATAGATTAAACTGATTTTGTAATACTGTTTA
chr4:175839857-175839977	ADAM29*NM_001130703*+*175829508	ATGAAACTTTGTACTATTCCTTGTAGTACTTCTCTAAATTTAAAAAAAAGAAAAAGAAAAAAAAACACAGGGCAGTGATATAAATTTGTTCAGAATCTCAGGAGTATAAATTGAATAATG
chr4:175839491-175839611	ADAM29*NM_001130703*+*175829508	ACATTCTTTCCTCCTTTGTGACATCACATCCACTAACCAAATGGGGTGGTGTGAGTATCTCCTATAAAATAAAAGCTCTCCTGATGGCCTGTTCCTGCACATTTCCTGAGGACGCCCTCG
chr8:39696691-39696811	ADAM2*NM_001464*-*39685808	CTTTTGGTGTAATAAGTAAGGATTTCTACTGTGTATATTTCTAGAGTGAAGTTGTCGGATCACAGGGTATGTGTTGGTAGATACTTCCGACAAGTTTTCCAAGACTGTACTAATTTATAC
chr8:39696652-39696772	ADAM2*NM_001464*-*39685808	TTAAAAATAATATTTAGCTATAAACATTCTTCTACATGCCTTTTGGTGTAATAAGTAAGGATTTCTACTGTGTATATTTCTAGAGTGAAGTTGTCGGATCACAGGGTATGTGTTGGTAGA
chr8:39694791-39694911	ADAM2*NM_001464*-*39685808	GAGTTTTTCATCTAAATCTCTAATCTCTATTCTATACGCTGCTTCTCATTTTTATTATCTTCCCATTTCTTTCTAAAAATACAAGGAGGTTTTTTTTTCTGTTTTTCTGTTTTTTTTTTT
chr8:39695385-39695505	ADAM2*NM_001464*-*39685808	ATCTGAAACTACAATTTTGAAGCAACCTCTTAAGGCCTAGGACCTCCTATCTTATCTTTCCTAGGTTTCCAGGACGTGTGGGAAAGCCCTTATTCTACGTGGATTTTGGGTGGGGAAGGC
chr1:120440768-120440888	ADAM30*NM_021794*-*120429147	ATCGCTCAGGAATAGTAGGATTTAAGGTCAGGCTGAAGGAAAGAAGCTTGCAATGACCTGTGAAGTAGTGGATATTGATATAAAAAGAAAGGCAGGGTAACAGGTGATTGCAGAAGCACT
chr1:120438942-120439062	ADAM30*NM_021794*-*120429147	ATCTGCACTGACCTCATGGTCTGTTCCCTACTCAGCCTCAGTTTGCTATTCAGTCCCTGCAACTCTGGCCTCGCGAGTCAGATTTCTGGGGGCCGCCGCTAGAGGCGCCTGAGCTCAAAA
chr1:120440648-120440768	ADAM30*NM_021794*-*120429147	GAGATGCCTGAGTTGGAGCTGAACTGGAGTCCTCTGCACAGTGGTGCTGATTGAAGCCATAAAAGCTGATGATGATGCCTCATGGGATGGTGAGGAATGAGCAGAGAAAGACCAGGTTGG
chr1:120438822-120438942	ADAM30*NM_021794*-*120429147	GGAATGGTGACTTCATACGAGTCAAACTCCCCTTCAGGGTGAAAAATTACATCTTCGCCAAGAGACTTAAGGAGCATTGTCGGAACTAGTAGAAGGAGCAAACGGCATTGGGAGAGGAAG
chr8:38964686-38964806	ADAM32*NM_145004*+*38955049	AACAGGTTTGGCAAATATGAATATATATTTAGGTGTGTATATAGATTTTAATTCAGAAAGTATTACACATTCGCTTTTGAAAGGACCTAGGAAGCCCCGAACGGTGGCAGATGCCTGTAA
chr8:38965964-38966084	ADAM32*NM_145004*+*38955049	TATTTTGTTATGGCAGTGGGAGCTGACTAATATAGTACTTAACAGCAAAATGATTGAAAAACTGTAAAAGTTCATTAGTAAGAGAACTGCTAAATAAACTGTGGTTATCTCCAAACAATG
chr8:38965021-38965141	ADAM32*NM_145004*+*38955049	ATCTCGACAGAGGGCGCTGGGTGGTCAGTGGCTCCAGCAACCACGCGGCTGGGGTGCGCCGGGAAGGGAGCTGGATGTTTTAGCCTCGGGGCGCACGCTGCGGGCCCTTCGTGTTCCGGA
chr20:3660280-3660400	ADAM33*NM_001282447*-*3652778	CAGAGGGAGGGGGGTAGAGGACATCCCCAGGGAGGCACTGGAGGCCTTTTGGGGCAGACTTCACCTTCAACACGCGTGGGCTCAGCCTGGAGAAGGAGGGACGCCCGTGGGCATCCTTGG
chr20:3660509-3660629	ADAM33*NM_001282447*-*3652778	ATCACAAGGAAGAGGCCAAGGCCGCCAGTGCAGAGGGGAAGGAAAGAGCGCGGCAGCCTTAGGGATTTTTAGATGGGCAGCAGATGCCTTTAGGGTGAGAGATGTACGAAGAGAGGACAC
chr20:3663126-3663246	ADAM33*NM_001282447*-*3652778	ATCTCTGTCCCCTCCTTGCTACCCGTCCTGCCCCGAGGGTGCCCTGGCGGAGGTTGAGTCGGGTCATCCACCTGCACTGGGTGCCCCCAAGGATAGGAAGGTTCAGGCAACCGGCTGCCG
chr20:3662982-3663102	ADAM33*NM_001282447*-*3652778	GCCTCTACTCCTGAGAGGAGGAGAGAACCGCTGGGAAGGTTCTTGGAGGACCGCGGCGTGGTGGGATGAGGCGGTGGGCAAAGGCCGCCTCTCGCTGCTGAAGTTGGCCCCAGGAGCGCG
chr8:24299028-24299148	ADAM7*NM_003817*+*24288508	TTAAATATGCTACTGCTGGCCACACAATAAATTGGTAAAGGCTTGATTCAAATCAGAGCATATTCCAGAAACCCCATGCCCTCTCCTTTTTATTGCTCTTTAAGTATCACACCTTAATTA
chr8:24298385-24298505	ADAM7*NM_003817*+*24288508	CTTCACCACCACCACCTCGGTAGTTGTCTTTAATTAGAACATGATGTTCAACCTCCAGGTTTTAGCCTCAAGCACCTAGCAAGTTGTGTAACTCCCTCAAGGAACACTTCCTTGTTGTGG
chr8:24298871-24298991	ADAM7*NM_003817*+*24288508	TGAGGAGGAGAAAGGAGTGGACAAGTACTGCATATCTGCAGCATGGCAGGCACTGTGCTGGCCATTAGCTGCTTTGTATGTTAAAGTGTTTAAAATTTGAAATTAATATCTCCACTTTAC
chr8:24298505-24298625	ADAM7*NM_003817*+*24288508	ATCAAAACTGCCCACCTATCTGTGAGGTGCTTCATCCCTGCAGTGGAAGTGAGGAGGAAGAAAGGTGAACTCCTTTTCTCAAGCACTTCTGCTCTCCTCTACCAGAATCACTCAGAATGC
chr8:24298833-24298953	ADAM7*NM_003817*+*24288508	TGTAATGCCATATCACTCTTGAACATTCTGACCCACAGTGAGGAGGAGAAAGGAGTGGACAAGTACTGCATATCTGCAGCATGGCAGGCACTGTGCTGGCCATTAGCTGCTTTGTATGTT
chr10:135090927-135091047	ADAM8*NM_001109*-*135080407	ATCCCCAGACAGCAGCTGACGCTGGCCGACGTGGACCAAAGCCTGCAGCAGCCCACCGTGGCCTGGCTCCGGCGTCTCCAGGCCTGCGGCCAAGCGTGCTTGCCCTTGGTGACCACATTC
chr10:135089811-135089931	ADAM8*NM_001109*-*135080407	ATCCAGGGTCAGCAGCCCCATGTCCTCCCCCAGGCAGGAGACGGGTCCCCTCAGCCCACACCCCTGCACTCCAGGCCTCAGCTTGTCTGCCCTCCCTTCCCTCCTCGGCTAAATAGTGGG
chr10:135089691-135089811	ADAM8*NM_001109*-*135080407	GAGGCAGCAGGGGAGCAGCCAGCCCCTATCTGCCCAGGAAACTGGCGGGAAGCAACCCGGCCTCCAGCCTGAAGCTCCTCAGCACACCCCAGCCCAAGTCACTCCAGGAGCAGGGGTGGG
chr10:135090807-135090927	ADAM8*NM_001109*-*135080407	CTGAGGCCTCACCGGAGTGGGATAGGCATGGGCCCGCAGGCGTCCAAGTGGGGAGGGGGAGCCCTAGGTGGGGGTCCCAGCCCAGGTGATGGCAGGTGCAGGGGCCGTCCCTAGCCTAAG
chr8:38854781-38854901	ADAM9*NM_003816*+*38844504	ATCGGACCCGGGGTCGGGGGGCGCGGCCGCTCCAGGTGTGTGCGGACCGGGGTCGCACCCGAGGCGCGGGGTTTGGCGCCCCAAGCCCTTCTTGGCCCGGGTCCTCTGCCCGGCACCGCT
chr8:38854119-38854239	ADAM9*NM_003816*+*38844504	ACCAACTAGAAAAGGTCGAGCAGACGGGCGGGGCTACTCCGCCCTCTGCTTCTGCTTCTCGATTCCTCTTCTGGGTCTCATGCTCCTCCTTCTTTTGCGCCGAATGCGTTCTCCAATCGG
chr8:38854119-38854239	ADAM9*NM_003816*+*38844504	ACCAACTAGAAAAGGTCGAGCAGACGGGCGGGGCTACTCCGCCCTCTGCTTCTGCTTCTCGATTCCTCTTCTGGGTCTCATGCTCCTCCTTCTTTTGCGCCGAATGCGTTCTCCAATCGG
chr8:38854239-38854359	ADAM9*NM_003816*+*38844504	ATCCGTCGACCCCCCTAGGTGGGCGTGCCCGGCAGCCGACGGGGCGGGGCGGATATGACTGGCGGGCCGACTAGTGCTGGTTGCCACCGCCGGTTTAGAAATCCTATTCTCGCGCCGGGG
chr8:38854239-38854359	ADAM9*NM_003816*+*38844504	ATCCGTCGACCCCCCTAGGTGGGCGTGCCCGGCAGCCGACGGGGCGGGGCGGATATGACTGGCGGGCCGACTAGTGCTGGTTGCCACCGCCGGTTTAGAAATCCTATTCTCGCGCCGGGG
chr8:38854661-38854781	ADAM9*NM_003816*+*38844504	TCGGTGCGGCGCGGCCAGGTGGGTGTCCGCGCCCCGGGTCGGTTGGGACGGCTGCTTCCTAGGGACGGGGCGCTCGGAGTGAACCTGTGGTGCCTGGGAGTGGAGGGGCCCGGCCTGGGG
chr8:24241909-24242029	ADAMDEC1*NM_001145272*+*24231797	GAAACATTCCCCAATCTCACACGAAAAGTGGGGGTTTTAATTTTCTTGTTCAACTTCTAAAGAGAAATTGGAGAAGATAAAACTGGACACTGGGGAGACCACAACTTCATGCTGCGTGGG
chr8:24242029-24242149	ADAMDEC1*NM_001145272*+*24231797	ATCTCCCAGCTACCTGCAGTGGCCACCATGTCTTGGGTCCTGCTGCCTGTACTTTGGCTCATTGTTCAAACTCAAGGTACGTACCATCACACCAGCATTTTACATAAAAGTCAAATTATT
chr8:24241214-24241334	ADAMDEC1*NM_001145272*+*24231797	ATCATTGGCAGTCAACTTTTTTCTCATAATAAACTTGTGATATTATAATCATGAAAATCTACCATATTTGTCAGAGAAACATTGTTATTGTATAAGGTAGAACTCAGAAAGTACACCTCG
chr8:24241094-24241214	ADAMDEC1*NM_001145272*+*24231797	CCATGGAAAAAAAAATAAGTTTCTTAAACCCTTTGCCCAATAAGGTTAGCTTTCCTTTTCTGCATAAGAAGATGAAAATAAATTGTAAAAACGTTAACAGAAGTTATTTCTTGATGTCGG
chr19:8658776-8658896	ADAMTS10*NM_001282352*-*8647080	ATCAATGGCCACAGGAAAGGACCCTTCCTAGGTCAGCCCCTGAGAGATACCTGTACATATGTAAGAAGCTGGAAGAGTTGTTCTCAAATACATTCTCCCTCAAAGGTCCTCTAGAATCTC
chr19:8656219-8656339	ADAMTS10*NM_001282352*-*8647080	ACGAGAAGGTGGTGGGGGTCAGGGAGAGGAGGGAAGAGAGGGGTGGCGGCTGCAGGTTCCCCAGGAGGCAGCAGGTGCCTGGATGAAGCACTCTGATAGCGTTTTTGTTTTTTTTTTTTT
chr19:8656604-8656724	ADAMTS10*NM_001282352*-*8647080	TGAGCCACGGTGCCCGGCCTCTGATAGCTGTTTTTAATGCTTCCTCCCCCCACCCCTCAAGGGGTTTGGGGGAACTCACATCCGTGTTGCAGGAGCGGTGCCGCCTTCTCTCACCCAGAC
chr19:8658652-8658772	ADAMTS10*NM_001282352*-*8647080	CCACATCCTAAGCAACCTCCCAGCGTCTTTCCTCTAAGAAGTAGGTGGTCCTTCTGTAATTATCAAGTGTAATCCCCGCTTTGAACCCAATTCTTGTAAGCTTTCCAGATGTGGGACTGG
chr19:8676471-8676591	ADAMTS10*NM_030957*-*8665620	TGTGCCAGGCACGGTGCCCGGGGCGGGAAATAAGTCCCAGCTCGGCCCCGCCCTCTCCGAGCTCTCAGGGGGGTTTGATCGGTCCTGGGCCTGGCCTTGGTCTCTGTGCCTTAACTCCTT
chr19:8675364-8675484	ADAMTS10*NM_030957*-*8665620	ATCAGTGGCGCGCGCACTTGCGGACCTCAGGCACCGACCGGAGTCGCACAGCGGGATGCCCTCCCCCATCCAGGGCACCACAGCCCCACGCCCTCACAGCCCGATGCGGACACACAAAGT
chr19:8676369-8676489	ADAMTS10*NM_030957*-*8665620	GGGGAGAGCCCACTTCCTCGCCAGCCTCTGCGGCATCAACAACAGCTGTTATTTATTGAGGGCTGGGCCTGGCTCAAACAAGCATTTATTGGGCGCCTCCCGTGTGCCAGGCACGGTGCC
chr19:8676510-8676630	ADAMTS10*NM_030957*-*8665620	GCTCGGCCCCGCCCTCTCCGAGCTCTCAGGGGGGTTTGATCGGTCCTGGGCCTGGCCTTGGTCTCTGTGCCTTAACTCCTTTGCGGTGACGTAGGCTCAGCTGGTCCCATTTCACAGATG
chr5:33892796-33892916	ADAMTS12*NM_030955*-*33882124	ATCTCTGTGCGGCTCTTCTGATTCTAGAACCCCATCTTTCCTAGCCCACCTCCATTCACTCAAAAGGAAACCAGGAATTAAGTCAACCCAGGAAGGTGTTAAGGTATCTCCCCAGTTTCC
chr5:33892676-33892796	ADAMTS12*NM_030955*-*33882124	GCCAAGTCACACAAAGGGAAATGGGCTGCGCTAATCTGCTAATGTGACCTCAGACAAGCCCCCTCAGCTGTGCAATGAGGTGACTGCTGCAAATGCCTGTGGGCCCCTCTGAGTCTGCAG
chr5:33892102-33892222	ADAMTS12*NM_030955*-*33882124	ATCTCCCTGTGCTTTTTTAAGCAGAAAGGAGCTAGACACCTTTTTCCCCTCCCTCCTCCTAAAAGGGGAGTGATTCAGCTGACAGTGTCCGCTTTCGGCGGGGTGTGGAATGGGCCAGAG
chr5:33891982-33892102	ADAMTS12*NM_030955*-*33882124	AAAAGTCAAAAAAGTTTTAGCCCTCAGCTCCAGAAATAAAGCGCTCGCCTGTGGCCCAGCAGGAAGATGCAGGGGTGCATGGTCAGGCGCGAGAAGGCAGCGACTGCAAAGCTGCCCGCG
chr9:136287043-136287163	ADAMTS13*NM_139027*+*136277119	ATCTGGTGCCGTGCAGCCTGCTTCTGCGACTCTCCTCATCAGGCGCAGGCACAGAGTAGGTGGAGAGTTGAGCCAGAACCACGATGTCTTTGGCACAGCCTCTCATCTGTCAGATGGGAG
chr9:136288179-136288299	ADAMTS13*NM_139027*+*136277119	GCCACTATGCCCGGCCCCATCCATCTCTTTTTGTCTTGCAGAGTTGTCTTCAGGCTTTGGAGCCACAGGCCGTGTCTTCTTACTTGAGCCCTGGTGCTCCCTTAAAAGGTACTTGTCCTG
chr10:72432520-72432640	ADAMTS14*NM_080722*+*72422558	ATCGGGCGCTTGCCCAGCCCGCGTCCCAGCGCGGCCACATGGCTCCACTCCGCGCGCTGCTGTCCTACCTGCTGCCTTTGCACTGTGCGCTCTGCGCCGCCGCGGGCAGCCGGACCCCAG
chr10:72433562-72433682	ADAMTS14*NM_080722*+*72422558	AAGGAGAGCTGCGTGAGGATGGGCCTGCTGGCATGTGGCCTGGAGCATGGGGCCATGACCTCACAGTTAATTCAGCCCAAGTGGGCAGGTCACCCCCTGTATATCCTTTTATTTTTGAAG
chr10:72433720-72433840	ADAMTS14*NM_080722*+*72422558	ATCTCAGCGGCCACTGTCCTCCTGTAAAAAGTTTTCTTTCTAACCTTGGAAAAATAGAGAACCGCTCCCCTCTGCAGCCCCACCTTCTCCTTGACACGTGCCCATGGTCCCCTGGGTTTC
chr10:72432400-72432520	ADAMTS14*NM_080722*+*72422558	CAGGCGGGAGGGAAGCAGCTAGGCGGGGAGGCGGCTGAGGCGGCAGCGGCGGCAGCCAGCCGGTGCTCCGACAGCCCGGGGCGCACCCTAGCCTCGCCGCCCTCAGCCTGGGACTTGGGG
chr11:130318075-130318195	ADAMTS15*NM_139055*+*130308868	TGATTCTGGGTCTTTTAGGGGACTCTGTGATTAAGAAACAGCAGGGATGTTGCAACAGCAGGGATGAGGTGGGCCTGGGGACGGGTCAGTGAAGGGTCTTCATTCCTAGCTGCTGACCTG
chr11:130318896-130319016	ADAMTS15*NM_139055*+*130308868	CTTTCGCCGGGCGAACCGCTGGAGGCTCTGAGCCAGAGCGGGAGGTAGTCGTTCCCATCCGACTGGACCCGGACATTAACGGCCGCCGCTACTACTGGCGGGGTCCCGAGGACTCCGGGG
chr11:130318195-130318315	ADAMTS15*NM_139055*+*130308868	ATCTGCCCTGAGATAAAAGACTAAGACCCAGAGAGTGAACGCTGTCCGCGGGGGCAGAAGCGAGTGAGGCGTCGGGACAGTGGGGCATAACCAAGAGCAAAACGCAAACTGAGACTTCAG
chr11:130319036-130319156	ADAMTS15*NM_139055*+*130308868	ATCACAGCATTTCAGGAGGACTTTTACCTACACCTGACGCCGGATGCTCAGTTCTTGGCTCCCGCCTTCTCCACTGAGCATCTGGGCGTCCCCCTCCAGGGGCTCACCGGGGGCTCTTCA
chr5:5141128-5141248	ADAMTS16*NM_139056*+*5130442	AGGAAGTTCATTTTATTTTATTCTAAAGAGCTTAGGAAGAATCTAAAGCTATTAATGTATGCATCAAAGCCGTCATAAAGAGCAAATTACTTTCTTTTCCGTCCCCTTCTACATCCTCGG
chr5:5139487-5139607	ADAMTS16*NM_139056*+*5130442	CACCCAGGCACATGTACACCCGCGCGCTCACACACCCCATCCAGCTACAGCAGAATTCTGGCCAGGCTGTTGACCGCACACCTGCTGCCTCCTTGGCCACCCTGTCCACACAGTAGCCCG
chr5:5139804-5139924	ADAMTS16*NM_139056*+*5130442	ATCGCTCCGCAAACTCCAGAGCGAGGCACGCGCCTTTAAAGGCAGGTCCGCGGCTCTCCCACGTCCTGGCGCCCGGTTTTCCGCACCCAGTGTCCCCACAGCTGTGCCCGGGCACAGAGG
chr5:5141248-5141368	ADAMTS16*NM_139056*+*5130442	ATCCTCCTTCCCGTCCCCAACCTTTCCTCCTTCTCCTCCTTTATAGATTAAAATATTCCTCTATCGTTGCTTATTCTCAGTGAAGGAGATAAAAGAAGCGCTTAGCATCTCAATACCAAA
chr15:100880832-100880952	ADAMTS17*NM_139057*-*100872183	CCTACACGTACACAGGTACTCCCGTGACATACACTTTGACACGGCGGTGCAGATGCAGTGTTCTCTACATTGGGGCCAAGGCGCCTCTGTCCAGGGCCCTGACAGTTTCATCCCTGCCAG
chr15:100880952-100881072	ADAMTS17*NM_139057*-*100872183	ATCTGCGCTCCCTAGAGCGGGCGGCGTATACCCCACGCAACCCCAGCTCCGCGCGGGTTCCACGGGCTGCAGAGGCGCTGGACTGGGATGCTGCCCCTCCCACCCCCTTTGCCTATAGAG
chr15:100882672-100882792	ADAMTS17*NM_139057*-*100872183	CTATATCCGCGGCGTTTATCCAAACTCTTCACACCTCCTGTCTTCTTTAATCCCACAGGAGCCAGTGCAACACGCATGCTCACACCCTCTTACAGACTGAAAAACTGAGGAAGAGAGAGA
chr15:100882777-100882897	ADAMTS17*NM_139057*-*100872183	TGAGGAAGAGAGAGAGCTTAAGGAAAAACGCTGAAGTTACCCAGAGAGTTCCTGTTGGAGCAGAGGCTAGAATTTGTGATCCTGATTTCTGGCTTGGTGCTTCTTATTAACAGCAGGATC
chr15:100882979-100883099	ADAMTS17*NM_139057*-*100872183	AGTCTCCCAGAAACAGAATGAGTTGATCCTTTCCTGCCACAATATAACTGAGGTCTGCAGGGAAGGTGACTCCATTAGCTTGCTGAATAGCATCTTGTAGAGGCTCATGCCTGTAATCCC
chr16:77469442-77469562	ADAMTS18*NM_199355*-*77459011	GCTGACCTAGCTTCCCAGAGTCAGCAAATCTGAGGCAGCCGGGAGGACCAGAACAATGAGCTGTCACTGTCTGCAGCATGTAAAAACTCATGGCACGCGGGGGCCTCCCTCTTCTCCCGG
chr16:77467427-77467547	ADAMTS18*NM_199355*-*77459011	ATCCTGATATAAGAATGAGGGGTGGTTTTAGAAACTGCAGCCTCTCTGTTTGGACAAAAGGTGAATCCCTTCTCCATGACTCCATCCTGCCCCACTCCCCATTCCCCTGACAAGAAAAGG
chr16:77469740-77469860	ADAMTS18*NM_199355*-*77459011	ATCCCTGTTTGCAGAGGTGAACAAAATACAGTCTCACGGGCCAGTGGAAACGAATCTGATTGGATAGCTCGACAACGGTAATAGAAGCAAAATGAACACAAATACTAAAAAGGAAAAGAA
chr16:77467221-77467341	ADAMTS18*NM_199355*-*77459011	CAGCCATCAAACGGCCCCAGACACCTGCTACCAGCTTGTTTCCAAGGGGAGAATAACAGGCTGTCGGTTACATTCGGTTCTTGATGGAAGAAGGGCAGTCAGTGTCCCCTGTAAAGAGTG
chr5:128795912-128796032	ADAMTS19*NM_133638*+*128786102	CCGGAGTCACACAGCCTACCCCCCCACCCCAACACCCCCTCCCCCGGCAGACAAAGGGCCTGGGCAAATTCGCCGCCCGGCCTCCTAGCGCTCCGGGGAGGCCGCTGCGCCCCGGAGTGG
chr5:128794904-128795024	ADAMTS19*NM_133638*+*128786102	TGTGTGTGTGTGTGTGTGTAATGGGGTGGGGTAGGGGAAGGAGAGAAACTGATAGTACTGATGAATGGGGAGCTAGAAAGACAAGGAAGGAAAAGAGGCTCTGAAACCTAAGGGTGCCTA
chr5:128796165-128796285	ADAMTS19*NM_133638*+*128786102	ATCGTTTCAGGTAAGTTCTTCCGTGACTTTCTCGCTTCCTTTCCAGCCATCCCAGCGGAGACCGCGAACGTACGGGTCGGCAGGGCTGGTGCAACCGGTGCGTGGAGAGCAGGGCTCAGT
chr5:128796512-128796632	ADAMTS19*NM_133638*+*128786102	GGAGTCTTTGCATCGGTTTTCTTTTCAACAATGAAGTGCGGTCACCAAACTTTGATTCCCCCTCCCCCGCCCCTAATATAATCGTACTTTTACTCTGAAAATGCTGGGGTCTGTAATCTG
chr5:128794782-128794902	ADAMTS19*NM_133638*+*128786102	CAAGTAAAAAGTACAGAAGACAAAATAATCTCACCTGGTCTGAGATCTTTAGAATATAATGTTTAATGTTGATTCCCTTACTCTTACTCCTTTTAGGACTCGTGTGTGTGTGTGTGTGTG
chr21:28216757-28216877	ADAMTS1*NM_006988*-*28207728	GGCGGCGGTGGCGAGGCGCTCGCTGGCGGCGGGCAGCGGCTGGATGAAATACGCCTCCCCCAGCAGGTAGAAGGCGCCGCGCACGCCCTCGCAGAGGCTGAGGGCGGCAGCCGAGCTGGG
chr21:28218265-28218385	ADAMTS1*NM_006988*-*28207728	GCCAGGAGCTCCTTAGCCGCCGCCTGCTCTCTCTTCGCCCCAGCTTTTCTAGGGAAAGCTTGGCCCTGCGCTTCCCCCAGAAAGCATGCCTGGGTGAGGGGCCAGGTGACACTTCCTACG
chr21:28218685-28218805	ADAMTS1*NM_006988*-*28207728	ATCGCTGGGGCTAGCAAGCGTGCAGAGGGGGAAAGAAGGAAATCGGCTTCCTTCCCGGACCCCTCCTTCCTCTTCCTACCAGGAAGGGAAAAGGCTATATCCGCGTTACGAAAGCGAGGA
chr21:28217015-28217135	ADAMTS1*NM_006988*-*28207728	ATCCAGCTGCTGGTCAAAGGCGTGCAGGCGGAGGCGCGTGGTCCCGTGTCCCGGGGCGCGCTCCAGCTCCGGCACCACTAGCTCCTCGTCCTCCTCGGAGGGGCGCCCGAGTGCGTCCGA
chr12:43945625-43945745	ADAMTS20*NM_025003*-*43935724	GACTTTACCTTGCCTGGGGTGGAAGTCAACTTCCCAAGACCTGGTGATGAAGAGCGAGAGATGGTAGAGCAGCCCAGTCAGCCACTTGGCCACCCACATGGTTCCACCCTGGGGACCCCG
chr12:43945800-43945920	ADAMTS20*NM_025003*-*43935724	ATCCCTCTCCTCCCTCTCGCCCGCCGCTCTCCGCGCCTCAGCAGCCTAGGGAACAGCAGCGCGGGCCCTGGGCCGGCTGGTCCAGCCACACCGCCTGTCTCCGCTCGCTGAGCCGCTGCT
chr12:43945033-43945153	ADAMTS20*NM_025003*-*43935724	ATCACTACTTCGTAGGAGGTCAGTGTCCTCACCAGGGCTTCTGCAACAACAGCGACAGGACCAGTGAGCTCCCACGCGTTCCTCATTGTCCAACTCTAAACTTCTTCCACCAAACGTCCC
chr12:43946448-43946568	ADAMTS20*NM_025003*-*43935724	ACCGGGCCTCACTTGCATGGGCCCCTGTGTGTGCTGGGAGTTGCCGGGAGTTGAGTGCCATAGGTGGGGCGAGGAAGCCGAGTTTGCACACGAGCACTTCTGACAATTGCCGAAATAAAT
chr5:178772266-178772386	ADAMTS2*NM_021599*-*178762431	CAGCAGCAGCAGCAGCAGCGCGGGGCAGAGCAGGCGGCGAGCGGCTCCCGCCGGCGGATCCATGGCAGCCGGACTGCAGCCGGGGCCCCGCACTCGCAGCCGGCGCGAAAGTTCCCCGCG
chr5:178773022-178773142	ADAMTS2*NM_021599*-*178762431	ATCAACTTTTGCCCTTACTGAGAGAGGCAAGGCTCCTTCAGTCCCCAGTTCCTCTTCCTCTGAAGTCCCTGTCCCCTGTCCCCCATCTGCCTTCCCATCCCTCCGCTGCAGCCTCAGCAC
chr5:178772902-178773022	ADAMTS2*NM_021599*-*178762431	GAAAGGGGAGGGGGGACTGACTACTGGGTCCAAGGTCTGAGCCAGGCCGAATGCCCAAATAGAGGCCGCAAAGGCCAGAAGATGCTGTTAGGAGGGTACACCCAGGGCGCGACCCCAAAG
chr5:178772323-178772443	ADAMTS2*NM_021599*-*178762431	ATCCATGGCAGCCGGACTGCAGCCGGGGCCCCGCACTCGCAGCCGGCGCGAAAGTTCCCCGCGAGCCGCCCAGCCCACATCTGGGGGCAGCTGGAGCCGCCCGCAGCTGCAGCACCGCAG
chr4:73434030-73434150	ADAMTS3*NM_014243*-*73424516	ATCCCGGACCCAGCGTCCAGAACTTCATTCAAGCGCCCAGACCGCCCTCCAGAAAGGGGAAGCCCAGATGGCCCGGCGAGGATGGGAACTGGCTGCGGTTTGTCACTAGGAATTGTTACG
chr4:73434607-73434727	ADAMTS3*NM_014243*-*73424516	ATCTTCTGTGCTTTGCTTCAATGAAAATGAAATTTGAGCTCTGAGACTGGCCCCCTCTGCTCTGCAGTTTTTTCCACTTCACCTTCTCACCCCGTCCTCCCAACACAGAGTGTGCAGGAG
chr4:73435329-73435449	ADAMTS3*NM_014243*-*73424516	ATTATAGGAAGGGGGAGGGTCCGAGGGCTGGTCCTGGGCTGTAGGAAATTCACCTCCTCCAACCTCCACTGTTCTCCCAGCCAGAGAATTCTCCCCGAAGAGAAGCCCTGGAACCTCCAG
chr4:73434487-73434607	ADAMTS3*NM_014243*-*73424516	GAGTTCACTTTCCAACTACTGGGCAAAGCAAATGCCCAGAGCAAACCCACCCCCCCCGCCCAAAATAAGTTTCTTTAAGAAAAAAAGGAAAAGGGAAAAAATGCGAAATAGAAAAAAATG
chr1:161168902-161169022	ADAMTS4*NM_005099*-*161158845	ATCTCTAAGCCACTCAGCTGAGCTCTGTCGGTGGGACTCAGATGGGTGTATCATCGCTTCCCAAAAAAATGGGACTTGCCCAGGGGAGGGGAATCTCTAGCAGCCGAATGGATAATAGGC
chr1:161168902-161169022	ADAMTS4*NM_005099*-*161158845	ATCTCTAAGCCACTCAGCTGAGCTCTGTCGGTGGGACTCAGATGGGTGTATCATCGCTTCCCAAAAAAATGGGACTTGCCCAGGGGAGGGGAATCTCTAGCAGCCGAATGGATAATAGGC
chr1:161168638-161168758	ADAMTS4*NM_005099*-*161158845	TCCTGAGCCCTCCTTTCCTGGATCTTTGTCTCTCCCTGCCTGTGTCTTCTGCAGCTTCTCTGGCCTCTCCCTCTGTAGGACTCTGTCTGGGCCGCTTCTGTGCCTGCCCTGTCTCTGCCT
chr1:161169039-161169159	ADAMTS4*NM_005099*-*161158845	CATAGCCTTTTCCCAAACCCCACAATCAGCCCTCAGCTGTCTCTTTCCCTTTTTGGTGGGACAGAGCCCCAGGAGAGGCAGAGAGTGAGGGAAAGGGCCTGGCCGGCATGCACAGATAGG
chr1:161169039-161169159	ADAMTS4*NM_005099*-*161158845	CATAGCCTTTTCCCAAACCCCACAATCAGCCCTCAGCTGTCTCTTTCCCTTTTTGGTGGGACAGAGCCCCAGGAGAGGCAGAGAGTGAGGGAAAGGGCCTGGCCGGCATGCACAGATAGG
chr1:161168794-161168914	ADAMTS4*NM_005099*-*161158845	TCTGTCTCTCTCGTGCATATGTGTCTGTGGGTCTCCCTGTGGGTTCTCCCCAGCCTCTCTCCGCGCCAGCTCTTTTAAGCATGGTGAGCCTCTGCGATTGATTGGCTGATCTCTAAGCCA
chr21:28339062-28339182	ADAMTS5*NM_007038*-*28329439	ATCGCTGTTTCAAGAAAAGTAAGGAAAGGTACCGCGCACCGGGCTGGCAACTGGTGCGCGCAGCCTCCCGCCCCCGCGCTGCGCTGGACAAGCCGGCTGTGGAGGTTCCAAGCTCCGGGG
chr21:28338942-28339062	ADAMTS5*NM_007038*-*28329439	GAGGTGGGGTGGGGGGGGGGGGAAAGAAAAGATTAAAAAAAAAAAGTCGGATAGTGGAGATTCAGCAAATACGGGAAAAGGAAAAAAACAAAAACCAAAAAACCACCAAATGCAGGCACG
chr21:28339576-28339696	ADAMTS5*NM_007038*-*28329439	ATCGAGGAAAGGGAGACGAAGTAGGAGGAAGGGACTGGGACCCGGCGAGGTGGTAGGAGGGGAGAGGGGAAAATAAAAAGTAATGGGGCAAGAAAAACAGATTTCCTTGGCCACTTTTAA
chr21:28339456-28339576	ADAMTS5*NM_007038*-*28329439	CAATGGCAATTTCAACAGTTCGTCACTGCACGCTGCCTCTTAAAGGGAGAGCTTCCCCCACCACTCCCACCCTTCCCAGTCCGCGCCTAATCAGATGGGGGAGGGCAAAAGAGGAGGGTG
chr5:64777958-64778078	ADAMTS6*NM_197941*-*64767704	TCCTCCTCCTCTAAACTCTCTTAGAAATTCTAGCCTGGTTTGCTATTAGTTGTTTCTTGGAAAAATGAAGGGGGAGGGAGAAGGATGAATGACTTTAGATGGACTAATGTCACTGTTAAG
chr5:64778078-64778198	ADAMTS6*NM_197941*-*64767704	ATCTCTGGTGTCATTCTCCGTGTAATTTTATTTTTAAAATCCACACAATCAAAATGTTAAAACTTGCACGCAAACAGTGCCTCTGAGGAAACTTAAAGCTTAGATTCGTGCAGCAGGCAC
chr5:64777667-64777787	ADAMTS6*NM_197941*-*64767704	ATCTCACTACCGGCCCCCAGCCAACTTGAATTGCAGCAGGAGAAAATTTTGGCAGCTTTTCCTCGGAGGCAGAGCACACTGACGTCAGTCTGCAGATGTGCCTGGGCTGCGTCGGGTGCG
chr5:64777547-64777667	ADAMTS6*NM_197941*-*64767704	TCCTGGAAAGCTTAGTGCCTTTGCTATGCAAATAACATGTGCAGAGCATCAAAAGGTATCAGGAGAAAAGAAGACAAGAGGAGCAGGAAGGGCAGCAAAGTTTTGTTGAAGTAGCCCTAG
chr15:79102266-79102386	ADAMTS7*NM_014272*-*79093773	TCATTAAATGTTCGCTCCCTCTGCGCTCTGCGCATGGCTGCTAGACCAAATCTTTCCAAAACACTGCTTTCATCAGCTGCTCCCCTCAACGGCTTCCCAAACCTCTAAGATCAAGAGTCA
chr15:79105875-79105995	ADAMTS7*NM_014272*-*79093773	CTCAAAAAAAACAAAAAAAGTACTGATAATACCCCTCCATGGACTGGGTGTCCCCTCTAATTCCCACCCCACATATCTGCTCCCTGTCTTAGTCAAACTTCTCCCTCAAGGTTGTCTAGA
chr15:79102375-79102495	ADAMTS7*NM_014272*-*79093773	ATCAAGAGTCAATGTCCCCATCCTTCCCGCCCAGACTACTTTCTCGTCACAATCCCTCCAGTGGGGAGGCAGGTCGACCCCATCCCAGCAAGCAACCCTAATCCAGTCCCCCGACTGATG
chr11:130298450-130298570	ADAMTS8*NM_007037*-*130288539	CCGCGCCAGCCCCGCGCAGCCGCCTCCTGCCTCCTCCCCACCCCGGGAAGCACCGAGTGGGCTGCCGAGCCCTTCTTATTTATACTTCCTTCCCGGCTTGACATAAGAGGTTTATTTTTG
chr11:130298772-130298892	ADAMTS8*NM_007037*-*130288539	CTGGACTGACCCTTTAGAAAGAGTCCCTGGGAGACCCCAACCGCTTTCTCCTCTGCGGCCAAGAGTCCAGGATGCATCTTCCGAAGAGGCTCGTGCACTGGTCTCAGCGACCCTGTTCGG
chr11:130298603-130298723	ADAMTS8*NM_007037*-*130288539	ATCAGAGAGAGAAACTGAAAAGAGGGAGAGAGAGTGGAGAAAAAAAAATTGGGATGAAATGCAAAACCAATCAGGCAGCGAGACCCGTCCGCCACCCGCCCCCCTGAAGTGTCAACTACA
chr11:130297939-130298059	ADAMTS8*NM_007037*-*130288539	ATCTTGAACTCGGGCGCTAGGAAGCTGTCGTCGGGCGCCAGGCGCAGCACGAAGCCCTTGCCGAAGGCGGACAGGTGGAGCGCGAGCTCGCCCGCGCTGCCGGGCAACCGCGTGGGCACC
chr3:64671812-64671932	ADAMTS9*NM_182920*-*64663365	ATCCTCAGCCCCACATCCCCGATGCAAGGCGCACCAATAAGGAGTCTGGTCCGCCCTGCGCTCAGCGGCTCCGCTCCCGGGTGGCCAAGTTTGCTGCAGGGAACCGCAACTCCAGTAACT
chr3:64674662-64674782	ADAMTS9*NM_182920*-*64663365	ATCCCTGTGGGAGGCACCAGTCCCTGGAGGGATTTCTCAATCACTTCCGCTTGCTTTCAGCCTGAGAGATGCTTGGAAAGACTGGGAAAGACTGAAAGCAGGCGCTTCAAGCTACACCTT
chr3:64671692-64671812	ADAMTS9*NM_182920*-*64663365	CAGTTCAGCCTCAGGGTTCCTGGCGCGTGAATAAAGGCCCTGAGAGAAAGCGGGGACTCTAGATTACGCACCGCCCTCCACAACACACACTGAAGGAACTCCCAGTGCCTTGGGCAGGGG
chr3:64674542-64674662	ADAMTS9*NM_182920*-*64663365	TGCCCCAAAAAAGGTTAAGAACAAATTTTGGCAGCAAGAAGGGGCGGGGACTCTGGCGCCCCTCACTACCAGGGGGTTTAGAGATGGGAGGGGAAGGGGGGATGGAGTGTAAAGTTGTAG
chr9:18473271-18473391	ADAMTSL1*NM_001040272*+*18464078	CGTGGCTAAAATAGATAGTTGAGAGTTGGCAGTGCATCAAAACCAGGCTGCTCCTCAACCCCAAATTTCAGCCCCACTCATCCTGGAGTCTTTGTTGAGGGTTTCTTTTTAAACTGGGGG
chr9:18474222-18474342	ADAMTSL1*NM_001040272*+*18464078	ATCCAAGCATGGAATGCTGCCGTCGGGCAACTCCTGGCACACTGCTCCTCTTTCTGGCTTTCCTGCTCCTGGTAAATGCCTTTTCATTTCAATGCATTGCTATTGCCATTGAGTCTGGGT
chr9:18474102-18474222	ADAMTSL1*NM_001040272*+*18464078	TGAGAGGGGCTGATGGAAGCTGATAGGCAGGACTGGAGTGTTAGCACCAGTACTGGATGTGACAGCAGGCAGAGGAGCACTTAGCAGCTTATTCAGTGTCCGATTCTGATTCCGGCAAGG
chr9:18473391-18473511	ADAMTSL1*NM_001040272*+*18464078	ATCTAAGTTTCTAATTGTGCCTTTACAATTAGCAAATCTTAAATGCCTTCAATTGTCACTTTACAGAGAAGCAACTTGCTTTGTTTTTTTCCCCCCAAATTAAGTCCTTAATAACACAAA
chr9:136397643-136397763	ADAMTSL2*NM_001145320*+*136387285	GTGTCTCCAGCACCAGGGCCATACGGCTGCAACACCCCTACAAGTGCCGGTAGGTGTGGGCTGAGACCATCCTACATGGGGAAGGCCCTGAGAGGCCGGGAATTTGCAGGCCGAAGAGGG
chr9:136396115-136396235	ADAMTSL2*NM_001145320*+*136387285	ATCCAAGGTCCTGGGTTTCCTGCTTCACCTGGCTGTGACACCAGTGGCTGCCCGCCCCTGGTCACTGTGGGTGGCATGGAAGAAAGAGCTCACTGGCTTGGTGATGTCCTCCTGCCCCCA
chr9:136397205-136397325	ADAMTSL2*NM_001145320*+*136387285	CCCTGGAACCCCACCCTCCCGGGCATCCCCCACACATATTCCTGCTGTCCTATTTCTAAGCTCCTCAGATATCTGGAAAACACTGGCGGAGAAAATCCCCTTCTTTTTTTTCTCTCTCTT
chr9:136397599-136397719	ADAMTSL2*NM_001145320*+*136387285	TGAGCCACTGCGCCTGGCCAACAATCCCCTTCTAAAGGCAGGTGGTGTCTCCAGCACCAGGGCCATACGGCTGCAACACCCCTACAAGTGCCGGTAGGTGTGGGCTGAGACCATCCTACA
chr9:136398518-136398638	ADAMTSL2*NM_014694*+*136389974	AAACTTAAACAACCCGGCAGAGGAGAGAACCCGACACTCAGGAGCGCTGGCATCCCAGCCTTGCCTACTGGAGAGGTGACTTGGTCCCCGAACCTCAGTTCTTCCACCTGTGAAATGCAG
chr9:136398651-136398771	ADAMTSL2*NM_014694*+*136389974	ATCTGGCCTCACAGCTCTGGGCCCGTAGGACAAGCTGGACAGAGGGCAGACGGTATTATCGCTTTCACTACTATTACTGGTGGCTTTCCTTCCCAGCCTTTCTGGTGGGTGGTCAGACAC
chr9:136400301-136400421	ADAMTSL2*NM_014694*+*136389974	ATCCCCGTGAGCGAGGCCTGGCCAGAAGCCAGTGGTGTCTGGAAGCCTTAATGAAAAAAGCAAGTGTGAGGCCGGCTGGCACCTGTCTTCAGCCGGCAGGCAGAGGCTGGGGCACCCGTT
chr9:136400181-136400301	ADAMTSL2*NM_014694*+*136389974	CCGCAGAGCACGGGGCAGGGTGGCCTCCCAGCACCTAGCCTTGTGCGCCCGGAGCTCTGTGTGCACGGCAGACCTCTCTGCTGCCGCCAGCCGCTGCTTTTGGACCCCAGGGAGGGATGG
chr15:84322097-84322217	ADAMTSL3*NM_001301110*+*84312837	ATCCTCGTGGTCCCTGGCTGCCAAAGGTCCCAGGCCTCTGGGCAGTGAGCGCTCCACAGTCCCTTGTGTGGCGTCTATGCTGCGCGGAGGAGGCGCAGGCCAGGAGAGGGCCATTGGTCT
chr15:84323311-84323431	ADAMTSL3*NM_001301110*+*84312837	CAGGGTTGGAGTTTTTCAGGATTGGGAGTTACTAAGCAGAAACCTCGCGGGTCCGAAGGTCCGGCCGGTTGACCACTGGGTAGCGAGCGCCCAGAACGCCGGGGGTTGAGGCGACGCGCG
chr15:84323431-84323551	ADAMTSL3*NM_001301110*+*84312837	ATCGTGGAAAGTGGGCGTGGGGGTGACCGGGACGCGGCGGAGGCACTGGAGGAGCGACTTCGAGGCAGCGGGTAGTCGGAGGAGTGTGCACTCGGAAGGCTGGTGCGAGCAGGCGAGGGT
chr15:84321977-84322097	ADAMTSL3*NM_001301110*+*84312837	CCAACCCCAAATCCCAGGCCTGGACACGGCATGATTCTGGCACCTGTGGAGCTCTCAGTTCCCCAAGCCCGGCTCAGACAAGGAGGCGCCAGGTACCCAGTTAAGAGGCGCTCCTGCAAG
chr1:150522050-150522170	ADAMTSL4*NM_001288608*+*150511844	GCGTCGTCCCCTCTCCCTGCGCTGTGCGGTCGCGACCCCGCCACGACCCCGGACCCAGCTCCGGTGGCCTCGGACAATCTTCCAGCCCCTGGGGTCGAATTCCTGGGGAGGGAGTCTGAT
chr1:150521338-150521458	ADAMTSL4*NM_001288608*+*150511844	GCCTGGACCCACGCGGATCGGGGGCCGCGGGTACCTCCGTCCAGGGCGCTTCCCTCCCGGACCAGCGGCTCTCCCAGGCCGCCTCGCTCCAGGCGCCCCTGGAGGCTGCCCCGCCTGTGC
chr1:150521073-150521193	ADAMTSL4*NM_001288608*+*150511844	TTTGCAGATGAGCAAACTGCACCACACAGGGGTGGAAGTATTCGTCGAAGACCACATAGCTGGCAAGAGCTGGAGCTGAGGTTCAAATCCAGATCAGTCTGACTCAGAAGTCAGCACGCT
chr1:150522168-150522288	ADAMTSL4*NM_001288608*+*150511844	ATCCCGTGGAACTCTGGCCCCATCACCCGGGCGGGGAGTGAACCAAAATTCCTCCTAAGTCACATAGTAAAGTTGGAAAACAGACCCATGACCTCCCCGCGCGGCCGGTGCCTCCTGCCC
chr19:1513709-1513829	ADAMTSL5*NM_213604*-*1503188	CCGGGGCTGCCAGCGGGGCTTCAGAGCCAGACCCGGGTCCAGGCGGTCCCTCTCCCTCACAGCCGCGGCCACACCCTCTCCGGCCTCAGTTTCCCCATCCCAGCAGTGGGCCCGGCAGGG
chr19:1513829-1513949	ADAMTSL5*NM_213604*-*1503188	ATCTCCACCGCGAACCTTCCATCTGGAATCCGGCTCTGCGCGGACCGGCAACGCGAGGGGGCACCCCGGGACTCCCCCCACCCCACCCTTTCCCGCCGGGCGTCTGTGAGCCGCCCCGTG
chr19:1513153-1513273	ADAMTSL5*NM_213604*-*1503188	ATCTGCGGCAGGGGACTGCCCGGCGGACGCGAGCGCAGGGGTCCCGGAGCCGCAGGCTGGTGTCGGGCGCCCGGGTCCGGGTGACCTTGGCAGGCTCGGGCGGGGGCGCGGCGCGGGGAC
chr19:1513013-1513133	ADAMTSL5*NM_213604*-*1503188	CGAGCGGAAGCGGCGGGGCCCAAGGTGCTGGGCGGGGTGGGGAGCCTGGGACGGTCCCTCCCACCGCGGCCTCCGCAGGCGCGCCCAGGCCCGGGTCAGGAGGGGCGGCGGCCCCGGGCG
chr20:43280269-43280389	ADA*NM_000022*-*43270376	GCTGCTCCCTCCGCCGCCGCTCGGTGGGTCTCTGCCGGCTCGGTGGCCGCTCGGCTTTCCCTGGGGCCAGCGGTGGCCGCGGCCGGCCACGCTCTTCTTAACGGGCCGGGCCCCGCCTCC
chr20:43280457-43280577	ADA*NM_000022*-*43270376	ATCGCGCATTTCCTGGAATTCTGGACCCGGCGTCCTCGCCCGCCGACCCGAAAACTACGGCCCCGCGGCGCCCGACCGGACCCACCTGTGGGCGCGCGCTCCAGCCGCCTCGCTGGGCGC
chr20:43279860-43279980	ADA*NM_000022*-*43270376	CGTAGACATCGGGCCTGATCATACAGCTGAGCTTCAGAGACCTCAAGTCCCTGCCCAGGCCCACACAGCGCTCAGCGGTGCTAGGATGCCCACTTGACAGACAGCGAAACTGAGACCCAG
chr7:984465-984585	ADAP1*NM_001284309*-*975452	ATTAACCATCCCCACTCTACCCACCCTGAGACTCTGTTTTAAAGAAAGATTCAGACCCTGGGAGGGAAGAGCCCGGGGGGGTGACTCTGGGTGACTCTGGGCGATGTCTTAAGGCCTCTG
chr7:985625-985745	ADAP1*NM_001284309*-*975452	ATCCCGGTGCAATCGAGGCCGGGTCGGACGCTGGCTCTGGCCAGGCACGCAAGGGGCAGCCGAGGTGGGAGGGTGCCCTTGTGGGAGGGGCTCCGGTGCCCACCACCCTTCACAGCTACG
chr7:985505-985625	ADAP1*NM_001284309*-*975452	GTGTCCCCCAAGCCAAGGCCCAGGCTGGGGCACGGGCAGGGGGAAGGGCAGTAGCCAAGCCTGTCCATGGGGCCCTGGTTCCAGAGACCTTTGCCCTCCCAAGGCTGACGCACAGCAGAG
chr7:966456-966576	ADAP1*NM_001284310*-*956852	ATCGACCCTCCCCTGGGACAGGGAAGGAGCCAGCGTCCCTAACGACGGGGTCCCGGCAAAGGGGGCCCAGGGGCCAGGCCCCTTTTGAGGATGGGTCTGAGGTTTGCCCCACCGTTTCAA
chr7:966336-966456	ADAP1*NM_001284310*-*956852	GTGCCAGCTGCCCTTGGGGCCGTCACCACAGTGACCCGCAGACCCAAGGCTCTGAGGGCTCCACCAGCACCAGGACGGGAACGCCACCTCCTCCTGCCCCAGGGACACCATTTCTGAGTG
chr7:967321-967441	ADAP1*NM_001284310*-*956852	ATCCTGTCACCAACAGCAACAGGACAAATCACCTGAGTGGCTGGATGAGAAATGTCCCAGGTCTCCAAGGGAAAACTGGCGTGTGCTCCCGAGGACGAGAGCCTCGACCCGAGACACAGG
chr7:967073-967193	ADAP1*NM_001284310*-*956852	TATGCTGTAAGCCCCCAAGGCAGCTGCTGTTTGCACCTTCAAGCTCCTGAACACCACTCGCCTGAGGCCGCAGCCAGGCCCAGCCAGACTGAAGTCCCCTGACATCACCCTGCTCCGAGG
chr7:962895-963015	ADAP1*NM_001284311*-*950526	CACGGGGGGCTTGCTGGGGCTGAGGGCTCCAGGGCTTCGCTGGGATGGGCAGAGAGGAGCCCTCCAGCCGGTGCTGCCAGCAGCCAAGGGCTCCTCCCACAGCTTCCCTCACTCGCCCTG
chr7:960100-960220	ADAP1*NM_001284311*-*950526	ATCTGGGAAGTGGCCGCGGCGCCGCCCTCCACCCACCGTGCTGCCACCTTGCACCCCCCGTGCCGCCCTCCACCCGCCGTGCCGCCCTCCACGTGGTTCTGAGACACAGGACGGAGCTAT
chr7:960494-960614	ADAP1*NM_001284311*-*950526	CGCCCCAGCCTTTTCCACTCCCAGGGAATTACGCGGCAAAGAACAAATAGGAACCCTGTGGCTTCCTGCTGGGCCCACGTGAACAGCCTTGGAGACTGGGCGGGAATCCTCGCCCACAGG
chr7:995078-995198	ADAP1*NM_006869*-*984319	TTCCAGGCAACCACTGTTAACAAATTCCTCAGCACCTTCCAGAACGAACGTCTGAGGCCTGTAGCCTTTCATTTATTTATTCATTTATCGAGACAGGGTTTTGGCTAACGGCTGTAATCC
chr7:993769-993889	ADAP1*NM_006869*-*984319	GGGGAGGCGGCGGCAGGGGGGTTTCCGGGGGTCCTGGGGGGGGCCCCCCCGCTGCGCCCGGCCCGGGAAGACGTCCGGGTCCCCGCAGGTGCAGCCGGGCCCGGGCCCCATCCGAGCGCC
chr17:29248502-29248622	ADAP2*NM_018404*+*29238753	GATACTACAAGAGTATTCTTGGAGACCCAGAGGCTGGAAAGATTACTCCAGGCAGGGTATCACAGAGGGCTTCCTGAGGAGGTGGCATTTGCATATAAATACGTCTCCAAATAGATGTAA
chr17:29248919-29249039	ADAP2*NM_018404*+*29238753	GGGGCTGGCGGCTGCCCAGGCCTGGCTGAGGCGCCGCGGCCGGGTCCCTCTCCACCTGCCGGGCGGAGCGCACGGGCCATGGGCTGAGCCCCGCTGAGCCCGCCGGGCCGGCCATGGGCG
chr17:29248798-29248918	ADAP2*NM_018404*+*29238753	ATCTCAGGCCAGTGTGTTAAACTCCAATTTGCGTGCTCCTGTCCCTCCCCGCGCGTCGGCGGAGCTCGGGGCCGGACTGGACCTGCCGAGGGAGGGGCGGACAGTCCTGACGGTGCGGGG
chr17:29247636-29247756	ADAP2*NM_018404*+*29238753	GGGCAGGGGAAGCAAGGAGGCCACCATGTTTGGAGGGTTTCTTTGTGCCATTTCAATGACCCTATTAGTGGATCTTACGCTCTCCATTTAACAGTTGAGGGTTTGGAGGCTCAGAGAAGT
chr21:46494963-46495083	ADARB1*NM_015834*+*46484492	GGGCGCCGAGTCCGCGTGGGATGCGCCGCGCTGCGCCGCGGGGAGGGCAGGTGCGCCGGGACGAGGCTGCGCCCTGGGGACCGAGACTGCGTTTTGGGGAGGGGACGGTGTGCCCTGGAG
chr21:46494182-46494302	ADARB1*NM_015834*+*46484492	GCAGAGTCTCCTCAGCCGCGCTCGGGCGGGCGGCGCCGCGACGCCAGGCCGGTCCCGCGCTCTCGCCCCACGCTCCGGAGCCGCCCAGCCGCGGTCTCTCAGCTCCGGCCGCGCTCCAGC
chr21:46495083-46495203	ADARB1*NM_015834*+*46484492	ATCGGAGGCTGCGCTGGGGACGAGGCTGCGCCCGGGGACCAGAGGCTGCCCCGGGTACAAGGTTGCGCCGGGGAACGGGAGGCTGCGTTGGCAACAAGGCTGCGCCTGGGGACGGTAGGC
chr10:1779087-1779207	ADARB2*NM_018702*-*1769670	ATCTGAACTCCCGAGCGCCCTGCACGGAGCAGCCATCCCGCCAGCACCCCAAAGTGAAGCTGCTCACAACGGACAAGCCCGGAGACCCCATGAGAGGCCGGGGTGGAGAAGCCGGGGGTG
chr10:1780190-1780310	ADARB2*NM_018702*-*1769670	AGGGGCATTTATTCCTCAGAGCCTGCATGCTTGTCTGTTTGCCTCTTCTTTCCCCTCTTCATATTCCTTGGCCGTTTCCAATGCAAAAGATAAATCTTGCATAAAGACAGAGGTTTTGGG
chr10:1779770-1779890	ADARB2*NM_018702*-*1769670	ATCCAATCACAACTGCTTTCTGGCTCTGACATCAGCAGCAGCACCAGCCGCACCGCCGCCTGGCCGCTTGCAAACTCAGCTCCCGTTTGGACGGTGAAGCTCCCAGGACCGGCGGCTGGA
chr10:1779650-1779770	ADARB2*NM_018702*-*1769670	TGCTCTGGGCTCCCAGCGCAGGGAGGCTACTTTTGCGCCTCTGCTAGTTGTTTGGCACCAGCCACTTTGAAGCCAATCACGCAGGGAGCTTGTCTATTTGCTGCAGCAGCGTCTAATTAG
chr1:154601601-154601721	ADAR*NM_001025107*-*154590456	CTCAAGCTTTATTTGTGTGAGCTTTGACAGGTTTGTATTTAGGGGAAGTCCTTGGCAGCATGAGAAGATCCAGAGATTGGGGGTGGAGAGGAACCATCCAAAAGGGGAAAAGAGAAGGAA
chr1:154601565-154601685	ADAR*NM_001025107*-*154590456	AGAAAAAATATATGACCAGGAGGTGACAGTAGCACACTCAAGCTTTATTTGTGTGAGCTTTGACAGGTTTGTATTTAGGGGAAGTCCTTGGCAGCATGAGAAGATCCAGAGATTGGGGGT
chr1:154599357-154599477	ADAR*NM_001025107*-*154590456	ATCTTTAAAAGGATGGGAACAAGGCTTCTCTGGTGGAGAAAGAAGTTGGCATCACAACTGCTGACAGTTTGACGCCCCTGCCTTCTCTGCCCCCAATGACCCGCTCTAGCAATCCTGCCT
chr1:154601712-154601832	ADAR*NM_001025107*-*154590456	GAGAAGGAAACTTCCAGAAGAGAGTGGCCTTACCATGTCCAGGTGATGTTGTTCAGCGGCCTGTGGGAAGTCTCTGTTTCAGAAAGCTCCCAAGGGCAGCAGCAAATTGGAGTCTTCATA
chr1:154599237-154599357	ADAR*NM_001025107*-*154590456	AAACAGCTGCAAAGTGGCAGACCTGACTCCAAAGTTCATGTCCCCTTTCCACTCTATTTCCCTTTTTCCCATATAGCAAGCACTAACTGTTTGTAAATAACGACCAAGATATTTCAAGAG
chr1:154578788-154578908	ADAR*NM_001193495*-*154568776	TGAGCTACCACGCCCGGCCAGTTATTTTATTTTTTTAAAATGTGTCATATCTATTTGTATTCACCTGGGGATAATTTAGGAATCATATAATGTTCAATAAAACAACAAAAAGTTGTAGAA
chr1:154579060-154579180	ADAR*NM_001193495*-*154568776	GATTATTAATCTTTCTTTTTGCCCCCCTTAAATCCCCTAAACACCAAGCCACCGTTGAGTACAGCCATTTGGAAAGCTACGGAATAGGAGAGCAAGAAAGTGAGCAAGCAACCCACAGTG
chr1:154579286-154579406	ADAR*NM_001193495*-*154568776	ATCAAGAGATAAGCACTACCCCCTTTGCCTTTACCACACAGGTTCCACAGTGCAATACACTGACACCTGTGCAGAAATGCTTTTCCTTCAAGTTAGGCGTCCTTAATCCTTTCAAAGGAG
chr1:154579695-154579815	ADAR*NM_015841*-*154570724	TTTTGAGTCTGGCTTCTCGTGCTTAGCATAACGCACTTGCGAGTCACCCGTGTTGTTACTTGTAACAGTATTTCCTCTTCACTACTAAGCAGTATCCCATTATGTGGATGTATTTCAGTT
chr1:154581087-154581207	ADAR*NM_015841*-*154570724	GATTACAGGCGTCAGCCCCCGCGCCCGTCCGGTACTGTTTAGGAAAACCGCCGTTTCAGTACTGAGCTCCTAATTCCCCGCACAGGCCGTAGGCAGGAATACACGAATAGAGCAAAAGGA
chr16:75656797-75656917	ADAT1*NM_012091*-*75647221	AGCAGAGCCCCTTCCCGGCCGCTGGAGAAGCCTGGGTGGGACCCCGAGTCGGCCAGTTACAGGATAGGAGGTGCCAGGCAAGGCACTGAAGCCATGCAGTGAGAACAGCGTGAGCGCCTG
chr16:75657038-75657158	ADAT1*NM_012091*-*75647221	ATCCTCACAACCTCTTCCCTCAAAAACAGACTCGGCAAAGTTAGCCCGGATAAACCTGCCCCGTCGCCCCAGCGCCTCGCGGACGCTCCCCTCCCACCTTCAGGAAACGCGCCTAGAAGA
chr16:75657317-75657437	ADAT1*NM_012091*-*75647221	TGGCTGCGTCTTAGAGAGGCGTGAAACCGGATGATGGGAGCCGCTTGTTGGCTTAGATATTCCTTCAACTAGAATGACGTATCTTGCAGCACTCGGCTGAATTTTTTTCTTTTTCTTTTT
chr6:143764063-143764183	ADAT2*NM_001286259*-*143753814	CTCCAGCTATACTTTCCCCAACAAACCTCTTAAGAGAGGTAATGTTTTGTCTGCATCTCGAGTATTCTGGTTCTGAGAGCTTGAACATAAGAGCTTACAATTTATTGAAAGCTTACTTTG
chr6:143772367-143772487	ADAT2*NM_182503*-*143761841	ATCAACCATGGGATGAAAAGGGAGGTGGCCAACCTCCAGGGTTCTCCCATCTCTGCAGTTGAGAAATGCCTCTGTGCCCTTTGCCCTGTCACCGACTCTTAACTCTGTTTCTCACCTATC
chr6:143772367-143772487	ADAT2*NM_182503*-*143761841	ATCAACCATGGGATGAAAAGGGAGGTGGCCAACCTCCAGGGTTCTCCCATCTCTGCAGTTGAGAAATGCCTCTGTGCCCTTTGCCCTGTCACCGACTCTTAACTCTGTTTCTCACCTATC
chr6:143770794-143770914	ADAT2*NM_182503*-*143761841	ATAATGGAGCTGAAAAGTGCTAGCGAGCTTCTTAACTGGGATAAAAGTTTGTTTGTAAACGTATGTAAATGTATTTACATGTGCTAGCCCAGGGTCAACCTAAAAGGTAGCGAAAGTGTT
chr6:143770794-143770914	ADAT2*NM_182503*-*143761841	ATAATGGAGCTGAAAAGTGCTAGCGAGCTTCTTAACTGGGATAAAAGTTTGTTTGTAAACGTATGTAAATGTATTTACATGTGCTAGCCCAGGGTCAACCTAAAAGGTAGCGAAAGTGTT
chr6:143772216-143772336	ADAT2*NM_182503*-*143761841	AAAAGAAATGCATCTTCCTGGGCACGGTCCTTGGAGGTGGGTGACAACGTGCTTGAAAGGGGGCATTGGGAGAAGGGGGTGGGAGAGGTGACTTCTTCTAAAATAAGGACAGGCCGGGCG
chr6:143772216-143772336	ADAT2*NM_182503*-*143761841	AAAAGAAATGCATCTTCCTGGGCACGGTCCTTGGAGGTGGGTGACAACGTGCTTGAAAGGGGGCATTGGGAGAAGGGGGTGGGAGAGGTGACTTCTTCTAAAATAAGGACAGGCCGGGCG
chr6:143771005-143771125	ADAT2*NM_182503*-*143761841	GGTTAGTACTTGGATGGGACAATAGGGCTAAGGTGAGTAGATTTAATGCTCCAGGATAACGACCTTTACCGACAGGTCATTGTGTGGCACGTGGCTGTATGTAGTTATTAAAATGTAAAT
chr6:143771005-143771125	ADAT2*NM_182503*-*143761841	GGTTAGTACTTGGATGGGACAATAGGGCTAAGGTGAGTAGATTTAATGCTCCAGGATAACGACCTTTACCGACAGGTCATTGTGTGGCACGTGGCTGTATGTAGTTATTAAAATGTAAAT
chr6:143770844-143770964	ADAT2*NM_182503*-*143761841	GTTTGTAAACGTATGTAAATGTATTTACATGTGCTAGCCCAGGGTCAACCTAAAAGGTAGCGAAAGTGTTTAGCCCAGAAGTCTACATAGAAACTAGGGTTGTCTACCTCCATACCACCC
chr6:143770844-143770964	ADAT2*NM_182503*-*143761841	GTTTGTAAACGTATGTAAATGTATTTACATGTGCTAGCCCAGGGTCAACCTAAAAGGTAGCGAAAGTGTTTAGCCCAGAAGTCTACATAGAAACTAGGGTTGTCTACCTCCATACCACCC
chr19:1905934-1906054	ADAT3*NM_138422*+*1895370	TGAGTTTTTCAGGTTTTTGTATCACAGGCCCCCAGTTATCTCCCACACACTACCCCGAGGACCGAGGTTCCCCGCTGTCTTGCAGAGAAGGCCTCCTTGTAGGGTGGCCAGAAACAGAGG
chr19:1905934-1906054	ADAT3*NM_138422*+*1895370	TGAGTTTTTCAGGTTTTTGTATCACAGGCCCCCAGTTATCTCCCACACACTACCCCGAGGACCGAGGTTCCCCGCTGTCTTGCAGAGAAGGCCTCCTTGTAGGGTGGCCAGAAACAGAGG
chr19:1905429-1905549	ADAT3*NM_138422*+*1895370	ATCCCTCAGGTAAGCGCGCGGCCCCGAGGTCTCGGGTTCTCCAGGCTCAGACTTCCCCAGAGGGGGAGTAGGGGCTGACATGGGGGGTCTCGGCGGTGAGGGGCGCCGGCCGTTTGTGGG
chr19:1905429-1905549	ADAT3*NM_138422*+*1895370	ATCCCTCAGGTAAGCGCGCGGCCCCGAGGTCTCGGGTTCTCCAGGCTCAGACTTCCCCAGAGGGGGAGTAGGGGCTGACATGGGGGGTCTCGGCGGTGAGGGGCGCCGGCCGTTTGTGGG
chr19:1905100-1905220	ADAT3*NM_138422*+*1895370	ATCCCCCGGGTTCCGAGTTTTCCCTGGCCGCTTGATGGGATTCGAACCTGCAAACTCAGCGCTCGCCCAGCGCAGCGGCCCCGCCTCTCCTCCCCTCCCGCCGCCCGGAGGTCATGTGAG
chr19:1905100-1905220	ADAT3*NM_138422*+*1895370	ATCCCCCGGGTTCCGAGTTTTCCCTGGCCGCTTGATGGGATTCGAACCTGCAAACTCAGCGCTCGCCCAGCGCAGCGGCCCCGCCTCTCCTCCCCTCCCGCCGCCCGGAGGTCATGTGAG
chr19:1905187-1905307	ADAT3*NM_138422*+*1895370	TCCTCCCCTCCCGCCGCCCGGAGGTCATGTGAGCGCAGTGCCGGAGCGGGGCGGGGCGAGGCGGCGGCGCGCAGTGCCTACTAGCAATTGTAGTCCTTGCCCCACCTTGGCCTGGCGAAG
chr19:1905187-1905307	ADAT3*NM_138422*+*1895370	TCCTCCCCTCCCGCCGCCCGGAGGTCATGTGAGCGCAGTGCCGGAGCGGGGCGGGGCGAGGCGGCGGCGCGCAGTGCCTACTAGCAATTGTAGTCCTTGCCCCACCTTGGCCTGGCGAAG
chr14:78266918-78267038	ADCK1*NM_020421*+*78256425	GGAGCGTGGTCTGGGCAAGAGCAGGGGGCGATGCCCATATCCTGGCCCTCCACCCGGTCTTGCGAACGTGCCCCAGACCGCTGCTTATCTCCAGCATCTTGCAGGGCCCTGGGCTTCCAG
chr14:78267038-78267158	ADCK1*NM_020421*+*78256425	ATCACACAGTAGATATGTGCTAACAGCAGCCAGTGTGTGTGGAGAGCAACCTTTAGATAAGACACCTAGAACAGCCCTCTCCCAGGGTTAAGTGGCATTTACTTTCTACTAACAAGAAAG
chr14:78266353-78266473	ADCK1*NM_020421*+*78256425	ATCGCGGCGTGGGGAACCAGGAACTACAAGTCCCGGCAGGCCGCGCGCGCCTCGGCTTCACTAAGCGCAGTCAGGTGGCTGTCCCCGCACGGTTCCCAGCTAATTCCCCGCTACCGGGTT
chr14:78266233-78266353	ADCK1*NM_020421*+*78256425	TTAGAATGTCTTGAAGAAAATATTTCAGTAATATTCCAAGTCCGTCGCCCTGGCAAAGCAACAAGGCCACCTGACGGAGTAAGCCCGAGACCCCTGTGCCTCCACAGTACTGCCCGCGGG
chr7:140373006-140373126	ADCK2*NM_052853*+*140362952	ATCCGGCCCAGATGGGCAGCTCCGTCCGCGGGGTCAGGGCCGGGCTTCGGCTTCACCGCAGCCTCGCCTGAGCGGGCGCCTCTGAAGTGGAGGGCGGGCCGCCTGGGCCGCGGGCCTCGG
chr7:140372921-140373041	ADCK2*NM_052853*+*140362952	GGCGCGGCGCGGCGCGGCGGGTGTCGGGCGGGGCGCGGGCCTCCGGCCTGAGGCCCGGCGAGGTGCTGGAGGGAGCGGGGCGCGGATCCGGCCCAGATGGGCAGCTCCGTCCGCGGGGTC
chr7:140372756-140372876	ADCK2*NM_052853*+*140362952	ATCTCATACTGGCCCCTGGGCGCACGGTGACCCTGCGGCTGCCCGGCCCCTGCCTCCGCCCGCGCGGCCCCCTCGCTCAGGTCGCGGGCGCCCGGGGCCTGGCTTCGCGTGGGTCCTGGC
chr7:140372816-140372936	ADCK2*NM_052853*+*140362952	CGCGCGGCCCCCTCGCTCAGGTCGCGGGCGCCCGGGGCCTGGCTTCGCGTGGGTCCTGGCTCCTCCCGTTCCGCAGTTGGTGCCGTCTGACAGCCCCTTCCGCGCGGCGCGGCGCGGCGC
chr7:140373479-140373599	ADCK2*NM_052853*+*140362952	ACCCCCTCACCTACCTGGCTCCCAGCGTCTCCACCCTCTGGCTCCACCTGCTTCTGAAAGCCACCGAGACCTCAGGCCCAACCTACATCAAACTGGGCCAGTGGGCCAGCACCCGGCGCG
chr1:227128519-227128639	ADCK3*NM_020247*+*227117937	GTCTGGGGCTCTAGGCTCGTTGCCGCTGGCTGCAGGTTTGGGTGAGAACTTTGACTTCCTTGGCTGGAGCCAGCTGTTGGGCTTCGCAGGTGGGAATTTTGTGTGAACTTGGGACAGGGG
chr1:227126341-227126461	ADCK3*NM_020247*+*227117937	ATCTCTGGGGAGCCGATGGGGGACTGTGAAATTAGGTTCACTTCTGGATTTCATTATAATAAAGCAGGCCCCTATCCCCAATTTTAGGCATCAACATAGAACAGCTAACTTTAAATTTTT
chr1:227127880-227128000	ADCK3*NM_020247*+*227117937	GCACGCTCCCACGCGCAGAGCGGCATTCGGCAGGCGGACGGCGGTGCAGCCAATGGGAGCGGCCCGCGGGGCGGGGCTTGTGAGCTGGGGCTCCCCCGGAGCGGGCGAGTTGGTAAACAG
chr1:227128079-227128199	ADCK3*NM_020247*+*227117937	ATCCCAGCTTCCTGCAGCCAGGTAAGGCTGCCACCCGCCGGCCCGCCGCGTGCCCAGGCGCCGTCTGGCTGCGGCCAGAGCTGGGGTCAACACCCACCTCAGCCCTTCTTGCATTCTCTT
chr19:41222190-41222310	ADCK4*NM_001142555*-*41211011	GCTGGGTGGCAGCTCAGCCTTGGGGGCAAAATATATCAAAATCACCTAGGACAATAAATAATCCTACTGGGCTACAACTGACAGTGCCAGGCCCGGGGCCACATGCTTCACATACATGAG
chr19:41222190-41222310	ADCK4*NM_001142555*-*41211011	GCTGGGTGGCAGCTCAGCCTTGGGGGCAAAATATATCAAAATCACCTAGGACAATAAATAATCCTACTGGGCTACAACTGACAGTGCCAGGCCCGGGGCCACATGCTTCACATACATGAG
chr19:41222190-41222310	ADCK4*NM_001142555*-*41211011	GCTGGGTGGCAGCTCAGCCTTGGGGGCAAAATATATCAAAATCACCTAGGACAATAAATAATCCTACTGGGCTACAACTGACAGTGCCAGGCCCGGGGCCACATGCTTCACATACATGAG
chr19:41222369-41222489	ADCK4*NM_001142555*-*41211011	CTCTGTTCTCACGTGTAAAATGGAGCCCTGGCATCCCTATTGTTCAGCCTTGGAGAATGAACTGAAATCGTGTCAGGGTCTGATACAGAACAAGTACTCTATACATGACAGAGATTTCTT
chr19:41222369-41222489	ADCK4*NM_001142555*-*41211011	CTCTGTTCTCACGTGTAAAATGGAGCCCTGGCATCCCTATTGTTCAGCCTTGGAGAATGAACTGAAATCGTGTCAGGGTCTGATACAGAACAAGTACTCTATACATGACAGAGATTTCTT
chr19:41222369-41222489	ADCK4*NM_001142555*-*41211011	CTCTGTTCTCACGTGTAAAATGGAGCCCTGGCATCCCTATTGTTCAGCCTTGGAGAATGAACTGAAATCGTGTCAGGGTCTGATACAGAACAAGTACTCTATACATGACAGAGATTTCTT
chr19:41220794-41220914	ADCK4*NM_001142555*-*41211011	ACCCACAGTTCCTCAGGGGCTACCTCTCCACTTCTCTGAAACCCCCCTCGTTGCTATGCACCGCCTTCCCCTCTGTTGGCCCTGTAGGCACCCGCAATTCCTCCGGTGTCCCCCCGCCCG
chr19:41220914-41221034	ADCK4*NM_001142555*-*41211011	ATCCCCACCCCGTTACTGAGCACCTCCCCCCGTTGCTAAGCACCCACTGCTCTCAGCCTCCGAGTCCGCAACCTGCTGGGGCCCTCCTGTGCTTCCGGGAGCCTCTGTATGCCCGCCCCC
chr19:41222190-41222310	ADCK4*NM_024876*-*41212790	GCTGGGTGGCAGCTCAGCCTTGGGGGCAAAATATATCAAAATCACCTAGGACAATAAATAATCCTACTGGGCTACAACTGACAGTGCCAGGCCCGGGGCCACATGCTTCACATACATGAG
chr19:41222190-41222310	ADCK4*NM_024876*-*41212790	GCTGGGTGGCAGCTCAGCCTTGGGGGCAAAATATATCAAAATCACCTAGGACAATAAATAATCCTACTGGGCTACAACTGACAGTGCCAGGCCCGGGGCCACATGCTTCACATACATGAG
chr19:41222190-41222310	ADCK4*NM_024876*-*41212790	GCTGGGTGGCAGCTCAGCCTTGGGGGCAAAATATATCAAAATCACCTAGGACAATAAATAATCCTACTGGGCTACAACTGACAGTGCCAGGCCCGGGGCCACATGCTTCACATACATGAG
chr19:41222369-41222489	ADCK4*NM_024876*-*41212790	CTCTGTTCTCACGTGTAAAATGGAGCCCTGGCATCCCTATTGTTCAGCCTTGGAGAATGAACTGAAATCGTGTCAGGGTCTGATACAGAACAAGTACTCTATACATGACAGAGATTTCTT
chr19:41222369-41222489	ADCK4*NM_024876*-*41212790	CTCTGTTCTCACGTGTAAAATGGAGCCCTGGCATCCCTATTGTTCAGCCTTGGAGAATGAACTGAAATCGTGTCAGGGTCTGATACAGAACAAGTACTCTATACATGACAGAGATTTCTT
chr19:41222369-41222489	ADCK4*NM_024876*-*41212790	CTCTGTTCTCACGTGTAAAATGGAGCCCTGGCATCCCTATTGTTCAGCCTTGGAGAATGAACTGAAATCGTGTCAGGGTCTGATACAGAACAAGTACTCTATACATGACAGAGATTTCTT
chr19:41223362-41223482	ADCK4*NM_024876*-*41212790	GGCCCAAGCAAAAGACGGAGCCAGACAGGTCCAGCCTCCGGACGCATCTAGAATGGAGCTGGTCAGAGCTGGAGACGACTTGTCTTTGGACGGAGACCGGGACAGATGGCCTTTGGACTG
chr19:41223362-41223482	ADCK4*NM_024876*-*41212790	GGCCCAAGCAAAAGACGGAGCCAGACAGGTCCAGCCTCCGGACGCATCTAGAATGGAGCTGGTCAGAGCTGGAGACGACTTGTCTTTGGACGGAGACCGGGACAGATGGCCTTTGGACTG
chr19:41223482-41223602	ADCK4*NM_024876*-*41212790	ATCCGCACAGGTCCGACCTCCAGTTTCAGCCCGAGGAGGCCAGCCCCTGGACACAGCCAGGGGTTCATGGGCCCTGGACAGAGCTGGAAACGCATGGGTCACAGACTCAGCCAGAGAGGG
chr19:41223482-41223602	ADCK4*NM_024876*-*41212790	ATCCGCACAGGTCCGACCTCCAGTTTCAGCCCGAGGAGGCCAGCCCCTGGACACAGCCAGGGGTTCATGGGCCCTGGACAGAGCTGGAAACGCATGGGTCACAGACTCAGCCAGAGAGGG
chr8:145596922-145597042	ADCK5*NM_174922*+*145587703	ATCCCTGGCATGTTCGGGGACGGTGAGGTCAGTCCAGCAGCGGTGAGGTCAGTCTAGTAGCAGTGAGGTCAGTCTAGTAGCGGTGAGGTCAGTCTAGTAGCGGTGAGGTCGTCAGTCCAG
chr8:145596802-145596922	ADCK5*NM_174922*+*145587703	GCCAAGCTGACTCAGGAGCCCTCGTGGATTCCACAAGGATGGTGTTTTGTTTCATGCTCACAGTGGGGTCTAGGAGGGCTTGCAGGCAGTAAGTGCCAGGACCCGTGTTGGCGCCCGAGG
chr8:145598263-145598383	ADCK5*NM_174922*+*145587703	ATCTCCAGAGGGCAGGGGCCCCGCGGGGAAGCCTCAGGCGCCGTTCCCCTCGCGAGGCGGCCTCCCGGAATCACGGACGCCTCCCTGCCCAGCCTGCTGCCCCGGACCTCCTTCGCTCGC
chr8:145597707-145597827	ADCK5*NM_174922*+*145587703	CGCCCTCCCGCAGGGCCTGCTGGGCTGCGAGACGCTAAGCGGCGCCGGGCGGGAGAAGAGCGGAGCAGTGGTCGGAGATGTGGCGACCGGTGAGGACTCTCCCGGCCCGGGGCGCCCGAG
chr1:167881944-167882064	ADCY10*NM_001297772*-*167873464	ATCCTTAAAATCACTCCACATGTGTCTGTGTCGTTTTATCTAAACCGGGATGAGGACTAAGAACCTTGGTGTTCCTCCACTCATCGGAGCCGTATCAATTCTACATAGGTTGCCTCATTT
chr1:167883520-167883640	ADCY10*NM_001297772*-*167873464	CTCTTATCCGCACATTTGAGGCAAGGGTCAGGGGAGACTGACATGACCCCAGAGTAGTTTACACAATTCTTCCCTTGGCCATGTGGAGGATGGTTGAAATTAGGCAATAGTTGGTAGGTG
chr1:167883640-167883760	ADCY10*NM_001297772*-*167873464	ATCATCAGAAGTATCTCCAGAGCAAGCAAACACCTAATTTTAGTCAATAGTGGTTACAGCTTGTACCAGGACTATGAAATTTACCAGTTATAATAAATTCAATACTTACCTTCAGATATA
chr7:45612671-45612791	ADCY1*NM_001281768*+*45603738	TTCCAGATAAAATGGAAATGCCTCAAATTCTAACCTTTGTTCCGTATAACAACACGTGGAATCCCTGAGAGTTAATGGAATCCCTGGGGCATTTCTAAAATAGACCAATGCCTGGGCGAG
chr7:45615898-45616018	ADCY1*NM_001281768*+*45603738	ATCTAAGGAGGCATCCTTAGACTGTGATGCCAGGGGCAGCACACAGTCAGAGGAGCCATGAGATGCTCAACCTGGCACAGGGATAGACACATCACTGGACTTGTGTCTTAGGGTCAGAGA
chr7:45612988-45613108	ADCY1*NM_001281768*+*45603738	ATCCTCACTGTAAGGGGGATGCAGGCAGCCCAGGGGCCGTCTGAGCACCAAATGACATCATGTACTTGAAGCACCAGCACAAAGTTGTCTCCCTCATAGTGAATGAATGTAAGCAGTGGA
chr7:45615778-45615898	ADCY1*NM_001281768*+*45603738	CAAACTGGGGAGAGGTAAGGGGTCGGAGGGGAAGCTGAATCCAGAGAGATTAGGGAAGAATAACTGGGGGGCGGTGGTAAGGAGTCCCACAGCCCGGCCCCGGGGGACCAGCACCCAAGG
chr5:7397598-7397718	ADCY2*NM_020546*+*7386342	ATCTGTGAATGTGTCCACTGGGTGATGTATTTTGAGCTTAGAATATAAATATGTGCCTATATTTATATGTGTCCACCACCAAAGAAGTGGATTTTGCTTATATTTCACCATGCATAAAAT
chr5:7394599-7394719	ADCY2*NM_020546*+*7386342	ATCCGTGCCCGGCCTGGCCCTGTGCTCAGGGTAACGCAGCTACCTAGCTTACATGCCCTCTGCCAGCGAGGAGGACAGGACAGCCAGGGAGGCGGGGCATGGGGCCATTCGAGAAGGTTC
chr5:7394392-7394512	ADCY2*NM_020546*+*7386342	AGGTCCTCAGAAGGAGGGAAGTCCAGGGACCAGGGAGCCTGGTGGGGCCGGACCTGAGGTACTGCACGCAGCCCTGGGCCCAGTCTCCTCGGCCACCTCCCTGCCTCTGGTGTCTATGAG
chr5:7397351-7397471	ADCY2*NM_020546*+*7386342	TAATGCAGCTCAACAGCTGATGTCAGTTTTGCCAGTTTATATTTTTCAAGCAGAAATCCTTGGCTCGCTCCCTTGAAAAGTGAGGGGAAGTCTGTAGATGGCGATAACTTCCTGTTACTG
chr2:25141404-25141524	ADCY3*NM_004036*-*25132055	ATCTGGGCGGTTATGAGCAGCCACAGCACGTAGGGCAGCACTCTGCGGGTGACCCGGTCCGGGAGCAGCCCCTTTTTGCAGAGCACGAAGAGGATGATGTCCAACACCAGTCCAATTCCA
chr2:25141922-25142042	ADCY3*NM_004036*-*25132055	GCCTCCTCTCAGGGCTCTCTGAGACCGGGGGAGGGCTGAGGGCCTCTTCTTGTCTGGGGCGGAGGGGAGGCCACCTCCAGCAGGAACGCAGAGCGGGTTTCCAGAGCACAGGTAGCACTG
chr2:25142137-25142257	ADCY3*NM_004036*-*25132055	ATCTCTGCTGCAAGAGCCTCCCAACCCAGGGCCTTCCCTGCCACCCCCGGCTCACACCACCGCCCACCGCAGGCACACTTAGTCCTGTCCACGCCAGACACTCAATTTCCTGTCCCTGGC
chr2:25142361-25142481	ADCY3*NM_004036*-*25132055	AGTCCTTAGAAGCTGTAAATAAAATGTGCCGGAAAGAAATCAGGACCATCGTGGGGGATTCCTGAGCCTTCCTTCTGTTTACTTCCTTTTTCCACCAAACCCTTGGAGGCTCGGGCTCCG
chr14:24804609-24804729	ADCY4*NM_001198568*-*24794277	ATCTAGGTCAGAGTTGGGGGCGCTCATTCTCTTGACCTCTCCGCTTGGCTGGCAACCACTACCACCGGGTTTGAACTGTTCATGCTCCGTGGGAGGGGTTGCGCCTGTGTATAGCTTTAG
chr14:24803631-24803751	ADCY4*NM_001198568*-*24794277	CCCCACAAACCCCAACCCCGAAAATGCTCCCCAGGTAGAGACCCTCCCGCAGCAGAGGCTCGGCTCACCCTGCCGCTGGCCCAGGCCACTGCGAGCAGCGCCGCGAGCGCACAGAGCACG
chr14:24804175-24804295	ADCY4*NM_001198568*-*24794277	ATCCCCGAACTCACTGCCCGCGGCGCTGGCGCAGCGGAGTGGGCTAGGTCCGGGGAGGGAGCCGGGGACCTGATGGCGGAGTCACGCTCGCCGCTGCGCTCTGGCTCAGAGTCCCGGGCG
chr14:24804489-24804609	ADCY4*NM_001198568*-*24794277	GGCTGGGGTGGACCCAATGGGATGTGTCCAAATGGAGGTGAACGTTTGGTAGTGGGGAGACCGAGGGCGGGGGGCTGAAGCCTGGCGAGAATGTAGGGAAGAATGTGGGTCCTGGTGGGG
chr3:123135666-123135786	ADCY5*NM_001199642*-*123125189	GATGAAGACTTGAGGGAGGTAATTAGGCTTAAATGACGTCATAAGATTGGGACCCTCATCTCACAGGAAAAAGAGTAGGCTCCAGAGATATCTCTCGCTTTGTGAGAACACAGAGAAAAG
chr3:123136098-123136218	ADCY5*NM_001199642*-*123125189	ATCCAGGGCAGGAGGCATGAAAAGGCCACAGGTGGCTCTGCATCTTCAGGAAGTCAGTGAGAGGCTCCCACCTTCTCTCCTCATTCCTCTTCCTGGGCTCCCTAATGGGGCAGTGAGGGA
chr3:123134529-123134649	ADCY5*NM_001199642*-*123125189	ATCTGGTGCGCCTTCTTACTACATTGTTTTTCTTTTTAAGTTCTCCTTCATTTAACCCAAACACCATGCCCTTGGAGGTCGTTCACAGTGAGGAAACTGAGCATCTTTAGTGGACCCAGG
chr3:123134650-123134770	ADCY5*NM_001199642*-*123125189	TCACAGAGAGGCAAAGATCAAATTCAGGTACAGATTGTTTTCAGAAATACATGCTAGGTGTATAGGGGTAAATGGACATGATGGCTGGAATTTGCTTTAATATACTTCAGCAAGAAGAAA
chr3:123167152-123167272	ADCY5*NM_183357*-*123157392	ATCGTCGTCGTCGTCGCTGCGCCAGCGGCTGGCCAGGCGCTGCTGCTGCTGCGGGGTCACCGCCCCCCCGGGTTTCTTGGTGGAGCCGCGGGCAGAGCCCCCGGGGGCATGGGGGTAGCC
chr3:123167057-123167177	ADCY5*NM_183357*-*123157392	CCGCAGTCGTCGCCGCCGCGCTCCTGCCAGGCGGACTTGGAGCGGAAGCTGAAGCCGAAGCCCCCGGCCAGGGGGTCGTCACCGCTCAGCGGAGGATCGTCGTCGTCGTCGCTGCGCCAG
chr3:123167479-123167599	ADCY5*NM_183357*-*123157392	GACCAGGCTAGGGTCACACGTCGGGGGCGGCCCGGGGCCCTGCGCTGCAGCGGGGCATCTTGGCACCCCCGTCCTGAGCGGAGGAGGAGGGCACAGCCCCGAGGTGAGAAGTAGCTGAGG
chr3:123167701-123167821	ADCY5*NM_183357*-*123157392	ATCCTGGCTCGCGTCGAGCTCGACGAGGGCCGGAGTTGCGGACGAGACGGGACGGAGTGGTGTCCTTGCGGGCGGTGCCTCCTCGGGCCGGCAGTGCCCGGGCGCGGCGCTCGCTGATTC
chr12:49178162-49178282	ADCY6*NM_015270*-*49167877	ATCCAGCAGCCACATAAGTGAGAGAACCACGATTCTAAACCAGATTTGTCTGACCCCAAAGCCAGTATACTTGAAAATTTCCCTAAAAGGCACTGTTTGTTGGTGGTCACAAACTCAAGT
chr12:49182879-49182999	ADCY6*NM_020983*-*49172820	ATCCAGAAGTCCCCTCCCCGCTGGCTCCCGGACTCCCCGCCTTAAAGGCACAAGCTCCTTTTGTCTGGGCATCCCCCTCCCCCTCCCCAGAAGTGGGGGCCGAGTTGCCCACTCCCCTTC
chr12:49182822-49182942	ADCY6*NM_020983*-*49172820	GTCCGCCCGGCCCTCGCCCCCTCCCGAGCTGTCCAGCGCAGCCGCCCTCTACCCCGGATCCAGAAGTCCCCTCCCCGCTGGCTCCCGGACTCCCCGCCTTAAAGGCACAAGCTCCTTTTG
chr12:49183000-49183120	ADCY6*NM_020983*-*49172820	TAGCAGCGGGGTAGGGGCGGAGGAGGCCAAATAATGGGACCCCTCCCTCCGCGCGCCCCCTCCTCTCCTCCGGCCGCTTCCTCCCCCAGTCCTGGGAAGACAAGCAGCTACTGTTCTGGG
chr12:49182503-49182623	ADCY6*NM_020983*-*49172820	ATCCCACTGCCTCCATGACTTCCCTTTGCCAACCCCAACTCCCTCGGGCAACACTGCCGAGACGACCCGTCCAAGGCTTCGGCGCCCCCACCCACAAACTCTTGTCGAGAGCCGCTCGGG
chr16:50322272-50322392	ADCY7*NM_001114*+*50311822	CAGCCCCTGGGCTTCACGTCTCGGCCCCAACCTTGGCCAAGCTGCTATCTTCTCTTAGCCTCTTCTGTAAAATGCTTATCTTCTGTAAAATGCTATGCTTTTTTGTTTGTTTTGTTTTGT
chr16:50321617-50321737	ADCY7*NM_001114*+*50311822	GTGGCTAGTGGCTACTATCTTGGACAGTGCAGTCCTAGAAGACACAGGGGACTAGCTTTACGACAACAGGACATAAAAGTTAGGTTAGGGTTAAGATGGATAAATCAGACTTGGTGCTGT
chr16:50299998-50300118	ADCY7*NM_001286057*+*50290450	ATCTTTGACCTCTCCTGGGCCCCTCTCAGAGGTGGACGGGGCCACCTTACTACATAGATAGGGAAATTGAGTCCCAGGAAGGCGCGGGGGGCCTGTCTGTGAGCGTCAGAGCCCACAGGA
chr16:50299649-50299769	ADCY7*NM_001286057*+*50290450	CAGGATGCCAGTCACATGCTCAGAAGGGCTCCCTGAGGACCAGGTGCTGCTGTGGCCAGCGGGCTGGAGGCCTCCCCCTCTGTTTTGGGAGTCTCCACTCTCTCCTCTTAGCCTCTCCTG
chr8:132052558-132052678	ADCY8*NM_001115*-*132042835	GCGCACATCGGAGAGCTCCATGGCTCTGGGCCGCAGGGAAGGAGGCCCAGAACCTTGGGGAGGCAGCCGGAGGAGGGGTTCCTAAAGACTCAAAGGCGGCCTGGTAGGAGCTTGGCAAGG
chr8:132053419-132053539	ADCY8*NM_001115*-*132042835	CCCAGCCTGAGCTATAAGACGAGGTCAACGCTTTCAGCTGTGCTTTCGAAGGGTCGCAGCACACAGTTCTCATCCCCTTTATTTCGTTCTTTGGAGTCCATTTGGCTCGGAGCTAGGAGG
chr8:132054017-132054137	ADCY8*NM_001115*-*132042835	ATCCAGCGTTCCAGCTGGCCGCGCCAGCCGGTTCCTCCGCTGTTCTTTTTTAGGCATTGGCTCTTGTCCTCTGCAGGTGCGGAGCCAGGACTCGTAGGCCGCTTTGCGCACGGACTCGGA
chr8:132052776-132052896	ADCY8*NM_001115*-*132042835	ATCGCGGCGGACCTCGGCGTCCTTGCGTGCTGCTCTCCCGCCAGCCGGCGCAGCTTGGGTACGCAGCGGCAGTGGCTATTTGTCCTCAGGAGCCGCAGCGCTGTGAGCCACGCAGCCCCT
chr16:4165228-4165348	ADCY9*NM_001116*-*4156186	CGGCCTCCGCCGCCCACTCGCCGGGGGACGCCCCCGGAGTCCCCAGAGCTGCTGCAGCTAGAGGAGATGCTGTATTTGCAGTGCTTGGGGTGGCTGTTGGAGGACAGCTGCTTGGGGTTG
chr16:4167071-4167191	ADCY9*NM_001116*-*4156186	GCTTTTCCTTTTACACAAATGAGACTTTCAAAGGAGTCCGCGTCCCATAATGGCAGTTGTGCATTGGCCTCCATAAACATTGCCACGTGTAAATAAAATCCTATTCTCTCTAGCATGCAG
chr16:4165348-4165468	ADCY9*NM_001116*-*4156186	ATCTTGACGCGCACGCTGTTGCTGTCCCCGCTGGAGTCGCAGCTCACCTCGGTGCTGTGGTGATGCAGCAGCTGCTGGTGGGGTGGGGAAGCCATGTTGTCGAGTCCCGGGGCCTGCCCC
chr18:905372-905492	ADCYAP1*NM_001099733*+*894943	CCCATCCTGCGCAGAATGACCATGTGTAGCGGAGCGAGGCTGGCCCTGCTGGTCTATGGGATAATCATGCACAGCAGCGTCTACAGCTCACCTGCCGCCGCCGGACTCCGGTTCCCCGGG
chr18:904134-904254	ADCYAP1*NM_001099733*+*894943	CTAAAAATTCTTTACCTGTCCTTGAGAAACGGGTGAAATTGAAAACCATCAAAACAATTGGACTTCTTAAAAATTGGATTGTATGAGTGAAAGGTGTTTATGAGAAGTCGATGACTCCGG
chr18:904337-904457	ADCYAP1*NM_001099733*+*894943	ATCATTACGTGACTGAGAAAAAAAAAAAGGAAGTCATTTCATGAATAAAAATCGGAGCGCAACAGTGCAACAAAATATTCTGTACTTAAAGGCAACAGGCAGGCAGATGTTGACAAAGAG
chr18:905492-905612	ADCYAP1*NM_001099733*+*894943	ATCAGGTAGGTGCTGGCTGCCTGGCCCAAGCAGGAGCTGGGGCTTCCCAGGCACAGACGCTTCCTCACGGTCTCCTTCCTGCAGTCCTTTGGGTCCAGACTACTAGCATCGCCCTCTGCG
chr7:31092716-31092836	ADCYAP1R1*NM_001199636*+*31082075	ATCGGGAAGGCAGGGCTGGAGGGTCCCCCGGGGCTAGGTACCGCAATCCGCACGGGGTTTGAGGGGTGGGCAAGCAATGTGCTAGGTGGGGGTTGGGGTAGGGGCCAGTGTAGAATGCCC
chr7:31091837-31091957	ADCYAP1R1*NM_001199636*+*31082075	ATCTAACCCCGCCCCCGGGCGCTCATTGGCCTGCAGCACCCCCTCCCCAGCCTGTGAAGTGAGCAGGGGGAGGCGGTGGTCGGTCGCCTCCCTCCAGCGCCCAGCCTGGCTTCGCGGCGG
chr7:31092257-31092377	ADCYAP1R1*NM_001199636*+*31082075	TGCCCCGGCCCCACGGACAGGCCCCGCAGTGAGCAGGTAAGGGTCGCCCCGCCGCGGCTGCCCCTCCACGCCTCGGCCGTCTTCTCCCCCTCCAGAACCTTCGCCCAGCCGGGACCTCGG
chr7:31091699-31091819	ADCYAP1R1*NM_001199636*+*31082075	CTGAGGGCTCCACCTCAGCGCCCCCGACCCCCGCCGCTGGGATTTCCCGCCGCAGCTCCTGCTCCAGTCTGTGCTGCGGGTGGGGTCGGGTTGAGCAGCCCGGCGCCCCCCACCGCGCCC
chr4:2845971-2846091	ADD1*NM_014190*+*2835583	ATCTTTCATCGGGATAGGACCCCGGGGACTAGGCTTTTCCCGGGCCGCTCGTTCCTGGCCGGCTTGTGGGCTGCAGGGGTGGGGGCGGAGGAGGACGACCCTGGCTGGACGCTGGTCAGC
chr4:2845890-2846010	ADD1*NM_014190*+*2835583	CGCTGCGGCGCCGAGGGCGTCTTGGAGGGGTCCCCGCGGGGCCTTCGGCCTGGGCCGAGCCGGGGAGCGAGGGCGCCGCAGATCTTTCATCGGGATAGGACCCCGGGGACTAGGCTTTTC
chr4:2844696-2844816	ADD1*NM_014190*+*2835583	ATCTTGTCAGAAAAATCGTCTTGGAAAAGCCAACGTCCAACAGAAATGGTTAGAACAGGGGTCGCTGGCTTCCATCCAGACAGTATCCCTGACCCTTGTTGGGGCAATGTCACAGAGGCT
chr2:70994356-70994476	ADD2*NM_001185054*-*70984847	GGAAGATGGAAGAAACAGACTGGCAAGACCCCCTCGGGTACAGTGGGATTTTTCCCTCCAAAGTGGTGGAGCCGCATAAAATCAAAACCCACGAGGCCCGCTCACGTGCCGGTTGCCCCG
chr2:70994525-70994645	ADD2*NM_001185054*-*70984847	CGGCTGAGCGCCGCGCAGCCAGCGATCGCGAGGCCCCGGGGGACGCGCCCAGCCCCGCCAAGCCCGCCTCGCACCGCTACCCCGGAGGGCGGCGGCCGAGCGGGAAGGAAAGAGAGGGGA
chr2:70995060-70995180	ADD2*NM_001185054*-*70984847	TTGGTTTTGTTATTTTATGGGTTTGGGGGGTGGGGTGCGCTTAAAAAATCCACCCAGCTAATCTGCAGGGCAGCGTTTTCTGCCCATGCTGCAGCCCGCGCTCGTCAGAGCTGCTGGGAG
chr2:70995180-70995300	ADD2*NM_001185054*-*70984847	ATCCCCCAGCAGTGCAGCGGCTCCGCGGCGGCGGGGATGACTGGCCACCGACGCCGCAGTTCCTTGACAAAAGGCTCGGGTTCCCGCTAGTCCCTCACAGCCCTGCCGTCAGAATTAAAG
chr10:111766739-111766859	ADD3*NM_016824*+*111757710	TGGAAGTCGTGGGTGGCAGAGAAAAGTGTGCACCGCTGGGAGGTCTATTTCAAGAATAGGTTGGGATGAGAAACATGTCTGGGCGAGGGGGGTGGGAGGCCCGGTGTCACCTGTGGATGG
chr10:111767861-111767981	ADD3*NM_016824*+*111757710	GTCGCCGCTTCCTGCTGCACAGGGCTCGGCGTACAGGTCCCTCCCTCCTCAAGCCCCCTCCCCTTCTCCCGCCCTACCCTCTGGGGCTCTGCGGCGCTTAAGAGGCGGCCGCAGCGGCGG
chr10:111767981-111768101	ADD3*NM_016824*+*111757710	ATCCGGCGGCTGCTGCAGCCCGGGCGGCTGCCGAGAAGGAGGGAGGGGAAACACAAAGCCGGCTACGCGCTGCGAGGTAATCTTGCGGGGAGAGGACGCGCCGTCGTCCCGCCTCTCTTC
chr10:111766859-111766979	ADD3*NM_016824*+*111757710	ATCCACAGCCCTGCAATTGCGTGTTGCAAAGTTTGCCCGGCCCCGCATTCATTTTGAAGGTTCTTGGCGATGCCTCGACTTTTCGCCTCAAAGAAGTGAGCTCTCATAAGGTTCAGAGGC
chr10:111764718-111764838	ADD3*NM_019903*+*111755725	TTTGCTGACCTTTGAATTGCCACTGAAATAGCATTAATACTGTGCTATTATCCAAAAATTATTTTAGATATATTTTGTTTTTTCTATACATAATACTGTAATTTTATTTTATTTTTTTTT
chr10:111765785-111765905	ADD3*NM_019903*+*111755725	TGCTGTTGGTCTGAGGCTGCAGTAGGTTTCTGTGCAGCATTGCAGAATCCACACCTAGAGAACAGAAGACACAGACACGTACGTCTACTACCCTTGTTAGAAGGAAGCTTTGGATCTTCG
chr10:111765097-111765217	ADD3*NM_019903*+*111755725	GTGAGCCACCACGCCCGGCAATATTGTGATTTTTTATATCACATGAGCACACATTGAAACCTGTCAACAATATATTTTCTAATACTGGTATTCACTGAAGTTCCAAGTATGCTTATAGGT
chr10:111765960-111766080	ADD3*NM_019903*+*111755725	ATCATGGAAAAGACTGTTCATCAGACATGCTTAAAATGGATTATGTTAATTTGTCTTCCTTTGGTGGTGGTGGGGGTGTCCAGATTTGCGACTAGCAAAATATAGTGAGGACTATATTCT
chr6:146918381-146918501	ADGB*NM_024694*+*146910135	ATCTTTTGATTTCTAAGGCTTATCTTCCCTAATTCTTTTGGCATCTTGCAGCCATTAACAATGGCTGCAGGATAGCCCTTGTTCAAGAAGAAACTCACCTCTCTGTGGGGTTGGCTGCTT
chr6:146920043-146920163	ADGB*NM_024694*+*146910135	CGCCCCCAGGGCCCCGCCCCCGCTCTCCGGGCGCTGGACGCGGGACGCCGTCTCCTGGCAACGCAGACGCGGAGCCGAGCGCGCCCGCAGGCTCTTTGCTCAGAGCTCAGCCCTACATAG
chr6:146920590-146920710	ADGB*NM_024694*+*146910135	GTTAAAGCCACATCTTCATGGCCCCGGAAATGATACAGACAGCGAGTGACAGACAGACATGGACACATTTCACCTTAATGGTGATTTTCTAGTTTGCATCTGCCCAGTCCAACGACTACG
chr6:146920393-146920513	ADGB*NM_024694*+*146910135	ATCCTGGAGGTGCTCGCTCTCATCCTTCTCTCTTGCTTGTCTTGACTCACTTCCTTTCCCAGAGCCCCTGATTTTCTTGCTTTGGGTGTTCAGCTCCCATGGGTGAATCTGCCACCCCTC
chr4:100210521-100210641	ADH1A*NM_000667*-*100202185	ATCCATTGACTCAGTGATTAACTAATTTCTCTAAAGTCTCAAAGCTGGCTTTCCAGAGAATAAAGATGAATCTAGCCTTATGTTTTCACTACTCGGTGTCAGTAAAAAGTTAGCAAAAAG
chr4:100212215-100212335	ADH1A*NM_000667*-*100202185	ATCTAGGTCTTTAAGCCACACCCATTAGATTATTCACAGACTGTCAAATCATAAAGAAGAGGGCAATGAACCAGCAATCAATACATTGATTTTTCCAATTTCAAATAAGATTTTGTTTTC
chr4:100212095-100212215	ADH1A*NM_000667*-*100202185	CAGGAGACTGGTGAGTCCTTGTGGATTTCTTCCCTGCTCAAGTGCATAAAGCAGGTGTATTGCATAGGTATTTATTTATTTTTTTTGCTTGAATAACACCCGATTCCAGTTCCACACATG
chr4:100213049-100213169	ADH1A*NM_000667*-*100202185	CCCTACTAAATGCTAGCTACAATTATTATTCATAAAAGGAAGCTCACAGTCTATGGGGAAAAGATACACAGGCAGCCAAGTCTACATATCAGCCTGGCTGGGAAGTGCGCTATCACAGGG
chr4:100242912-100243032	ADH1B*NM_001286650*-*100232599	CATGGGGTGGCGAGGAAGGAAGAAGAGTAAGAAAACAGGAAAAACGAAGTAGGATAGAGAGAGCAGCCTCTTTGTCTTTACAGCAGAGAATCAGACACCCAATTAGTCACAGCAAAGGGG
chr4:100242627-100242747	ADH1B*NM_001286650*-*100232599	ATCTATGTCTTTAAGCCACACCCACTGGATTATTCCCAGACTGTCAAAACAGATAAAAGGGTACTGAACCAGCAATCAAAATATTGACTTCCAAATTCTAGATAAGATTTTGTTTTCATT
chr4:100242507-100242627	ADH1B*NM_001286650*-*100232599	CCCACCAGCAGACTGTGAGTCTTTGTGGATTTCTTCTCTGCTTGAGTGCATAAAGCAGATATATTGCACAGATATTTATTTTGTTTGCTTGTGTAACATCCAATTCCAATTCCACACGTG
chr4:100240482-100240602	ADH1B*NM_001286650*-*100232599	ATCTGACTCTATAAGAGCAATTATACATTTACCTTCCTGCGCACAATGACATTTCTTTCTCTCCCTATTTGCTTATTGTCCTCTTTTAATTTTCTCTCTCCACTACTTCTGTGTGCTACT
chr4:100274466-100274586	ADH1C*NM_000669*-*100264202	GAGCATCTCCCTGTGTCAGGCACTAAGCTGGGGCTGATGGGGTGGCAGTGATAAATAAAACTTGACTCTTACCTCTGCTGAGAGGCAGTATAGGGAAGCGGTTATGACACAGCCTTTGGG
chr4:100273972-100274092	ADH1C*NM_000669*-*100264202	ATCTAGGTTTTTAAGCCACACCCGTCGTATTCTTCTCAGACTATCAAATCATAAAGAAATGGGCACCGAACCAGCACTCAAAACCTTGACTTTTCCAATTTCAGATAAGATTTTGCTATC
chr4:100273852-100273972	ADH1C*NM_000669*-*100264202	AGACCAGGAGGCTGGTGAGTACTTGTGGATTTCTTCTCTGCTTGAGTGCATAAAGCAGGTATGTTGCACAGGTATTTATTTTGTTTGCTCATATAACACCCAATTCCAACTACACACGTG
chr4:100274580-100274700	ADH1C*NM_000669*-*100264202	TTTGGGATCAGACAGACTATTCCTTAGCAGCTCTGTATACTTGGACTTATTAGTTGACTGTTCTTTGCCTTAGTTTCCTCGTCTTTAAGGTGAGAATGAATAGTATTGTGTCCAGAAGCT
chr4:100065245-100065365	ADH4*NM_000670*-*100055449	ATCAACTGTAAGTCACTGCTTCCTGAGTTCCTGAAGGAAGCTCCTTTTAGCCAAACATACAAGGACACAGAAAAGCACAAACTGAACAAAGATACAGCTTACTTGCTTACTTTGCCCTTG
chr4:100066726-100066846	ADH4*NM_000670*-*100055449	TCTGATTATTAATAAGGATAAGCACCAGTCCTGTACTGGAGTCAGCTCATACTGATTTTGTTGTGCTTATTCTATTAACTACTGAGAGATGTTTAGAAATCATTATGATTACTCTAATTA
chr4:100065142-100065262	ADH4*NM_000670*-*100055449	AATATTAATATTAACTGAACACCCTTCTAATAAACATTTTGGCAATCCACAGTTAATTTCCCTAGAATAAATTCCTGGCATAGGGGTCACTCATATCCTTTTGATCAACTGTAAGTCACT
chr4:100009612-100009732	ADH5*NM_000671*-*99999939	GACTGTCCCAGAAGCAGCAAAGAAAGCTGCTTCCCAACTGAAGAGCCGAGACAAAGCTTCCTTCTCTTTCTGCCCCTCTGAGCCGCTCGCTGGGGGCCCAGTTTCAGAACCAAGAGCCAG
chr4:100010396-100010516	ADH5*NM_000671*-*99999939	TGAAACTTCCCAAGCTCCCATTCCAGCAGTTCCTGAAGGGTAGGTAGGATTTTGGGGAGACAGTAGAACGTGGGCAGAGAACTTTGGAAGGAGGAGATGAGGAGAACAAAAAGTCTCCTG
chr4:100009732-100009852	ADH5*NM_000671*-*99999939	ATCCCGTCTTGGGCGCCGAGCCTCGCGCGCCCCCGAGGATAGCAGCCTAGTCCCATGCCATGCACTCCCTCCCTTGGACTCAGGGCCCTCCGCTCAACGGGCCCTACCTCGTTCGCCATG
chr4:100140231-100140351	ADH6*NM_001102470*-*100130403	GAGATGAGCACACAAACTGACAAAGATATGACACAACATAAAGAATAAGACTGCACCTACTTGGCCTGTAGTACACATGCTGATTTTCTCCACCGCAGATGAATTTATTGAGAAAGGGAG
chr4:100140820-100140940	ADH6*NM_001102470*-*100130403	GTTTGCAGAGCTGGTTACTCAGAGGAAGTGAAACTAATTTGCATACAGGGCCTACCAACTTGGATTTGGACCCTAGAAAATCTCCGTGTGTGGACCTGGGTCTTGACCCAAGGCCCAAGG
chr4:100140405-100140525	ADH6*NM_001102470*-*100130403	ATCAGAAGGCTGGGTCCTGAGCTTTCTCTGTAGTCTGGTAATTATTAAACAGGAAAAGTAGGCTCTCCCGCTGCTTGATGGAAGTTCCTAAGTGTAATCTGAAATAGGCTCATCTCAGTG
chr4:100140030-100140150	ADH6*NM_001102470*-*100130403	ATCCTTGGAGAAGGGGATATATCTTTGACTCTGGAAATTCTGATAAAGGGCTTGGACATTACTTATTGAAGAGATGAAAGAACTGAGGGAAGTCAAAAGGGAATTAAGGAAAAAGGAGAG
chr4:100356406-100356526	ADH7*NM_001166504*-*100346291	ATCTGTATTTCTGCAAACATAGACTTTTTCTGACTGATGCTCAGTTCACTCTGTTGTATATAACAGCAGCTTGTGCCTTCACATAGATAGTCTGGCTTCAGAGTTCCACCTTCAGCAATA
chr4:100356286-100356406	ADH7*NM_001166504*-*100346291	TAATTACTTTAATGGATTCAAAGTTCTAAGTATCAGCCTCACATCATTAGGTCATGATGAGGAGGGGACAGAAATGTTCCACTTACTTTTCCAGCAGTGCCCATCCTGTCTTTGTCTTGG
chr4:100356494-100356614	ADH7*NM_001166504*-*100346291	AGTCTGGCTTCAGAGTTCCACCTTCAGCAATATGACTCACAGCCGTCACAACTTTGCAATGGTCTGCAAGCCCTACCCTTTGCAGACCAACTTATAAAAAGAAATACAGTAACTACTATG
chr8:67344234-67344354	ADHFE1*NM_144650*+*67334717	GTTTTAACTATTGATTTTGCTTTCATCAAAAGCAAAGCCATTCACACAGTATTTAACAAAAACCCTCGGGCTCTGCTAGGTTCTTGTTTACTGTTAAAACAGTTTAAAGGCAGGGTCTTG
chr8:67344354-67344474	ADHFE1*NM_144650*+*67334717	ATCACTTAAAATACTCTTAGAAGGGAAAGTAACATTTTAAAGGATTAACAGTGGAAAAAGAATATCCCTGTTCCTCTTCCTTCCCCCAAGTCCTCAACATGTGAAAAATAGAGTTGATAA
chr8:67344883-67345003	ADHFE1*NM_144650*+*67334717	ATCCTGCGCAGTCTTCTCCGCTTACTTTCAAGAATTCGGAGAATTTGGATACCGCCCTGGGCTCCCACCGCGCGCCAGGCGGAACAGCGAGGTCACAGAGTGCGCGATGCAGCCTCTCAG
chr8:67344763-67344883	ADHFE1*NM_144650*+*67334717	GCCCGAGCCCGGGTCGCGTACTTGCTGAGGCAACTGCAACGCGCAGCGTGAGTGCGGGGCCGGCGGGCGGGCAGGGGACCGCAGGGTGCCCACGCAGCCCCCTGGGTGTGACCCGCTCAG
chr2:3522022-3522142	ADI1*NM_018269*-*3513350	AGAACAAGATGATATCCAAATAGATTATGCTGGAATATTCTATAATCCTTTCCCAAGGGAAAAAGTGTGGTGTCCAGGTAACCCTGTGTATTTCATTTAAATCACATGAATGAAGATTAG
chr2:3523720-3523840	ADI1*NM_018269*-*3513350	ATCCCAGGTGAGACATTGTCCTCCACCTCCCCGCTCGCCAGACTTTTGCAGTGTCGGCATTCTGCAGTGCTACCCTGTACTTTTTAAACTTCCTCTTGTTTCCTCTTTTCATCGTTTCTC
chr2:3523600-3523720	ADI1*NM_018269*-*3513350	GCAAACGACGTTAAACGTGTTTAGAGTATGGAAAGCAAATGCAAAAAAAAAAAAAAAAGAATAAGGATTTTGTTAAGCTCATGCAGTCCATATGGGCACAGTTGAGACTTCACAGCTCGG
chr2:3522448-3522568	ADI1*NM_018269*-*3513350	ATCTGCTGGCGCCCGGTCCCTCCCCCAGGACACTTTCAAGCGGAGTCCCCCTTCCTCCGATAGAAGAAACCCCTGGGCCTTTGACCGAGGTTAGCCAGGCAGGCAGGGCGTCGGACAAGC
chr20:37209986-37210106	ADIG*NM_001018082*+*37199837	ATCATCTGGCTACGCTTCTTACTTAGCCAAGGTGAGCTTCTTACCCCGTCCAGGCAGGACCCTAATCCTGGAGCTAGGCAGGGGGCCAAATAGGCCAGTGTGTCCTGAAACAACTGCAGA
chr20:37209868-37209988	ADIG*NM_001018082*+*37199837	GGCCCAGCTTAGCCACACATGCGCCATGAAGTACCCTTTGATGCCGCTGGTGAACGACCTCACATTTTCTTTCCTGGTTTTCTGGTTCTGCCTCCCTGTGGGTTTGCTGTTGTTATTGAT
chr20:37209391-37209511	ADIG*NM_001018082*+*37199837	TGCCGCAGTCCCCAGCACCCCCACCAAGTGTGGACGTGGGCACCCACAGCTGGTATTACAGGACCTGGGGACCCAGCTGGCTCCTGGAGGGGGTCTGTGACTTCAGATATATGAACACCG
chr20:37209511-37209631	ADIG*NM_001018082*+*37199837	ATCCTGGGGGTAATTTTTGTCCCATCTATTTTTCTAACTTAACAGAATTATCTCCATCTTACAAGAAAAAGGGTCAGAGGGGTGTCATGAACCCAATAGCTACTGGACTGAGATTCAAGC
chr3:186559346-186559466	ADIPOQ*NM_001177800*+*186550462	GCCTCTGTCTGAGAAAATTCTGTTTTGGATGTCTTGTTGAAGTTGGTGCTGGCATCCTAAGCCCTTGCTGGGGTCGTAATTTAATTCATCAGAATGTGTGGCTTGCAAGAACCGGCTCAG
chr3:186560600-186560720	ADIPOQ*NM_001177800*+*186550462	ATCACCCAGGCTCTCCCGTCCGTAGTAGTGTGGGAGTGGATACAGGTGGATACTCTGGTCAGAGCAGCACTGGTGGAGGCAGATATGCACTGGGCTTCTTCCTCCGTTCTCCCACAGCCC
chr3:186560480-186560600	ADIPOQ*NM_001177800*+*186550462	CATCTCCTCCTCACTTCCATTCTGACTGCAGTCTGTGGTTCTGATTCCATACCAGAGGGTAAGAGCAATTCTGTGAAGTTCCAGGCTGGGTGGGGGATGCATGCATAGCCTCTGGCTGGG
chr3:186559466-186559586	ADIPOQ*NM_001177800*+*186550462	ATCCTGCCCTTCAAAAACAAAACATGAGCGTGCCAAGAAAGTCCAAGGTGTTGAATGTTGCCACTTCAAGCCTAAACTTTCTAGGAACACCTAAGTGGGTGGCAGCTTCCAGTTCTCCAG
chr1:202926983-202927103	ADIPOR1*NM_001290553*-*202917112	ATCTGGGGAACCCATGCATCTCCACCCCGTGGGGCTAAAGGCGCAGCACTCACAGGACTGCCGGGAGTCGGGGGACAGCCGGGGACGAGCGCCCACCGCACCTAGGCCGCCTCGGAGGCG
chr1:202927279-202927399	ADIPOR1*NM_001290553*-*202917112	CCCTGCCCACCGCGCAGCCCCTGGGAGACTTACAGCCGGGCAGGCGGGCTCTGCTGGGGGCCGCGGTCCCCCGCGCTACATCCCGCGGCGCTGGAGGCGGCCTGCGGCCGAGCGGCCCCG
chr1:202927399-202927519	ADIPOR1*NM_001290553*-*202917112	ATCTTCAGCGCCCTCCCCGCGCCGGAAGGGGCGCGCGACCTCCCGCGTCACCTCCGCAGCCGCGTCACCTCCTCGCGGGCTCTGCCTGGGCCCTCCAATCCTAGGCCCTCTCGCGGAGTC
chr1:202926863-202926983	ADIPOR1*NM_001290553*-*202917112	TCCTGGCAACCCAATGCGGCTGTTCCCCGCTGAGAGGCGGTTCGCGACCTAGGCCCGCAGCCCTCCCTCCCCACGCGCGGCGGCCTCGGGGCCAGGCTTAACTCTGGCTCTCTGGTCCCG
chr12:1800600-1800720	ADIPOR2*NM_024551*+*1790246	GTCGGAGGAGTCCGGCGCCCGCTGTTCCCCTCGCCTCGCCTTTCGCGGCGGAGGGTCGGAGCCTGCTGCCCTCTGCTCACCTTCGGGTGCAGTTGCTCCAGCTCCCTGCCCGCGGAGAGG
chr12:1799809-1799929	ADIPOR2*NM_024551*+*1790246	ATCCAGCCTAAATCCTCAAATTCTGGCTCTTGCCCAAAGTGTGTAGCCAGTATCCATAGAGACTGCGAAAAGCATCCGCGAGCCGGGGCGGCCCCCTCCTCCTCAGCTCCAAATTGCTTC
chr12:1799689-1799809	ADIPOR2*NM_024551*+*1790246	AAGGTAATAAAAGGCAAACACTATTGCTCTGGGCAAAACTGGGCTAATGCTTTTGGATTTCTTTCCGCAGTCTTCACAGACGACGCTCAGCATCCTATCAGCCCTTGGCAGAGACACACG
chr12:1800720-1800840	ADIPOR2*NM_024551*+*1790246	ATCTGCCCGCCCCTCTTCGTCTCTTGTCTGTTTTTATCACTTCTAGGAATTTGTTTGGTGGAGGCTTGGGATGGGCTCTCTCAGCGCTACTTTCACAGTGACTGGGGTGGGGAAGAGTTC
chr10:88727943-88728063	ADIRF*NM_006829*+*88718187	ATCAGAAAGGGAGGGCTGGGGCTGATGAGCTGGGAGGTGGTGTGCGCCCTTCTCCTGCCTCCAGCTCCTCTCTGGACCCCTGTCCTGGCACCTCTTCGGTCCCTGGTTCGGTCTGCCCCT
chr10:88728130-88728250	ADIRF*NM_006829*+*88718187	CCACTCCCCGGAGCCTGTATGACGGGAACCGCCCCGCGCCCTCTCCCCTACGCGGGGCAGGCCAGCCCTGGGGCGCCTTAAAAACCGGAGCTGGCGCTTGGCATCGCCACTCTGGGCAGG
chr10:88728250-88728370	ADIRF*NM_006829*+*88718187	ATCCAACGTCGCTCCAGCTGCTCTTGACGACTCCACAGATACCCCGAAGCCATGGCAAGCAAGGGCTTGCAGGACCTGAAGCAACAGGTGGAGGGGACCGCCCAGGAAGCCGGTGAGGAT
chr10:88728563-88728683	ADIRF*NM_006829*+*88718187	AGAGGCTCCGGAGGAGCCGGAGCTGCGCTGCGGGCACTGCGGGAGCCCCTCCAAGGAGGCCATGCTGGCGCTGGGCGGCCCGCCCAGGCCCTCAGGAGAGGGTGAAGGTCCAGGACAGGG
chr10:75936292-75936412	ADK*NM_001123*+*75926246	GGGGTGACGGGACGCTGTTACTAGGACTCAAGATGGCCACCGCGCCCGCTAGTCATCTCGCTAGCCCGCGCGCCAGTGAGCTGGCACGAGACACGCGGTGGCCCACGGCGTCTGGGGACG
chr10:75935982-75936102	ADK*NM_001123*+*75926246	ATCCAGCAATTGACTCTCAAAGGCTGCGGACTGGAATTAGTACGTCGTGCTGCCGTTGCCAGGCATTTTATATTTTCCTAGGCTGAGGCTTCCCAGGCTGTTGCTTTTTTTCCCCCCACC
chr10:75935862-75935982	ADK*NM_001123*+*75926246	TGCTAAAAATACCGATGTCCAGGCCTACCTTTCTAGATTCGGATACATAAAGTGACACTTTCCATATTAAATAAGCTGCTCTAAGTGTTTCTGAAGTTCAGGAACGTTTGGGACCATCAG
chr10:75936412-75936532	ADK*NM_001123*+*75926246	ATCTCCAGCCCTTCGCACGGGGCGGAGCGCCCGCCTTCCCTCCAATCAGCACGCCGGGCCGGCTAGCCAGGGGCCGCCCGCGCGCGGGGTGTGTGAGGACGCGCTCCCAGTCGCTGAGTG
chr10:75912268-75912388	ADK*NM_006721*+*75900942	GAGTATTTCCTTATAAGGCACCTCCTTCGCCAAACTGGAAGACAGATGCAACTTTTCCCTACCATCCTACTGAACATATAACCCTTAGATTTCCTTAGATTTTTCCTTAATAAAAATTAT
chr10:75912268-75912388	ADK*NM_006721*+*75900942	GAGTATTTCCTTATAAGGCACCTCCTTCGCCAAACTGGAAGACAGATGCAACTTTTCCCTACCATCCTACTGAACATATAACCCTTAGATTTCCTTAGATTTTTCCTTAATAAAAATTAT
chr10:75912453-75912573	ADK*NM_006721*+*75900942	ATCAAAGGAAGGCAAGAATTATGCCTATTTTACAATTGAAGATATTGAAGCCCAAATAAAACAATTAGTACAGGAACAGAAATAGGAACTAGCTGAGCATGTTTTCTTATACCTGCAGTC
chr10:75912453-75912573	ADK*NM_006721*+*75900942	ATCAAAGGAAGGCAAGAATTATGCCTATTTTACAATTGAAGATATTGAAGCCCAAATAAAACAATTAGTACAGGAACAGAAATAGGAACTAGCTGAGCATGTTTTCTTATACCTGCAGTC
chr10:75910305-75910425	ADK*NM_006721*+*75900942	ACACTGGGCTGCAGGTGGACCGCTCCCTTCTGGCCTTGCTGGCGAGAAAGCCCGGAAGGCCGGGAGTGGGGGGGAAGCGAGGCCCGGGCCAACAGCACCAAAGACGCTCCTAGAGCCCAG
chr10:75910305-75910425	ADK*NM_006721*+*75900942	ACACTGGGCTGCAGGTGGACCGCTCCCTTCTGGCCTTGCTGGCGAGAAAGCCCGGAAGGCCGGGAGTGGGGGGGAAGCGAGGCCCGGGCCAACAGCACCAAAGACGCTCCTAGAGCCCAG
chr10:75910547-75910667	ADK*NM_006721*+*75900942	ATCCTCTCCTACCGAAGCTGGAGAAGCCGAGAAGGCCGCGAGGACCCGCAGCTGGAGTGCCCAGGAAATTGCCTGATTAACAGCTTCAAAGACACCGACTCTGTCTACCGTATTAGAAAT
chr10:75910547-75910667	ADK*NM_006721*+*75900942	ATCCTCTCCTACCGAAGCTGGAGAAGCCGAGAAGGCCGCGAGGACCCGCAGCTGGAGTGCCCAGGAAATTGCCTGATTAACAGCTTCAAAGACACCGACTCTGTCTACCGTATTAGAAAT
chr22:50920285-50920405	ADM2*NM_024866*+*50909984	ATCCCGACGGCCGCCCTGGGTTGCATCAGCCTCCTCTGCCTGCAGCTCCCTGGCTCGCTGTCCCGCAGCCTGGGCGGGGACCCGCGACCCGTCAAACCCAGGTGAGTCCAGGTCTTGGGC
chr22:50920165-50920285	ADM2*NM_024866*+*50909984	CGCCCCGACCGCGGAGGACTCCCCGAGGTGCCGGCGGAGGGGGTGGCTCGCGGCTCAGGCTGCCCCCGACGTGCCCGGCTCACCGCCCCCTCCCCTGCAGCCCCGCCCGCCATGGCCCGG
chr22:50919705-50919825	ADM2*NM_024866*+*50909984	ATCAGCTCGGACGACGGTTCGCCCCCCAGAACCCCGCTGCAGCGTGGGGAAGTCCGGCCCCCGCAGGCTCGGGGCTGCGTCCCCACCAGAAGGCGCTTGGAGTGAGGCTGGCGGTCCCGC
chr22:50919585-50919705	ADM2*NM_024866*+*50909984	GCTGGTCAGGCTGGGGGGCCGGGGTCCACCGGGTCAGACCCTGGAGGGTGGGACCGCCCGGACTCGGGAGGTGGTTGACGGGGTGGGCCCCGTCGGGTCCGAGTCCGCCCCAGCCGTGGG
chr19:50191703-50191823	ADM5*NM_001101340*+*50181941	GGTCTGGCTTTGTTTCCTGGGGGCAAAGGAGGTTTGGGGTTCCTTTCGCAGGTACTGCAGTGCCAGCCTCAGCAGTGGGGGGACCGGCCTTGGCACCTGCTGGTGGCTGCCATTCTGTGG
chr19:50193441-50193561	ADM5*NM_001101340*+*50181941	ATCATATACTGGATTCGCTGTCTCCACCAAGGAGCCCTCGGGGAAGGCCAGCCACGAGCCCCAGGACCCCTACAGCTATGGGCGCCGCCGGTGGCGCGAGGCGGAAGCCCGGCTCGGTTC
chr19:50193441-50193561	ADM5*NM_001101340*+*50181941	ATCATATACTGGATTCGCTGTCTCCACCAAGGAGCCCTCGGGGAAGGCCAGCCACGAGCCCCAGGACCCCTACAGCTATGGGCGCCGCCGGTGGCGCGAGGCGGAAGCCCGGCTCGGTTC
chr19:50191823-50191943	ADM5*NM_001101340*+*50181941	ATCTGCGTCTCCCGTCCCCCGTCTCTAGGCCTCTTGCTCCCCTTCCTTGGTTCCTTCTCGGGGTCCCTGTCCTCCACAGCTGTCTCTCAGGGTCTTTGTCCAACTCTTTTCATCCCTCTC
chr19:50192902-50193022	ADM5*NM_001101340*+*50181941	TTGAATCCTGCCCCTCTGGTGTGGTGCGGCCTCTTCCCACAGACTTTTGGCCTCAGTGTTCCCCGCCTGGGAAGTGGGGACTGGCCCTGGTACCTGGCTCCAGAGCTGCACCCAGAGGCG
chr11:10326760-10326880	ADM*NM_001124*+*10316526	ATCACTCTCTTAGCAGGTAGGTGCCGCAGACCCTGCGGGTTAAGAGGTGGGGTGGGGGGCAGTGCTTGCCAAGGCCCTAAACTGGGAGCGCTGGGTGAGGGGAACAACCCACTTTGGAGG
chr11:10324665-10324785	ADM*NM_001124*+*10316526	CTGGGGAGGCTCCTGGTCACCGAGCAGGCGTTCAGTAATAGCTGCTGTCTGCGGTGCAGACGGACTAGTCGCCCGGCCAGGCCACTTCGGTGACTGCCCTGCGCCCAGCCGGGCGGCCGG
chr11:10324785-10324905	ADM*NM_001124*+*10316526	ATCCAGACCAGTGCGCCGCGCTGCACTCCTCTAACCCTCCGCGTCCCAACCCCTTACCAGGGCCAGGGTCAGGGCCCGGAATCTGTCCTCCGTCCTCAGATGGAATTCAGGTCCGCTCAG
chr11:10326640-10326760	ADM*NM_001124*+*10316526	ACTGGATAGAACAGCTCAAGCCTTGCCACTTCGGGCTTCTCACTGCAGCTGGGCTTGGACTTCGGAGTTTTGCCATTGCCAGTGGGACGTCTGAGACTTTCTCCTTCAAGTACTTGGCAG
chr18:77868274-77868394	ADNP2*NM_014913*+*77856914	ATCTTGAGGAATATACTGGCTGTGGAGGAGTGGGGTGGGGGAGGAGAAACTGGTAAGCAGGTAACTGACAATGCAGATTGGCAAGTGGGGCAGCAGTTTGTAGAGTACTGTGGGCATCTG
chr18:77866601-77866721	ADNP2*NM_014913*+*77856914	ATCACTTTCCCACAGGAATGATGAAGTCAGGAGACCCCAGCTAGTCGGTTCACCAGGATATGCCAATCATGGCACACTTGTCCCAGTTCTGGGAGCCAAAGTTTTGTCTTCCAATGGCAA
chr18:77866448-77866568	ADNP2*NM_014913*+*77856914	TTTGTGGAATAAATTATTATTGCTACACAATTGATAAACACCTGTGCAAAAATGAACTTTTAGGTTAAGAGTTTATACAAATGTATGCAATTAACCCTCTCCCCACACAACTTGTAGTAG
chr18:77868154-77868274	ADNP2*NM_014913*+*77856914	AATACTGTACAGATGCAGAATGAGAAATAATTAGATATTTTAAGTAGTTTATTTGAACAGAAGACTTGCCTGCGTGCTTAAAACTTACTCTATTTGCACGGGTAATCACTGCCTCTTGGG
chr20:49524928-49525048	ADNP*NM_001282532*-*49516328	AAAGAAGAGAAGGACCCTATGTTTCTTTGCAGCTACTGCTTGCTGTTAAGAAACATAAGTTCAAATCAATAGCTGGCTCCAGGGTTCATTAATGTTATCTAGGCTGGGCGCGGTGGCTCA
chr20:49527471-49527591	ADNP*NM_001282532*-*49516328	TGGGCCACCGTGCCCAGCCAACGTTCAATTCTGGAGACTAACACTGTTGAGTGAACTAGCCATACTCATTCCTATTAGTCTTTGCAAATTATACCCACATCTACTGATTAGGGCCCAAAC
chr20:49525367-49525487	ADNP*NM_001282532*-*49516328	ATCCATACTTAAGTAACTGAGGGGTGGGAACAGAATAGATAAGAAATTGTCTCTGCCTGAAATTCAAGGCCCTTTCCTCACTTTCGAATGCAAAGAGAGCTAAAAACTAAAATACAGGTA
chr20:49547889-49548009	ADNP*NM_015339*-*49537527	ATCCCGCGTCTCCCCTCAGCAGACAATACAAGCGCCTCGGACCGAGTCCCCGAACCTGCCCTAGCCAAAATGGCGGCCGAGAAAGAGCGGAAGTGACGTAAGTGCCTCATTAGCATAAGA
chr20:49546568-49546688	ADNP*NM_015339*-*49537527	ATCAAGGTTGGGGGGGAGGGGAAGGCAGGCAGGCCTCCCAGAGGAAAGAAGAGGTGAATACGAGTGTGTTCACAAAACTACTCCCCATTCATTACATTAAAAAAAAATCTTTTTGCAGCT
chr20:49546448-49546568	ADNP*NM_015339*-*49537527	ATTAAGAAGACTTCGTGTGTGGGGGGTGTGTGTGTGTGGCTAAAAAGGATATCAGACCTAGAGTCTTGGTCTTGGGCAGAAGAGGAAGAGAAGCAATCGCGCCTTTTCCAGCAGACAGGG
chr10:64564913-64565033	ADO*NM_032804*+*64554515	ATCGCGACGCGGCTTCTGGCCCGGAGGCGCCGATGCAGCCGGGCTTCCCCGAGAACCTGAGCAAGCTGAAGAGCCTCCTGACCCAGCTCCGCGCCGAGGACTTGAACATCGCCCCGCGCA
chr10:64564726-64564846	ADO*NM_032804*+*64554515	CCCGGGCTGGGGGCAGCCGTGGCGGCCGCCGGGGACCGCAAGGGGCGGAGGAAAGGAGGGGGCCGGTCCCGGCACGCAGAGGAGCAGCCGACCATGCCCCGAGACAACATGGCCTCCTTG
chr10:64564361-64564481	ADO*NM_032804*+*64554515	ATCGCTTTATGCCCAACATGTGTAATAGTTCCTCTATTTTCCAATCAACAAACTGAACTATCTCAGAGCTCAAGCGGAAGGCCGGACTACAAGTCCCGGCATGCTCCGCAGGGTCCCCGG
chr10:64564241-64564361	ADO*NM_032804*+*64554515	ACGGAAGTGCGTCACTCCACCCTGCGGGGAGTGCCGGGAGTTGTAGTCAAGTGGCTACTAATCTTCCACCCCGATTCATCTTTTCTAAAACAAGAAAAACACCTCTGCATCCTGAAAAAG
chr1:203096404-203096524	ADORA1*NM_001048230*+*203086835	ATGACTCAGGGTAGAGCCTGCAAAACAATATGGGATGAGAAGATGCAGGGACTGGTTTCATGGAGAGAGCAGGGTTTTAGGATTGGGGGAGGGTGCCAGGGCTACCGACTGCTTTGGGAG
chr1:203097080-203097200	ADORA1*NM_001048230*+*203086835	CTGGGGCTCCCCAATGGGGGTGCAGGAGAGGGTTGAAAGAAGAGACCGGAATGCCCCCTTGGGGCAGGCCATGGGCAAGGTTCCCCGACAGAGCTGGAACGGGACCAGAGGACTGCTAAG
chr1:203097200-203097320	ADORA1*NM_001048230*+*203086835	ATCCAGGCACCAGACGGGTCTCAAGTGGGTGGGCGCAGGGCAGGTGCGGGCACGCTGGGGAATAGGGAGAAACGCCCCAGCCTTGTCCTGGGCTCCGTCCCCAGACCCACGTCTGCCACC
chr1:203096524-203096644	ADORA1*NM_001048230*+*203086835	ATCCCAGAGGGGGCATTCTGAAGTCCTGCAGAAGAGATGCTGTGCCGTGAGGGGTGAGGGGTCGCTGGAGGCCAGACCAGGGCTCCCAGGAGTCCTGCATTGAGAAGGGAGAGAGTGGAC
chr22:24828365-24828485	ADORA2A*NM_001278497*+*24818086	ACGGGATGGAGCAGGCCAGGGGGGCTGAGAAGTTGGCCTGGCGAGAGAAGGTGGGTGGGACTGGGAGAGCCTGGGCAGGGAGGGGCCTTTCTGGGAGGGAGTGTCATGGGGCTGGCCGAG
chr22:24827605-24827725	ADORA2A*NM_001278497*+*24818086	GGTGGTGGCGGCTGGCAACACACTCATAGGGCCCCATGAGGGTTCAGGATTGGAGGGGGTAGATTTGGGGGCCTCTTAGCTCTCAAAGAGGGGCAATTTAACGGGCAGAGGTCCATTTGG
chr22:24827725-24827845	ADORA2A*NM_001278497*+*24818086	ATCCAGACCATTCACAGGCTCGAAGGGGACACTGGGAGTTGGGGCTGGGCTCAGGCCTGCTGGGGAACCAAAACTTCTGCTTCTGAGGGGTGTCAGTAATTCCATTTTGACTCTGGGGGA
chr22:24828609-24828729	ADORA2A*NM_001278497*+*24818086	ATCCTTGGCCCTGAGTCCAGAGTGGGAGGCACCGTGACAACAATGCGCAGAGCAGGGAATGCAGGGAGCCATGGATAGTGCTGGGGTGAGCTGGAGTCCTGGCAGGGGCCCAGCTAGGGC
chr22:24824016-24824136	ADORA2A*NM_001278499*+*24813529	AGTAAGGGCCACCGGGCAGCCCCGGAGGTCAGGAGGGAAGTGGAGCCCGTGCTGGGTGGCTGCTTACCACTGGGCAGTGAGGAAGGCACCTGCGCTGATGAGTTTGGAAGGGGTATGGGG
chr22:24822545-24822665	ADORA2A*NM_001278499*+*24813529	TGCAGAGAGGAGCCCCCACACAACTGCCCACATCCTGTGCAGAACCTGGGGCTCTGGGTGGTGGGAAGAGGCAGTTTCATGGCGGAGGAGGCCTGGGCCCCTGCAGCCTGGACTCCATGG
chr22:24824136-24824256	ADORA2A*NM_001278499*+*24813529	ATCCTGGGGCCCTGGGTTCTGGGAGGTTCATGCCCAGGCCCCCCTGGGCCATCCCAAAAGCCAGTCATAGTGGGGCCCACAACCTGCCGTGCCCTGCCGAGCTCCCGCAAGCCACTTGTT
chr22:24822687-24822807	ADORA2A*NM_001278499*+*24813529	ATCAGGTGGAGAGAGGAGCAGCAGAGCAGCTGCCCCTCGTCCCAGCACAGGGGATGATGGGAGCCCAGGGAAGGCAGGACCCTGGCTTCGGGCATTTTCTCTGCTAGAATCTCTCGATAC
chr22:24819605-24819725	ADORA2A*NM_001278500*+*24809564	GCGCTGAGGAAGCGGCGGGACGGATGCGAGCCCGGGAGGAGCGCGCTGGGGGGCCGCAGGCGGGGGATGTGGCGCGGTCCAGGCCCGTCGCGGCCTCGTCCTGACAGGGACACCTGCGGG
chr22:24819739-24819859	ADORA2A*NM_001278500*+*24809564	ATCGCCTGCGGGCCTCGCGGGCCGATGCCTCGGGTCCCCCTCCGGCCTCGGTTTCTCCGCGCAGCGGGGCGGGGCGGGGGCAGCGCGGGTCTCAAAGCTGCCTGCAGGGGGCGCCCGTGA
chr22:24819498-24819618	ADORA2A*NM_001278500*+*24809564	GTCTCAAAAAAAGAAAAGAGGGAGTGTGGGGGTGGGGCCCGGAGCGCTCCAAGGGGCGGGGAAGGGGACTCCCAGGCCCGAGGACTCCTGGAAGGGAGGTGAGTGTGGCGCTGAGGAAGC
chr17:15847489-15847609	ADORA2B*NM_000676*+*15838230	GTCCCAGGAAAAGGCGGCAGCACAGGTTTGGGGAGAATTAGAGATGAGCTTGGTTTTGGTCTTGTTGGATTTGGGGGCACCAGTCTCTCTCCTGGCGAGAGTCGGCAGTGGGGTGTTAGG
chr17:15849261-15849381	ADORA2B*NM_000676*+*15838230	ATCACATCTCCACTCCTGCCACGAAGGCCGTTCCTAACACTCGCCCGCAGCGGCGGTGCAGCGGCAGTCCCGTGAGTGCTGCGGCTCCCGGAGGCCCGGGAGGTTCCCACTAAGGGCAAG
chr17:15848994-15849114	ADORA2B*NM_000676*+*15838230	GGGCCAGGCTGGGGGCGCGCGGGGCGCTTGGAGGGCTGGTTCCCAGCCTGGCCACCCCGCAACGCTAGACCAGTGCGCCCGGGCACCCAAGACATCCCAGATGCGCGTCGCTCTAAGGAG
chr17:15847701-15847821	ADORA2B*NM_000676*+*15838230	ATCCAGGGTGAGTGTGAAGGAAAGAAAAAAGAGGGCCCGGGGAACACTGGTATTTTCGGGCGGTGGACGAGGATGGGACGGCCACGAGCTTGTCTTAAGGTAGAAGGCAGAGCGGGGCCG
chr1:112047463-112047583	ADORA3*NM_001302678*-*112036743	ATCCAAGTCTTACCAAATCCCATACTTGTCCCCGCCAGACTTGTCATTTCTCCCTGAGCAGACTCCCCAGACATTAAAAAGGGCAGTCCTCTCCAACTGAATTTCCATCATTCTAGTATT
chr1:112047463-112047583	ADORA3*NM_001302678*-*112036743	ATCCAAGTCTTACCAAATCCCATACTTGTCCCCGCCAGACTTGTCATTTCTCCCTGAGCAGACTCCCCAGACATTAAAAAGGGCAGTCCTCTCCAACTGAATTTCCATCATTCTAGTATT
chr1:112047284-112047404	ADORA3*NM_001302678*-*112036743	CCCAAAATAAAATTCAGCAGTAACAACAATGGCGTTCTGGTGTTTACTAACAAACACTTCAGAGTGGGGCATAAGGGAGACGCCTCTGCCTGGGGCTCATCAGGGTCCTCTTGTTAGTTG
chr1:112047284-112047404	ADORA3*NM_001302678*-*112036743	CCCAAAATAAAATTCAGCAGTAACAACAATGGCGTTCTGGTGTTTACTAACAAACACTTCAGAGTGGGGCATAAGGGAGACGCCTCTGCCTGGGGCTCATCAGGGTCCTCTTGTTAGTTG
chr1:112046406-112046526	ADORA3*NM_001302678*-*112036743	TCAGAACTCTCAGCAAAAAGATGGAAAGAGCAGAAGAGGAGCCATGAGTGGCATAGAGAAGGCTCGAGACAAGATTGGGTATCAGAGTTCATTCATTCAGGGACCAGAGGACAGTGCAGG
chr1:112046406-112046526	ADORA3*NM_001302678*-*112036743	TCAGAACTCTCAGCAAAAAGATGGAAAGAGCAGAAGAGGAGCCATGAGTGGCATAGAGAAGGCTCGAGACAAGATTGGGTATCAGAGTTCATTCATTCAGGGACCAGAGGACAGTGCAGG
chr1:112046741-112046861	ADORA3*NM_001302678*-*112036743	ATCCTTGGTCAAAGGGATAAGCAAAGATTCCCTGCTCAGAAGGGCAAAAACTCAGCACCTCTGAGAAGCATCACACCTGCTTAGCCTCCACCTCTCTTTCTCAGCTCACACCCTAGCAAA
chr1:112046741-112046861	ADORA3*NM_001302678*-*112036743	ATCCTTGGTCAAAGGGATAAGCAAAGATTCCCTGCTCAGAAGGGCAAAAACTCAGCACCTCTGAGAAGCATCACACCTGCTTAGCCTCCACCTCTCTTTCTCAGCTCACACCCTAGCAAA
chr15:73076432-73076552	ADPGK*NM_031284*-*73066126	ATCACACCCCCATCTTTTAATCCCTCCCTCCGCCCGTGTCCCCTCATTTGCTAGACTTGTCCTCTTCCAGGCCTAGTGCTCGGCGCTTCTGAGAGGAATAGGCTCACAGAATAGCGGCGC
chr15:73076312-73076432	ADPGK*NM_031284*-*73066126	TCCCCAAATAGAGGGATGGGAACACATTTGCTTTCGCAGTAAAACGAAACGGACAGATTGTGAAGAAGCGGACAAACCTCGCGTTAATATTCGAACCAGTGGGTGTCCCCATTGGCACGG
chr13:114109297-114109417	ADPRHL1*NM_138430*-*114097839	AAAACTCCAAAACAAAAAACAGCATGCACGCAGGGTCCCTATCCAAACAAGACAGACAGGAGGGGCGGCCCTTCGTTCAAACTCTCACCTGTTTTAGGCACAACTGCACTGTGGGGCCGA
chr13:114107654-114107774	ADPRHL1*NM_138430*-*114097839	ATCTTCATGCCTACAGTGCTGTTCTCCTTGCAGACATTTCTGTAGCCAAGAGCATCGCCGACGCTCCCCAGCAACATCGCAGCCTTAAATTTCTCCATCCCAGGAGGCAGCTCCTCTTCC
chr13:114107534-114107654	ADPRHL1*NM_138430*-*114097839	CTACCTGTGGTGAGGGCCTCGGCGGTTGCGATGTGCATGATGGTGTTGTCACTCACGGGCCATTCTCCTGGCGAGAGTACGAGGTGGTCCAGGCCCCCGGAACGTTGCAGCTCCTCCTGG
chr13:114108753-114108873	ADPRHL1*NM_138430*-*114097839	AAGCAAAGAGTTACACCTGGACTGAAGAAATGCGTCTGATAAAAACTCTCGTAGTGTACAGCGAGACAGTAGGAAGCATTTAACCGCCTGGCGTTATATCAGCACTTGTTAAAACGGAGG
chr13:114104030-114104150	ADPRHL1*NM_199162*-*114093457	AGTGCAGCTTACTTAAAGCTGCCAAACGTAGTTCCATTTGTAAAAGTCTGCCTGTCTTTGGAAAGCATGCTGAAGAGCCCCTGCACACTGCAATTGTTAGGATACCTGCAGGCCACCGTG
chr13:114102868-114102988	ADPRHL1*NM_199162*-*114093457	ATCTTGTAGCAAAATGTCAACTGTTTCCAAACGTTTTCTGCCATGAGCTGAAGTGCCACTCCCAGTTATCAGGGCCCCGGGAGAGGCTGAGAAGGTGCTGGCCCTGTGCCCTGGAGGCTG
chr13:114102426-114102546	ADPRHL1*NM_199162*-*114093457	CTTCTCCCCGGGTCTCTTTCCTTTGGGACACTCCACTCCTGTCTCCTGTCTTCCCTGTCTGGTCTCCTGAAAGACAAATCAGTTTCTAAAGCTGCCTGAGGGGCCGGGTGCAGTGGCTCA
chr13:114104150-114104270	ADPRHL1*NM_199162*-*114093457	ATCTCAGCAGTCAGGGAGGATGCTTACGAGCACAGGGGCCAGATTCTCTGGTTCCCGTCCAAGCTCTGCCACTCGCTGGGCTGTGTGGCACTGGGCAAGCGCCTGAACCTCTCTGTATGT
chr1:36554868-36554988	ADPRHL2*NM_017825*+*36544452	GCGAGTGCCAGTGCGATCTCCGGCCTTATAGACGTCTCGCCCCGAACATCCCGTGCTCGGGGCGTGGCAGCACCGGGGCCTCAACCGTGCAGGGTGTGGATAAACCCATCGTAAGTTGAA
chr1:36554246-36554366	ADPRHL2*NM_017825*+*36544452	ATCCAATGGTCTGGCTCAGTGCCCATCCCCCGGAGACCCCATAGTGGCCTTCCCACCCAGTTAGCCCAGTGGTGAGGAGCGGAAAACCGAGACTCAAAGCACAGGCTGGCGGGAAGTGCG
chr1:36554763-36554883	ADPRHL2*NM_017825*+*36544452	AAGGGGCGCGGAGCCTCCGGGGGCGACGGGTCGGGGGTGCGCGGGGATGAGGCTGCCGAGGGCACCGGGGCCAGAGCCGGATGACCCGCAGACAGCTTGAGCTCAGCGAGTGCCAGTGCG
chr1:36554126-36554246	ADPRHL2*NM_017825*+*36544452	CCACAGGGGGCAAGGGCCCGGTGGGAGGGCTTGGGGGTGGTCCCGGCCTCGGTGGGGAGGGCCGGCTGGGGGTGCGGAGTTAGGGTTGCTCGCCTGCGGAAGGCAGTGTGGGCTGCAGTG
chr3:119298084-119298204	ADPRH*NM_001291950*+*119288279	ATCAGGATACAAGAATTCTACGCTGCTGCCAAATAAATGACTAGTTAAAATTAACTAACTGAATCCTTAACAACCATTCTAAGAGGCAGATATTATTATCCCACTTTATGCGTGAGGGCC
chr3:119298859-119298979	ADPRH*NM_001291950*+*119288279	ATCTTAGTTCTGAATGTATAGTTCGGGTACGAGAATGTGACCCGTGAAAGTTCAGAGGAGTTAAGTAATTACAGCGTTCTGAAAGCGAACGTTAAAGGGAATTTACAACCGAAAAAAGAT
chr3:119297964-119298084	ADPRH*NM_001291950*+*119288279	TTAAAACTTTGGAGAAATATATAGAATATTTGCATATGGTGATTCTGATTTGCTTTAAAAGTGACATGATTAATGTATTTAGACAAAAATACTCTTCGTTTTTCTTTGCTTTTATTTACG
chr3:119298586-119298706	ADPRH*NM_001291950*+*119288279	GCTCCGCCCCAACCCGCGCCCTCGTCCACCCGCAGCAGCCAAGGCCTCTTCCCCGGCCCCGGGAGCCCGCGCCACGCCCGTCGCTCGCGCGTTCCAGTCCAGGCTACAGCAGGTATCGCG
chr17:10601845-10601965	ADPRM*NM_020233*+*10590926	ATCCCGCTCCTGTGTGGCTTTTTTTTCCCCCATGGGACCGACTCTGAGTAGGAGAAACTCGTGCTCTGATGATTGTTGGACCAGAGCATGGTTGGTTTGCTTGTTTTCTATGAGTTAGCC
chr17:10601845-10601965	ADPRM*NM_020233*+*10590926	ATCCCGCTCCTGTGTGGCTTTTTTTTCCCCCATGGGACCGACTCTGAGTAGGAGAAACTCGTGCTCTGATGATTGTTGGACCAGAGCATGGTTGGTTTGCTTGTTTTCTATGAGTTAGCC
chr17:10601725-10601845	ADPRM*NM_020233*+*10590926	ATATCTTAATATCCGCAATATTAACCACTCCCTCCCCGCCCCTACCTCGGTGGTTGCTTTACAAAATACAGAGAAATAAAAAAAGGAAAATCGTCCTCTAATTATCTTCCTTAACTACAG
chr17:10601725-10601845	ADPRM*NM_020233*+*10590926	ATATCTTAATATCCGCAATATTAACCACTCCCTCCCCGCCCCTACCTCGGTGGTTGCTTTACAAAATACAGAGAAATAAAAAAAGGAAAATCGTCCTCTAATTATCTTCCTTAACTACAG
chr17:10599998-10600118	ADPRM*NM_020233*+*10590926	GGCCTAACTCATTAACCTTCCCGTAGCTCCAAAAACCCACTTCTCTTACCACAGGGTAGTGGCTCTCAAGTTATTTCTGGGTCAGAATTAGAACTCGAGAGAACCCCAAGAAAAAGGCAG
chr17:10599998-10600118	ADPRM*NM_020233*+*10590926	GGCCTAACTCATTAACCTTCCCGTAGCTCCAAAAACCCACTTCTCTTACCACAGGGTAGTGGCTCTCAAGTTATTTCTGGGTCAGAATTAGAACTCGAGAGAACCCCAAGAAAAAGGCAG
chr17:10600118-10600238	ADPRM*NM_020233*+*10590926	ATCCACACATAACTAAGTTCCACTTTTTGTTTCAATTTCAACGTATACATGGAACTCTGGATGGGGCTCAAGTGACAAATTATAAAAGTCCTCTGACTTCTCAATCACGGTAAACTTTAG
chr17:10600118-10600238	ADPRM*NM_020233*+*10590926	ATCCACACATAACTAAGTTCCACTTTTTGTTTCAATTTCAACGTATACATGGAACTCTGGATGGGGCTCAAGTGACAAATTATAAAAGTCCTCTGACTTCTCAATCACGGTAAACTTTAG
chr8:26723279-26723399	ADRA1A*NM_033303*-*26712922	TGCGGTCCAGAAGCTGCTTCGCCCGGCAGCGGTGGAGGCGACTTCGGAGCTCATCTCGCGCCCCCACCACTGGGAACCTGCCTAGCGCACTCTACTGAGTCACCTCTGCCCGAGTTCAGG
chr8:26722958-26723078	ADRA1A*NM_033303*-*26712922	ATCAGCCGTCGACGCTCAAAGGCAGGGACCGATGGTTGGGTAGCGCAGCGCTACAGGTTGGGCGCTGCTCCTGGCCCGCAGTTACCTACATTTTGAGCTGCCCCACCGAAGGCTCCTGCT
chr8:26722686-26722806	ADRA1A*NM_033303*-*26712922	AGGGGCAGGGCATTAAAGACATGGCCAGGGGCGCGCGGGGCTGCCGGGGACCCTCTCCACCTGCCGGGCTGGCCTAGCCCGGGACCCGGACTCCCTCCCTACCCGAAGCTGGGTGCGAAG
chr8:26722391-26722511	ADRA1A*NM_033303*-*26712922	ATCACCCCGAGCAGAATGGCCTTGGAAATGTTCACCGGTGCCGGCGGTTGGGTGCAGTTGGAGCTGTCGGAAGCATTTCCCGAGAGAAACACCATGGTCCCAGCCGGGGCCGGGCGAGGT
chr5:159344137-159344257	ADRA1B*NM_000679*+*159333739	CTGCGGACGCCCACCAACTACTTCATTGTCAACCTGGCCATGGCCGACCTGCTGTTGAGCTTCACCGTCCTGCCCTTCTCAGCGGCCCTAGAGGTGCTCGGCTACTGGGTGCTGGGGCGG
chr5:159343311-159343431	ADRA1B*NM_000679*+*159333739	CCCCCGCCCCGCCCCCCGCAGAGGGCGCGCCCTGGGAGCGGCGGGGGACGCGGCTGGCTTCCCGGCTTGCGGGGTGGCGGCGTCGGGGCTGCGGGCGCCTTGGCTGGACCCGCATTGCCC
chr5:159344336-159344456	ADRA1B*NM_000679*+*159333739	ATCGCTACATCGGGGTGCGCTACTCTCTGCAGTATCCCACGCTGGTCACCCGGAGGAAGGCCATCTTGGCGCTGCTCAGTGTCTGGGTCTTGTCCACCGTCATCTCCATCGGGCCTCTCC
chr5:159343156-159343276	ADRA1B*NM_000679*+*159333739	CGGGGCCCACTCCGGGAGCCCCCTATTAAAGGTAAGCAGCCCCCAACCCACCTTTGACACGGAAGAGTGACTAGCGGGGAAAATAACCCCAGCGGGCCGCCTAGGGGTGGGTGACCCGCG
chr20:4230197-4230317	ADRA1D*NM_000678*-*4219659	CTCCCCCTTGGCCCTCAGCGGCGTCCCTCTTCCTCCCGCCCTCTCCCCCGAGTCTCTCGGTCACTCGCTGGTGCCCTTGGGCGCGCGGTGCGTTGAAGGCGTGAGTCCCGGGTCTTCGGG
chr20:4230422-4230542	ADRA1D*NM_000678*-*4219659	ATCTGCCGCACCTCCTTTTTCTCACGCCACTGGCCAGGGCAGGGTTTCAGACGCCTCTGTCCAGTGCGATGGCGTGAAGAGAGCCCAGGAAGGGTCGGAAGCCTGTGCTGGGCAGAGGCT
chr20:4229589-4229709	ADRA1D*NM_000678*-*4219659	ATCGCGGAAAGTCATCTCAACGCGCGGCCGTCGGTGGCCGGGCCGGGGCACAGAACGAGCGGCCGGCAGGGAGGGGAGCACAGGGCATAGCCGCGGGGCTCCAGATGCAGCTCCGCGCAC
chr20:4229535-4229655	ADRA1D*NM_000678*-*4219659	GGAGCCCCCTGCGCTGCTGTCCGGGCGGGGTCCCTCGAAACTGACGCTCAGGAGATCGCGGAAAGTCATCTCAACGCGCGGCCGTCGGTGGCCGGGCCGGGGCACAGAACGAGCGGCCGG
chr10:112836867-112836987	ADRA2A*NM_000681*+*112826789	CCTTGCGCTCCTGCCCCAACTCGCGCTGTCGTCGGACCCCGGCCCATCCAGCAGCGCTCGGCGCCCACCAGGCGGACGCCCAGGAGAACCCCTGCCTCCGTCGCGGCTCCTGGAGAGCTG
chr10:112836987-112837107	ADRA2A*NM_000681*+*112826789	ATCGTTCACCTGCCCCGGCCCGCCTGAGGACGGGGGTGCCTTCATGCGGCCCCCACACTCCTCACCCCGCCGCCGCCGCCGTCCCGGAGCTCCGCACAGTGTGCCCCAGCCCCAGCAGGG
chr10:112836627-112836747	ADRA2A*NM_000681*+*112826789	GCTCCCCGAGGTCCAGCGCTAGGCGCGGGCGCTAGACTGGCGGAGGGGTGGTGCGAGGGGCGGGGGAGGGTCGGCTTCCCACGTGGGGGCTGACGCCGGCTGCTCAGCAACGCTTGCTTG
chr10:112836747-112836867	ADRA2A*NM_000681*+*112826789	ATCCTGGGGCTATAAAACGAGTCCACCGTGAGCGCAGCGGAGCAGCAGCAGCTCCAGCTCGGTGCAGAAGCCCAGCAGCCGGCGTGCCGCCGCCCGGCCACTCCAGCGCCTTCTTCCCCG
chr2:96781175-96781295	ADRA2B*NM_000682*-*96771984	GCCAGGGCTGGCAGTTTGGCTGAGGCCAAAGCCCCACCATGGTCGGGTCGGGGCTGCTTGGACTCACCCTGCCCAGGCCCCCCCTTGGCCCTGGGACCTCTGCGGTTGCTGCGTTTGGCG
chr2:96783819-96783939	ADRA2B*NM_000682*-*96771984	ATCCCCCCATCCCTGTCATTCTGCCAGACTCCCCAGCTTCTGGTGAGGTGCAAGTGCCCACAGCCCATGGGGTGGATGCTGCCAGGGCTGGGTTCGGACAGGGCAATCAGCCTCCTTCCC
chr2:96781350-96781470	ADRA2B*NM_000682*-*96771984	ATCCGATGCTGGAGGCCAGGATGTACCAGGCCTCCTGGTTGAGCTTGCACTGGGGGCGCCCGCGCGGCTGGGGGCCCTGGTCGCCCTTGTAGATGAGGGGCGGCAGCGAGATGACGGCGG
chr2:96783699-96783819	ADRA2B*NM_000682*-*96771984	TCTCAGTGCCCACGGACAATGTCTAGCGCCTCCCCAGGCTCAGGTGGGAGGTGCCCCGTCTCAGGTACCCAGACCAGCACCCCCAGCCACGGGGGTGTGTTGGGAGTAGGTGCCTCCTTG
chr4:3768432-3768552	ADRA2C*NM_000683*+*3758295	GCCTCGGGGGCTTCCTGGGGGCCGCCGCGCGGCCAGTACTCGGCGGGCGCGGTGGCAGGGCTGGCTGCCGTGGTGGGCTTCCTCATCGTCTTCACCGTGGTGGGCAACGTGCTGGTGGTG
chr4:3768747-3768867	ADRA2C*NM_000683*+*3758295	ATCGTGCATCTGTGTGCCATCAGCCTGGACCGCTACTGGTCGGTGACGCAGGCCGTCGAGTACAACCTGAAGCGCACACCACGCCGCGTCAAGGCCACCATCGTGGCCGTGTGGCTCATC
chr10:115804128-115804248	ADRB1*NM_000684*+*115793805	ATCGTGGCCATCGCCAAGACGCCGCGGCTGCAGACGCTCACCAACCTCTTCATCATGTCCCTGGCCAGCGCCGACCTGGTCATGGGGCTGCTGGTGGTGCCGTTCGGGGCCACCATCGTG
chr10:115803320-115803440	ADRB1*NM_000684*+*115793805	GCGGAAGGGGGCGCGGGGGAACAGGGACCAGGAACCAGCGGGCGCAGGAAGGGGTGCGTCCGCAGGAACCCGCGGGCGCACGGGAGGCACTAGCTACGCGATCAGCTCGGGACTCTCAGG
chr10:115803420-115803540	ADRB1*NM_000684*+*115793805	ATCAGCTCGGGACTCTCAGGAGCCGCTCAATTGCCAACGGGAGGGGGGTGCGGGGAGTTGGAGGTGGGGGTGCAGACCAGACGGGGGCGTGCCTTTGCCCGGATTGGCTGCAGGAGCCTG
chr10:115804008-115804128	ADRB1*NM_000684*+*115793805	GCCTCGTTGCTGCCTCCCGCCAGCGAAAGCCCCGAGCCGCTGTCTCAGCAGTGGACAGCGGGCATGGGTCTGCTGATGGCGCTCATCGTGCTGCTCATCGTGGCGGGCAATGTGCTGGTG
chr5:148204534-148204654	ADRB2*NM_000024*+*148196155	AAATACTTTCAGTTTTTCAAAGACACCACTAATACATGGGAAATCAAACCCTGAAAATTAATTTCACTTTAGCAGTAAAGTCACATGCCAGATGGAAAGGATAGTATTTCATGAACAAAG
chr5:148206509-148206629	ADRB2*NM_000024*+*148196155	TCATGTCTCTCATCGTCCTGGCCATCGTGTTTGGCAATGTGCTGGTCATCACAGCCATTGCCAAGTTCGAGCGTCTGCAGACGGTCACCAACTACTTCATCACTTCACTGGCCTGTGCTG
chr5:148207285-148207405	ADRB2*NM_000024*+*148196155	ATCCAGGATAACCTCATCCGTAAGGAAGTTTACATCCTCCTAAATTGGATAGGCTATGTCAATTCTGGTTTCAATCCCCTTATCTACTGCCGGAGCCCAGATTTCAGGATTGCCTTCCAG
chr5:148204930-148205050	ADRB2*NM_000024*+*148196155	ATCTTTTGCTTTCTATAGCTTCAAAATGTTCTTAATGTTAAGACATTCTTAATACTCTGAACCATATGAATTTGCCATTTTGGTAAGTCACAGACGCCAGATGGTGGCAATTTCACATGG
chr8:37824615-37824735	ADRB3*NM_000025*-*37814184	GTGAGATCTGTCCCCTTTCCCTTCTGTTTCAGTTACCTTCTCTTTCCTTCTAGCTTTTTGTTTTTTTTAATATTTTCAGGTACTGAGGAAATTTACCATATTTCAAGTCTCTCTCTCTCT
chr8:37822085-37822205	ADRB3*NM_000025*-*37814184	TCAAGTCCGAGCCAGGTCTAGTGATGGCAAGAAATCGGGGGAGGGGGGCAAAGAACTGAGCTGGAAAACCAAAACTAGAGCCGACCCGGCGCCCTGGCTCCGGCCTGTAATCCTAATGCT
chr8:37824500-37824620	ADRB3*NM_000025*-*37814184	GAGTCAAGCAAAGGATTCACAGGAGCCCCGCATCCACTTGGGTGGCCTCCCCTAAGGTATTTTAAATTAAGTAATAGGGCTCAGCCAGTATCTCCTCTCCCAAGACCTCAGCTTGGTGAG
chr8:37822604-37822724	ADRB3*NM_000025*-*37814184	ATCCGGAAAGAAAAGGACCCTGGGTCCCATTTTGGTTCGCTACTCCTCGTTCCCTTTTCTCTCCAAGCAAAGCCATCCCACCTTCTCTTAATAAACTCCACACTCAAAAAGTTGACCCAC
chr11:67034195-67034315	ADRBK1*NM_001619*+*67023904	CCGACGTGAGCTACCTGATGGCCATGGAGAAGAGCAAGGCCACGCCGGCCGCGCGCGCCAGCAAGAAGATCCTGCTGCCCGAGCCCAGGTGAGGAGAAGCTGCCCGCGGCCCCGGCCCGA
chr11:67034145-67034265	ADRBK1*NM_001619*+*67023904	GGGAGGAGGCAGCGCCGCCGCCAAGATGGCGGACCTGGAGGCGGTGCTGGCCGACGTGAGCTACCTGATGGCCATGGAGAAGAGCAAGGCCACGCCGGCCGCGCGCGCCAGCAAGAAGAT
chr11:67032856-67032976	ADRBK1*NM_001619*+*67023904	AACCATCCTGAAGGAACATCTGGATGGGATGGGGTACAGGGAAGGGAGCTGCCAAGAGTGCTGGCCAGGGACCTGGGTCTATGAGCTGGTTGGGGGGTGGGGTTGGGTGCAGGGTACTTG
chr11:67033633-67033753	ADRBK1*NM_001619*+*67023904	ATCCAGAGATGTGACCCGAGGTTGTGGTCAGAGAATGGGTCTCGGGTCGTCTTCCGTGCCGGGTCCCTGTCGTGTTCCAGGCCCGGGTCTCCGTCCAGCATCGAGGGCCGAGGTCACGGC
chr11:67034324-67034444	ADRBK1*NM_001619*+*67023904	CGCCCCGGCCGCGGCCCCGAGACCCTGGCCCCATGCTCGACCCCGCGACCTGGACCCCCGGGGCCGGCTCTCGCAACCCCCTGTCGGCCCCCCAGCCCGGAGCAGCCCGGCCTTGGCGCC
chr22:25959630-25959750	ADRBK2*NM_005160*+*25950860	TGGAAATACGTGACCAATTCAGGTGAATGAAAGGGATTTTAAAACATTAATTTCCAGCTTAGGTCTTCCTAAGACTGCCTGCGTGTCCCTTACCACCACTCCAGCCTGAGTGTCACATGG
chr22:25961155-25961275	ADRBK2*NM_005160*+*25950860	GCCGCCCCCTGCGGCCGCCAGCTACCCCCTGCTTCCTGGAGGGTCGGGCGCTGAGCCTCCGCTGCCCCGGGGCGGGTGACACAGCGGAGCGGGCGATGCGGGGCCGGCCTCGTCGTTCCA
chr22:25960980-25961100	ADRBK2*NM_005160*+*25950860	CCGCCGCCGCCGCCAAAGCTCGCCAACATGGCGGACCTGGAGGCTGTGCTGGCCGATGTCAGTTACCTGATGGCCATGGAGAAGAGCAAGGCGACCCCGGCCGCCCGCGCCAGCAAGAGG
chr22:25959848-25959968	ADRBK2*NM_005160*+*25950860	ATCAGGAAGCTGGAAATTCCCCCCAGCTTCGGTGTTTGGGCTGTATCTCGCTTTTCCACTTCCCTAAATCACCCTCGTGGTGCGAGTGTGCTCGCAGCAGATGCTCCCTAATTGTCTCTT
chr22:25961028-25961148	ADRBK2*NM_005160*+*25950860	CTGGCCGATGTCAGTTACCTGATGGCCATGGAGAAGAGCAAGGCGACCCCGGCCGCCCGCGCCAGCAAGAGGATCGTCCTGCCGGAGCCCAGGTACCAGCTGCCCCGGCCGGCGCCGGCC
chr20:60877438-60877558	ADRM1*NM_001281437*+*60867951	TCCTGACCCCTGCCCTCCCGGACCCCTGCGGGACTAGATGTATACAGCTGAGACCATATCACGGTTCTCACCCTCGCTCTACCCTCCCGGACCCCTGCTCTCCCGGACGCGTGGACTCCA
chr20:60877161-60877281	ADRM1*NM_001281437*+*60867951	TTTACCCTGTGGCCTTTCCCATCCAGGCGTCCAGAGGGTGAGCCCCTGCCCTCCAGGACCCCTCCCTTCCAGGACCCTACCCGTCTGGGACTCAGGCCTTCCCTGACTCCTCCCTCCCGG
chr20:60878456-60878576	ADRM1*NM_001281437*+*60867951	ATCGTCGTGAGCGGGGCAAACGCGGAAAGGCAGCCCGGCGTGTCTGAGTCTGCCTTAGGCAGCTCTGGGCGCAGGCCCCCTGCTCGCAAACACCCCAGGGGGCGGGAGCTTGCCGGACCG
chr20:60878336-60878456	ADRM1*NM_001281437*+*60867951	AGCGGGTCGCCGGGGTGGCGCGTCGAGGCTGGTGCCCCGCGGAGACGGCGTCAAGCCTAGGGCCGGCCCCACTAGGCTTGGCGGGGCTGCCCCGGCCCAGCGCCGAGTGCGGGCGGTGCG
chr22:40742287-40742407	ADSL*NM_000026*+*40732503	AATGTACCTCTTTTCAGACAGGAAAACTAAAGTGTAGCGCGGCTAAGTAACGTAGGAAGCATCAATCATGTTTCTGGTCAAAGAAGCGAACCAAGTCAATTCTCAGGCAGAAGCAGCGGA
chr22:40742957-40743077	ADSL*NM_000026*+*40732503	GAAATTCAGCCTGTAGTTTCAGGGAATTCATTTTGGCCATCCCCGCAGGAGTACGCTGCTAACCACAGACACCGAGCGCTTGTTTCGTACTGTTGTGCTCATTATTTCACTAATCTTTTC
chr22:40742458-40742578	ADSL*NM_000026*+*40732503	CCGCGTGAAGGAAGTCCCGCCCCGCCCCGTCCTGCCCTGGCCTCCAGGTTTCCGCTTCCGCTCTTCCCTGGTCCAGTCCACCCTGGCGGGGTCGCAGGGTTGGGATGGCGGCTGGAGGCG
chr22:40742885-40743005	ADSL*NM_000026*+*40732503	ATCCGGGAGCCGCCACCTGTTGCCTCACGTGTTCTCAGTCCGAGAGGGTTCGAGACGCGGAGGAGGCTGGGAGAAATTCAGCCTGTAGTTTCAGGGAATTCATTTTGGCCATCCCCGCAG
chr14:105186416-105186536	ADSSL1*NM_152328*+*105180533	TCCTCCCCAGCCCTGGCAGCCACTCACCTGCACTCCAGACGCTCCAGATGTCATGCATGTCTCCTGGCTTCCTTCGGCTGTTTTCACGCGCCATCCTCACGGCAGGCTGTATCAGGACTT
chr14:105186312-105186432	ADSSL1*NM_152328*+*105180533	TTTGCTCTCCAGCAGATCAAGTTTGTGCAATGATCCATTTTGAGAATCTCTCCGTCACCCCAAGAAGTCCTCTCGCACCCATCAGTCCGACCCCTTCCCCGTGCTCCTCCCCAGCCCTGG
chr14:105191010-105191130	ADSSL1*NM_152328*+*105180533	CACCCCTACTCCACCACCCCGGCAGCGGGCCAGGGCACAGCTATAAATACAAGTCGCTGAGTTGGGGACACCCGATCCTTAGGGGGTGGCGCATGCCATGGGTGTGACGCTGGACCCTCC
chr14:105191401-105191521	ADSSL1*NM_152328*+*105180533	ATCCTAGCCAGACATGGGAGAGGGAGGGCCACAGACTTCTGGCCAGGGTGACCCCGTGGCTGGCAGTGCCACCGAGGAGGCCAGACCTGCTTTGTCCCCCAGGGCCCAGGGCTGGGCCTC
chr14:105186207-105186327	ADSSL1*NM_152328*+*105180533	ACCCAGTGGTGAACCGCATCCAACAGTGGTGAGATGGGTGCAGCTCTACAGGGGCGTAATTTACAAACCACCAGACTCCCTGGTTATGTGTGTGCTGCGGTGGTGTTTGCTCTCCAGCAG
chr14:105196816-105196936	ADSSL1*NM_199165*+*105186227	ACCCTGTCTCAAAAAAAAATTCCATTGTTTAAAGCTGTCCAGGCTGTGTATTTTGTTTTGGCAGCCCTGGAGACTATAGATAGATAGATGATATGGAGAGAGGTGTAGAGAGATATTTAC
chr14:105194395-105194515	ADSSL1*NM_199165*+*105186227	ATCACAGGGTGTTTCTCTGTGGTGTGGCAGCGCCAGGTGGGAGCTGGCATCCTGTGCATTGAGGGCCCCTGTGCTGTGGCTGTTGGGGCTCTGGGCACCCTTTCCAAGGGGCCATCAGGT
chr14:105196405-105196525	ADSSL1*NM_199165*+*105186227	CCTTCCCAGTGCCTGTGGAGGCCCAACTAGGGTGACGCTGGGAGAGGAGAGGGCTTGGAGGAGCCACGGGTCAAATGCAGGAGGCCACACCTGCCTGCCCAGGAGGACTGCAGGAGCCGG
chr14:105194275-105194395	ADSSL1*NM_199165*+*105186227	GGGCCTGCCCTGGGTCTCCATAGCGCACTCCCAGCCTCCCGTGCCCTCCAGGTCTAGCTAGAGCCAGTGTCCAGCCAGCAGACGGGTGGAAAGCTATGGCCATGTATGCAGGGGTGTGAG
chr1:244614724-244614844	ADSS*NM_001126*-*244605436	CCCCAAGTTTCACCCGACGCTCCAGGTCAGGGGTCCCCGACCTCCCGCCATTTCTCCACGTAGCCGCAGCTCAGGACAGGAGGAGAGAGCCTCAAGGTGACACCTCATTTTGGCCAGTGG
chr1:244614844-244614964	ADSS*NM_001126*-*244605436	ATCCGGGTTCTGGGTCCGAGTTCCCGGGCACCAGGAGCCAGGCAGCCCGAGCTCCCGGGCCCGGCTTCCCATGAGAGGCCCCGTCGCCTCACCTGGCAGCGGCACACGATGTCGGCGTCC
chr1:244616009-244616129	ADSS*NM_001126*-*244605436	CTTATTTTACAGGATTTAAAAGCTGGGTAACTTGCCCTAGTGAGGCTTGAATTGGTACTTCGATAATCTAAGTCCAGAGCCCATGTCCTTCCTGTAGATTCCACTGTCTCTCAGTTACAT
chr1:244615661-244615781	ADSS*NM_001126*-*244605436	GGAATGAATGTGTACAAAATACAAACTGTGGAATTTCGCAGTACAAACAGCATAAAATCGGAACGTGTAAGTGTAGAATTGGAAATTAAAAGTCCGGAAGTAACAGAGATGGGGACAGGG
chr6:11778808-11778928	ADTRP*NM_032744*-*11769280	ATCGGTTCCTGGTACGGACATATGGACTTACCAGATTAAGCAGCGTCATATATTTCCACCTTGCACCATTTGCCAAGATTTTGGGTTTCACCTCGTCTTTTCCTTCCTGTGAGATGTAAT
chr6:11778688-11778808	ADTRP*NM_032744*-*11769280	AAGTAAACAAAAAACCCAAAACTCACAAAACGGTGAAGAAGGAAGACAAATAACAAAATTGTGTATTTAATAAAATCCAAAGATGATATGTGTGGCAGCACTGATATTCTAGAGAAATGG
chr6:11779570-11779690	ADTRP*NM_032744*-*11769280	ATCCTCCAGGGAGCAGCTCCAATGGTTTCTTTTCTTTTTTTTTTCACTTTTGTAACTATACCCTAGAGAACCAAGAGTAACCCAGGGCTGTCCTAGACACTCCATTTGCATAGGCATTTC
chr6:11779350-11779470	ADTRP*NM_032744*-*11769280	ATACTAGGAAAATCTAGCGAAATACTTCCATGGCTGTAGTCTCTTTTCTTTTCATTTGCATATAACAAGGAAGTTGCAACCTTATCTCTTGAGAAAAGGAGGAGCAGGTTGATAAACCAG
chr7:44143098-44143218	AEBP1*NM_001129*+*44133959	ATCAGTTGACACTCAATCCACCTGCCTTCTGGGTCCTCTGGGCCCTCTGGGTCCATGTGGCAGCTGGAGGTATGGTAGACACTTTTTAAAAAATGAGTTCTGGTAAGAAGAAGGTGATAA
chr7:44144363-44144483	AEBP1*NM_001129*+*44133959	ATCGAGGAGTTCCTCGAGGGCTTCCTGTCAGAGCTAGAACCTGAGCCCCGGGAGGACGACGTGGAGGCCCCGCCGCCTCCCGAGCCCACCCCGCGGGTCCGAAAAGCCCAGGCGGGGGGC
chr7:44142970-44143090	AEBP1*NM_001129*+*44133959	CACGCCCTGCCATACTAATGGGACCACTCTGCCTGTTGATGGCCGTTGTAGGGCAGCCAACATTTGCCCTGGAGAAGCCTTATGGCAAACACCAGGCACCAAGGTGCACATCCCTGATGG
chr12:19593391-19593511	AEBP2*NM_153207*+*19582607	ATCCCCCTGCTCCCCGAATCCTCGGCCCCTCCCCCAGACTCTCAACTCGGAAATCTCTCGCCGTCGCCGCCGCGCCCCTCTCGCAGCGCATCGCGGCTTCCAACTCTCAAACCGTTCCCC
chr12:19593271-19593391	AEBP2*NM_153207*+*19582607	GGAACCCCTGAGCCGCATGGACTCGGAGGACAGGTCAGTGCTCTGAAGCGTTTCCCCTTCCCTTCCTCCTCTTGAACTCCCGGGCCCCTCAGAGGGGGACCAAGGCGACGTTTTGCCGCG
chr15:89164618-89164738	AEN*NM_022767*+*89154526	ATCCAGGACCCTGCACCGGGGCGGCGGGGTCGGGCGGGCTGAGGCCGCGTGTCCCGGGTCGCAGGTCCCCGCGCGTTGTTTCCGCCCCGGCCTGCGGCGGGGACGCCTGAACTGGGCTGA
chr15:89164779-89164899	AEN*NM_022767*+*89154526	CTGTCTCCAGCCCTCGCTCTGCTCGGGGGTCCAGGGCCAGAGGGGGCGGCGCTGGTCGTTGGGACTCGGCCCAGCTGCCGCGGCCAGCAAGTGACCAACGCCCGAGTCCTTCCCGGTGAG
chr15:89164498-89164618	AEN*NM_022767*+*89154526	CTGCCGTCCAGCGAGCCAATAGGCGGGCAGTCGGAGCCGGGCTTGCCCGGGCATGTGGGAGCTGCCGGCTTTCCGGACGCCACGTGCAGACCGGAAGAGACACGCGGGGCTTCAGGTGAG
chr15:89163919-89164039	AEN*NM_022767*+*89154526	TGAGCCACCGCGCCCCGGCCTCATGTTGCACTGAATTTTCTGTTAACCTTGCTGTTTCCCTGCTGTTAGATAAACAACTCAGGATGCTTATGTGTTTATTGTGTGCATCCCACTGCCAAG
chr19:3061644-3061764	AES*NM_198970*-*3052371	CAAAGTCCTCTTGGGGGAGGGGTCTCTCTCTCGGTGCTCGAAATCTTCCGGGGGGGCCCAACCCCAGATTCCCAGCGCCCTTCCTCGGGGACACGCTCTTCCGGGAGGGGTGCGCCTCGG
chr19:3062476-3062596	AES*NM_198970*-*3052371	GCGGCGACGCCGGCAGTGGCCGCGGCTCGGCTGCTGCGGAGGCTTCGGCTCCACCTGCCGCCGCCCGTGCCCCGTGCGCGCCGCCGAGGGGGGGGACGCGCGCGCCCGGGGAGGCCTGCG
chr5:148650871-148650991	AFAP1L1*NM_001146337*+*148641400	ATCTTTGTTATTATTTAACTCCTCTTTCGCAACACCACTGACATTGCACCGGCATCGCCGCGGGCCCACTGTCTGGCTTAGAAGGTGCTCAAGAAAGACCCGCGGCGAATGGAGAAGACA
chr5:148651608-148651728	AFAP1L1*NM_001146337*+*148641400	ATCTGAAGCCGGAGAGGAGGAGGGAGAGAGGCGGGCGGTGGGGCGGGGGCTGAGGAACGCTCGGAGGGGACTGGGAGACGCGGCGCTTATGCAAAGGTGCCTTCGGCTGCCGGGACAACC
chr5:148651488-148651608	AFAP1L1*NM_001146337*+*148641400	CCCTGCGCCCTGCGGCCCGCTCCCCGGGGACCGGGCCGGCGCCATGGACCGAGGCCAGGGTAAGAGGGGCCGCGACGCCCGCACTTGTTGCGGCGCCGGGCGGGAAAGGGAGACTGGACG
chr5:148650450-148650570	AFAP1L1*NM_001146337*+*148641400	TTTATGAAGGGTCTTAAAGTCAGACATTTGATATTGTGTATAAATGAGTGAGACCTATTTTCACAGGGATATACTAATAAGGTGAAGAAGTTGACATTCTTCATACAGCTTTAAACTTAG
chr10:116165138-116165258	AFAP1L2*NM_001001936*-*116154537	ATCTATGTGTTCTTTTAAACTTTTTCAGTTTTCACTTTAAAATCTCAGTCACGGTTTGTGCTGGGTGCCTGGTTGGTTACCTAAGTTCCCCAGCTTCCTTGAAGGAACAATTAAGGAAGA
chr10:116163986-116164106	AFAP1L2*NM_001001936*-*116154537	ATCAAAGGGCTCGGGCCGCAGCAGCCACCTAGGAGCCCACCCGCCCAGTCCGCGGCGCCGCTGTCGCCCCCTCTTAGGCCCAGGTCCGGGCTGGGTGGGGGCAGTGGGCTCTGCTTATCC
chr10:116163866-116163986	AFAP1L2*NM_001001936*-*116154537	CTTTCCTGTGCGGCGGGACTGAGGGTGGAGTGGGGTGCCGGGCTCACCCTCTCTCCTGCAACAGGTGAGAAGCCCCGCCACGCCCCCCACTGACGACCCCCTCCTTCCGCGCCCGGGAGG
chr10:116165018-116165138	AFAP1L2*NM_001001936*-*116154537	TCTGAATCTCCACCCTGCACTGCCTCCATCCAGAAGTGCCACACTTCCATCCTTTGCCTTTTGCCACCGGTCCTTCCAGGCCCTTAATGCGACCTAGTCTTCTCCGTGCTCCCCCCAGAG
chr4:7941793-7941913	AFAP1*NM_198595*-*7931653	ATCATCGCCTCCTAGAATACCCAGCTCAACGTCTACCTGGAGTCGGCTCTACAGGACGCGCTCATCTCAAACCCAGAGCTCAGGCTTTTAGGGCAGAGAGCGAGAGAAAGGCTTGCTTTA
chr4:7941413-7941533	AFAP1*NM_198595*-*7931653	CGCCGCGGCGCCTGGGCCGACTGGAGCGCAGCTGAACAGCCGACAGAGCCGCAGCCGCCTTAACAATGGAGCCCCGGGGCGGGGCCGCCGCCGCCGCCTCAGCCCGTGTACCCCGCTCGA
chr4:7941673-7941793	AFAP1*NM_198595*-*7931653	TGGGAAGCGAGCTGCGCGGAGTGGGCGGGGCCTGAGGGAACAAAGGGAGGTTGGGCGGGGCGGTGCTGGGACTGGGCTTGCGGGGTCCCGCGGGAGGACCCGCCTCAAAGAGCCGGCCCG
chr4:87855863-87855983	AFF1*NM_001166693*+*87846153	AGCTTAATCTCGCCGTAAAGTGAAAGGGTTCTTGCGCCCCCACAGCAGCCCGGGGCAGGGTCACCCTCGCGACCGGGGCGGTCATTGCCGTATTCCGTCCTGAGCTGCCGCTCCCCCACG
chr4:87855983-87856103	AFF1*NM_001166693*+*87846153	ATCCTCCCACCAATCCCGGGAGGGCCGCGACGTCCCTTGCCGCTTGGGTGGCGCCAGCTAGAGGGCGCGGGCCGGGGCGGAACCCGGTACCGCAGCTCGGGAGGTGGGGGTGGGGGCGGG
chr4:87856309-87856429	AFF1*NM_001166693*+*87846153	CCTTTCCCACCGCAACAGGTCAGGGGAGGGCGGAGGTGACGAGGGCGCCCGACCCGGGACTAGAGGACGGAAGGGTCTGGAAGGTGAGCGCAGCCCTGCGCCACCCAGGGCTGGGGGTCG
chr4:87856601-87856721	AFF1*NM_001166693*+*87846153	ATCCCGCGGCAGGTAGCGCGTAGAAAAACAGGGGACGGGGACATGGGAAGAGACCCATGCTCCTCCCTCACGCGCAGCCCCCAAGTCAGACGTTTGCCTGTGCACCCCGCGTTTTGCGGA
chr4:87928317-87928437	AFF1*NM_005935*+*87918152	ATCGCCGCAGAGGCCCCAGTGCCCGGATGTCCATCAGGATTAGCGCGAGCCAATACGGGCCGAGCCCGGGGCTGCGCCGAGGACGCCCGGGGCTCGAGAGCAGGTAGTCCCGTAACATCG
chr4:87927753-87927873	AFF1*NM_005935*+*87918152	ATCAAAAGTAGCGAACGTGGTTTACTGCCGCGGTCTTGTTCCTGCTCACTGCCGCCTCTGGGGGCCCCATATTCAACAAATATTCAAATTGGAGCTGGAGTTCTGAGCGGCTGGGTACTG
chr4:87928197-87928317	AFF1*NM_005935*+*87918152	GGGCGCCGGCGGTCTTCGAGCGTGGGGGCCCGCTGGCTTTCCCTTCTCAGAAACTGCGCCGGGGGCGCTCGCTTGCCCCGGATTCGGACGCGGCGCTCCCCGGGCTCGTCTGAAGTGCAG
chr4:87927633-87927753	AFF1*NM_005935*+*87918152	CTACGTGTAGTCCAAAAAAGGCGGGCTGTTTTGTAAATATTTGTCTCTATGTAAGGAAATCAAAACTGAAAGCGGAGTAACACCAAGTATGCCCGTTTCTTGAGCTCAAGCACTGGAAGG
chrX:147582456-147582576	AFF2*NM_001169122*+*147572138	AGCGCCCGCTGCTGCTGCCGATGCGGCCCGGACACTTTTAGCTGGGCGGGAGGGCTGGAGAGCCGGGGGCCGCCGAGAACCGCCAGCGAGCTGTGCCGAGAGCCGCGCCGACCCGCTGCG
chrX:147582621-147582741	AFF2*NM_001169122*+*147572138	ATCTATTCGACTTTTTCAGAGACTGGGACTTGGAGCAGCAGTGGTAGGTGTTGATTTTTGCCTTCTCCTTTGATGAGCGAGTCTCCTGGCGAAGTCTGAGGTTTTCGCCTTTGTTAAGAG
chrX:147582020-147582140	AFF2*NM_001169122*+*147572138	CGGCGAGCCCCTGCCAGATCCGGGGATGATAACGTGCCTGCTCCATGTCGCGGCTTCTAGCTGTCCAGGCTCCGCCCCCTGTGAGTGTGTAAGTGTGTGATGCTGCCGCGGCCGCCGCCG
chrX:147581917-147582037	AFF2*NM_001169122*+*147572138	GCGTCCCGGGTCCGGGTCCGGGTCCTCAGCTCTGTGGCCGCTCCCACTAGCTGATTTTGACAGTGGGGGGTGGGAGAGGGTTCCCGAAAGGCAGGGGCGGGCGCGGCGAGCCCCTGCCAG
chrX:147800842-147800962	AFF2*NM_001170628*+*147790614	ATCACAGTGAGGTATTTCCTTTGGCTTAAAGCTATCCAAAGCACTGATTTAAATACAGTTCCTTAGAGGTAAAATTGTATGGATTTCCTTCTCACTAAGTAAGGAAACTGAGACAAACAC
chrX:147800924-147801044	AFF2*NM_001170628*+*147790614	ATTTCCTTCTCACTAAGTAAGGAAACTGAGACAAACACCAGTTAAAGGCCTCAGGGTAGTCAGAATGCTTCACTGACTGTCCCTTTTGGAACTAAGGACAACCAGAGCATAATGGATTGG
chrX:147799750-147799870	AFF2*NM_001170628*+*147790614	ATCATGTCCCTCTGTTCTCAGATGCTTTTGAAGAAAACATAATCATGGATAATCATCCACTGTTGCATTCTCAGGTCTCCTCTGACCCCACAAAATGAGCATAGGGTCATCATTTCCTTT
chrX:147800580-147800700	AFF2*NM_001170628*+*147790614	CAACAGTTTTGGGGCAGTCTGGGATATTAAGGTGAGTTTTGGTTGTGGCAACCCAGAGGAAGGTTGCAGTGGCCCATCTATCTATCCCAGATGTAAGATATGCTTCACCCCTCTTTCTTG
chr2:100722335-100722455	AFF3*NM_001025108*-*100712045	AACCTCGCACTCCCCGCCAAAAGGGAGTCCCTTCCAGCACTCTCCCCTTTGTTCCTTTTTCTGGGCAAGAACCGCTGACTGGGGCTGCCAGAAATGTAAACCCTGGGTGCAAGTGACGGG
chr2:100722040-100722160	AFF3*NM_001025108*-*100712045	ATCAGCTAGAAGGGTGATAAGAGTATCATCGTGGCTCCTAAAGAGTAATAATAATCTCCCTCATTGTAAAGACAGCTCTTCCCCCTGGCTTACTTTTTTAGACATGCTGAGAAGCGCATG
chr2:100722581-100722701	AFF3*NM_001025108*-*100712045	ATCGGATTTGAGAATGCTCAGCCTGGCTCCCTTCTTCCCCCAGCTCTGAATCAATCCTTTCTTCATTAGCATCCATAACTAATGTGCAAAATGTAAAACGCTAAATTAAGACAGAGTTGG
chr2:100721920-100722040	AFF3*NM_001025108*-*100712045	GCTGGCCAGCCCTGGAAACCAACCTCCTTTCTTTTTATTTCTCACCGGGAAGGGGGACAAACTGGCCTCTGGGTGTCGACTTCAAACTTGCCGCCCGTCTCCGGTCTGGAAAGGCAGGTG
chr2:100759329-100759449	AFF3*NM_002285*-*100749037	GAATCCCAGGAACATTTTGGAATCTCTTAGATATATGATTATCAAGAATGTTGATTTCAATGGGCTGCTTAACTTGTCCAAAGCTCTGCTGGTTTCCCAGGCTGTCTGGGCCTCCAAGAG
chr2:100759449-100759569	AFF3*NM_002285*-*100749037	ATCAGGACCAAAGGCTCATCCTGCATTGGAACTGTGACAAGTCTTCCAGACCTTTCTAGAACAAAGCTACACCAGGAAAGAAGAGTCTTAGGCAAGGAATCAGATGTCCTAAGGCTGCTC
chr2:100758818-100758938	AFF3*NM_002285*-*100749037	CTGCCCTGACCAGCGGAGCATGGGCACAGCTACTTAGAGCGCCACCCTTCAGGACACAAAGTCGGGGCTACCTCTCTTCCAGGCAAGGCATCCTAGAGGGCCCGCACACCCTCCAGTTTG
chr2:100758938-100759058	AFF3*NM_002285*-*100749037	ATCTTACCTCTCAGCTCCCGTTCCTTTTCTTTCTCTCCCCAGTAAGTCGTTGAACGTCTTTCTTCTGAGGCTGAGCGTGGAGCTCTCTTCTCGCTGGCGAGCTTTCTGAATGGCACTTTC
chr5:132299143-132299263	AFF4*NM_014423*-*132289354	AGCGATGCGCCTCACACGGAACAGGCGTAGGCCCCGCACCGCTCCATGACGGTCGGGCCCGGGCTGGGACAGCTGACTGAGGCGGCGGGGGCGGGTTAACGAAGACCTGGCACCAGGATC
chr5:132299260-132299380	AFF4*NM_014423*-*132289354	ATCCCCGCCCCGTCCGCTGGCGGCGGCGACGGCAGCTGGACTCCTGCAGCCAGGGCTGTGACTGACGCAGCGGCCGTGCCACCATGTGACCAAGACCGGGCGGGTGCGGGGCGTCACGTG
chr5:132299725-132299845	AFF4*NM_014423*-*132289354	ATCCGGCCCAACCCGGAGCTTCCTAGACTTGCTTCCAGGTGTCGAAGCCTCGAGTCCTCAAGAGGTCCAGCAAAAAGGCAAAGGACGCAGGAGGCTGTTCGGTATTTCCAGTAAACTTAC
chr5:132299605-132299725	AFF4*NM_014423*-*132289354	GCCCTCCTGCGCGTAGCCCGCTAGTGAGGTTCCGAAGGGCGGGGCCGGGCCGAACCGGATATGCCGGTTCTGGGGCTCAGGTGACAAACCCAGGCCTTCCGCCCCTCGCCTCTGGTGGGG
chr18:12377522-12377642	AFG3L2*NM_006796*-*12367275	AGGTGGGGCCGAGGAAGGACTAGGAGAGCGAGCAGGAGCTGGAGGCGGGGCCGACGGAGGGGTGTGGGGGGCGTGGCTGGAGGCGGGGACTAAGGGGAGACGCGTGACTGGGATCCTGGG
chr18:12376192-12376312	AFG3L2*NM_006796*-*12367275	GGTTCCCGTGGCCGACCCGGGGACCTCAACCACCACCCGTACACCAGTGCAAGGCTGAGGAACCGTGTCACTTAAACAGTGAGAGCGACTATTCGACACGTGAACCTTTCATTGAGACTG
chr18:12377634-12377754	AFG3L2*NM_006796*-*12367275	ATCCTGGGCTTCCGAGCCTGGGCAGCCGGGTGGGCCAGCCAGTAGGAGCGAGGGGGAAGTAGCGAAGGCCCCAGCGGCGGCAGATGGAAGGACCCTCCGAGCGCCAGCTGAGTCATGGGG
chr18:12376312-12376432	AFG3L2*NM_006796*-*12367275	ATCACGGCCATGGTTCTGTCAACACTCTATCATTATGTCAGAAACACGTATCAGGTCCCGTGTGTGTATCTAGAGGGATGGCTACCAACAGAGAAAGAGCCTCCTGCTGAGAGCAGGCCC
chr17:76183330-76183450	AFMID*NM_001010982*+*76173397	ATCGGGGTGGGGCCTGGTCTGAGCCCCGCCTCGGTCCGCCCACCAAGTTTAAAGGGGCGGAGCGAGGCGGGGCTCTGGCCATATAAACAGAGGGACGCACGCCCATGCGGCTGTAGACGC
chr17:76183330-76183450	AFMID*NM_001010982*+*76173397	ATCGGGGTGGGGCCTGGTCTGAGCCCCGCCTCGGTCCGCCCACCAAGTTTAAAGGGGCGGAGCGAGGCGGGGCTCTGGCCATATAAACAGAGGGACGCACGCCCATGCGGCTGTAGACGC
chr17:76183210-76183330	AFMID*NM_001010982*+*76173397	CAGCGCCCGGCCGCTGACCTGGCGGGAGATTTGGCCGCAGCCCGCCCCCTCGTGGGAGGAATCCGGGACGTGCGCCCAGGGACTGGGAGGGCCTGGAAATCAGGGCGATGGACGTGGCTG
chr17:76183210-76183330	AFMID*NM_001010982*+*76173397	CAGCGCCCGGCCGCTGACCTGGCGGGAGATTTGGCCGCAGCCCGCCCCCTCGTGGGAGGAATCCGGGACGTGCGCCCAGGGACTGGGAGGGCCTGGAAATCAGGGCGATGGACGTGGCTG
chr17:76185093-76185213	AFMID*NM_001010982*+*76173397	TGAGCCACTGTGCCGGGCCTGGATAGATACCTTCTACCAGTCAGGAAACTGAATCTCAGAGACTAAGTAACTTGTTGAGGATAAAACAGTAAGTAAGTGAGGGAGGTCAGATGGCATTTG
chr17:76183665-76183785	AFMID*NM_001010982*+*76173397	ACCATGGTGTATTTTACCTTCTCCTAAGGATTTTTGTTAACCTGGTTTTCAGGATAAAGAAAATTGAAGTCCTGACTATGCTAATAATATCCGTAGACCCTGCCAGGCGTGGCGGCTCAC
chr17:76183665-76183785	AFMID*NM_001010982*+*76173397	ACCATGGTGTATTTTACCTTCTCCTAAGGATTTTTGTTAACCTGGTTTTCAGGATAAAGAAAATTGAAGTCCTGACTATGCTAATAATATCCGTAGACCCTGCCAGGCGTGGCGGCTCAC
chr4:74348609-74348729	AFM*NM_001133*+*74337461	TCAGATTACTATCCTATATAAACATTTTCCAGGGCTCTCCATGTCTTCCAAATGAAGCCCATACTCCTTAGCTTTATATACAAGACTCCTATAATCTGGGCCCAGGTTCTTTCTATCCTA
chr4:74348105-74348225	AFM*NM_001133*+*74337461	TTTTGAACCTCATATGTCTAGAGGAGGTGTCTTTTTCTAATCCTTTTTGGCCTAGAAGGAGCTCCTTTCTTTGACTTGAACAAATGTGCCCTAAGCATGGCAGTGGCCCTGAAGGCATGG
chr4:74347234-74347354	AFM*NM_001133*+*74337461	GATTAAGTATTGTGCATACTTAGCCTGTGGACTTTTGTTCCAACTCAGTAGATTTTTTCCAGCGAAACACAAAGGTAATTTTTTTTTCTGGTTAATATTTAGCAAGAATTCTGCAGAGTG
chr4:74347354-74347474	AFM*NM_001133*+*74337461	ATCAAAAAAATCAAATACTCAGTATTTCAGAAATAGATTAAATAGGTTACTTTTTTACTGATAATGTGAAAGAATGATATAAAAACTTGATTTTCCTCAACAACATTACTTTCTTTTGTA
chr4:74301106-74301226	AFP*NM_001134*+*74291935	ATCGGGAACCCTTGTAGACAGGGATGATAGGAGGTGAGCCACTCTTAGCATCCATCATTTAGTATTAACATCATCATCTTGAGTTGCTAAGTGAATGATGCACCTGACCCACTTTATAAA
chr4:74300973-74301093	AFP*NM_001134*+*74291935	AACACCTGTGAAGCTTTAGAAAATACTGGTGCCTGGGTCTCAACTCCACAGATTCTGATTTAACTGGTCTGGGTTACAGACTAGGCATTGGGAATTCAAAAAGTTCCCCCAGTGATTCTA
chr4:74303189-74303309	AFP*NM_001134*+*74291935	ATCAGTGACAGCCATATACTAATTCAGGAATTTTTCTCATCAGTACCAACAGGGTGATATTATAATGTTTTCTTTTCTGTATACTATTTAAATCTTAGCAGCAAACCATAGGTGATAAAA
chr4:74303069-74303189	AFP*NM_001134*+*74291935	ATCAACTTGATGTTGAAGAGGTTAAACTGTTGACTAATGTCTTCGACATTGACCTTTTGATTCCTTGAAATCTCATGAGTCAAACCAAATCAGATTTTAGAAACTGAAGATTAGTGTCTG
chr2:64752910-64753030	AFTPH*NM_001002243*+*64741438	TGTTGGCTTTTTTAGTAGTCATTTTTAACACTTCGCAGAGGTATATTTGTTTAAACAAAGTATCTGTGGTAGTCTCCTAAATTTTGTTCATAAAGATATTTCACATGGATTAAAAGACAG
chr2:64750659-64750779	AFTPH*NM_001002243*+*64741438	TACCTTTATATAAATAACAGTTGATTATATAAATAATCAACTGTTCAGGACTGATGATGGAAACAAAATCGGTTACGACCTCTGTTCCAGAAATGCGTTTGAATGCATAAGTTTATGGTG
chr2:64750779-64750899	AFTPH*NM_001002243*+*64741438	ATCTCTTTAGCTTCACTAGATATTCTCCGTAAGGGTCTATGAAAAACGACCACCTTCTCCATCCATTAGCCAAATTCCGGACTACTATTTTCTTGTCGGTCTCGAAGACGATTTGTCAGT
chr2:64753228-64753348	AFTPH*NM_001002243*+*64741438	ATCTTTTGACCTAGAGACTGTTAAAAAATAATCCCGTATCACAACAAGGATAATATGTCCTTAATAGCCTTGATACATCTTGCCGAATCCAGTTTTCGTTATGAAAATTGTATAGTGTGG
chr4:178363577-178363697	AGA*NM_000027*-*178353657	ATCGCCGAACAATTAATCCCCAGTGCCCCGCCCGCCTGGCGCCCACGCCCGCTCTCTCGGGGGTTCGCTCAGGCGTCCCTCAACTCTCGCGAGACGAGGCGTCCCTGGGCCCGCGGGAGA
chr4:178363457-178363577	AGA*NM_000027*-*178353657	GGAGCAGCGCACTAGGGCCTGGCAGAGCAGAAACGGCACGAGAAGCACAGGCAAGTTCGACTTCCGCGCCATCCCTGACCACCGAAGAGACCAGCGCGAGAAAAGTCCCGGCAGCCAGCG
chr4:178363973-178364093	AGA*NM_000027*-*178353657	ATCCCAGGCCTCGGAGGTCTGCAATAGTTATGAGTGTAGGTGAAGCGTGTTTGCTTAGGACCGGATTGATTTTAGATTTTTTTTCCATTCATAGCGTCCGTCATTTTCGCACCACAGCTT
chr4:178363853-178363973	AGA*NM_000027*-*178353657	GGGTTGCAGGGCCCCAGGAACTTTAGCCGATTGCTGTGTACTATGGATTTGGTTCTTTTACTGTCTTTTTAATTTAAAGTTGAAGTTGAAAAGTTTGTCAAACTCAGTATATTCTTGGGG
chr10:88730614-88730734	AGAP11*NM_133447*+*88720497	TTCCATCCCGCCACGCGCCTCCCGAAGCTCCCAGACCGGAGGCTCAGCCCCCATCTCGGTTAGTGCCCCTCTCCCGCCCGACTTTAGAGCCAGCCCCTGCCCCTTATTCCCTGCCCCAGG
chr10:88730431-88730551	AGAP11*NM_133447*+*88720497	ATCTCCGGGCAGCCACCACCTCCTCGGTCTGCCCCCTCATTAAAATTCACGTTCCCACCCTGTGTCCACTTCATGATTCCTCGCAAGCTGGGCCCAGTCCTCTCATCCCAAGAGCAGAGC
chr10:88730776-88730896	AGAP11*NM_133447*+*88720497	ATCCTCGGAAGGCTCAGCTCTGGGCGGGGCAAGGGACCTTGCAAGTCGGGGGGGCCTCGGGAACTTCTCTCCGCCAGCTGCGACTGGAGGCTGGGAACAGGGGAGACGACCCAGGGCCAC
chr10:88730311-88730431	AGAP11*NM_133447*+*88720497	TGGGAAAAAATTCGGCCTCCTGAAATGACAGCAGGGAGACTTGGGTCGGCCTCCTGAAATGACAGCAGGGAGACTTGGGTGACCCCCCTTCCAGGCGCCATCTAGCACAGCCTGGCCCTG
chr2:236403304-236403424	AGAP1*NM_001037131*+*236392732	GCGGCTCCGGGCGCGGCGCCTGCACCATGAACTACCAGCAGCAGCTGGCCAACTCGGCTGCCATCCGGGCCGAGATCCAGCGCTTCGAGTCGGTCCACCCCAACATCTACTCCATCTACG
chr2:236402468-236402588	AGAP1*NM_001037131*+*236392732	CCCCTGGCCCGGCCCGCCGGGGGCGCGGACTACAAGTCCCAGGAAGCCCAGAGGCAGGCGCGGGGCGGGGCCTGGCGCAATTCCCCGGGATCCGGCGCGCTGGGAAGCGCCGAGGAGGAC
chr2:236402525-236402645	AGAP1*NM_001037131*+*236392732	GCGCGGGGCGGGGCCTGGCGCAATTCCCCGGGATCCGGCGCGCTGGGAAGCGCCGAGGAGGACGCAGCGCCGGCGGCCGGAGGGCGGCAAGCGCGCGGGCAGGCGGGGCGCGGGCGCGGG
chr2:236403465-236403585	AGAP1*NM_001037131*+*236392732	ATCCGGGAGCACGTCATCGCCATCGAAGGTGAGGGCCGGGCCGCCTTGGGGCCTCGGGAAGGCACGGACGCCCGCGGCGCGGCGGGGGTGTGCGCTGTGTGCGTGCGGGTGTCCACACAC
chr12:58131676-58131796	AGAP2*NM_001122772*-*58122029	GGGACGGCCCAGAGGGAGAGGCGGCGGCCGGGAGCGGGGGAGACTGGGCGGGCCGGACTGGCCGGAGCCGGGGACAGGGCTGGGGGCTCCGCGCCCCCGGTGCCCGCGCTGCTCGTGCTG
chr12:58132666-58132786	AGAP2*NM_001122772*-*58122029	ATCCGGGCGAAGAGTCCGGGGGCCTCGCCTGGGCTCGGCTTGGTCCGGATGCGCGCTGTGTCCGGGCGCTCCCCTCACATTGAGGAGGAGGCGGCCCCCAGGCCCCCCCACCCTATCTCC
chr12:58131876-58131996	AGAP2*NM_001122772*-*58122029	ATCCCCAGTCTCGGAGCCTCTGGCACCGGCGGCGCCGGCCGCGGCCGCAGACGGAGAAGGCGGCGGCGGAGGCACCGACTCGAGCTTAACCAGGGTCAGCGAGATGAGGTAGGTCGTTGT
chr12:58132546-58132666	AGAP2*NM_001122772*-*58122029	TCGCAGGGGCGCGGGGAGGATGCTGGGGATGGAGATACAGGAGGCGGCGGGGGAGGAAAGAGGGAACGGGAGGTGGGTGGGAACCCACGGGTCTGGGGTCTGGGAGGGGAGGGGCGTGAG
chr12:58136337-58136457	AGAP2*NM_014770*-*58125944	TACACATCCCAATGAGCCCTGTATCCTTATGTCTTACGATGTAACCCTTTTTCAGGCAGCTACCCACTGAGGCCACCTCCTGTTTAAAAGGGCCAAGTGAGGCCAGGCGTGGTGGCTCAT
chr12:58135125-58135245	AGAP2*NM_014770*-*58125944	AGAGTTCTGGGGACCTATCTGCACTTTGGCTCTGCAGAGCATAGTGTGTGAGAGTTAGTATGCGCTTGGGAGCCTGAGATTCTCTGCATGGTGTACTTCAATGTGCATGCGTGTGTGTGT
chr12:58135248-58135368	AGAP2*NM_014770*-*58125944	TGTATGTGTGTGCATGTGTTTCTCTCTACAGCTGGAGAACAAGAGGTCACTGATCCTTTGTGGGTCCTGGGAATGAACTCATTATCCAGTCCCAGAACCTGCTGCCCCAGACTGCTTCCT
chr12:58135502-58135622	AGAP2*NM_014770*-*58125944	ATCAGAGCAGGGAAAGAGAAAGAATGATACCTCCCATGTCTTTTTCCATCCTCCCTAAATGTATTCTTTCCCAGAGTCCCATCTTGGGGACTAGGAAGTAGCTGACTGGGAATTGATATA
chr7:150782497-150782617	AGAP3*NM_001281300*+*150772917	ATCCAGCTTGGCCAGGGAAGTGGAAGTGTGCGTAAGAAGGACGATGTGTGTCACTGATGCCCTAGGATATCTGGGGGTAGCAGATACCCTGCAACATCTCTGGCAGATTTATTGGCTGCG
chr7:150782377-150782497	AGAP3*NM_001281300*+*150772917	TTGATTAGCTTGCACCAGGTGCTTTGGAAGGTACAAGGAACTCGGGAATAGTGACTGGGTTGGTTCTGGGGCTGAGTTGTGTGGGTAATCAAACAGTGGACAGCTTCATGCTGGGAAAAG
chr7:150783075-150783195	AGAP3*NM_001281300*+*150772917	CCGCACTGAAGGCGGGACGCTGTAAGCGAGGAGCAGCTGGGCCTGGGCGGACTCCTCGGCCAATCAGCCTCGGTCAGCAGCACCCTCAGGCGCAGGGCACTGTTTGGGCATTGCCTAGAG
chr7:150783213-150783333	AGAP3*NM_001281300*+*150772917	ATCAGCGCAGGGAGGCGAAAGCGACAGCCGGGCGCGGGAGGAGACCAGGGCAGCTGTCCCCTCCGCGAGGGTGGCCCTCGAGGCAATGCGGGTGGGGGCTGGTGAGGAGGCGGAAGGGCC
chr10:46348615-46348735	AGAP4*NM_001291379*-*46339325	ATCAGGGTTGTACAGTGTATTATGTGAATGTTGTGACTCATTGGTTTCATCTTGGATATCATAACTTGACATTTTGTAAAAGTGATTTTTCATGGGAGTTTCTTCAGGTGCCCTATGAAG
chr10:46349692-46349812	AGAP4*NM_001291379*-*46339325	GTCAGAGCACTTGCCCCAATACTTCCACTTTAAGAGTTTTCCACCTTGTCCAGAACTACAGTCCACTAATCCCCTCATTTTCTCTCTTAAGAGAATAAACAGGCCAGGTGCGGTGGCTCA
chr10:46348964-46349084	AGAP4*NM_001291379*-*46339325	TGTCAGCCAAATACATATGCTCAGATTTACCATTTATCAAGAGGTCTTCACACTATCAATTGTGCAATTATCATTCTACACACAGGCAGCGATAAAGGGAGTAAAAAAACACAGCCATGG
chr10:46349472-46349592	AGAP4*NM_001291379*-*46339325	ATCACAAATTATTATCACATATCAGCAGGGCAGACAATAGCTACGACCTGGGGCTGAAAGCAGGTAACTCTATTTATTCTGCAAAAATTCTGTCTTGATTATGGTGCCAGTTGCTGTGAG
chr10:46342703-46342823	AGAP4*NM_133446*-*46332921	ATCTCAGATTCAGAGGGACACACCGACCCCTGCTGCTGGTCAAACTCGAGGCTGACGCTAGGGTGCACACGACAGGTCAGTATGTTCCCCATGGGGCGCCTCTACTGTCTGCCACCACCT
chr10:46343967-46344087	AGAP4*NM_133446*-*46332921	TATGCTCATTTAACCCTCAGAAACAATCTCATGTTACAGATTTTGCAGAAGTTGTTGAGACGGAGAAGGTAAGCAACCTCCCCAAGGTCACATGACTGCTAAGGGTGGGGCCATAGTTTG
chr10:46344042-46344162	AGAP4*NM_133446*-*46332921	ACCTCCCCAAGGTCACATGACTGCTAAGGGTGGGGCCATAGTTTGATCCCAGCTAGTCTGAATTCCCCAGTTGCTTAAGCATGATTATCAGAAAGTATAGCAGTCTGTTTTCACACTGAT
chr10:46342705-46342825	AGAP4*NM_133446*-*46332921	ACAGGTGGTGGCAGACAGTAGAGGCGCCCCATGGGGAACATACTGACCTGTCGTGTGCACCCTAGCGTCAGCCTCGAGTTTGACCAGCAGCAGGGGTCGGTGTGTCCCTCTGAATCTGAG
chr10:46342583-46342703	AGAP4*NM_133446*-*46332921	TCCCGGTCACGAACGTGGTGCATGTGGAGGTCCTCACCAACTTCAACAGTCACCTCAGCAGGCTGTACAGCAGCAGCCATGGGCGCTCCTGCCATCCTGTCCCCAGCTCCTGCCTCATAG
chr10:75457421-75457541	AGAP5*NM_001144000*-*75447554	ATCTCAGATTCAGAGGGACACACCGACCCCTGTTGCTGGTCAAACTCGAGGCTGACGCTAGGGTGCACACAACAGGTCAGTATGTTCCCCATGGGGCGCCTCTACTGTCTGCCACCACCT
chr10:75458754-75458874	AGAP5*NM_001144000*-*75447554	ACCTCCCCAAGGTCACATGACTGCTAAGGGTGGGGCCCTGGTTTGATCCCAGGTAGTCTGAATTCCCCAATTGCTTAAGCATGATTATCAGAAAGTATAGCAATCTGTTTTCACACTGAT
chr10:75458679-75458799	AGAP5*NM_001144000*-*75447554	TATGCTCATTTAACCCTCAGAAACAATCTCATGTTACAGATTTTACAGAAGTTGTTGAGACGGAGAAGGTAAGTAACCTCCCCAAGGTCACATGACTGCTAAGGGTGGGGCCCTGGTTTG
chr10:75457301-75457421	AGAP5*NM_001144000*-*75447554	TCCTGGTCACGAATGTGGTGCATGTGGAGGTCCTCACCAACTTCAACGGTCACCTCAGCAGGCTGCACAGCAGCAGCCATGGGCGCTCCTGCCATCCTGTCCCCAGCTCCTGCCTCATAG
chr10:51750207-51750327	AGAP6*NM_001077665*+*51738077	AAAATAAAAAGGAAAGAAAGTTGGAGTTTTTTAGTCTCTATGCTGTTGGCAGAGGCAGGGGATGGGAGCCGGTAGAAAAGAGAAAACAATTAGTTCGTTTGCCTCAAAAATTTTGCAAAG
chr10:51747193-51747313	AGAP6*NM_001077665*+*51738077	ATCAAACTATGGCCCCACCCTTAGCAGTCATGTGACCTTGGGGAGGTTACTTACCTTCTCCGTCTCAACAACTTCTGTAAAATCTGTAACATGAGATTGTTTCTGAGGGTTAAATGAGCA
chr10:51749815-51749935	AGAP6*NM_001077665*+*51738077	TCAGACCTTCCCTGTAAGAGTGTTTGTTGCCGTGGCTCCCCGTTTGTCCCTTCCCCTCCTGACAATAGCATCTTGTTCAAAGATAAGAAAGTTACAGTTTTGGCTGGGCTTGGTGGCTCA
chr10:51747195-51747315	AGAP6*NM_001077665*+*51738077	TATGCTCATTTAACCCTCAGAAACAATCTCATGTTACAGATTTTGCAGAAGTTGTTGAGACGGAGAAGGTAAGTAACCTCCCCAAGGTCACATGACTGCTAAGGGTGGGGCCATAGTTTG
chr10:51747120-51747240	AGAP6*NM_001077665*+*51738077	ATCAGTGTGAAAACAGACTGCTATACTTTCTGATAATCATGCTTAAGCAATTGGGGAATTCAGACTAGCTGGGATCAAACTATGGCCCCACCCTTAGCAGTCATGTGACCTTGGGGAGGT
chr10:51486109-51486229	AGAP7P*NM_001077685*-*51476327	ATCTCAGATTCAGAGGGACACACCGACCCCTGCTGCTGGTCAAACTCGAGGCTGACGCTAGGGTGCACACGACAGGTCAGTATGTTCCCCATGGGGCGCCTCTACTGTCTGCCACCACCT
chr10:51488010-51488130	AGAP7P*NM_001077685*-*51476327	TGAGCCACCGCGCCTGGCCTAGAATTATTGTTATAAAATGTCTCATGTCACTCTCAGGAGTAATTAGGCAACTTCATTTCCGTACATCAGTGGCATGGGCAACTACATATTTTAGAAATT
chr10:51485989-51486109	AGAP7P*NM_001077685*-*51476327	TCCCGGTCACGAACGTGGTGCATGTGGAGGTCCTCACCAACTTCAACAGTCACCTCAGCAGGCTGTACAGCAGCAGCCATGGGCGCTCCTGCCATCCTGTCCTCAGCTCCTGCCTCATAG
chr10:51486111-51486231	AGAP7P*NM_001077685*-*51476327	ACAGGTGGTGGCAGACAGTAGAGGCGCCCCATGGGGAACATACTGACCTGTCGTGTGCACCCTAGCGTCAGCCTCGAGTTTGACCAGCAGCAGGGGTCGGTGTGTCCCTCTGAATCTGAG
chr10:51487363-51487483	AGAP7P*NM_001077685*-*51476327	ATCAAACTATGGCCCCACCCTTAGCAGTCATGTGACCTTGGGGAGGTTACTTACCTTCTCCGTCTCAACAACTTCTGTAAAATCTGTAACATGAGATTGTTTCTGAGGGTTAAATGAGCA
chr10:51487361-51487481	AGAP7P*NM_001077685*-*51476327	TATGCTCATTTAACCCTCAGAAACAATCTCATGTTACAGATTTTGCAGAAGTTGTTGAGACGGAGAAGGTAAGTAACCTCCCCAAGGTCACATGACTGCTAAGGGTGGGGCCATAGTTTG
chr10:51485991-51486111	AGAP7P*NM_001077685*-*51476327	ATCTATGAGGCAGGAGCTGAGGACAGGATGGCAGGAGCGCCCATGGCTGCTGCTGTACAGCCTGCTGAGGTGACTGTTGAAGTTGGTGAGGACCTCCACATGCACCAGGTTCGTGACCGG
chr10:47214211-47214331	AGAP9*NM_001190810*-*47203626	CCAAGTTGAACAACTTTTATTTGCTGTCTGAATATAGATACACCTGAATTGTTGACTGCTTTTGTAACTAAACACTCCTCTCCTGTCTTCCAACGAGTGGTCATTTTTGTCCGCAACTTG
chr10:47213422-47213542	AGAP9*NM_001190810*-*47203626	ATCTCAGATTCAGAGGGACACACCGACCCCTGCTGCTGGTCAAACTCGAGGCTGACGCTAGGGTGCACACGACAGGTCAGTATGTTCCCCATGGGGCGCCTCTACTGTCTGCCACCACCT
chr10:47214331-47214451	AGAP9*NM_001190810*-*47203626	ATCACAGCAATCCCTGGGGCCCTAGCTCTACTCTCAATAAAGAGTTATGGCTGTGTGTTTTGAATGACACCTTAGGACCCATCCTGCCTCCACCTCCTTCTCCATAAAATAGAAACCTAA
chr10:47213302-47213422	AGAP9*NM_001190810*-*47203626	TCCCGGTCACGAACCTGGTGCATGTGGAGGTCCTCACCAACTTCAACAGTCACCTCAGCAGGCTGTACAGCAGCAGCCATGGGCGCTCCTGCCATCCTGTCCTCAGCTCCTGCCTCATAG
chr10:47214333-47214453	AGAP9*NM_001190810*-*47203626	AGTTAGGTTTCTATTTTATGGAGAAGGAGGTGGAGGCAGGATGGGTCCTAAGGTGTCATTCAAAACACACAGCCATAACTCTTTATTGAGAGTAGAGCTAGGGCCCCAGGGATTGCTGTG
chr10:47214213-47214333	AGAP9*NM_001190810*-*47203626	ATCAAGTTGCGGACAAAAATGACCACTCGTTGGAAGACAGGAGAGGAGTGTTTAGTTACAAAAGCAGTCAACAATTCAGGTGTATCTATATTCAGACAGCAAATAAAAGTTGTTCAACTT
chr10:47213424-47213544	AGAP9*NM_001190810*-*47203626	ACAGGTGGTGGCAGACAGTAGAGGCGCCCCATGGGGAACATACTGACCTGTCGTGTGCACCCTAGCGTCAGCCTCGAGTTTGACCAGCAGCAGGGGTCGGTGTGTCCCTCTGAATCTGAG
chr10:47213304-47213424	AGAP9*NM_001190810*-*47203626	ATCTATGAGGCAGGAGCTGAGGACAGGATGGCAGGAGCGCCCATGGCTGCTGCTGTACAGCCTGCTGAGGTGACTGTTGAAGTTGGTGAGGACCTCCACATGCACCAGGTTCGTGACCGG
chr10:48215018-48215138	AGAP9*NM_001190810*+*48205723	CCAAGTTGAACAACTTTTATTTGCTGTCTGAATATAGATACACCTGAATTGTTGACTGCTTTTGTAACTAAACACTCCTCTCCTGTCTTCCAACGAGTGGTCATTTTTGTCCGCAACTTG
chr10:48215807-48215927	AGAP9*NM_001190810*+*48205723	ATCTCAGATTCAGAGGGACACACCGACCCCTGCTGCTGGTCAAACTCGAGGCTGACGCTAGGGTGCACACGACAGGTCAGTATGTTCCCCATGGGGCGCCTCTACTGTCTGCCACCACCT
chr10:48214898-48215018	AGAP9*NM_001190810*+*48205723	ATCACAGCAATCCCTGGGGCCCTAGCTCTACTCTCAATAAAGAGTTATGGCTGTGTGTTTTGAATGACACCTTAGGACCCATCCTGCCTCCACCTCCTTCTCCATAAAATAGAAACCTAA
chr10:48215927-48216047	AGAP9*NM_001190810*+*48205723	TCCCGGTCACGAACCTGGTGCATGTGGAGGTCCTCACCAACTTCAACAGTCACCTCAGCAGGCTGTACAGCAGCAGCCATGGGCGCTCCTGCCATCCTGTCCTCAGCTCCTGCCTCATAG
chr10:48214896-48215016	AGAP9*NM_001190810*+*48205723	AGTTAGGTTTCTATTTTATGGAGAAGGAGGTGGAGGCAGGATGGGTCCTAAGGTGTCATTCAAAACACACAGCCATAACTCTTTATTGAGAGTAGAGCTAGGGCCCCAGGGATTGCTGTG
chr10:48215016-48215136	AGAP9*NM_001190810*+*48205723	ATCAAGTTGCGGACAAAAATGACCACTCGTTGGAAGACAGGAGAGGAGTGTTTAGTTACAAAAGCAGTCAACAATTCAGGTGTATCTATATTCAGACAGCAAATAAAAGTTGTTCAACTT
chr10:48215805-48215925	AGAP9*NM_001190810*+*48205723	ACAGGTGGTGGCAGACAGTAGAGGCGCCCCATGGGGAACATACTGACCTGTCGTGTGCACCCTAGCGTCAGCCTCGAGTTTGACCAGCAGCAGGGGTCGGTGTGTCCCTCTGAATCTGAG
chr10:48215925-48216045	AGAP9*NM_001190810*+*48205723	ATCTATGAGGCAGGAGCTGAGGACAGGATGGCAGGAGCGCCCATGGCTGCTGCTGTACAGCCTGCTGAGGTGACTGTTGAAGTTGGTGAGGACCTCCACATGCACCAGGTTCGTGACCGG
chr15:86685777-86685897	AGBL1*NM_152336*+*86675241	TTTGAACATTCCAACATTCACTCAATTTGCATTTTTATGTATGCTTGCCTCATTACTTTAGAAAGAAATATTAACACTGAACAGGCAATATCAGAAATAAATGACACTCCAGACCCATAG
chr15:86684877-86684997	AGBL1*NM_152336*+*86675241	TCTTAAATAAAAATAAAAATAAGCCAAGCCTACTGAAATAACAGACCTGTGCTACTCTGGCCCACAAAGCCCCTTTTACTTCCTTGTTTTCTGTGTAAATCATTATTGCTTATTCTTTTG
chr15:86685355-86685475	AGBL1*NM_152336*+*86675241	ATCTCTCCCAGGCACCTCTGTGACCTGGGGGTTTGCTCTTGCTTCAGTTTCCTGTGAGAGGCAGCATCACTAGCCCATCTTTTTTCTCTAAGGTTAATAAGACCCAAGTAACCTGGACTG
chr15:86685056-86685176	AGBL1*NM_152336*+*86675241	ATGGAGGGAGGCACAGCCCCTGGGTCTCTTACCAAGTGAATCCCCTTGCCTGTCCTTTCGCTGTAGTTAATCTTTCTCCATGACAGGAAGTAGAGCTCTGCCATTCCATGTACATCCCTG
chr11:47737612-47737732	AGBL2*NM_024783*-*47726928	AAAAAAAAAAAACAAAAAACCAACAACAAAAAAATAAATATACTACAATAAAATTCAAACACGTGTCTTTGGTTAACTATATATGAATATAACCGTATCTGTTACTTTTATCAGTGGGGG
chr11:47735767-47735887	AGBL2*NM_024783*-*47726928	CCCAGCTAACGAAGCAATTTTCCTCTTGAGTCCAGGAAAGGTGATACTAGATAAGAACATGGTATTACCTTTAAAGTAGCCATAATATTGGAGGTGACGGTACATAAAGTCTTCATAAGG
chr11:47736044-47736164	AGBL2*NM_024783*-*47726928	ATCTCCAGCTGAGAAAAGATGCCACCAGAACATCCCTTCTCATCTAGTAGCAGATTTCTGTGGAGTTCCCGAAGAAATGGAGTTCCCCGAAGAAATTTCTGTGGCTTTCCGTGTTGTGTA
chr7:134671360-134671480	AGBL3*NM_178563*+*134661258	ATCCCGAGATATTCTCCCCGCACGGAAGCGACGACTGGCCTGGCCAGAGGACTCGCGTGGGAGCGAGGTGCCGGCCCCGACAGGACGGTGAGGTATGCAGAAGTAAGGCGGGGCGCCCCC
chr7:134670237-134670357	AGBL3*NM_178563*+*134661258	ATCTAAGATATACTCTATTAATATTCTCTGGCCAAGGTCTAATCTGGAAGGTTCATACTTTTAAACTGCTGACCTCAAAAACACCTATTTTCAGATACTTACAAAATACAAAGAGATTAT
chr7:134672198-134672318	AGBL3*NM_178563*+*134661258	TAAAGTCTTGTCACTTGAACTTTTGGTCAAGTGAAAATCAAGGAGAAAACTTAAAATTATATTGCTACATTTCAGTAAGTGACTATAATTTTTAAATTCATTATCTTTTAATGCCTCAGG
chr7:134671038-134671158	AGBL3*NM_178563*+*134661258	TGGGAATAAATAGCTGCCCGGTCTTCCCCACTCCTAAATTCTCCCGACAGACCCCAAAGCCTCTCTGAGAGCCTCTCTGACCGCCCTGCGGCCCACCCCGAGTTCCCGGCATCCTCTGGG
chr1:50490219-50490339	AGBL4*NM_032785*-*50479626	CCTCTATTCCAAATGCTTTATGCATTATTTCCTTCTCGACCATGAGCTCTCTGATACCTACGGTTGTTCTCTTATCTTTGTATACTCCATAGTGCAGCGTGGTGCATGACACAAAGTAGG
chr1:50489617-50489737	AGBL4*NM_032785*-*50479626	CGCGCGGCTGAGGGCGGGAGGGACGCCTGGGAGGAGCGTGCGTCCAAGGCCCCGCCCCCGCGGCGCGAGCCCGGGCCTGAGCTGGGACTTGGGCCCCGGGGCGCTGCTCCTCCGCAACCG
chr1:50489533-50489653	AGBL4*NM_032785*-*50479626	ATCAGTGGGCTGACAGGAGCTACCTCAGGAAGACGCGGCACGACGGTTGCCTGGGCAACGGGCGGCAGGCGCGCGGGTGGCCGGCGCGCGGCTGAGGGCGGGAGGGACGCCTGGGAGGAG
chr1:50489737-50489857	AGBL4*NM_032785*-*50479626	ATCCACCGCATCCTGGCAACTGAGCAGGCTCCGCCACCCCTAGAGCACAGGGGCCAGGTCTGTAGGGATGGCGCTTTCCTGACGGCGACCGGGGTCCTCGTACTGACCGCCCAGACTAGC
chr2:27274134-27274254	AGBL5*NM_001035507*+*27264490	ATCGATGCCCGCATCCTCCACTCAGCTTTTGCGTCCGTCACACTACAGAACACAAAACGGGAGGGATTCCCGGCGCAGTGGGCTACGTGTTTCATTTTAGAGACACAAGACTGTTAAGCG
chr2:27273897-27274017	AGBL5*NM_001035507*+*27264490	GGTAACGTGTTTTAGAATGTTTTCTGCTTAAGCACACGATTATATGCTTGATTTTTAGAATCTTGCACATGGATGCCACTGTATTGTACTCTGCTAAATAAATGTCCTGAACTGTGGTTG
chr2:27274591-27274711	AGBL5*NM_001035507*+*27264490	CCCGGGTGCCGGGGCCCAAGGTGCGGCCTCGCTAGCGGGAGAGGGAGCGGGATCACCGGCCCGGAGAGAGGTGAGGGGCTCTGCGCGGACTACGGGCCCCGCCAGCCCCGGCCCCGCCAG
chr2:27274522-27274642	AGBL5*NM_001035507*+*27264490	CTTGTTTCCTGGCAGAGCGGGGTCCCGGCACCGCGGCGCTCGGGTGTTTTTGGGGGCCCGGGTGGAGGGCCCGGGTGCCGGGGCCCAAGGTGCGGCCTCGCTAGCGGGAGAGGGAGCGGG
chr6:32152150-32152270	AGER*NM_001206966*-*32142099	TTCAGGTACTAGAGAAATAATTATCACCCCACCCCTGGGTACTACCAGCCTCTGGGTACAGTCACTTCCCTGGGGGATGGGGAGTGTACCCTCTAGGGTCTCATTCCCTCAGAGCCCCCG
chr6:32151294-32151414	AGER*NM_001206966*-*32142099	AAGAGGGAGGCCTTGGAGAAGACCCTGGAATTCTTACGGTAGACACGGACTCGGTAGTTGGACTTGGTCTCCTTTCCATTCCTGTTCATTGCCTGGCACCGGAAAATCCCCTCATCCTGG
chr6:32151598-32151718	AGER*NM_001206966*-*32142099	ATCCAAATCATTGCTGGTCTCCCTGGAAGTTGGGAGGCTGCAACAGGAGCCCCGCTTACCAGTTTCCATTCCAGCCGCTGGGGTGGTTTCTTGGGGGCCCCCTTACACTTCAGCACCAGT
chr6:32152270-32152390	AGER*NM_001206966*-*32142099	ATCCTATTTATTCCATCAGTCCATCAGGGCTGCCTGGTGACCCACTGGAGCCCCATCTTGATTGCGCAAAGTTGCATCAATAGGGTTCAGGCCAGACTGTTGTCTGCAAGGGTGCAATTG
chr2:228336188-228336308	AGFG1*NM_004504*+*228326887	AGCCCCACCTGACTTAGAGGATGTCAGCTATGGATGATCCGGGTTTCCACACGCAGCAGTTCTCAAGCCAGGTGACTGCACCGCCCTAAAGTTCCCTCCACTTTTGGCAATGTCTGGGGA
chr2:228335912-228336032	AGFG1*NM_004504*+*228326887	ATGTATTCATTCCGTCAACATTGAACACCTAGTCTCCAGCTCTGCGAGGGGAATGGGGTGGAGTGGCACAGAAAATACGGGGGCCAGGCTGTTTAGCGCCTAAAGGGAGAGTCCAGATCA
chr2:228339196-228339316	AGFG1*NM_004504*+*228326887	GTATAATGACAATTATTTATCTTAATGGAACTTAATCTGTGGCAGATAGGACTTCATTTCTCTATTGAGTCATTCCACAAATATTTATTGCCTACTTGTCCTGTGTCATAAGTTACCTGG
chr2:228339494-228339614	AGFG1*NM_004504*+*228326887	GATCAAGTACTTATGAGCTAGGTACACATGGCTTTGAATCCTGACTCCAAGTATTAGTTATACGGTATTGAGAATGTCACTCAATCTATTTGAGCTTGATTTTTCTCTTATATGAAACAG
chr7:100136179-100136299	AGFG2*NM_006076*+*100126833	ATCTGCCGCAAGTTGTTGAACCTAAGGGTGTAAAATGGGGATTCCACCTCTGGGATAGGCGGAGCGAATGAAATGACATTTATAAAGCACTCCCTTCGCTCTGTGGCTCAGGAATTAGAG
chr7:100137872-100137992	AGFG2*NM_006076*+*100126833	AACTCTTACGAAATCTAAGAGATGAGAGCCAATGGGTTACCCTGGTAGAGAGCTTAGCTTTTTCAAACGTTTGCACGTCTAGGTGAGCCATCCTGAAGGTTAATCATTTACACCTTTAAG
chr7:100138012-100138132	AGFG2*NM_006076*+*100126833	ATCCTGGTGGTAGCATCCAGGAAACTCTAGATTTTGGGGGGGCTTTGGTGCATCATCTGAGTGCTACTCTTGGCATTGGTACTGTTCGGTCATGCCAGAGTGAATTTACAGCCACAATTC
chr7:100136073-100136193	AGFG2*NM_006076*+*100126833	TTGTTAAATGAATAATCGAATAATAGTCCACCTACTAGGAGGGTTAAAGGCAGGGTTTCTAAAGTTGGAAGACCCAGAGTGGAATCCTGGGCCACGCACTCGTGTGATCTGCCGCAAGTT
chr5:76325584-76325704	AGGF1*NM_018046*+*76316209	TGACATCAGAGGGCTGAAAACTTCACACTGGGATCATGCTAACACCACCATTTTTTGAATATGGGTCCCATAGAGAGGCAGGAAGCTTAATTGTGCATGTGCATATTTCTCCTTTCATAA
chr5:76325504-76325624	AGGF1*NM_018046*+*76316209	AGACCACCAACCACAGAGAAGTTCTGGCCAATCTACCAGGGACTCACAGCGAGGGTTTTCATGTCCTCTGCTTTGCCATTTGACATCAGAGGGCTGAAAACTTCACACTGGGATCATGCT
chr5:76326606-76326726	AGGF1*NM_018046*+*76316209	CCGTCCCCGCCGCGGTCGCCGCCGCCGCCCACCTCCCCCGAGCCTGAGCTGGCCCAGCTAAGGCGGAAGGTGGAGAAGTTGGAACGTGAACTGCGGAGCTGCAAGCGGCAGGTGCGGGAG
chr5:76326726-76326846	AGGF1*NM_018046*+*76316209	ATCGAGAAGCTGCTGCATCACACAGAACGGCTGTACCAGAACGCAGAAAGCAACAACCAGGAGCTCCGCACGCAGGTGCGCGGTCCTCCTCAGCCCCGCGCCCCATCCAGCCCAGGCGAG
chr7:141250716-141250836	AGK*NM_018238*+*141241077	ATCTTTGCTTCAGCTGCTCCTTCTTGACATCCAGGTCTCAGACCAATGGCCCCTTACTCAGAAGGCCTAGCGCAGGCCGCCTAATTTCACACAGTTCTCCCCCTTCCCGCACTGCCTTCC
chr7:141251597-141251717	AGK*NM_018238*+*141241077	ATCCATTGATGGGTTGGTTGGTTCATTCATTCTGGCGCTTTACTAGGTTCTGGTGCTGCAGATGGATAGACGAACTTGCCCATGAGGGGTTCACTATCTAGTAAGAAAAACATTTCCACC
chr7:141251346-141251466	AGK*NM_018238*+*141241077	TCGCGCTGGGCCGAGAGCCGCGGGGACCCAAGCATCAGGGGTCGTGGGTGCAGGCGGCGGCGCGGCTTGAGGGTAGGGGGTGCGGGCCTGGCCGGCGCGGCAGGGGAGGGCCTCGCGCGG
chr7:141250596-141250716	AGK*NM_018238*+*141241077	TCGCTTGGCCTGTCTCCTTAGCTCTCTCTGTCTCACCCACACTGGCCTGCAACTCGCCAGAGTGCCCCAGGCTTTTCAGCTTTTGCACGGGCCCTTCCCTCTCCAGGCTCTCTCCCCTGG
chr1:100315274-100315394	AGL*NM_000642*+*100305639	ACTCTGAGAACTTAGGCCAAGTAAAAATTATCAAAACAAAGAAACAAAACACGTGGTGGCACAAAAGACACCAGAAGCCAGGTCGTTTGCCCCTCACCATTCAGCCCTTCCCAGCAAAAG
chr1:100316954-100317074	AGL*NM_000642*+*100305639	ATCAGAAGATTGCCCATATTATTTCTAATAACATTTACTATTAAAACTTGGTAAATTACTTCATATGTAATTTTGCTTTGGGTATGCATGTAGTTTTGCCTTTGTATAACTGTCTCTTTT
chr1:100316834-100316954	AGL*NM_000642*+*100305639	TCACTAATTAATGTTGATTTGAATTAAAAATATTTTATATCCCTCGTGTTAGGATAAGGATAAAATAGTTCTCTTTTCTCTGCGTACTAATTCCCACTTAAGATTGAAGTTAAATATATG
chr1:100315394-100315514	AGL*NM_000642*+*100305639	ATCCTACTGTGCAGCTCAACCTAGCTCGCAGCCGGTACCGCGGGATTTTAATGTGCAACTGTGAGCTCGCAGGCTGTTAAAGGAAGGCCGCGCCTTGGCCGGTGCACCTTCCCCAGGGCA
chr1:100326628-100326748	AGL*NM_000645*+*100316765	CACATACTTTCTGACACCATAGAGAAACTAGCTTTCTCTGTTGCAGTTAGAAAAATACTAGAGAAGGTCTCTCCTCAGATGCCTGCCATTGGGTACTTAATTCAGGGGTGAGGATGGGGG
chr1:100326748-100326868	AGL*NM_000645*+*100316765	ATCATGGTAAATGGGGTTGTATAAGAATTTGCACATCCCAAGTTGCTATGTGAATAGGAATGCGTTTCCAGGGGAAGGAGAAAGAGACATTACAGAGCAGACAGCTCTATGATGTTTACT
chr1:15911394-15911514	AGMAT*NM_024758*-*15901605	GCGGCAGGACGCGCGCCCACGCCGGGCCCCGGGCCCCGGGCGCACCCGGACGCCAGCAGCCTCAGCATTGCCGCGCGCGGCCAAGACCTCACCGACCAAACCGCCCGCGAGGCCGCCGCG
chr1:15911599-15911719	AGMAT*NM_024758*-*15901605	ATCAAGGCGGGGGAGGGGCCCCAGGACCTGCCGTGCTCTCCCCTCAACCCCTCTGGACTTCAGCCTCTGGCAAATAGAGTCAGGCTGGGGGTGCCCACTGGCCGGCACTGTGCCAGGGGT
chr1:15911878-15911998	AGMAT*NM_024758*-*15901605	TACAGGTGTGAGCCACAGCAGCCACCCCAGAGTAATATTTTTAAAGCCAGAAAGATATGAAGGAAAATGATCTTTCTCTAAGCCAGAAAAATAGGAAATGCATTTTTTTAAATAATGTAT
chr1:15911945-15912065	AGMAT*NM_024758*-*15901605	TGATCTTTCTCTAAGCCAGAAAAATAGGAAATGCATTTTTTTAAATAATGTATTTTTAAATGTCCAGGGATAGGAATCTCAAGAAGCAGTAAAGTTAGTTAGCTACTTAGCTAGCTAGCT
chr7:15602293-15602413	AGMO*NM_001004320*-*15591640	CTTAATTTATTACATTACCAGTGAATATGTGGAGCTTGCCAGAATAGCCTCAGCTCTTTACCCAAAACAGCTGTAATCATCCTTTAGCTGCCATTTCATCATTTAAAGATGTTTACATAG
chr7:15599207-15599327	AGMO*NM_001004320*-*15591640	ATCCAAAAGCAAAGCCAGAGAAACAATGTTCTCTATAGTTCAAGACAGGGATTTTTACCTTACACTTGAGGCAATAGAGAGCCAGTGAAGGGTTTCCACTGGATTCATATTATGGAAATG
chr7:15601656-15601776	AGMO*NM_001004320*-*15591640	ATCAAGAACAAGTACAGAGTTCAGTGGGCGCTGGGCCAGAAACAGGGCATGTGGGGGAGGGAAAAGAGGACTCATACCCAAATCAAAGTCATACAGTGCAGTTTGACTGTAGGTGGAGCA
chr7:15601536-15601656	AGMO*NM_001004320*-*15591640	CAAAGAGGACGAGATGTGCAGCTCAGAACAAGCTCTTTGTCAGAGAACAGCTAAAACCAAAGCTCCACTGAGAGCACACTCAACAGCCGATTCTGTGTAGAGAGACAGGAAAATACAAGG
chr1:36348872-36348992	AGO1*NM_012199*+*36338809	GGCTGCGGGGGCGGCGGCGCGAGCGGCCGGGCTTGGTAGGGGAGCCGAGCCCGGCCCGGGATCCCGAGCAGCGAGAGTGTGGGGTACCTAGGCCCCTCACGCTGGACTTCACAGTCTCCG
chr1:36349095-36349215	AGO1*NM_012199*+*36338809	ATCCCGCATGAAAAGCGTGGTTTCCAAGTGATGGAAGCGCTCCTGAGTGAGGAGAAGGGCTCTCCCACGATGGGGGCCCAGTTTGAAGGAGGCTGTGTGCAGTTCCGGGGGAGAACCATG
chr1:36348754-36348874	AGO1*NM_012199*+*36338809	CGCCCCGCTTGACTCGTTCCGGTCCGCCCCCTGGGCCCGGCGGTCGCGCCTGCGCACTGGCAGCTGGCCGGGCGCTCGCAGTGGGAGCTGCTGCAGGCTCCGCGGCGGCGGCAACGGAGG
chr8:141646290-141646410	AGO2*NM_012154*-*141635646	GCCGGCCGCTCGCGCAGGACCACACCGCCACCTCCCGGCGCGGCCCCAGAACCCAGATAATCCGTTTAAAGCACTGAGAAAATCTAAGAAGTTTTTAGTAAACTGTAGCTGGTATCAGGG
chr1:36396293-36396413	AGO3*NM_024852*+*36386682	ATCGGACTGGGCGTGGCGGGGGCTCAGGAAGGAGGGTGGCCCTACCCCAGCGGGCTCGGCTCGGGGCCTCCGCGGCAGTTCGGGGTCCTTCACCCGCCGGCTCCAGGTAGGCTACTCCTC
chr1:36397608-36397728	AGO3*NM_024852*+*36386682	ATCCCTGCTTATACGAGGAGGTGGTTCTTAAAATTGCTGACAGTATATTTTTTTTCATTCTCTATTCCTTAGAGAAGTAGTTGTCATATTCCTGGAAATTTGGAATTTAAGAAAACTGCT
chr1:36396020-36396140	AGO3*NM_024852*+*36386682	CAGTATAGCTGTAGCACAGGCGGGGCCCATTTACGCCGTGCGTTTTCACCCTGGAAAGGAGTTTGGGTTTTCAAGTGTGACGAGGCGCTATTAAAGAGTTTTAAACATGGAAATTACTCG
chr1:36397488-36397608	AGO3*NM_024852*+*36386682	AGGTGTTGGTGCAACGTTAAATTCAACATGGCATTGCTCCTACCCTCGAGTTCTTTTCTGTTGTTTGTGGCAGCATGGTAGATAGTTTCTGAGGAGCTTGGAAATGTCATAGCAGCCTGG
chr1:36274116-36274236	AGO4*NM_017629*+*36263827	CCTCGCCGGGTTCGGGCCGCCAGGCCTCGGGGAAGGGGACCCGAGCCCCGCAGCACGAAGCGGAGGGAGCTGACCCGGGCCTGGGGGGCGGTGACCGCGCCCCAGCCGGCCGTTGGGTGG
chr1:36273468-36273588	AGO4*NM_017629*+*36263827	ATCTTTTGCAGGACGCCCTGGGGGGATGGCACGTAGCCCCCAGAGCCGTTGGCCACCGGACGGCCTCCTCGGGTGGACGGGGCAGAGCGGGCCAGCGGGCGCGTGCCCGACACGTCCACC
chr6:32142773-32142893	AGPAT1*NM_006411*-*32133916	ATCCCACACATGAAGACTACTGCAAATGGTAGGACCATGGACATGTCAGCCAAAGCAAAATAAGGTATATAACCTTCACATGCTGAAATAAACATGCCAAAACATAAAATGTGCAAGTAA
chr6:32142653-32142773	AGPAT1*NM_006411*-*32133916	CATCAGTGTATCATGCAAAGGCGCATACACATGTGTTCTGTGAACTGTGACTGGGAAAACACAGCAAACAGGCCAATTCAGTCAGACATCAGAGTGTGGGGTATTCAGCCAAGCCATGGG
chr6:32144092-32144212	AGPAT1*NM_006411*-*32133916	ATCCCCTGGTGCTGTATTCCTCCTTCCGCACATTCCTTCCTTTATTCTCCATCAGCTCTCTTTTAACTGCCACTTTTACTTGGTCTCTTTTTTTCTCAACTCCGGTTATCTGCTGCTTAT
chr6:32143972-32144092	AGPAT1*NM_006411*-*32133916	TCCTCCCCACATCTACCAGTGTCCTCTTGCGAGCCCCGCCCCAGGGCTCTCCCTCGGTCTTTGCCCCCATCTCTGGCTCCAGCTGCATCTTTTTTTTCTCTAACTCCCTTTCAGCTCTGG
chr6:32146196-32146316	AGPAT1*NM_032741*-*32135888	ATCGTGGGCAGGAGGTGGTTTCTGGTTTGTTGGGGCGTGTGTATGTGTATTTGGGGGGACTGAAGGGTACGTGGGGCGAAACAAAACCGGCCATGGCAGCAGCGGAGGAGGAGGACGGGG
chr6:32146196-32146316	AGPAT1*NM_032741*-*32135888	ATCGTGGGCAGGAGGTGGTTTCTGGTTTGTTGGGGCGTGTGTATGTGTATTTGGGGGGACTGAAGGGTACGTGGGGCGAAACAAAACCGGCCATGGCAGCAGCGGAGGAGGAGGACGGGG
chr6:32146076-32146196	AGPAT1*NM_032741*-*32135888	CAGGACTGCACTAACCTTTTCCCGCCCCTACCCTTTGGGCCAATCCTTTCTTTTGAATTCTTTGTGACTGGCAGGCATTCAGACCAATAGTGATTAGGAAACCTTGAAGCCTGCCCAACG
chr6:32146076-32146196	AGPAT1*NM_032741*-*32135888	CAGGACTGCACTAACCTTTTCCCGCCCCTACCCTTTGGGCCAATCCTTTCTTTTGAATTCTTTGTGACTGGCAGGCATTCAGACCAATAGTGATTAGGAAACCTTGAAGCCTGCCCAACG
chr6:32145260-32145380	AGPAT1*NM_032741*-*32135888	CTCTGTGTACAACATTAAGAAAGGGGTGGGCCTTTAGTTCAGTTTTGCTCTGTAAATCACCTAATATGGGGAGGGCTGAGTCGTCCAGCCGAATGAGTTGGGTTAACACCAGCGCCGCAG
chr6:32145380-32145500	AGPAT1*NM_032741*-*32135888	ATCGATGTTCCCACTATCCAAACGTCGGGCTAATCCCAGTTCTGCTCCCTTAACTAAAAGGGAGGGGCAGACCCAAGTTCTGCTCTCTACGTCACCAAAGGAGGTTGGAGCCATTTTGAA
chr6:32145380-32145500	AGPAT1*NM_032741*-*32135888	ATCGATGTTCCCACTATCCAAACGTCGGGCTAATCCCAGTTCTGCTCCCTTAACTAAAAGGGAGGGGCAGACCCAAGTTCTGCTCTCTACGTCACCAAAGGAGGTTGGAGCCATTTTGAA
chr9:139581088-139581208	AGPAT2*NM_001012727*-*139571911	TGCGAAGAGGAAAGGGAGAGAAAGGGGAACCCGCCCCACAGGTGCGCCCATCACCGGGCGGACAGTCAGGAGGGGGTCGGAGGGAGGCCGAGGGGTGCCCCCACGCCGTCGTGCGCCCTG
chr9:139583093-139583213	AGPAT2*NM_001012727*-*139571911	ATCCATATGGGCTTCATCTGGAATCAGCTTGGAGGGCCTGGCTTGACCTCTTTCCACGCTTGGAGCCGGAACTGCACACCCCGCAGCCGGGAGGTCTGAGAGCTGCACTGCTGTGCCTCT
chr9:139582973-139583093	AGPAT2*NM_001012727*-*139571911	AGCCCCTGCCCAGGCGGTCCCAGCTTTTCTTGAAAGTGGAGACACATCCTTTTGCCTTAGGCCTGTAGGCATCTTACAGCGAAACCCAGGAGAGCATTTTCCAGCCCAGTCTCCTTCCAG
chr9:139581208-139581328	AGPAT2*NM_001012727*-*139571911	ATCAATAGCCCTGGGGCAAGTCCCCGCCGCCCCGGCCTCGGTTTCCCCGCTCAGGAAGCAGGGCTGAGCCTCTCCCAGCGCGGACCGGCCCCCTTTCTCTCCGAAAGCTGCTCCACCCCC
chr21:45345075-45345195	AGPAT3*NM_001037553*+*45335278	GGGCCCTCCTGTGGTTGCTCCCAGCCATGCTGCTGGCTGCTTCTGCCGTCCTGGCTTGCAGAGACTCTGGGTCATGCGGGGAAGAGGGCAGAGTCCTCCTCCCTGCTCAGGCAAGAGAGG
chr21:45346208-45346328	AGPAT3*NM_001037553*+*45335278	CCTTGGCTGAACAAGCTGTTTCTCTGGGGACCACGTCAGGTAACACGTAGGACAGCGGGGTGGTCCAGCAGGGAGGGCATGCGCATCTGTGTGGCAGGACTGGGGGTGATTTTATCCGGG
chr21:45345195-45345315	AGPAT3*NM_001037553*+*45335278	ATCCAGCAAGATTTCTTCCTCCCCACCCTCCTGCCCCTCCCAGTCTGGGCAGCAGATAAAAGCCAGGGCCCCACACTTCTGCCACCTCCTGCTGCTCACACACTCCAGCCAGGGACCTGC
chr21:45346328-45346448	AGPAT3*NM_001037553*+*45335278	ATCCCCTGGGGTGGCCCAGCGTTGGCTCGGGTGTTTCATTCTCACAGAGAACAGGCAGCTTCAGGGGCCACGCGTGCACGAGAGGAGCCCCCAGCCCCCACGGCGCGTTCCTGGGTTTCC
chr21:45286039-45286159	AGPAT3*NM_020132*+*45275115	ACATGGGGAAAATGCTTTTATAAATGGCTTCCCAGACCTTTAAAAAAAAAAAAGCACAATTTTAAAAGCTTTGTCTAGGAGAATACTTGAGCAGTTGGGTTCTTTTTCCTGGGAAACATG
chr21:45286310-45286430	AGPAT3*NM_020132*+*45275115	ATCCTGCAGCTTTTAAATTGCAGGCGCGGCTGCTCCGACTCGACTCGCTTAGGAATTGCTGAACTTCGTCTTCTCAGTTTGAAAGCTTCAGAGGGGTCTCCCGAGGATGCTGAGCACTCT
chr6:161695514-161695634	AGPAT4*NM_020133*-*161685107	ATCAATATGCCCACCCTCAAAACTCTCCCCTCACCTCTCCTCGGTCCGCTGTGCTGGAAGGAGATTGCGTTGCACTCAGAAGAGTCCAAATCATCTTAAACAAAATAAGCCTCAGCACTC
chr6:161694169-161694289	AGPAT4*NM_020133*-*161685107	ATCAATATCTTATCTTAAGAAGTGTTTAGGTTTTCTAAAAAAAGACCAGACACTGAAGACTTACATAAACATCAAAGCATTCTTTTTTTAATTCCTCGATATGGAGAAATTCATAGGCCG
chr6:161695394-161695514	AGPAT4*NM_020133*-*161685107	ATCCTGTTGCATCCCTGCGCCCTAACGGCTCCTCTAACCTCAACCCAGACTCCGGCTCCGTCTGTGTTGCAACCTGGAAATTGTCCTCAGTTGGCTCATTTTTAATTCAGCAAGCGTAGG
chr6:161694002-161694122	AGPAT4*NM_020133*-*161685107	AGTGCAGATGAGAGCAAAGACCCATCTTTTAAATATTTAAGCTTTTAGGCAAACCTGGGCAGGCAATATCACATTTATCAGTGCGAATTCTCCAATGCTCTCTAAAACTTTATTTCAATG
chr8:6565927-6566047	AGPAT5*NM_018361*+*6555877	GGTGTGAGCATCCCTGAGCCATCGATCCGGGAGGGCCGCGGGTTCCCTTGCTTTGCCGCCGGGAGCGGCGCACGCAGCCCCGCACTCGCCTACCCGGCCCCGGGCGGCGGCGCGGCCCAT
chr8:6564991-6565111	AGPAT5*NM_018361*+*6555877	ATCTGCTTTAACATCAATAAAACAGTTATCCACCCTTCGTAGCTTTTAGTGAAGGCTACAAAAGTATGCTTTTTATGGATTACACATGTGCACGCAACTACTTTAATTACTACAGAAAAA
chr8:6566462-6566582	AGPAT5*NM_018361*+*6555877	GGACCTCTCCGCTCCCCCACAGCTGGCGAGGGTCACCCGGCCGGCCCGGCGGACCCAGCACGGAGAGCACGTGCCGCCTCCCCGCCTTCCTCTCCGCATGCTTCCTGCCGTTCTGCCGAG
chr8:6565831-6565951	AGPAT5*NM_018361*+*6555877	TGGAACTATGGCAACGGGCGACCAATCAGAAGGCGCGTTGTTGCCGCGGAGCCCCCTGCCCCGGCAGGGGGATGTGGCGATGGGTGAGGGTCATGGGGTGTGAGCATCCCTGAGCCATCG
chr8:41435840-41435960	AGPAT6*NM_178819*+*41425706	TCCGGGGAGCCGAGAGCGGGACGTGGGAGCCGGGCTTGGGCGGCCGCGCGGGGCCTGCGGTCTGGGACGCCCCGGCGACGCTGCGCCGGCGTCAGGAGGCACCATCGCCGCGCCCCGGGG
chr8:41435131-41435251	AGPAT6*NM_178819*+*41425706	CAGGGCGAAAGTGGCCTACACCCACTCCTGGAGCACCCTGCTTGACGAGCAAGGTAGACGAGGCTGAGGGATACTGCTGGTGATGACGGTGGTCGTGGTGATGGTGCTGGTAGCTAACAG
chr8:41435251-41435371	AGPAT6*NM_178819*+*41425706	ATCTTGAGCGTACCAGGCCCTGAGCTGAGTCCTCTAACGGGCAGAATGTCGCTGCATACGGACAGCAGCCTCAAGAGGACAAGGTGATTTAGTGACTCTAGCCTCTTCCCGCGGTGCCAG
chr8:41435960-41436080	AGPAT6*NM_178819*+*41425706	ATCCCCGGCGGGTGGAGCGGGTGCCCCCCGTCCGGGATGGAACGGTCCGCGCCCGCCCCGAACCCCGGCCGCCCGCCTCTCCGCTCGCCTGCTCTCCGAGCCCGGCTCCTCGGAGCCCCT
chr4:84456169-84456289	AGPAT9*NM_001256422*+*84447066	TGAGCCACCGCGCCCGGTCCATAACCTGGTTTTAATCATCAAGTTATAATTTTTTCCGTTCTTAGTGTGGGAGGGGGCTTGTGACAGCTACCTGGCAGTAAGTACTTAAGGCAGACATCT
chr4:84457891-84458011	AGPAT9*NM_001256422*+*84447066	GAAGATCCTAGTGAAAACTTTAGAGGTGAGTGCCGGGAGGGATGCAGCCAGCCCCACACCGCTGCGGGCTGAGAACCCGGGGGTCCAGTTCTCAAGGTCAGTGGTCGCGAGTCAGGGGTG
chr4:84457682-84457802	AGPAT9*NM_001256422*+*84447066	CTCCTGGAGCTCCCGCGGGACTGCCTGGGGACAGGGACTGCTGTGGCGCTCGGCCCTCCACTGCGGACCTCTCCTGAGTGGGTGCGCCGAGTCATGGAGGGCGCAGAGCTGGCCGGGAAG
[truncated: 106,267 more rows]

## Sheet: Table 9.2
Supplemental Table 9.2: Read counts for all Hi-C libraries
Sample	Total read pairs	Unique Di-Tags	Usable reads (non-redundant, mapping to bait)	Usable reads (in cis, >10kb)
iPSC-rep1	383807162	195449128	31546813	25575889
iPSC-rep1	382985245	170384713	31249150	24756123
iPSC-rep3	396393925	171722055	29372289	23777230
CM-rep1	475873163	208590386	43258881	27954512
CM-rep2	471318663	207918322	44541870	30203928
CM-rep3	368533990	161572876	35579793	25166027
WG-iPSC-rep1	211542276	107403397	N/A	N/A
WG-iPSC-rep2	201326644	104635238	N/A	N/A
WG-iPSC-rep3	187236911	96573940	N/A	N/A
WG-CM-rep1	229591938	120945781	N/A	N/A
WG-CM-rep2	273336084	144310574	N/A	N/A
WG-CM-rep3	230722228	122858817	N/A	N/A
WG=whole genome
Total read pairs = total sequencing reads
Unique Di-Tags = unique valid read-pairs from HiCUP analysis
Usable reads = read-pairs greater than 10kb apart, in cis, with at least one end mapping to a bait
N/A = WG samples were not analyzed for interactions, they were only analyzed for A/B compartments with HOMER

## Sheet: Table 9.3
Supplemental Table 9.3: Read counts per TSS region and corresponding number of signficant CHiCAGO interactions.
iPSC_rep1			iPSC_rep2			iPSC_rep3			CM_rep1			CM_rep2			CM_rep3
TSS region	N_reads	N_interactions	TSS region	N_reads	N_interactions	TSS region	N_reads	N_interactions	TSS region	N_reads	N_interactions	TSS region	N_reads	N_interactions	TSS region	N_reads	N_interactions
A1BG*NM_130786*-*58854865	2584	14	A1BG*NM_130786*-*58854865	3377	20	A1BG*NM_130786*-*58854865	1965	14	A1BG*NM_130786*-*58854865	4501	37	A1BG*NM_130786*-*58854865	4615	28	A1BG*NM_130786*-*58854865	3857	15
A1CF*NM_138933*-*52635435	620	1	A1CF*NM_138933*-*52635435	610	1	A1CF*NM_138933*-*52635435	585	1	A1CF*NM_138933*-*52635435	764	1	A1CF*NM_138933*-*52635435	733	0	A1CF*NM_138933*-*52635435	616	2
A2M*NM_000014*-*9258558	848	9	A2M*NM_000014*-*9258558	861	4	A2M*NM_000014*-*9258558	733	7	A2M*NM_000014*-*9258558	1048	6	A2M*NM_000014*-*9258558	1114	2	A2M*NM_000014*-*9258558	908	9
A2ML1*NM_001282424*+*8987599	1063	14	A2ML1*NM_001282424*+*8987599	964	14	A2ML1*NM_001282424*+*8987599	1030	15	A2ML1*NM_001282424*+*8987599	1068	5	A2ML1*NM_001282424*+*8987599	1148	10	A2ML1*NM_001282424*+*8987599	944	9
A2ML1*NM_144670*+*8965149	329	0	A2ML1*NM_144670*+*8965149	302	0	A2ML1*NM_144670*+*8965149	294	0	A2ML1*NM_144670*+*8965149	317	0	A2ML1*NM_144670*+*8965149	354	0	A2ML1*NM_144670*+*8965149	299	0
A3GALT2*NM_001080438*-*33776699	2260	12	A3GALT2*NM_001080438*-*33776699	2273	20	A3GALT2*NM_001080438*-*33776699	1870	21	A3GALT2*NM_001080438*-*33776699	2640	21	A3GALT2*NM_001080438*-*33776699	2678	23	A3GALT2*NM_001080438*-*33776699	2235	38
A4GALT*NM_017436*-*43106876	1313	15	A4GALT*NM_017436*-*43106876	1367	14	A4GALT*NM_017436*-*43106876	1207	13	A4GALT*NM_017436*-*43106876	1819	21	A4GALT*NM_017436*-*43106876	1914	27	A4GALT*NM_017436*-*43106876	1520	23
A4GNT*NM_016161*-*137841229	4151	2	A4GNT*NM_016161*-*137841229	3929	15	A4GNT*NM_016161*-*137841229	3409	4	A4GNT*NM_016161*-*137841229	5187	8	A4GNT*NM_016161*-*137841229	5534	12	A4GNT*NM_016161*-*137841229	4674	8
AAAS*NM_015665*-*53705412	5709	110	AAAS*NM_015665*-*53705412	5720	85	AAAS*NM_015665*-*53705412	5058	113	AAAS*NM_015665*-*53705412	7338	86	AAAS*NM_015665*-*53705412	7778	92	AAAS*NM_015665*-*53705412	6490	88
AACS*NM_023928*+*125539924	282	0	AACS*NM_023928*+*125539924	322	0	AACS*NM_023928*+*125539924	284	0	AACS*NM_023928*+*125539924	389	0	AACS*NM_023928*+*125539924	396	0	AACS*NM_023928*+*125539924	325	0
AADAC*NM_001086*+*151521860	296	0	AADAC*NM_001086*+*151521860	250	0	AADAC*NM_001086*+*151521860	217	0	AADAC*NM_001086*+*151521860	336	0	AADAC*NM_001086*+*151521860	304	0	AADAC*NM_001086*+*151521860	290	0
AADACL2*NM_207365*+*151441703	300	0	AADACL2*NM_207365*+*151441703	278	0	AADACL2*NM_207365*+*151441703	296	0	AADACL2*NM_207365*+*151441703	465	2	AADACL2*NM_207365*+*151441703	436	1	AADACL2*NM_207365*+*151441703	406	0
AADACL3*NM_001103170*+*12766117	2406	28	AADACL3*NM_001103170*+*12766117	2078	19	AADACL3*NM_001103170*+*12766117	2248	33	AADACL3*NM_001103170*+*12766117	2389	14	AADACL3*NM_001103170*+*12766117	2473	16	AADACL3*NM_001103170*+*12766117	2057	12
AADACL4*NM_001013630*+*12694565	1402	19	AADACL4*NM_001013630*+*12694565	1280	7	AADACL4*NM_001013630*+*12694565	1180	10	AADACL4*NM_001013630*+*12694565	1589	22	AADACL4*NM_001013630*+*12694565	1625	18	AADACL4*NM_001013630*+*12694565	1320	23
AADAT*NM_016228*-*171001183	5093	19	AADAT*NM_016228*-*171001183	4822	14	AADAT*NM_016228*-*171001183	4722	19	AADAT*NM_016228*-*171001183	6736	11	AADAT*NM_016228*-*171001183	6985	29	AADAT*NM_016228*-*171001183	6108	14
AAED1*NM_153698*-*99407599	2746	30	AAED1*NM_153698*-*99407599	2633	39	AAED1*NM_153698*-*99407599	2894	23	AAED1*NM_153698*-*99407599	3325	30	AAED1*NM_153698*-*99407599	3656	35	AAED1*NM_153698*-*99407599	2644	31
AAGAB*NM_001271886*-*67537074;IQCH*NM_001031715*+*67537137	1494	10	AAGAB*NM_001271886*-*67537074;IQCH*NM_001031715*+*67537137	1473	12	AAGAB*NM_001271886*-*67537074;IQCH*NM_001031715*+*67537137	1451	3	AAGAB*NM_001271886*-*67537074;IQCH*NM_001031715*+*67537137	1867	16	AAGAB*NM_001271886*-*67537074;IQCH*NM_001031715*+*67537137	2007	17	AAGAB*NM_001271886*-*67537074;IQCH*NM_001031715*+*67537137	1599	13
AAK1*NM_014911*-*69860977	2838	10	AAK1*NM_014911*-*69860977	2497	16	AAK1*NM_014911*-*69860977	2846	20	AAK1*NM_014911*-*69860977	3075	13	AAK1*NM_014911*-*69860977	3376	24	AAK1*NM_014911*-*69860977	2602	19
AAMDC*NM_024684*+*77522207	1095	8	AAMDC*NM_024684*+*77522207	1049	6	AAMDC*NM_024684*+*77522207	1092	12	AAMDC*NM_024684*+*77522207	1509	13	AAMDC*NM_024684*+*77522207	1579	14	AAMDC*NM_024684*+*77522207	1231	20
AANAT*NM_001088*+*74453629	1602	31	AANAT*NM_001088*+*74453629	2032	30	AANAT*NM_001088*+*74453629	1214	20	AANAT*NM_001088*+*74453629	2912	31	AANAT*NM_001088*+*74453629	3246	28	AANAT*NM_001088*+*74453629	2730	47
AANAT*NM_001166579*+*74439432;UBE2O*NM_022066*-*74439288	629	11	AANAT*NM_001166579*+*74439432;UBE2O*NM_022066*-*74439288	685	8	AANAT*NM_001166579*+*74439432;UBE2O*NM_022066*-*74439288	523	8	AANAT*NM_001166579*+*74439432;UBE2O*NM_022066*-*74439288	796	12	AANAT*NM_001166579*+*74439432;UBE2O*NM_022066*-*74439288	946	16	AANAT*NM_001166579*+*74439432;UBE2O*NM_022066*-*74439288	683	6
AAR2*NM_001271874*+*34814338	373	0	AAR2*NM_001271874*+*34814338	362	0	AAR2*NM_001271874*+*34814338	349	0	AAR2*NM_001271874*+*34814338	484	4	AAR2*NM_001271874*+*34814338	455	7	AAR2*NM_001271874*+*34814338	362	0
AARD*NM_001025357*+*117940463	1769	3	AARD*NM_001025357*+*117940463	1544	3	AARD*NM_001025357*+*117940463	1600	4	AARD*NM_001025357*+*117940463	2217	4	AARD*NM_001025357*+*117940463	2070	10	AARD*NM_001025357*+*117940463	1791	8
AARS*NM_001605*-*70313412	117	0	AARS*NM_001605*-*70313412	111	0	AARS*NM_001605*-*70313412	119	0	AARS*NM_001605*-*70313412	122	0	AARS*NM_001605*-*70313412	147	0	AARS*NM_001605*-*70313412	107	0
AARS*NM_001605*-*70313412;DDX19B*NM_001257174*+*70313669	567	9	AARS*NM_001605*-*70313412;DDX19B*NM_001257174*+*70313669	512	6	AARS*NM_001605*-*70313412;DDX19B*NM_001257174*+*70313669	618	5	AARS*NM_001605*-*70313412;DDX19B*NM_001257174*+*70313669	574	8	AARS*NM_001605*-*70313412;DDX19B*NM_001257174*+*70313669	555	0	AARS*NM_001605*-*70313412;DDX19B*NM_001257174*+*70313669	476	3
AARS2*NM_020745*-*44271063	1256	19	AARS2*NM_020745*-*44271063	1212	17	AARS2*NM_020745*-*44271063	1244	34	AARS2*NM_020745*-*44271063	1109	13	AARS2*NM_020745*-*44271063	1176	25	AARS2*NM_020745*-*44271063	988	14
AARSD1*NM_001261434*-*41106515	4589	85	AARSD1*NM_001261434*-*41106515	5292	65	AARSD1*NM_001261434*-*41106515	4106	66	AARSD1*NM_001261434*-*41106515	7129	42	AARSD1*NM_001261434*-*41106515	7595	56	AARSD1*NM_001261434*-*41106515	6102	54
AASDH*NM_001286670*-*57243674	652	3	AASDH*NM_001286670*-*57243674	605	6	AASDH*NM_001286670*-*57243674	632	3	AASDH*NM_001286670*-*57243674	826	6	AASDH*NM_001286670*-*57243674	787	5	AASDH*NM_001286670*-*57243674	665	7
AASDHPPT*NM_015423*+*105938291	3012	2	AASDHPPT*NM_015423*+*105938291	2502	5	AASDHPPT*NM_015423*+*105938291	3324	1	AASDHPPT*NM_015423*+*105938291	3443	0	AASDHPPT*NM_015423*+*105938291	3548	0	AASDHPPT*NM_015423*+*105938291	2757	6
AASDHPPT*NM_015423*+*105938291;KBTBD3*NM_198439*-*105938465	403	0	AASDHPPT*NM_015423*+*105938291;KBTBD3*NM_198439*-*105938465	406	0	AASDHPPT*NM_015423*+*105938291;KBTBD3*NM_198439*-*105938465	482	3	AASDHPPT*NM_015423*+*105938291;KBTBD3*NM_198439*-*105938465	533	1	AASDHPPT*NM_015423*+*105938291;KBTBD3*NM_198439*-*105938465	550	2	AASDHPPT*NM_015423*+*105938291;KBTBD3*NM_198439*-*105938465	421	0
AASS*NM_005763*-*121774344	4124	13	AASS*NM_005763*-*121774344	4198	16	AASS*NM_005763*-*121774344	4329	14	AASS*NM_005763*-*121774344	4829	9	AASS*NM_005763*-*121774344	5467	4	AASS*NM_005763*-*121774344	4470	12
AATF*NM_012138*+*35296174	2269	32	AATF*NM_012138*+*35296174	2415	62	AATF*NM_012138*+*35296174	2102	17	AATF*NM_012138*+*35296174	3148	68	AATF*NM_012138*+*35296174	3501	101	AATF*NM_012138*+*35296174	2846	70
AATK*NM_001080395*-*79129872	982	7	AATK*NM_001080395*-*79129872	1178	7	AATK*NM_001080395*-*79129872	890	9	AATK*NM_001080395*-*79129872	1533	8	AATK*NM_001080395*-*79129872	1650	5	AATK*NM_001080395*-*79129872	1353	11
AATK*NM_004920*-*79095748	1918	22	AATK*NM_004920*-*79095748	2417	27	AATK*NM_004920*-*79095748	1460	17	AATK*NM_004920*-*79095748	3183	13	AATK*NM_004920*-*79095748	3382	23	AATK*NM_004920*-*79095748	2848	18
ABAT*NM_000663*+*8796825	1446	8	ABAT*NM_000663*+*8796825	1475	12	ABAT*NM_000663*+*8796825	1354	8	ABAT*NM_000663*+*8796825	1752	10	ABAT*NM_000663*+*8796825	1734	22	ABAT*NM_000663*+*8796825	1421	27
ABAT*NM_001127448*+*8804572	2291	23	ABAT*NM_001127448*+*8804572	2196	19	ABAT*NM_001127448*+*8804572	2057	14	ABAT*NM_001127448*+*8804572	2728	16	ABAT*NM_001127448*+*8804572	2782	20	ABAT*NM_001127448*+*8804572	2239	26
ABAT*NM_020686*+*8758443	990	12	ABAT*NM_020686*+*8758443	1022	11	ABAT*NM_020686*+*8758443	911	10	ABAT*NM_020686*+*8758443	1322	16	ABAT*NM_020686*+*8758443	1336	9	ABAT*NM_020686*+*8758443	1107	16
ABCA1*NM_005502*-*107680527	3850	42	ABCA1*NM_005502*-*107680527	3701	22	ABCA1*NM_005502*-*107680527	3674	33	ABCA1*NM_005502*-*107680527	4524	44	ABCA1*NM_005502*-*107680527	4928	72	ABCA1*NM_005502*-*107680527	4104	44
ABCA10*NM_080282*-*67230956	235	0	ABCA10*NM_080282*-*67230956	220	0	ABCA10*NM_080282*-*67230956	262	0	ABCA10*NM_080282*-*67230956	305	0	ABCA10*NM_080282*-*67230956	297	0	ABCA10*NM_080282*-*67230956	266	0
ABCA12*NM_015657*-*215886810	289	0	ABCA12*NM_015657*-*215886810	276	0	ABCA12*NM_015657*-*215886810	283	0	ABCA12*NM_015657*-*215886810	382	0	ABCA12*NM_015657*-*215886810	385	1	ABCA12*NM_015657*-*215886810	327	0
ABCA12*NM_173076*-*215993151	1258	14	ABCA12*NM_173076*-*215993151	1075	5	ABCA12*NM_173076*-*215993151	1160	12	ABCA12*NM_173076*-*215993151	1609	17	ABCA12*NM_173076*-*215993151	1688	18	ABCA12*NM_173076*-*215993151	1304	4
ABCA13*NM_152701*+*48201056	1158	8	ABCA13*NM_152701*+*48201056	1234	5	ABCA13*NM_152701*+*48201056	1009	6	ABCA13*NM_152701*+*48201056	1722	3	ABCA13*NM_152701*+*48201056	1833	1	ABCA13*NM_152701*+*48201056	1555	9
ABCA2*NM_001606*-*139912740	1194	26	ABCA2*NM_001606*-*139912740	1283	23	ABCA2*NM_001606*-*139912740	1185	26	ABCA2*NM_001606*-*139912740	1584	16	ABCA2*NM_001606*-*139912740	1740	25	ABCA2*NM_001606*-*139912740	1447	17
ABCA3*NM_001089*-*2380747	1921	46	ABCA3*NM_001089*-*2380747	2001	43	ABCA3*NM_001089*-*2380747	1697	34	ABCA3*NM_001089*-*2380747	2737	55	ABCA3*NM_001089*-*2380747	2939	57	ABCA3*NM_001089*-*2380747	2267	51
ABCA4*NM_000350*-*94576705	4700	24	ABCA4*NM_000350*-*94576705	4877	45	ABCA4*NM_000350*-*94576705	4115	25	ABCA4*NM_000350*-*94576705	6247	28	ABCA4*NM_000350*-*94576705	6624	28	ABCA4*NM_000350*-*94576705	5415	33
ABCA5*NM_018672*-*67301774	221	0	ABCA5*NM_018672*-*67301774	237	0	ABCA5*NM_018672*-*67301774	233	0	ABCA5*NM_018672*-*67301774	326	2	ABCA5*NM_018672*-*67301774	308	3	ABCA5*NM_018672*-*67301774	263	1
ABCA5*NM_172232*-*67313323	2357	10	ABCA5*NM_172232*-*67313323	2396	6	ABCA5*NM_172232*-*67313323	2371	11	ABCA5*NM_172232*-*67313323	3700	9	ABCA5*NM_172232*-*67313323	4033	12	ABCA5*NM_172232*-*67313323	3409	8
ABCA6*NM_080284*-*67128015	988	6	ABCA6*NM_080284*-*67128015	928	4	ABCA6*NM_080284*-*67128015	905	7	ABCA6*NM_080284*-*67128015	1320	17	ABCA6*NM_080284*-*67128015	1262	7	ABCA6*NM_080284*-*67128015	1024	11
ABCA7*NM_019112*+*1030101	1630	19	ABCA7*NM_019112*+*1030101	1665	15	ABCA7*NM_019112*+*1030101	1689	37	ABCA7*NM_019112*+*1030101	2232	17	ABCA7*NM_019112*+*1030101	2235	16	ABCA7*NM_019112*+*1030101	1754	27
ABCA8*NM_001288986*-*66941533	1401	14	ABCA8*NM_001288986*-*66941533	1355	19	ABCA8*NM_001288986*-*66941533	1309	24	ABCA8*NM_001288986*-*66941533	2150	35	ABCA8*NM_001288986*-*66941533	2143	20	ABCA8*NM_001288986*-*66941533	1731	23
ABCA9*NM_080283*-*67047136	331	0	ABCA9*NM_080283*-*67047136	289	0	ABCA9*NM_080283*-*67047136	365	0	ABCA9*NM_080283*-*67047136	462	0	ABCA9*NM_080283*-*67047136	415	0	ABCA9*NM_080283*-*67047136	317	0
ABCB1*NM_000927*-*87332639	314	0	ABCB1*NM_000927*-*87332639	377	0	ABCB1*NM_000927*-*87332639	368	0	ABCB1*NM_000927*-*87332639	405	0	ABCB1*NM_000927*-*87332639	395	0	ABCB1*NM_000927*-*87332639	333	0
ABCB10*NM_012089*-*229684442	637	3	ABCB10*NM_012089*-*229684442	652	3	ABCB10*NM_012089*-*229684442	607	2	ABCB10*NM_012089*-*229684442	787	4	ABCB10*NM_012089*-*229684442	788	3	ABCB10*NM_012089*-*229684442	601	3
ABCB11*NM_003742*-*169877833	953	8	ABCB11*NM_003742*-*169877833	905	11	ABCB11*NM_003742*-*169877833	842	6	ABCB11*NM_003742*-*169877833	1059	7	ABCB11*NM_003742*-*169877833	1130	7	ABCB11*NM_003742*-*169877833	909	8
ABCB4*NM_018849*-*87095019	2368	7	ABCB4*NM_018849*-*87095019	2306	4	ABCB4*NM_018849*-*87095019	2201	3	ABCB4*NM_018849*-*87095019	3019	10	ABCB4*NM_018849*-*87095019	3472	5	ABCB4*NM_018849*-*87095019	2838	8
ABCB5*NM_001163941*+*20645244	622	9	ABCB5*NM_001163941*+*20645244	516	3	ABCB5*NM_001163941*+*20645244	534	8	ABCB5*NM_001163941*+*20645244	636	13	ABCB5*NM_001163941*+*20645244	619	7	ABCB5*NM_001163941*+*20645244	477	7
ABCB5*NM_001163942*+*20676965	490	4	ABCB5*NM_001163942*+*20676965	503	3	ABCB5*NM_001163942*+*20676965	414	0	ABCB5*NM_001163942*+*20676965	577	5	ABCB5*NM_001163942*+*20676965	586	10	ABCB5*NM_001163942*+*20676965	443	0
ABCB6*NM_005689*-*220073712	1878	19	ABCB6*NM_005689*-*220073712	2306	33	ABCB6*NM_005689*-*220073712	1599	11	ABCB6*NM_005689*-*220073712	3238	29	ABCB6*NM_005689*-*220073712	3597	25	ABCB6*NM_005689*-*220073712	3036	49
ABCB7*NM_001271699*-*74366175	1173	12	ABCB7*NM_001271699*-*74366175	1082	5	ABCB7*NM_001271699*-*74366175	1073	8	ABCB7*NM_001271699*-*74366175	1491	17	ABCB7*NM_001271699*-*74366175	1624	2	ABCB7*NM_001271699*-*74366175	1445	7
ABCB8*NM_001282293*+*150715508	607	15	ABCB8*NM_001282293*+*150715508	606	14	ABCB8*NM_001282293*+*150715508	619	10	ABCB8*NM_001282293*+*150715508	673	11	ABCB8*NM_001282293*+*150715508	759	13	ABCB8*NM_001282293*+*150715508	631	8
ABCB9*NM_001243013*-*123441056	1073	14	ABCB9*NM_001243013*-*123441056	957	17	ABCB9*NM_001243013*-*123441056	977	20	ABCB9*NM_001243013*-*123441056	1322	25	ABCB9*NM_001243013*-*123441056	1406	29	ABCB9*NM_001243013*-*123441056	1103	19
ABCC1*NM_004996*+*16033433	336	2	ABCC1*NM_004996*+*16033433	321	2	ABCC1*NM_004996*+*16033433	330	7	ABCC1*NM_004996*+*16033433	444	4	ABCC1*NM_004996*+*16033433	447	2	ABCC1*NM_004996*+*16033433	363	1
ABCC10*NM_001198934*+*43385291	1778	20	ABCC10*NM_001198934*+*43385291	1731	20	ABCC10*NM_001198934*+*43385291	1847	20	ABCC10*NM_001198934*+*43385291	2375	21	ABCC10*NM_001198934*+*43385291	2500	40	ABCC10*NM_001198934*+*43385291	1986	26
ABCC10*NM_033450*+*43389488	627	9	ABCC10*NM_033450*+*43389488	591	7	ABCC10*NM_033450*+*43389488	506	2	ABCC10*NM_033450*+*43389488	723	10	ABCC10*NM_033450*+*43389488	681	5	ABCC10*NM_033450*+*43389488	583	9
ABCC11*NM_032583*-*48259088	210	0	ABCC11*NM_032583*-*48259088	224	0	ABCC11*NM_032583*-*48259088	211	0	ABCC11*NM_032583*-*48259088	299	0	ABCC11*NM_032583*-*48259088	299	0	ABCC11*NM_032583*-*48259088	235	0
ABCC11*NM_033151*-*48256182	163	0	ABCC11*NM_033151*-*48256182	185	0	ABCC11*NM_033151*-*48256182	142	0	ABCC11*NM_033151*-*48256182	187	0	ABCC11*NM_033151*-*48256182	202	0	ABCC11*NM_033151*-*48256182	174	0
ABCC12*NM_033226*-*48170681	2458	18	ABCC12*NM_033226*-*48170681	2267	17	ABCC12*NM_033226*-*48170681	1968	12	ABCC12*NM_033226*-*48170681	2373	6	ABCC12*NM_033226*-*48170681	2496	17	ABCC12*NM_033226*-*48170681	2142	8
ABCC2*NM_000392*+*101532354	871	8	ABCC2*NM_000392*+*101532354	803	5	ABCC2*NM_000392*+*101532354	808	7	ABCC2*NM_000392*+*101532354	1082	6	ABCC2*NM_000392*+*101532354	1184	10	ABCC2*NM_000392*+*101532354	1006	5
ABCC3*NM_001144070*+*48702217	696	7	ABCC3*NM_001144070*+*48702217	761	8	ABCC3*NM_001144070*+*48702217	600	9	ABCC3*NM_001144070*+*48702217	1033	11	ABCC3*NM_001144070*+*48702217	1021	16	ABCC3*NM_001144070*+*48702217	783	11
ABCC4*NM_001301830*-*95943700	788	10	ABCC4*NM_001301830*-*95943700	797	4	ABCC4*NM_001301830*-*95943700	715	10	ABCC4*NM_001301830*-*95943700	1154	8	ABCC4*NM_001301830*-*95943700	1155	13	ABCC4*NM_001301830*-*95943700	855	6
ABCC5*NM_001023587*-*183725727	3032	32	ABCC5*NM_001023587*-*183725727	2695	21	ABCC5*NM_001023587*-*183725727	3010	23	ABCC5*NM_001023587*-*183725727	3729	36	ABCC5*NM_001023587*-*183725727	4096	47	ABCC5*NM_001023587*-*183725727	3156	35
ABCC6*NM_001079528*-*16307328	1	0	ABCC6*NM_001079528*-*16307328	0	0	ABCC6*NM_001079528*-*16307328	0	0	ABCC6*NM_001079528*-*16307328	4	0	ABCC6*NM_001079528*-*16307328	2	0	ABCC6*NM_001079528*-*16307328	2	0
ABCC8*NM_001287174*-*17488392	2971	31	ABCC8*NM_001287174*-*17488392	2698	29	ABCC8*NM_001287174*-*17488392	2839	51	ABCC8*NM_001287174*-*17488392	3208	27	ABCC8*NM_001287174*-*17488392	3245	41	ABCC8*NM_001287174*-*17488392	2650	22
ABCC9*NM_005691*-*22079628	1154	7	ABCC9*NM_005691*-*22079628	1108	2	ABCC9*NM_005691*-*22079628	1038	8	ABCC9*NM_005691*-*22079628	1625	5	ABCC9*NM_005691*-*22079628	1773	10	ABCC9*NM_005691*-*22079628	1486	7
ABCD2*NM_005164*-*40003843	714	4	ABCD2*NM_005164*-*40003843	600	6	ABCD2*NM_005164*-*40003843	631	5	ABCD2*NM_005164*-*40003843	751	5	ABCD2*NM_005164*-*40003843	860	8	ABCD2*NM_005164*-*40003843	641	6
ABCD3*NM_001122674*+*94873932	3087	17	ABCD3*NM_001122674*+*94873932	2775	13	ABCD3*NM_001122674*+*94873932	2909	21	ABCD3*NM_001122674*+*94873932	3945	12	ABCD3*NM_001122674*+*94873932	4300	16	ABCD3*NM_001122674*+*94873932	3352	19
ABCD4*NM_005050*-*74759767	298	0	ABCD4*NM_005050*-*74759767	306	0	ABCD4*NM_005050*-*74759767	262	0	ABCD4*NM_005050*-*74759767	385	0	ABCD4*NM_005050*-*74759767	352	0	ABCD4*NM_005050*-*74759767	288	0
ABCE1*NM_001040876*+*146009155;ANAPC10*NM_001256712*-*146009371	1196	5	ABCE1*NM_001040876*+*146009155;ANAPC10*NM_001256712*-*146009371	1298	4	ABCE1*NM_001040876*+*146009155;ANAPC10*NM_001256712*-*146009371	1086	5	ABCE1*NM_001040876*+*146009155;ANAPC10*NM_001256712*-*146009371	1949	9	ABCE1*NM_001040876*+*146009155;ANAPC10*NM_001256712*-*146009371	2084	14	ABCE1*NM_001040876*+*146009155;ANAPC10*NM_001256712*-*146009371	1533	17
ABCF1*NM_001090*+*30529169	1379	22	ABCF1*NM_001090*+*30529169	1260	16	ABCF1*NM_001090*+*30529169	1400	24	ABCF1*NM_001090*+*30529169	1630	12	ABCF1*NM_001090*+*30529169	1719	12	ABCF1*NM_001090*+*30529169	1366	18
ABCF2*NM_005692*-*150914460	4269	52	ABCF2*NM_005692*-*150914460	3735	49	ABCF2*NM_005692*-*150914460	4556	58	ABCF2*NM_005692*-*150914460	3950	35	ABCF2*NM_005692*-*150914460	4243	46	ABCF2*NM_005692*-*150914460	3369	30
ABCF3*NM_018358*+*183893862	3069	70	ABCF3*NM_018358*+*183893862	3225	45	ABCF3*NM_018358*+*183893862	2738	61	ABCF3*NM_018358*+*183893862	4592	18	ABCF3*NM_018358*+*183893862	4830	60	ABCF3*NM_018358*+*183893862	3880	30
ABCG1*NM_004915*+*43629266	1759	15	ABCG1*NM_004915*+*43629266	1631	9	ABCG1*NM_004915*+*43629266	1734	10	ABCG1*NM_004915*+*43629266	2011	18	ABCG1*NM_004915*+*43629266	2110	24	ABCG1*NM_004915*+*43629266	1716	23
ABCG1*NM_207627*+*43609798	1342	5	ABCG1*NM_207627*+*43609798	1272	6	ABCG1*NM_207627*+*43609798	1274	1	ABCG1*NM_207627*+*43609798	1583	8	ABCG1*NM_207627*+*43609798	1723	20	ABCG1*NM_207627*+*43609798	1439	13
ABCG1*NM_207629*+*43626186	751	8	ABCG1*NM_207629*+*43626186	783	5	ABCG1*NM_207629*+*43626186	615	6	ABCG1*NM_207629*+*43626186	1012	8	ABCG1*NM_207629*+*43626186	987	3	ABCG1*NM_207629*+*43626186	792	4
ABCG2*NM_001257386*-*89142474	404	6	ABCG2*NM_001257386*-*89142474	373	4	ABCG2*NM_001257386*-*89142474	364	4	ABCG2*NM_001257386*-*89142474	493	9	ABCG2*NM_001257386*-*89142474	508	6	ABCG2*NM_001257386*-*89142474	399	3
ABCG2*NM_004827*-*89070011	6060	21	ABCG2*NM_004827*-*89070011	5725	23	ABCG2*NM_004827*-*89070011	5842	21	ABCG2*NM_004827*-*89070011	6201	19	ABCG2*NM_004827*-*89070011	6683	19	ABCG2*NM_004827*-*89070011	5607	18
ABCG4*NM_022169*+*119009749	860	12	ABCG4*NM_022169*+*119009749	849	11	ABCG4*NM_022169*+*119009749	760	10	ABCG4*NM_022169*+*119009749	1001	12	ABCG4*NM_022169*+*119009749	1054	11	ABCG4*NM_022169*+*119009749	811	8
ABCG5*NM_022436*-*44055958;ABCG8*NM_022437*+*44056102	2815	11	ABCG5*NM_022436*-*44055958;ABCG8*NM_022437*+*44056102	2865	10	ABCG5*NM_022436*-*44055958;ABCG8*NM_022437*+*44056102	2309	8	ABCG5*NM_022436*-*44055958;ABCG8*NM_022437*+*44056102	3513	17	ABCG5*NM_022436*-*44055958;ABCG8*NM_022437*+*44056102	3490	9	ABCG5*NM_022436*-*44055958;ABCG8*NM_022437*+*44056102	2958	6
ABHD1*NM_032604*+*27336656	2532	43	ABHD1*NM_032604*+*27336656	2621	61	ABHD1*NM_032604*+*27336656	2156	30	ABHD1*NM_032604*+*27336656	3144	37	ABHD1*NM_032604*+*27336656	3323	28	ABHD1*NM_032604*+*27336656	2832	39
ABHD10*NM_018394*+*111687722	818	11	ABHD10*NM_018394*+*111687722	830	7	ABHD10*NM_018394*+*111687722	771	14	ABHD10*NM_018394*+*111687722	1020	12	ABHD10*NM_018394*+*111687722	1017	11	ABHD10*NM_018394*+*111687722	840	4
ABHD11*NM_148912*-*73143184	2877	69	ABHD11*NM_148912*-*73143184	2527	53	ABHD11*NM_148912*-*73143184	2850	52	ABHD11*NM_148912*-*73143184	2846	33	ABHD11*NM_148912*-*73143184	3021	56	ABHD11*NM_148912*-*73143184	2257	29
ABHD12*NM_001042472*-*25361618	312	0	ABHD12*NM_001042472*-*25361618	329	0	ABHD12*NM_001042472*-*25361618	295	0	ABHD12*NM_001042472*-*25361618	422	7	ABHD12*NM_001042472*-*25361618	395	4	ABHD12*NM_001042472*-*25361618	308	0
ABHD12B*NM_001206673*+*51328877	472	7	ABHD12B*NM_001206673*+*51328877	445	1	ABHD12B*NM_001206673*+*51328877	396	0	ABHD12B*NM_001206673*+*51328877	522	4	ABHD12B*NM_001206673*+*51328877	558	5	ABHD12B*NM_001206673*+*51328877	397	2
ABHD14A*NM_015407*+*51999041;ABHD14B*NM_001146314*-*51998646	1340	30	ABHD14A*NM_015407*+*51999041;ABHD14B*NM_001146314*-*51998646	1490	16	ABHD14A*NM_015407*+*51999041;ABHD14B*NM_001146314*-*51998646	1220	22	ABHD14A*NM_015407*+*51999041;ABHD14B*NM_001146314*-*51998646	2152	30	ABHD14A*NM_015407*+*51999041;ABHD14B*NM_001146314*-*51998646	2262	33	ABHD14A*NM_015407*+*51999041;ABHD14B*NM_001146314*-*51998646	1884	23
ABHD15*NM_198147*-*27884042	1849	17	ABHD15*NM_198147*-*27884042	1807	13	ABHD15*NM_198147*-*27884042	1741	13	ABHD15*NM_198147*-*27884042	2339	16	ABHD15*NM_198147*-*27884042	2428	7	ABHD15*NM_198147*-*27884042	1989	6
ABHD16A*NM_001177515*-*31660850	536	18	ABHD16A*NM_001177515*-*31660850	598	15	ABHD16A*NM_001177515*-*31660850	482	13	ABHD16A*NM_001177515*-*31660850	719	34	ABHD16A*NM_001177515*-*31660850	710	18	ABHD16A*NM_001177515*-*31660850	617	13
ABHD16B*NM_080622*+*62482565	927	10	ABHD16B*NM_080622*+*62482565	1077	6	ABHD16B*NM_080622*+*62482565	676	7	ABHD16B*NM_080622*+*62482565	1169	7	ABHD16B*NM_080622*+*62482565	1161	7	ABHD16B*NM_080622*+*62482565	995	10
ABHD17A*NM_001130111*-*1875518	1430	14	ABHD17A*NM_001130111*-*1875518	1581	19	ABHD17A*NM_001130111*-*1875518	1248	14	ABHD17A*NM_001130111*-*1875518	1943	34	ABHD17A*NM_001130111*-*1875518	1970	14	ABHD17A*NM_001130111*-*1875518	1661	15
ABHD17B*NM_016014*-*74516148;C9orf85*NM_182505*+*74516422	2444	4	ABHD17B*NM_016014*-*74516148;C9orf85*NM_182505*+*74516422	2438	6	ABHD17B*NM_016014*-*74516148;C9orf85*NM_182505*+*74516422	2283	8	ABHD17B*NM_016014*-*74516148;C9orf85*NM_182505*+*74516422	3206	6	ABHD17B*NM_016014*-*74516148;C9orf85*NM_182505*+*74516422	3463	2	ABHD17B*NM_016014*-*74516148;C9orf85*NM_182505*+*74516422	2817	7
ABHD17C*NM_021214*+*80977651	1190	16	ABHD17C*NM_021214*+*80977651	1207	6	ABHD17C*NM_021214*+*80977651	1013	6	ABHD17C*NM_021214*+*80977651	1671	9	ABHD17C*NM_021214*+*80977651	1676	15	ABHD17C*NM_021214*+*80977651	1366	10
ABHD2*NM_007011*+*89621380	4029	35	ABHD2*NM_007011*+*89621380	3842	50	ABHD2*NM_007011*+*89621380	3658	50	ABHD2*NM_007011*+*89621380	4714	38	ABHD2*NM_007011*+*89621380	4987	34	ABHD2*NM_007011*+*89621380	4199	44
ABHD3*NM_138340*-*19274766	710	8	ABHD3*NM_138340*-*19274766	705	4	ABHD3*NM_138340*-*19274766	638	9	ABHD3*NM_138340*-*19274766	831	4	ABHD3*NM_138340*-*19274766	860	7	ABHD3*NM_138340*-*19274766	729	7
ABHD4*NM_022060*+*23057146	2050	18	ABHD4*NM_022060*+*23057146	2180	21	ABHD4*NM_022060*+*23057146	1971	21	ABHD4*NM_022060*+*23057146	2852	17	ABHD4*NM_022060*+*23057146	2952	21	ABHD4*NM_022060*+*23057146	2392	20
ABHD5*NM_016006*+*43722374	3151	10	ABHD5*NM_016006*+*43722374	2916	6	ABHD5*NM_016006*+*43722374	3269	12	ABHD5*NM_016006*+*43722374	3545	15	ABHD5*NM_016006*+*43722374	4271	15	ABHD5*NM_016006*+*43722374	3218	9
ABHD6*NM_020676*+*58213258	6581	19	ABHD6*NM_020676*+*58213258	6293	35	ABHD6*NM_020676*+*58213258	6473	13	ABHD6*NM_020676*+*58213258	7805	38	ABHD6*NM_020676*+*58213258	8659	33	ABHD6*NM_020676*+*58213258	7021	37
ABHD8*NM_024527*-*17404282	1465	21	ABHD8*NM_024527*-*17404282	1707	26	ABHD8*NM_024527*-*17404282	1366	17	ABHD8*NM_024527*-*17404282	2358	32	ABHD8*NM_024527*-*17404282	2436	27	ABHD8*NM_024527*-*17404282	1982	15
ABI1*NM_001012750*-*27140016	2843	20	ABI1*NM_001012750*-*27140016	2634	25	ABI1*NM_001012750*-*27140016	2535	19	ABI1*NM_001012750*-*27140016	3804	39	ABI1*NM_001012750*-*27140016	3841	22	ABI1*NM_001012750*-*27140016	3031	41
ABI2*NM_001282925*+*204182961	2973	9	ABI2*NM_001282925*+*204182961	3194	4	ABI2*NM_001282925*+*204182961	2959	4	ABI2*NM_001282925*+*204182961	4626	17	ABI2*NM_001282925*+*204182961	5059	16	ABI2*NM_001282925*+*204182961	3910	11
ABI2*NM_001282927*+*204221606	224	0	ABI2*NM_001282927*+*204221606	198	0	ABI2*NM_001282927*+*204221606	180	0	ABI2*NM_001282927*+*204221606	243	0	ABI2*NM_001282927*+*204221606	220	0	ABI2*NM_001282927*+*204221606	206	0
ABI3*NM_001135186*+*47277588;GNGT2*NM_001198754*-*47277936	150	0	ABI3*NM_001135186*+*47277588;GNGT2*NM_001198754*-*47277936	120	0	ABI3*NM_001135186*+*47277588;GNGT2*NM_001198754*-*47277936	139	0	ABI3*NM_001135186*+*47277588;GNGT2*NM_001198754*-*47277936	166	0	ABI3*NM_001135186*+*47277588;GNGT2*NM_001198754*-*47277936	164	0	ABI3*NM_001135186*+*47277588;GNGT2*NM_001198754*-*47277936	118	0
ABI3BP*NM_015429*-*100702334	323	0	ABI3BP*NM_015429*-*100702334	315	0	ABI3BP*NM_015429*-*100702334	301	0	ABI3BP*NM_015429*-*100702334	415	0	ABI3BP*NM_015429*-*100702334	387	0	ABI3BP*NM_015429*-*100702334	300	0
ABL1*NM_005157*+*133700641	1429	18	ABL1*NM_005157*+*133700641	1537	12	ABL1*NM_005157*+*133700641	1376	12	ABL1*NM_005157*+*133700641	2117	23	ABL1*NM_005157*+*133700641	2409	24	ABL1*NM_005157*+*133700641	1824	15
ABL1*NM_007313*+*133579267	3842	59	ABL1*NM_007313*+*133579267	4244	71	ABL1*NM_007313*+*133579267	3247	52	ABL1*NM_007313*+*133579267	5976	91	ABL1*NM_007313*+*133579267	6494	97	ABL1*NM_007313*+*133579267	5115	81
ABL2*NM_001136001*-*179188819	5320	11	ABL2*NM_001136001*-*179188819	5599	11	ABL2*NM_001136001*-*179188819	4758	8	ABL2*NM_001136001*-*179188819	8426	17	ABL2*NM_001136001*-*179188819	9290	22	ABL2*NM_001136001*-*179188819	7468	18
ABL2*NM_005158*-*179102224	427	0	ABL2*NM_005158*-*179102224	392	0	ABL2*NM_005158*-*179102224	418	0	ABL2*NM_005158*-*179102224	454	0	ABL2*NM_005158*-*179102224	408	0	ABL2*NM_005158*-*179102224	333	0
ABLIM1*NM_001003407*-*116434414	569	4	ABLIM1*NM_001003407*-*116434414	612	4	ABLIM1*NM_001003407*-*116434414	493	1	ABLIM1*NM_001003407*-*116434414	897	16	ABLIM1*NM_001003407*-*116434414	906	8	ABLIM1*NM_001003407*-*116434414	751	7
ABLIM1*NM_002313*-*116408058	1132	11	ABLIM1*NM_002313*-*116408058	1164	8	ABLIM1*NM_002313*-*116408058	1073	8	ABLIM1*NM_002313*-*116408058	1664	11	ABLIM1*NM_002313*-*116408058	1721	16	ABLIM1*NM_002313*-*116408058	1412	11
ABLIM1*NM_006720*-*116276685	405	0	ABLIM1*NM_006720*-*116276685	364	0	ABLIM1*NM_006720*-*116276685	365	0	ABLIM1*NM_006720*-*116276685	532	2	ABLIM1*NM_006720*-*116276685	485	4	ABLIM1*NM_006720*-*116276685	378	0
ABLIM2*NM_001130085*-*8150559	1177	13	ABLIM2*NM_001130085*-*8150559	1093	9	ABLIM2*NM_001130085*-*8150559	1177	10	ABLIM2*NM_001130085*-*8150559	1466	8	ABLIM2*NM_001130085*-*8150559	1603	14	ABLIM2*NM_001130085*-*8150559	1224	18
ABLIM2*NM_001286688*-*8063743	819	5	ABLIM2*NM_001286688*-*8063743	934	6	ABLIM2*NM_001286688*-*8063743	696	9	ABLIM2*NM_001286688*-*8063743	1244	10	ABLIM2*NM_001286688*-*8063743	1272	12	ABLIM2*NM_001286688*-*8063743	979	12
ABLIM3*NM_014945*+*148511045	4236	40	ABLIM3*NM_014945*+*148511045	4303	31	ABLIM3*NM_014945*+*148511045	3910	38	ABLIM3*NM_014945*+*148511045	5775	52	ABLIM3*NM_014945*+*148511045	5965	44	ABLIM3*NM_014945*+*148511045	5181	57
ABO*NM_020469*-*136140630	6774	33	ABO*NM_020469*-*136140630	7247	41	ABO*NM_020469*-*136140630	5886	35	ABO*NM_020469*-*136140630	9514	19	ABO*NM_020469*-*136140630	9821	26	ABO*NM_020469*-*136140630	8266	11
ABR*NM_001092*-*1002340	827	8	ABR*NM_001092*-*1002340	991	8	ABR*NM_001092*-*1002340	578	1	ABR*NM_001092*-*1002340	1489	12	ABR*NM_001092*-*1002340	1598	9	ABR*NM_001092*-*1002340	1293	8
ABR*NM_001159746*-*1080616	1036	9	ABR*NM_001159746*-*1080616	1167	15	ABR*NM_001159746*-*1080616	945	8	ABR*NM_001159746*-*1080616	1489	12	ABR*NM_001159746*-*1080616	1512	14	ABR*NM_001159746*-*1080616	1213	14
ABR*NM_021962*-*1073268	348	6	ABR*NM_021962*-*1073268	325	2	ABR*NM_021962*-*1073268	286	0	ABR*NM_021962*-*1073268	421	2	ABR*NM_021962*-*1073268	451	3	ABR*NM_021962*-*1073268	389	5
ABRA*NM_139166*-*107772472	6140	16	ABRA*NM_139166*-*107772472	6440	9	ABRA*NM_139166*-*107772472	4829	10	ABRA*NM_139166*-*107772472	10751	10	ABRA*NM_139166*-*107772472	11287	12	ABRA*NM_139166*-*107772472	9679	21
ABRACL*NM_021243*+*139339818	1807	12	ABRACL*NM_021243*+*139339818	1854	16	ABRACL*NM_021243*+*139339818	1748	12	ABRACL*NM_021243*+*139339818	2451	16	ABRACL*NM_021243*+*139339818	2643	15	ABRACL*NM_021243*+*139339818	2155	23
ABT1*NM_013375*+*26587170	527	7	ABT1*NM_013375*+*26587170	566	8	ABT1*NM_013375*+*26587170	470	6	ABT1*NM_013375*+*26587170	804	15	ABT1*NM_013375*+*26587170	834	11	ABT1*NM_013375*+*26587170	650	7
ABTB1*NM_172027*+*127381780	2552	22	ABTB1*NM_172027*+*127381780	2679	19	ABTB1*NM_172027*+*127381780	2089	11	ABTB1*NM_172027*+*127381780	3790	24	ABTB1*NM_172027*+*127381780	3593	35	ABTB1*NM_172027*+*127381780	2861	27
ABTB2*NM_145804*-*34369555	883	27	ABTB2*NM_145804*-*34369555	699	15	ABTB2*NM_145804*-*34369555	918	20	ABTB2*NM_145804*-*34369555	1051	34	ABTB2*NM_145804*-*34369555	1130	30	ABTB2*NM_145804*-*34369555	854	30
ACAA1*NM_001130410*-*38168733	1149	11	ACAA1*NM_001130410*-*38168733	1225	6	ACAA1*NM_001130410*-*38168733	969	10	ACAA1*NM_001130410*-*38168733	1660	9	ACAA1*NM_001130410*-*38168733	1800	8	ACAA1*NM_001130410*-*38168733	1389	8
ACAA1*NM_001130410*-*38168733;MYD88*NM_002468*+*38169968	864	8	ACAA1*NM_001130410*-*38168733;MYD88*NM_002468*+*38169968	766	7	ACAA1*NM_001130410*-*38168733;MYD88*NM_002468*+*38169968	753	11	ACAA1*NM_001130410*-*38168733;MYD88*NM_002468*+*38169968	959	11	ACAA1*NM_001130410*-*38168733;MYD88*NM_002468*+*38169968	1048	11	ACAA1*NM_001130410*-*38168733;MYD88*NM_002468*+*38169968	854	16
ACAA2*NM_006111*-*47330251	5811	20	ACAA2*NM_006111*-*47330251	5887	15	ACAA2*NM_006111*-*47330251	5248	17	ACAA2*NM_006111*-*47330251	8066	12	ACAA2*NM_006111*-*47330251	8712	17	ACAA2*NM_006111*-*47330251	7008	19
ACACA*NM_198836*-*35706059	1037	11	ACACA*NM_198836*-*35706059	941	13	ACACA*NM_198836*-*35706059	988	9	ACACA*NM_198836*-*35706059	1357	8	ACACA*NM_198836*-*35706059	1324	10	ACACA*NM_198836*-*35706059	1047	12
ACACA*NM_198837*-*35646692	610	0	ACACA*NM_198837*-*35646692	477	0	ACACA*NM_198837*-*35646692	583	0	ACACA*NM_198837*-*35646692	578	0	ACACA*NM_198837*-*35646692	584	0	ACACA*NM_198837*-*35646692	447	0
ACACA*NM_198839*-*35756902;TADA2A*NM_001166105*+*35756976	485	1	ACACA*NM_198839*-*35756902;TADA2A*NM_001166105*+*35756976	466	0	ACACA*NM_198839*-*35756902;TADA2A*NM_001166105*+*35756976	437	0	ACACA*NM_198839*-*35756902;TADA2A*NM_001166105*+*35756976	613	5	ACACA*NM_198839*-*35756902;TADA2A*NM_001166105*+*35756976	623	1	ACACA*NM_198839*-*35756902;TADA2A*NM_001166105*+*35756976	508	2
ACACB*NM_001093*+*109567201	308	0	ACACB*NM_001093*+*109567201	365	3	ACACB*NM_001093*+*109567201	253	0	ACACB*NM_001093*+*109567201	430	2	ACACB*NM_001093*+*109567201	411	2	ACACB*NM_001093*+*109567201	369	1
ACAD8*NM_014384*+*134113433;THYN1*NM_001037304*-*134113260	4356	14	ACAD8*NM_014384*+*134113433;THYN1*NM_001037304*-*134113260	4399	15	ACAD8*NM_014384*+*134113433;THYN1*NM_001037304*-*134113260	4061	13	ACAD8*NM_014384*+*134113433;THYN1*NM_001037304*-*134113260	5926	13	ACAD8*NM_014384*+*134113433;THYN1*NM_001037304*-*134113260	6204	17	ACAD8*NM_014384*+*134113433;THYN1*NM_001037304*-*134113260	5104	9
ACAD9*NM_014049*+*128588332	216	0	ACAD9*NM_014049*+*128588332	216	0	ACAD9*NM_014049*+*128588332	200	0	ACAD9*NM_014049*+*128588332	301	2	ACAD9*NM_014049*+*128588332	283	1	ACAD9*NM_014049*+*128588332	250	0
ACADL*NM_001608*-*211080215	1737	8	ACADL*NM_001608*-*211080215	1785	6	ACADL*NM_001608*-*211080215	1570	3	ACADL*NM_001608*-*211080215	2501	10	ACADL*NM_001608*-*211080215	2738	13	ACADL*NM_001608*-*211080215	2210	9
ACADM*NM_001286042*+*76180031	466	0	ACADM*NM_001286042*+*76180031	410	0	ACADM*NM_001286042*+*76180031	445	0	ACADM*NM_001286042*+*76180031	581	0	ACADM*NM_001286042*+*76180031	650	0	ACADM*NM_001286042*+*76180031	420	0
ACADS*NM_000017*+*121153540	603	0	ACADS*NM_000017*+*121153540	616	0	ACADS*NM_000017*+*121153540	563	0	ACADS*NM_000017*+*121153540	900	4	ACADS*NM_000017*+*121153540	902	5	ACADS*NM_000017*+*121153540	730	10
ACADVL*NM_001270447*+*7110443;DLG4*NM_001128827*-*7110928	820	23	ACADVL*NM_001270447*+*7110443;DLG4*NM_001128827*-*7110928	800	20	ACADVL*NM_001270447*+*7110443;DLG4*NM_001128827*-*7110928	736	9	ACADVL*NM_001270447*+*7110443;DLG4*NM_001128827*-*7110928	1050	13	ACADVL*NM_001270447*+*7110443;DLG4*NM_001128827*-*7110928	1026	19	ACADVL*NM_001270447*+*7110443;DLG4*NM_001128827*-*7110928	902	18
ACADVL*NM_001270448*+*7113149;DLG4*NM_001365*-*7113369	3528	81	ACADVL*NM_001270448*+*7113149;DLG4*NM_001365*-*7113369	3856	82	ACADVL*NM_001270448*+*7113149;DLG4*NM_001365*-*7113369	3491	92	ACADVL*NM_001270448*+*7113149;DLG4*NM_001365*-*7113369	5069	63	ACADVL*NM_001270448*+*7113149;DLG4*NM_001365*-*7113369	5363	48	ACADVL*NM_001270448*+*7113149;DLG4*NM_001365*-*7113369	4497	62
ACAN*NM_001135*+*89336673	3631	35	ACAN*NM_001135*+*89336673	3852	25	ACAN*NM_001135*+*89336673	3162	21	ACAN*NM_001135*+*89336673	5119	24	ACAN*NM_001135*+*89336673	5656	41	ACAN*NM_001135*+*89336673	4561	37
ACAP1*NM_014716*+*7229847	931	32	ACAP1*NM_014716*+*7229847	1005	26	ACAP1*NM_014716*+*7229847	896	39	ACAP1*NM_014716*+*7229847	1095	18	ACAP1*NM_014716*+*7229847	1149	31	ACAP1*NM_014716*+*7229847	953	25
ACAP2*NM_012287*-*195153817	227	0	ACAP2*NM_012287*-*195153817	256	0	ACAP2*NM_012287*-*195153817	225	0	ACAP2*NM_012287*-*195153817	300	0	ACAP2*NM_012287*-*195153817	348	0	ACAP2*NM_012287*-*195153817	229	0
ACAT1*NM_000019*+*107982257	664	2	ACAT1*NM_000019*+*107982257	650	6	ACAT1*NM_000019*+*107982257	652	11	ACAT1*NM_000019*+*107982257	830	8	ACAT1*NM_000019*+*107982257	904	6	ACAT1*NM_000019*+*107982257	763	7
ACAT2*NM_005891*+*160172988	5493	20	ACAT2*NM_005891*+*160172988	5898	16	ACAT2*NM_005891*+*160172988	5540	24	ACAT2*NM_005891*+*160172988	6832	15	ACAT2*NM_005891*+*160172988	7552	9	ACAT2*NM_005891*+*160172988	5837	20
ACBD3*NM_022735*-*226364423	2722	16	ACBD3*NM_022735*-*226364423	2750	19	ACBD3*NM_022735*-*226364423	2738	17	ACBD3*NM_022735*-*226364423	3582	26	ACBD3*NM_022735*-*226364423	3752	32	ACBD3*NM_022735*-*226364423	3032	33
ACBD4*NM_001135707*+*43203013	992	26	ACBD4*NM_001135707*+*43203013	1153	24	ACBD4*NM_001135707*+*43203013	855	19	ACBD4*NM_001135707*+*43203013	1632	26	ACBD4*NM_001135707*+*43203013	1731	45	ACBD4*NM_001135707*+*43203013	1396	25
ACBD5*NM_001042473*-*27521068	89	0	ACBD5*NM_001042473*-*27521068	95	0	ACBD5*NM_001042473*-*27521068	88	0	ACBD5*NM_001042473*-*27521068	124	0	ACBD5*NM_001042473*-*27521068	119	0	ACBD5*NM_001042473*-*27521068	105	0
ACBD5*NM_001042473*-*27521068;ACBD5*NM_001271512*-*27519808	2451	11	ACBD5*NM_001042473*-*27521068;ACBD5*NM_001271512*-*27519808	2223	8	ACBD5*NM_001042473*-*27521068;ACBD5*NM_001271512*-*27519808	2422	7	ACBD5*NM_001042473*-*27521068;ACBD5*NM_001271512*-*27519808	3134	17	ACBD5*NM_001042473*-*27521068;ACBD5*NM_001271512*-*27519808	3304	16	ACBD5*NM_001042473*-*27521068;ACBD5*NM_001271512*-*27519808	2600	18
ACBD6*NM_032360*-*180462022	11530	66	ACBD6*NM_032360*-*180462022	10677	62	ACBD6*NM_032360*-*180462022	11227	75	ACBD6*NM_032360*-*180462022	12958	56	ACBD6*NM_032360*-*180462022	14336	78	ACBD6*NM_032360*-*180462022	11580	70
ACBD7*NM_001039844*-*15120775	266	1	ACBD7*NM_001039844*-*15120775	236	0	ACBD7*NM_001039844*-*15120775	276	4	ACBD7*NM_001039844*-*15120775	367	4	ACBD7*NM_001039844*-*15120775	389	6	ACBD7*NM_001039844*-*15120775	291	4
ACCS*NM_001127219*+*44077728	2080	16	ACCS*NM_001127219*+*44077728	2077	11	ACCS*NM_001127219*+*44077728	2261	9	ACCS*NM_001127219*+*44077728	2288	12	ACCS*NM_001127219*+*44077728	2523	14	ACCS*NM_001127219*+*44077728	1864	9
ACCSL*NM_001031854*+*44059530	1024	18	ACCSL*NM_001031854*+*44059530	1045	9	ACCSL*NM_001031854*+*44059530	820	9	ACCSL*NM_001031854*+*44059530	1457	17	ACCSL*NM_001031854*+*44059530	1530	17	ACCSL*NM_001031854*+*44059530	1271	9
ACE*NM_000789*+*61544421	648	3	ACE*NM_000789*+*61544421	575	5	ACE*NM_000789*+*61544421	571	0	ACE*NM_000789*+*61544421	694	10	ACE*NM_000789*+*61544421	766	12	ACE*NM_000789*+*61544421	551	6
ACE*NM_152830*+*61552177	1251	22	ACE*NM_152830*+*61552177	1489	14	ACE*NM_152830*+*61552177	923	7	ACE*NM_152830*+*61552177	1830	15	ACE*NM_152830*+*61552177	2041	24	ACE*NM_152830*+*61552177	1636	13
ACE2*NM_021804*-*15610192	188	0	ACE2*NM_021804*-*15610192	190	0	ACE2*NM_021804*-*15610192	157	0	ACE2*NM_021804*-*15610192	195	0	ACE2*NM_021804*-*15610192	210	0	ACE2*NM_021804*-*15610192	127	0
ACER2*NM_001010887*+*19398924	3805	27	ACER2*NM_001010887*+*19398924	3839	27	ACER2*NM_001010887*+*19398924	3473	27	ACER2*NM_001010887*+*19398924	4699	16	ACER2*NM_001010887*+*19398924	5141	11	ACER2*NM_001010887*+*19398924	4087	14
ACER3*NM_001300954*+*76561916	3279	24	ACER3*NM_001300954*+*76561916	3048	12	ACER3*NM_001300954*+*76561916	3177	21	ACER3*NM_001300954*+*76561916	3986	14	ACER3*NM_001300954*+*76561916	4473	23	ACER3*NM_001300954*+*76561916	3462	23
ACHE*NM_015831*-*100483541	453	0	ACHE*NM_015831*-*100483541	494	0	ACHE*NM_015831*-*100483541	387	0	ACHE*NM_015831*-*100483541	588	8	ACHE*NM_015831*-*100483541	645	8	ACHE*NM_015831*-*100483541	445	0
ACIN1*NM_001164817*-*23530779	2033	24	ACIN1*NM_001164817*-*23530779	2068	31	ACIN1*NM_001164817*-*23530779	1895	37	ACIN1*NM_001164817*-*23530779	2355	28	ACIN1*NM_001164817*-*23530779	2568	16	ACIN1*NM_001164817*-*23530779	2084	15
ACKR1*NM_001122951*+*159165048	824	5	ACKR1*NM_001122951*+*159165048	781	4	ACKR1*NM_001122951*+*159165048	597	5	ACKR1*NM_001122951*+*159165048	934	11	ACKR1*NM_001122951*+*159165048	1013	9	ACKR1*NM_001122951*+*159165048	820	10
ACKR1*NM_001122951*+*159165048;ACKR1*NM_002036*+*159163802	5092	12	ACKR1*NM_001122951*+*159165048;ACKR1*NM_002036*+*159163802	5297	8	ACKR1*NM_001122951*+*159165048;ACKR1*NM_002036*+*159163802	3883	18	ACKR1*NM_001122951*+*159165048;ACKR1*NM_002036*+*159163802	7128	20	ACKR1*NM_001122951*+*159165048;ACKR1*NM_002036*+*159163802	7359	24	ACKR1*NM_001122951*+*159165048;ACKR1*NM_002036*+*159163802	6159	28
ACKR1*NM_002036*+*159163802	693	6	ACKR1*NM_002036*+*159163802	759	6	ACKR1*NM_002036*+*159163802	514	6	ACKR1*NM_002036*+*159163802	1088	4	ACKR1*NM_002036*+*159163802	1133	15	ACKR1*NM_002036*+*159163802	891	25
ACKR2*NM_001296*+*42840963	119	0	ACKR2*NM_001296*+*42840963	124	0	ACKR2*NM_001296*+*42840963	90	0	ACKR2*NM_001296*+*42840963	149	0	ACKR2*NM_001296*+*42840963	134	0	ACKR2*NM_001296*+*42840963	111	0
ACKR3*NM_020311*+*237468379	460	0	ACKR3*NM_020311*+*237468379	444	0	ACKR3*NM_020311*+*237468379	439	0	ACKR3*NM_020311*+*237468379	563	2	ACKR3*NM_020311*+*237468379	502	0	ACKR3*NM_020311*+*237468379	428	0
ACKR4*NM_016557*+*132306080	578	5	ACKR4*NM_016557*+*132306080	553	4	ACKR4*NM_016557*+*132306080	547	3	ACKR4*NM_016557*+*132306080	822	3	ACKR4*NM_016557*+*132306080	837	6	ACKR4*NM_016557*+*132306080	704	3
ACKR4*NM_178445*+*132308980	305	0	ACKR4*NM_178445*+*132308980	288	0	ACKR4*NM_178445*+*132308980	268	0	ACKR4*NM_178445*+*132308980	398	2	ACKR4*NM_178445*+*132308980	440	3	ACKR4*NM_178445*+*132308980	293	0
ACLY*NM_198830*-*40065272	5465	56	ACLY*NM_198830*-*40065272	5216	70	ACLY*NM_198830*-*40065272	5424	69	ACLY*NM_198830*-*40065272	6497	45	ACLY*NM_198830*-*40065272	7040	55	ACLY*NM_198830*-*40065272	5580	57
ACMSD*NM_138326*+*135586185	1307	14	ACMSD*NM_138326*+*135586185	1036	14	ACMSD*NM_138326*+*135586185	1141	15	ACMSD*NM_138326*+*135586185	1293	16	ACMSD*NM_138326*+*135586185	1318	12	ACMSD*NM_138326*+*135586185	1104	13
ACN9*NM_020186*+*96735904	321	0	ACN9*NM_020186*+*96735904	302	0	ACN9*NM_020186*+*96735904	301	0	ACN9*NM_020186*+*96735904	396	4	ACN9*NM_020186*+*96735904	413	3	ACN9*NM_020186*+*96735904	350	0
ACO1*NM_001278352*+*32374600	1367	10	ACO1*NM_001278352*+*32374600	1272	16	ACO1*NM_001278352*+*32374600	1343	13	ACO1*NM_001278352*+*32374600	1511	12	ACO1*NM_001278352*+*32374600	1670	22	ACO1*NM_001278352*+*32374600	1357	13
ACOT1*NM_001037161*+*73993927	1057	6	ACOT1*NM_001037161*+*73993927	1083	10	ACOT1*NM_001037161*+*73993927	968	12	ACOT1*NM_001037161*+*73993927	1491	5	ACOT1*NM_001037161*+*73993927	1446	20	ACOT1*NM_001037161*+*73993927	1207	11
ACOT11*NM_015547*+*55003806	3026	28	ACOT11*NM_015547*+*55003806	2711	28	ACOT11*NM_015547*+*55003806	2840	33	ACOT11*NM_015547*+*55003806	3126	32	ACOT11*NM_015547*+*55003806	3122	28	ACOT11*NM_015547*+*55003806	2598	15
ACOT12*NM_130767*-*80679988	711	10	ACOT12*NM_130767*-*80679988	688	10	ACOT12*NM_130767*-*80679988	677	11	ACOT12*NM_130767*-*80679988	736	7	ACOT12*NM_130767*-*80679988	807	3	ACOT12*NM_130767*-*80679988	674	9
ACOT13*NM_018473*+*24657262;TDP2*NM_016614*-*24657115	1510	11	ACOT13*NM_018473*+*24657262;TDP2*NM_016614*-*24657115	1425	9	ACOT13*NM_018473*+*24657262;TDP2*NM_016614*-*24657115	1355	16	ACOT13*NM_018473*+*24657262;TDP2*NM_016614*-*24657115	1899	22	ACOT13*NM_018473*+*24657262;TDP2*NM_016614*-*24657115	2160	17	ACOT13*NM_018473*+*24657262;TDP2*NM_016614*-*24657115	1751	21
ACOT2*NM_006821*+*74025762	381	2	ACOT2*NM_006821*+*74025762	337	3	ACOT2*NM_006821*+*74025762	421	7	ACOT2*NM_006821*+*74025762	378	1	ACOT2*NM_006821*+*74025762	367	6	ACOT2*NM_006821*+*74025762	294	0
ACOT4*NM_152331*+*74048409	254	0	ACOT4*NM_152331*+*74048409	236	0	ACOT4*NM_152331*+*74048409	297	0	ACOT4*NM_152331*+*74048409	297	0	ACOT4*NM_152331*+*74048409	271	0	ACOT4*NM_152331*+*74048409	213	0
ACOT6*NM_001037162*+*74073547	2093	14	ACOT6*NM_001037162*+*74073547	1906	8	ACOT6*NM_001037162*+*74073547	1754	5	ACOT6*NM_001037162*+*74073547	2291	18	ACOT6*NM_001037162*+*74073547	2398	12	ACOT6*NM_001037162*+*74073547	1872	9
ACOT7*NM_007274*-*6443826	1174	19	ACOT7*NM_007274*-*6443826	1286	14	ACOT7*NM_007274*-*6443826	1086	8	ACOT7*NM_007274*-*6443826	1901	21	ACOT7*NM_007274*-*6443826	2065	24	ACOT7*NM_007274*-*6443826	1578	16
ACOT7*NM_181864*-*6435883	362	0	ACOT7*NM_181864*-*6435883	378	5	ACOT7*NM_181864*-*6435883	355	0	ACOT7*NM_181864*-*6435883	376	0	ACOT7*NM_181864*-*6435883	381	6	ACOT7*NM_181864*-*6435883	319	0
ACOT7*NM_181865*-*6410764	141	0	ACOT7*NM_181865*-*6410764	149	0	ACOT7*NM_181865*-*6410764	95	0	ACOT7*NM_181865*-*6410764	177	0	ACOT7*NM_181865*-*6410764	193	0	ACOT7*NM_181865*-*6410764	123	0
ACOT7*NM_181865*-*6410764;ACOT7*NM_181866*-*6409004	952	14	ACOT7*NM_181865*-*6410764;ACOT7*NM_181866*-*6409004	1081	17	ACOT7*NM_181865*-*6410764;ACOT7*NM_181866*-*6409004	757	6	ACOT7*NM_181865*-*6410764;ACOT7*NM_181866*-*6409004	1496	22	ACOT7*NM_181865*-*6410764;ACOT7*NM_181866*-*6409004	1536	27	ACOT7*NM_181865*-*6410764;ACOT7*NM_181866*-*6409004	1340	19
ACOT7*NM_181866*-*6409004	336	0	ACOT7*NM_181866*-*6409004	336	0	ACOT7*NM_181866*-*6409004	283	0	ACOT7*NM_181866*-*6409004	406	0	ACOT7*NM_181866*-*6409004	397	0	ACOT7*NM_181866*-*6409004	335	0
ACOT8*NM_005469*-*44476048;ZSWIM3*NM_080752*+*44476219	5984	55	ACOT8*NM_005469*-*44476048;ZSWIM3*NM_080752*+*44476219	5874	46	ACOT8*NM_005469*-*44476048;ZSWIM3*NM_080752*+*44476219	5388	54	ACOT8*NM_005469*-*44476048;ZSWIM3*NM_080752*+*44476219	7166	46	ACOT8*NM_005469*-*44476048;ZSWIM3*NM_080752*+*44476219	7509	30	ACOT8*NM_005469*-*44476048;ZSWIM3*NM_080752*+*44476219	6024	30
ACOT9*NM_001033583*-*23751407	258	0	ACOT9*NM_001033583*-*23751407	191	0	ACOT9*NM_001033583*-*23751407	231	0	ACOT9*NM_001033583*-*23751407	242	0	ACOT9*NM_001033583*-*23751407	266	0	ACOT9*NM_001033583*-*23751407	209	0
ACOX1*NM_007292*-*73965515	943	15	ACOX1*NM_007292*-*73965515	956	12	ACOX1*NM_007292*-*73965515	956	14	ACOX1*NM_007292*-*73965515	1093	16	ACOX1*NM_007292*-*73965515	1250	24	ACOX1*NM_007292*-*73965515	921	10
ACOX2*NM_003500*-*58512929	1194	15	ACOX2*NM_003500*-*58512929	1181	14	ACOX2*NM_003500*-*58512929	989	13	ACOX2*NM_003500*-*58512929	1516	10	ACOX2*NM_003500*-*58512929	1582	10	ACOX2*NM_003500*-*58512929	1364	12
ACOX3*NM_003501*-*8432452;TRMT44*NM_152544*+*8432531	706	9	ACOX3*NM_003501*-*8432452;TRMT44*NM_152544*+*8432531	662	8	ACOX3*NM_003501*-*8432452;TRMT44*NM_152544*+*8432531	681	12	ACOX3*NM_003501*-*8432452;TRMT44*NM_152544*+*8432531	792	6	ACOX3*NM_003501*-*8432452;TRMT44*NM_152544*+*8432531	955	12	ACOX3*NM_003501*-*8432452;TRMT44*NM_152544*+*8432531	679	3
ACOXL*NM_001142807*+*111480149	3774	36	ACOXL*NM_001142807*+*111480149	3928	25	ACOXL*NM_001142807*+*111480149	3732	38	ACOXL*NM_001142807*+*111480149	4339	44	ACOXL*NM_001142807*+*111480149	4476	42	ACOXL*NM_001142807*+*111480149	3686	45
ACP1*NM_001040649*+*254868	233	0	ACP1*NM_001040649*+*254868	226	0	ACP1*NM_001040649*+*254868	220	0	ACP1*NM_001040649*+*254868	308	3	ACP1*NM_001040649*+*254868	354	2	ACP1*NM_001040649*+*254868	289	1
ACP2*NM_001302489*-*47260179	2946	28	ACP2*NM_001302489*-*47260179	2592	14	ACP2*NM_001302489*-*47260179	2999	29	ACP2*NM_001302489*-*47260179	3098	26	ACP2*NM_001302489*-*47260179	3100	42	ACP2*NM_001302489*-*47260179	2450	34
ACP5*NM_001111034*-*11679592	1352	16	ACP5*NM_001111034*-*11679592	1298	12	ACP5*NM_001111034*-*11679592	1368	25	ACP5*NM_001111034*-*11679592	1391	11	ACP5*NM_001111034*-*11679592	1355	17	ACP5*NM_001111034*-*11679592	1161	12
ACP5*NM_001111034*-*11679592;ACP5*NM_001611*-*11678553	3491	40	ACP5*NM_001111034*-*11679592;ACP5*NM_001611*-*11678553	3829	48	ACP5*NM_001111034*-*11679592;ACP5*NM_001611*-*11678553	3169	39	ACP5*NM_001111034*-*11679592;ACP5*NM_001611*-*11678553	4926	40	ACP5*NM_001111034*-*11679592;ACP5*NM_001611*-*11678553	5149	27	ACP5*NM_001111034*-*11679592;ACP5*NM_001611*-*11678553	4321	25
ACP5*NM_001611*-*11678553	1333	27	ACP5*NM_001611*-*11678553	1532	15	ACP5*NM_001611*-*11678553	1001	16	ACP5*NM_001611*-*11678553	1983	25	ACP5*NM_001611*-*11678553	1971	14	ACP5*NM_001611*-*11678553	1701	25
ACP6*NM_016361*-*147132634	647	6	ACP6*NM_016361*-*147132634	653	7	ACP6*NM_016361*-*147132634	628	2	ACP6*NM_016361*-*147132634	896	10	ACP6*NM_016361*-*147132634	1013	8	ACP6*NM_016361*-*147132634	717	5
ACPP*NM_001292037*+*132026210	569	2	ACPP*NM_001292037*+*132026210	451	2	ACPP*NM_001292037*+*132026210	566	3	ACPP*NM_001292037*+*132026210	582	4	ACPP*NM_001292037*+*132026210	668	2	ACPP*NM_001292037*+*132026210	532	3
ACPT*NM_033068*+*51283671	4242	75	ACPT*NM_033068*+*51283671	4226	54	ACPT*NM_033068*+*51283671	3569	78	ACPT*NM_033068*+*51283671	5539	75	ACPT*NM_033068*+*51283671	5472	85	ACPT*NM_033068*+*51283671	4594	44
ACR*NM_001097*+*51166651	770	4	ACR*NM_001097*+*51166651	984	1	ACR*NM_001097*+*51166651	647	4	ACR*NM_001097*+*51166651	1353	3	ACR*NM_001097*+*51166651	1495	5	ACR*NM_001097*+*51166651	1185	4
ACRBP*NM_032489*-*6746580	497	0	ACRBP*NM_032489*-*6746580	498	17	ACRBP*NM_032489*-*6746580	511	0	ACRBP*NM_032489*-*6746580	474	0	ACRBP*NM_032489*-*6746580	458	0	ACRBP*NM_032489*-*6746580	402	0
ACRC*NM_052957*+*70787873	946	8	ACRC*NM_052957*+*70787873	1081	11	ACRC*NM_052957*+*70787873	897	10	ACRC*NM_052957*+*70787873	1546	8	ACRC*NM_052957*+*70787873	1512	8	ACRC*NM_052957*+*70787873	1294	8
ACRV1*NM_020107*-*125540793	520	2	ACRV1*NM_020107*-*125540793	491	3	ACRV1*NM_020107*-*125540793	473	4	ACRV1*NM_020107*-*125540793	612	3	ACRV1*NM_020107*-*125540793	640	3	ACRV1*NM_020107*-*125540793	525	0
ACSBG1*NM_015162*-*78517049	2484	26	ACSBG1*NM_015162*-*78517049	2317	22	ACSBG1*NM_015162*-*78517049	2266	36	ACSBG1*NM_015162*-*78517049	2577	27	ACSBG1*NM_015162*-*78517049	2771	27	ACSBG1*NM_015162*-*78517049	2364	37
ACSBG2*NM_001289178*+*6125643	1036	12	ACSBG2*NM_001289178*+*6125643	1134	8	ACSBG2*NM_001289178*+*6125643	681	9	ACSBG2*NM_001289178*+*6125643	1525	12	ACSBG2*NM_001289178*+*6125643	1634	4	ACSBG2*NM_001289178*+*6125643	1395	11
ACSF2*NM_001288972*+*48493518	6197	64	ACSF2*NM_001288972*+*48493518	5900	69	ACSF2*NM_001288972*+*48493518	5281	45	ACSF2*NM_001288972*+*48493518	6998	93	ACSF2*NM_001288972*+*48493518	7185	99	ACSF2*NM_001288972*+*48493518	5787	57
ACSF3*NM_001284316*+*89150216	130	0	ACSF3*NM_001284316*+*89150216	139	0	ACSF3*NM_001284316*+*89150216	126	0	ACSF3*NM_001284316*+*89150216	179	0	ACSF3*NM_001284316*+*89150216	138	0	ACSF3*NM_001284316*+*89150216	102	0
[truncated: 21,539 more rows]
