# Supplementary material for: A promoter interaction map for cardiovascular disease genetics
Source: eLife. 2018 Jul 10;7:e35788. doi: 10.7554/eLife.35788 (PMC6053306; doi:10.7554/eLife.35788)
Supplement: Supplementary file 10. — ChIP-seq and RNA-seq datasets used in our analyses are listed. [file elife-35788-supp10.xlsx]

## Sheet: Sheet1
Supplemental Table 10: Public ChIP-seq and RNA-seq datasets used
Epigenome Roadmap Project NarrowPeak files downloaded from http://egg2.wustl.edu/roadmap/data/byFileType/peaks/consolidated/narrowPeak/
Related to Figure 1 - figure supplement 1
Cell type	Sample	File
H1 iPSC	H3K4me1	E003-H3K4me1.narrowPeak
H1 iPSC	H3K27ac	E003-H3K27ac.narrowPeak
H1 iPSC	H3K27me3	E003-H3K27me3.narrowPeak
H9 iPSC	H3K4me1	E008-H3K4me1.narrowPeak
H9 iPSC	H3K27ac	E008-H3K27ac.narrowPeak
H9 iPSC	H3K27me3	E008-H3K27me3.narrowPeak
Left Ventricle	H3K4me1	E095-H3K4me1.narrowPeak
Left Ventricle	H3K27ac	E095-H3K27ac.narrowPeak
Left Ventricle	H3K27me3	E095-H3K27me3.narrowPeak
Right Ventricle	H3K4me1	E105-H3K4me1.narrowPeak.gz
Right Ventricle	H3K27ac	E105-H3K27ac.narrowPeak.gz
Right Ventricle	H3K27me3	E105-H3K27me3.narrowPeak.gz
Right Atrium	H3K4me1	E104-H3K4me1.narrowPeak.gz
Right Atrium	H3K27ac	E104-H3K27ac.narrowPeak.gz
Right Atrium	H3K27me3	E104-H3K27me3.narrowPeak.gz
ENCODE Project files downloaded from the GEO database with the specificed accession
Cell type	Sample	Accession
H1 iPSC	CTCF	GEO: GSE29611
HCM (human cardiomyocyte)	CTCF	GEO: GSE35583
RNA-seq data from Epigenome Roadmap (related to Figure 1 - figure supplement 2)
fetal_heart_1	GEO	GSM1059494	SRA	SRR643778
fetal_heart_2	GEO	GSM1059495	SRA	SRR643779
H1_1	GEO	GSM438361	SRA
H1_2	GEO	GSM958737	SRA	SRR521501
H1_3	GEO	GSM958737	SRA	SRR521502
H1_4	GEO	GSM1817053	SRA	SRR2096460
LV_1	GEO	GSM1010938	SRA	SRR578627
LV_2	GEO	GSM1010964	SRA	SRR577587
LCL_1883_GM11830_1	ArrayExpress	E-MTAB-1883	ENA	ERR356375
LCL_1883_GM11894_1	ArrayExpress	E-MTAB-1883	ENA	ERR356368
LCL_1883_GM12043_1	ArrayExpress	E-MTAB-1883	ENA	ERR356365
LCL_1883_GM12878_1	ArrayExpress	E-MTAB-1883	ENA	ERR356372
LCL_encode_1	ENCODE experiment	ENCSR297UBP	ENCODE file	ENCFF000CXI
LCL_encode_2	ENCODE experiment	ENCSR297UBP	ENCODE file	ENCFF770NYA
LCL_geuvadis_1	ArrayExpress	E-GEUV-3	ENA	ERR187488
LCL_geuvadis_2	ArrayExpress	E-GEUV-3	ENA	ERR187490
